# Supplementary material for: Culturing of a complex gut microbial community in mucin-hydrogel carriers reveals strain- and gene-associated spatial organization
Source: Nat Commun. 2023 Jun 14;14:3510. doi: 10.1038/s41467-023-39121-0 (PMC10267222; doi:10.1038/s41467-023-39121-0)
Supplement: Supplementary file 4 — Supplementary Data 1 - 16 [file 41467_2023_39121_MOESM4_ESM.zip]

Archive with 38 entries (37 files):
- supplementaryData/
- __MACOSX/._supplementaryData
- supplementaryData/SupplementaryDataS9.csv
- __MACOSX/supplementaryData/._SupplementaryDataS9.csv
- supplementaryData/.DS_Store
- __MACOSX/supplementaryData/._.DS_Store
- supplementaryData/SupplementaryDataS8.csv
- __MACOSX/supplementaryData/._SupplementaryDataS8.csv
- supplementaryData/SupplementaryDataS14.csv
- __MACOSX/supplementaryData/._SupplementaryDataS14.csv
- supplementaryData/SupplementaryDataS15.csv
- __MACOSX/supplementaryData/._SupplementaryDataS15.csv
- supplementaryData/SupplementaryDataS16.csv
- __MACOSX/supplementaryData/._SupplementaryDataS16.csv
- supplementaryData/SupplementaryDataS12.csv
- __MACOSX/supplementaryData/._SupplementaryDataS12.csv
- supplementaryData/SupplementaryDataS13.csv
- __MACOSX/supplementaryData/._SupplementaryDataS13.csv
- supplementaryData/SupplementaryDataS11.csv
- __MACOSX/supplementaryData/._SupplementaryDataS11.csv
- supplementaryData/SupplementaryDataS10.csv
- __MACOSX/supplementaryData/._SupplementaryDataS10.csv
- supplementaryData/SupplementaryDataS6.csv
- __MACOSX/supplementaryData/._SupplementaryDataS6.csv
- supplementaryData/SupplementaryDataS7.csv
- __MACOSX/supplementaryData/._SupplementaryDataS7.csv
- supplementaryData/SupplementaryDataS5.csv
- __MACOSX/supplementaryData/._SupplementaryDataS5.csv
- supplementaryData/SupplementaryDataS4.csv
- __MACOSX/supplementaryData/._SupplementaryDataS4.csv
- supplementaryData/SupplementaryDataS1.csv
- __MACOSX/supplementaryData/._SupplementaryDataS1.csv
- supplementaryData/SupplementaryDataS3.csv
- __MACOSX/supplementaryData/._SupplementaryDataS3.csv
- supplementaryData/DescriptionOfAdditionalSupplementaryFiles.txt
- __MACOSX/supplementaryData/._DescriptionOfAdditionalSupplementaryFiles.txt
- supplementaryData/SupplementaryDataS2.csv
- __MACOSX/supplementaryData/._SupplementaryDataS2.csv
