# Supplementary material for: Culturing of a complex gut microbial community in mucin-hydrogel carriers reveals strain- and gene-associated spatial organization
Source: Nat Commun. 2023 Jun 14;14:3510. doi: 10.1038/s41467-023-39121-0 (PMC10267222; doi:10.1038/s41467-023-39121-0)
Supplement: Supplementary file 4 — Supplementary Data 1 - 16 [file 41467_2023_39121_MOESM4_ESM.zip › supplementaryData/SupplementaryDataS8.csv]

	estimates	stderrs	tvals	pvals	pvals_fdrcorrected	kegg_description
K08217	0.9555658345594109	0.0721845542586214	13.2378158232553	2.92021973194488e-22	5.756921179556136e-19	MFS transporter, DHA3 family, macrolide efflux protein
K18215	1.11709733672561	0.0847983728013718	13.1735704332706	3.8535501104503303e-22	5.764226737530267e-19	MFS transporter, DHA3 family, tetracycline resistance protein
K08225	1.1708400932456202	0.0889723666998717	13.1595925417516	4.09349570485055e-22	5.764226737530267e-19	MFS transporter, ENTS family, enterobactin (siderophore) exporter
K20530	1.8584595627232199	0.148220884640689	12.5384460309249	6.133860151797099e-21	7.557682439533e-18	type IV secretion system protein TrbE [EC:7.4.2.8]
K07458	0.7744916233160349	0.0620862389015443	12.474449040861002	8.12708310109629e-21	8.900962014167348e-18	DNA mismatch endonuclease, patch repair protein [EC:3.1.-.-]
K18833	1.3456735522186598	0.11649556442363498	11.551285741018699	4.93790631819675e-19	4.056078548205447e-16	MFS transporter, DHA3 family, multidrug efflux protein
K00441	2.33139988028793	0.21297655932161302	10.9467440347147	7.59884808342335e-18	5.761680427561843e-15	coenzyme F420 hydrogenase subunit beta [EC:1.12.98.1]
K07494	2.5407351038229598	0.23372609911514497	10.870566502593501	1.07471150371875e-17	7.566736637254084e-15	putative transposase
K23448	1.3728371487689799	0.13199777944736402	10.4004563903775	9.21387182052808e-17	6.054742302329685e-14	MFS transporter, DHA1 family, staphyloferrin A biosynthesis exporter
K02854	2.2706142262044997	0.23646531351301503	9.602314151159971	3.6448155593688394e-15	1.8908919457209815e-12	AraC family transcriptional regulator, L-rhamnose operon transcriptional activator RhaR
K07785	1.2188106280026398	0.12848399437681401	9.48608917331877	6.2405553716282206e-15	3.0756577149069685e-12	MFS transporter, NRE family, putaive nickel resistance protein
K24246	0.504924447380621	0.05572223870176099	9.06145300591924	4.46270667493634e-14	1.9994954406748864e-11	emilin
K14743	2.33834271488686	0.264644274552481	8.83579559331501	1.2703201178311902e-13	5.2173105839425175e-11	membrane-anchored mycosin MYCP [EC:3.4.21.-]
K06401	1.07461327744161	0.121878192864994	8.81710872290316	1.38526373499711e-13	5.4618178543466053e-11	stage IV sporulation protein FA
K12986	0.49472543480558395	0.0564373675841533	8.76591974400477	1.7562100088423498e-13	6.658062329676554e-11	1,5-rhamnosyltransferase [EC:2.4.1.-]
K21478	0.855132489519278	0.10005677795694198	8.546472382783211	4.85448540587989e-13	1.6500228498537267e-10	poly-beta-1,6-N-acetyl-D-glucosamine N-deacetylase [EC:3.5.1.-]
K01342	2.75888577420483	0.323883888551927	8.51813218168925	5.53525714761673e-13	1.81870099013527e-10	subtilisin [EC:3.4.21.62]
K10533	0.35141390291068303	0.0420671608717059	8.353639647382069	1.18507990362954e-12	3.7681718097020567e-10	limonene-1,2-epoxide hydrolase [EC:3.3.2.8]
K19349	0.6594530485793721	0.0794261797034235	8.30271644742026	1.4997388564673702e-12	4.619664346312146e-10	pleuromutilin/lincosamide/streptogramin A transport system ATP-binding/permease protein
K19545	0.454609620103805	0.0548355373765474	8.29041971417311	1.5874655241070702e-12	4.741711415491936e-10	lincosamide nucleotidyltransferase A/C/D/E
K13277	1.7465729689761498	0.21144647614747503	8.26011859265033	1.82612094329023e-12	5.29413945235641e-10	minor extracellular protease Epr [EC:3.4.21.-]
K13275	2.64653140542488	0.33186582853813296	7.974702960780361	6.81560508111551e-12	1.919469122415874e-09	major intracellular serine protease [EC:3.4.21.-]
K07154	0.7923338966287281	0.102785264972762	7.708633108439191	2.3158161643602e-11	6.0071052452890775e-09	serine/threonine-protein kinase HipA [EC:2.7.11.1]
K22908	1.67021360523625	0.21761024453383498	7.67525264637327	2.6988476224641602e-11	6.821164362725442e-09	mannosylglucosylglycerate synthase [EC:2.4.1.-]
K19419	0.7152270970946859	0.0936180643629276	7.63984068632285	3.1743325331134305e-11	7.822348944724772e-09	transmembrane protein EpsG
K15976	1.58005737520622	0.20734045251212302	7.62059384004593	3.46685473314595e-11	8.33482612307796e-09	putative NAD(P)H nitroreductase [EC:1.-.-.-]
K12280	0.7986369243199499	0.10538440792375699	7.578321499872559	4.2069404719949896e-11	9.643677263361537e-09	MSHA biogenesis protein MshJ
K01996	0.8985884029478509	0.11943462764461599	7.52368404933326	5.400923617011771e-11	1.1302681084824935e-08	branched-chain amino acid transport system ATP-binding protein
K15859	1.12259127208119	0.15030565927245002	7.4687225851312995	6.94198536887042e-11	1.3685429956191144e-08	osomolarity two-component system, response regulator SKN7
K16694	5.22438564383455	0.6999853014184021	7.4635647823578894	7.107343033293029e-11	1.3736682407680272e-08	teichuronic acid exporter
K07339	0.801823700354477	0.10822470523145501	7.40887857943026	9.12071882478478e-11	1.6962816123755393e-08	mRNA interferase HicA [EC:3.1.-.-]
K13503	1.60860647974209	0.217262419047567	7.40397942172368	9.326666764735451e-11	1.6985045966938896e-08	anthranilate synthase [EC:4.1.3.27]
K00033	1.60829203963027	0.22029867677983198	7.3005070349905505	1.4937122607418398e-10	2.4153677791513778e-08	6-phosphogluconate dehydrogenase [EC:1.1.1.44 1.1.1.343]
K01935	0.6078751856219771	0.0833993329973832	7.288729583017759	1.5758473194845e-10	2.4153677791513778e-08	dethiobiotin synthetase [EC:6.3.3.3]
K17948	0.721066652651989	0.09897607542626699	7.28526211558219	1.6008738499493698e-10	2.4153677791513778e-08	N-acetylneuraminate epimerase [EC:5.1.3.24]
K23677	1.00351241816046	0.137850608707393	7.27970973483729	1.64177377704314e-10	2.4153677791513778e-08	MFS transporter, Spinster family, sphingosine-1-phosphate transporter
K20000	0.45177307234726705	0.0625185236122832	7.226227464183201	2.09297286994756e-10	2.4610007914847324e-08	maturase K
K22899	2.6414356690092595	0.365640395120235	7.224135254915321	2.11293270800006e-10	2.4610007914847324e-08	vanadium nitrogenase iron protein
K11354	0.42091241212266295	0.0582681231228794	7.22371666640123	2.11694872903328e-10	2.4610007914847324e-08	two-component system, chemotaxis family, sensor kinase Cph1 [EC:2.7.13.3]
K01318	1.19838242607252	0.16622438162928196	7.209426284678139	2.25869984402808e-10	2.5021167351639302e-08	glutamyl endopeptidase [EC:3.4.21.19]
K00156	0.859793361769015	0.119420319382114	7.1997241861152395	2.3602752158608597e-10	2.5365315665874137e-08	pyruvate dehydrogenase (quinone) [EC:1.2.5.1]
K07198	0.484851956087624	0.0676325217586587	7.16891731196687	2.7138691900152e-10	2.7825208999454365e-08	5'-AMP-activated protein kinase, catalytic alpha subunit [EC:2.7.11.11]
K01639	0.8308343819269242	0.11601747135793303	7.16128676312606	2.8092939071461896e-10	2.7825208999454365e-08	N-acetylneuraminate lyase [EC:4.1.3.3]
K04628	0.273740301502591	0.0382687125469229	7.15310976733137	2.9152550738037497e-10	2.7825208999454365e-08	ceramide galactosyltransferase [EC:2.4.1.47]
K06276	0.6798659507060469	0.0950619197996076	7.15182222428516	2.93229769305399e-10	2.7825208999454365e-08	3-phosphoinositide dependent protein kinase-1 [EC:2.7.11.1]
K06633	0.50409801961296	0.0704945376097334	7.150880574658281	2.94482451741232e-10	2.7825208999454365e-08	membrane-associated tyrosine- and threonine-specific cdc2-inhibitory kinase [EC:2.7.11.1]
K18542	0.16538211747691597	0.0231578272088851	7.14152135194542	3.07225788033471e-10	2.7825208999454365e-08	choriolysin L [EC:3.4.24.66]
K04442	0.16538211747691597	0.0231578272088851	7.14152135194542	3.07225788033471e-10	2.7825208999454365e-08	mitogen-activated protein kinase-activated protein kinase 5 [EC:2.7.11.1]
K03051	0.16538211747691597	0.0231578272088851	7.14152135194542	3.07225788033471e-10	2.7825208999454365e-08	DNA-directed RNA polymerase subunit F [EC:2.7.7.6]
K18759	0.16538211747691597	0.0231578272088851	7.14152135194541	3.07225788033478e-10	2.7825208999454365e-08	enhancer of mRNA-decapping protein 1/2
K18543	0.16538211747691597	0.0231578272088851	7.14152135194541	3.0722578803347497e-10	2.7825208999454365e-08	choriolysin H [EC:3.4.24.67]
K08076	0.16538211747691597	0.0231578272088851	7.14152135194541	3.07225788033478e-10	2.7825208999454365e-08	astacin [EC:3.4.24.21]
K03814	1.3026126283508102	0.18248773249768	7.13808325919865	3.12043372145226e-10	2.7825208999454365e-08	monofunctional glycosyltransferase [EC:2.4.1.129]
K12281	0.306914042544993	0.0430037693492537	7.13691025668938	3.1370413903792003e-10	2.7825208999454365e-08	MSHA biogenesis protein MshK
K20528	0.782071778168725	0.109587733329646	7.1364901381454	3.14301086946258e-10	2.7825208999454365e-08	type IV secretion system protein TrbC
K14498	0.27258648777273997	0.0382065602157416	7.13454669128865	3.17077255985531e-10	2.7825208999454365e-08	serine/threonine-protein kinase SRK2 [EC:2.7.11.1]
K18549	1.3313411794641101	0.18701879035125402	7.118756232802191	3.40555528362875e-10	2.7825208999454365e-08	oryzin [EC:3.4.21.63]
K06989	1.2440022344028798	0.174750058574038	7.11875145882038	3.40562881524914e-10	2.7825208999454365e-08	aspartate dehydrogenase [EC:1.4.1.21]
K05841	0.317248973062979	0.0445809638336372	7.11624302800759	3.44448406340132e-10	2.7825208999454365e-08	sterol 3beta-glucosyltransferase [EC:2.4.1.173]
K07853	0.42437284465957104	0.0597178064969081	7.1063032879739705	3.6028271294336396e-10	2.7825208999454365e-08	Ras-like protein family member 11B
K08194	2.05666382238293	0.28947421488198305	7.104825634370981	3.6269759982473197e-10	2.7825208999454365e-08	MFS transporter, ACS family, D-galactonate transporter
K12062	1.08161340813483	0.152298512113844	7.101930236365829	3.67476181580129e-10	2.7825208999454365e-08	conjugal transfer pilin signal peptidase TrbI
K16444	0.320135736001845	0.0450895905262084	7.0999920883239405	3.70709801996242e-10	2.7825208999454365e-08	vancomycin aglycone glucosyltransferase [EC:2.4.1.310]
K11014	0.27764026505292305	0.0391105737951058	7.098854302354059	3.72621242561426e-10	2.7825208999454365e-08	cytolethal distending toxin subunit B
K08286	0.856839939877854	0.120839547810363	7.090724480552661	3.86566919343844e-10	2.814762225656208e-08	protein-serine/threonine kinase [EC:2.7.11.-]
K04546	0.32183505027919895	0.0453900340701912	7.090434208124031	3.87074316301722e-10	2.814762225656208e-08	guanine nucleotide-binding protein G(I)/G(S)/G(O) subunit gamma-11
K18101	0.33814782758791306	0.0476956490115698	7.0896996811152695	3.88361228253266e-10	2.814762225656208e-08	rhamnosyltransferase subunit B [EC:2.4.1.-]
K22416	2.43007619132069	0.34294367161271505	7.085933908309469	3.95026013258478e-10	2.8349174812761333e-08	iron-responsive element-binding protein 2
K12994	1.2246075413697601	0.17349336491798598	7.058526658634241	4.47077781237302e-10	3.147746921182919e-08	O-antigen biosynthesis alpha-1,3-mannosyltransferase [EC:2.4.1.349 2.4.1.-]
K08835	0.6373414261658821	0.0903742754841015	7.052243824383429	4.59938752049064e-10	3.210328552187778e-08	serine/threonine-protein kinase OSR1/STK39 [EC:2.7.11.1]
K08814	1.41153561972673	0.200188770217091	7.05102298293764	4.6248012012850205e-10	3.210328552187778e-08	tribbles homolog 1/2
K16443	0.34541086281410904	0.0490359556096988	7.04403245576375	4.77302805013561e-10	3.244671551047359e-08	desvancosaminyl-vancomycin vancosaminetransferase [EC:2.4.1.322]
K08847	0.377423685036354	0.0536150612856434	7.039508600495019	4.87145625267595e-10	3.2622291121468875e-08	receptor-interacting serine/threonine-protein kinase 3 [EC:2.7.11.1]
K15444	0.891673836110833	0.126769358910458	7.033827762280151	4.99791686935748e-10	3.2622291121468875e-08	tRNA (uracil-5-)-methyltransferase TRM9 [EC:2.1.1.229]
K20607	0.681422260235386	0.0968875585734587	7.033124482321861	5.01379756782985e-10	3.2622291121468875e-08	mitogen-activated protein kinase kinase 3 [EC:2.7.12.2]
K03355	0.285028490305761	0.0405366976279876	7.03136927732787	5.05365059793796e-10	3.2622291121468875e-08	anaphase-promoting complex subunit 8
K06272	0.42821181996669	0.0609039881483597	7.0309323409754905	5.06362031204701e-10	3.2622291121468875e-08	integrin-linked kinase [EC:2.7.11.1]
K07590	2.5007240409467997	0.35623521879861897	7.019867517255389	5.322702854854339e-10	3.363197566685847e-08	large subunit ribosomal protein L7A
K04733	0.492577639453699	0.0702373850325992	7.013040693714321	5.48907454388921e-10	3.404441221883397e-08	interleukin-1 receptor-associated kinase 4 [EC:2.7.11.1]
K16905	0.481644277013966	0.0686983633862416	7.0110007469322895	5.539783249041539e-10	3.404441221883397e-08	fluoroquinolone transport system permease protein
K24656	0.8451406675205391	0.120575523197512	7.009222478231631	5.58436647035979e-10	3.404441221883397e-08	O-antigen biosynthesis alpha-1,3-rhamnosyltransferase [EC:2.4.1.-]
K17539	0.510750772978068	0.0729238093836586	7.003895946946	5.720051427709319e-10	3.437960178227486e-08	serine/threonine-protein kinase PDIK1L [EC:2.7.11.1]
K16440	0.342110473657944	0.0488814430025788	6.99878016366857	5.853447866248521e-10	3.469930218875479e-08	chloroorienticin B synthase [EC:2.4.1.311]
K23916	1.51957378075926	0.217262952471632	6.9941688791036	5.97633352684887e-10	3.4857230517248113e-08	nitrogen fixation regulatory protein
K14596	0.5460857030423549	0.0780965676481168	6.9924417869794	6.02301498839329e-10	3.4922858082701566e-08	zeaxanthin glucosyltransferase [EC:2.4.1.276]
K08858	0.31276848685972497	0.0447421455169995	6.99046689079519	6.07683809957615e-10	3.5028884881591877e-08	serine/threonine-protein kinase SBK [EC:2.7.11.1]
K22767	0.484498501020595	0.0693689555859468	6.984370701967849	6.24601162034561e-10	3.5587824590605016e-08	histone acetyltransferase MCC1 [EC:2.3.1.48]
K07476	3.70586162701889	0.5312739111351711	6.9754255749178204	6.50274283897638e-10	3.662716352216582e-08	toprim domain protein
K22418	1.17387300382134	0.16832182843424	6.9739796361584006	6.54521455785893e-10	3.665692039591788e-08	11beta/17beta-hydroxysteroid dehydrogenase [EC:1.1.1.146 1.1.1.-]
K13302	0.26203216216583697	0.0376076567494422	6.9675216382558505	6.7382923645006e-10	3.673208482729456e-08	serum/glucocorticoid-regulated kinase 1 [EC:2.7.11.1]
K00158	1.7938371143273601	0.257465601088875	6.96728847170592	6.745368208888369e-10	3.673208482729456e-08	pyruvate oxidase [EC:1.2.3.3]
K20327	0.9999600154420791	0.143534827073612	6.966671684003531	6.76412128461964e-10	3.673208482729456e-08	glycosyltransferase XagB
K20716	0.416840840318261	0.0598618722702109	6.963377931727231	6.86514549478813e-10	3.697799953121672e-08	mitogen-activated protein kinase kinase kinase 17/18
K05869	0.346937987054231	0.0498887421721642	6.95423400046769	7.153521145212301e-10	3.832187930889003e-08	calcium/calmodulin-dependent protein kinase IV [EC:2.7.11.17]
K00230	0.8090791096969059	0.11666704081929401	6.9349415568882895	7.80199063532716e-10	4.090650090022331e-08	menaquinone-dependent protoporphyrinogen oxidase [EC:1.3.5.3]
K08813	0.536792315537024	0.0774872759827055	6.92748981983612	8.067797006260549e-10	4.16357461207907e-08	serine/threonine kinase 33 [EC:2.7.11.1]
K04463	0.960633688727749	0.138760228471211	6.9229756920373795	8.2331687551353e-10	4.226788771842118e-08	mitogen-activated protein kinase kinase 5 [EC:2.7.12.2]
K02686	1.3202988514425702	0.19094632049093	6.914502714941231	8.55270508828019e-10	4.317650098125631e-08	primosomal replication protein N
K04427	0.888315650730374	0.128487134630936	6.91365445483669	8.58536491054706e-10	4.317650098125631e-08	mitogen-activated protein kinase kinase kinase 7 [EC:2.7.11.25]
K13181	0.7672949253988258	0.11115461071502	6.902951847548901	9.00822579373551e-10	4.506457762047715e-08	ATP-dependent RNA helicase DDX27 [EC:3.6.4.13]
K03310	1.1509061418881201	0.166892042463421	6.896111551516111	9.28924584168187e-10	4.5782048130729094e-08	alanine or glycine:cation symporter, AGCS family
K04353	0.785411912640254	0.11392075306268801	6.8943707930728	9.36213924193089e-10	4.591174453120039e-08	Ras-related protein Rap-1A
K21251	1.0408101142291	0.151039796118138	6.89096609621359	9.50635381908137e-10	4.638818296766587e-08	macrolide glycosyltransferase
K20606	0.624742770833685	0.0906895196841618	6.888808905477	9.59886560177153e-10	4.660887597865122e-08	mitogen-activated protein kinase kinase kinase ANP1 [EC:2.7.11.25]
K07298	0.8975645926142081	0.13039490832357098	6.88343282842707	9.83332568581376e-10	4.728150794393475e-08	serine/threonine-protein kinase 11 [EC:2.7.11.1]
K15896	0.939501890468854	0.136721292953348	6.87165744394645	1.0366909408907802e-09	4.960515827359427e-08	UDP-4-amino-4,6-dideoxy-N-acetyl-beta-L-altrosamine N-acetyltransferase [EC:2.3.1.202]
K07132	1.13509787938616	0.16527269197760197	6.86803043989866	1.05369762766209e-09	5.017535031818947e-08	ATP-dependent target DNA activator
K01771	0.764630981229275	0.11164063898675501	6.84903802207717	1.1473744057545802e-09	5.360032946693316e-08	1-phosphatidylinositol phosphodiesterase [EC:4.6.1.13]
K22409	0.987131958649655	0.144318316599801	6.83996308927994	1.1950068749152399e-09	5.530132754009164e-08	N-acetylmuramoyl-L-alanine amidase [EC:3.5.1.28]
K07837	0.8586817886855089	0.125802610776348	6.825627730509289	1.2742768750315198e-09	5.842114956830554e-08	Ras-related protein Rap-2A
K11626	1.0610752648197601	0.155768020286877	6.81189414146492	1.35510408226092e-09	6.127183916901783e-08	putative sodium/glutamine symporter
K20873	0.9138323846524058	0.134200828513936	6.809439217117139	1.3700787622086202e-09	6.16660564342026e-08	NIMA (never in mitosis gene a)-related kinase 3 [EC:2.7.11.1]
K20986	0.8454465588966	0.124598937455134	6.78534324741759	1.5260547809728197e-09	6.685476433799593e-08	geranyl diphosphate phosphohydrolase [EC:3.6.1.68]
K00718	0.5859313766914019	0.0863753126343251	6.7835514433618	1.5383330831901598e-09	6.709446549117435e-08	galactoside 2-L-fucosyltransferase 1/2 [EC:2.4.1.69]
K00871	0.743451351019692	0.109612735806481	6.782527099152441	1.5453963394845801e-09	6.710560228325775e-08	phosphorylase kinase gamma subunit [EC:2.7.11.19]
K18220	1.18887619288644	0.175323505401726	6.781042793790371	1.5556883080769399e-09	6.725622654699297e-08	ribosomal protection tetracycline resistance protein
K07507	0.687732600890698	0.101499085582306	6.775751692196421	1.5929321269902e-09	6.738854925211331e-08	putative Mg2+ transporter-C (MgtC) family protein
K12052	0.272114358963449	0.0402114586994119	6.76708499926736	1.6558558776277301e-09	6.945434632245334e-08	ComB6 competence protein
K14108	1.312714953275	0.194083796078793	6.76365044272979	1.68146859023689e-09	6.993348478466255e-08	energy-converting hydrogenase A subunit Q
K08794	0.7719381715333	0.11507108035882302	6.70835946900113	2.15220699233215e-09	8.485721729367201e-08	calcium/calmodulin-dependent protein kinase I [EC:2.7.11.17]
K22893	1.42075980601684	0.21247680388454102	6.6866584024337605	2.37079473167383e-09	9.092966408602702e-08	serine/threonine kinase PknH [EC:2.7.11.1]
K01470	0.7490875284723809	0.11246943654901101	6.66036526417511	2.66529247086915e-09	1.0065819113163683e-07	creatinine amidohydrolase [EC:3.5.2.10]
K07474	0.9088766855841569	0.13677541211420802	6.64502977205613	2.85350640593678e-09	1.06047693101534e-07	phage terminase small subunit
K06283	7.86080099083828	1.18307554275547	6.64437790044236	2.8617922659032204e-09	1.06047693101534e-07	putative DeoR family transcriptional regulator, stage III sporulation protein D
K21367	0.5614721929323829	0.0845386263865787	6.64160534576088	2.89730100854026e-09	1.0616615628691949e-07	O86/O127-antigen biosynthesis alpha-1,2-fucosyltransferase [EC:2.4.1.308 2.4.1.-]
K13001	1.4669468488574902	0.221095980738802	6.634887002267639	2.9851651516734696e-09	1.084301700272622e-07	mannosyltransferase [EC:2.4.1.-]
K21305	1.0870799544431	0.163919999865634	6.631771323415	3.0268038661076797e-09	1.0928646779569011e-07	dolichyl N-acetyl-alpha-D-glucosaminyl phosphate 3-beta-D-2,3-diacetamido-2,3-dideoxy-beta-D-glucuronosyltransferase [EC:2.4.1.335]
K17945	1.2814768107417098	0.19406707514589203	6.60326750314729	3.43546114841895e-09	1.2008276787221842e-07	tropomyosin, fungi type
K00171	1.98873503517154	0.303182843477255	6.559523660252041	4.17123918698743e-09	1.4276355786852464e-07	pyruvate ferredoxin oxidoreductase delta subunit [EC:1.2.7.1]
K00561	0.667641161842343	0.10182481407937599	6.55676288612607	4.22259022901184e-09	1.4402100999089863e-07	23S rRNA (adenine-N6)-dimethyltransferase [EC:2.1.1.184]
K14653	0.300054545508194	0.0459153898563375	6.5349449595663	4.651050815815979e-09	1.567223265445517e-07	2-amino-5-formylamino-6-ribosylaminopyrimidin-4(3H)-one 5'-monophosphate deformylase [EC:3.5.1.102]
K06993	2.5617228593589396	0.392289610983233	6.53018277220812	4.750146893309771e-09	1.5925917662365446e-07	ribonuclease H-related protein
K17231	3.6931281911916805	0.5724427065239771	6.451524578970241	6.72448434845116e-09	2.1812313115016113e-07	iodotyrosine deiodinase [EC:1.21.1.1]
K12310	1.10678245954685	0.17228025755297102	6.424313936299679	7.58147234385234e-09	2.442175584750082e-07	Di-N-acetylchitobiase [EC:3.2.1.-]
K08155	1.23258479218852	0.192243494508232	6.4115812883111	8.01876651203053e-09	2.557960566637053e-07	MFS transporter, DHA1 family, solute carrier family 18 (vesicular amine transporter), member 1/2
K19204	2.92519371385144	0.45630099821386605	6.410666917893571	8.05111346178381e-09	2.5599943675097743e-07	pimaricinolide synthase PimS2
K14440	1.33945434402662	0.209001518330215	6.408825901017259	8.116633780920849e-09	2.572529234036553e-07	SWI/SNF-related matrix-associated actin-dependent regulator of chromatin subfamily A-like protein 1 [EC:3.6.4.12]
K12303	4.41153796830753	0.689958074755131	6.3939217899192	8.66684921319466e-09	2.729365261803826e-07	MFS transporter, ACS family, solute carrier family 17 (sodium-dependent inorganic phosphate cotransporter), member 9
K19278	1.32554164571825	0.208738131439431	6.35026114575945	1.05000418064384e-08	3.244480002697909e-07	aminoglycoside 6'-N-acetyltransferase Ib [EC:2.3.1.82]
K10911	0.886150796082737	0.139724129585081	6.34214576046538	1.0880794020816199e-08	3.3516245832245397e-07	two-component system, phosphorelay protein LuxU
K15356	1.33737060463354	0.21116691993288897	6.333239150613981	1.13143953209339e-08	3.4743300522880205e-07	GDP-mannose transporter
K24697	0.850684593234593	0.134392095825335	6.32987072647637	1.1482796249140701e-08	3.5150907648378847e-07	mycofactocin precursor peptide peptidase
K09144	0.57386596588991	0.0908202407292799	6.3187012199242005	1.2059136016349499e-08	3.6800898982401547e-07	uncharacterized protein
K09892	1.01023463024054	0.15995461623597598	6.31575789441535	1.2215712714258201e-08	3.7163666735939226e-07	cell division protein ZapB
K20891	0.9882385276800741	0.15716732175994902	6.287811719471001	1.38061807886033e-08	4.174463927400697e-07	beta-glucuronosyltransferase [EC:2.4.1.-]
K12540	1.47921673008125	0.23571090877876397	6.27555482156167	1.45667687144575e-08	4.3909675601959504e-07	membrane fusion protein
K14468	1.00514477459578	0.16088840180365	6.24746571740124	1.6469543592954702e-08	4.904540519509199e-07	malonyl-CoA reductase / 3-hydroxypropionate dehydrogenase (NADP+) [EC:1.2.1.75 1.1.1.298]
K01442	1.26471105731487	0.204149675155277	6.19501871042863	2.07028087669952e-08	6.128155736224374e-07	choloylglycine hydrolase [EC:3.5.1.24]
K02498	2.0941921956956002	0.33849765623259204	6.186725837347059	2.1464118320430202e-08	6.315576545805388e-07	HemY protein
K18843	2.32501229408738	0.378667335978591	6.139986402785031	2.6301378503200598e-08	7.670197867042849e-07	antitoxin HicB
K24041	1.7409789985688702	0.28428576343177003	6.12404566993631	2.8185833661736696e-08	8.171404776580548e-07	penicillin V amidase [EC:3.5.1.11]
K11623	2.28176656139657	0.374389170060821	6.09463826377746	3.2018594582733396e-08	9.228283239824652e-07	two-component system, NarL family, sensor histidine kinase YdfH [EC:2.7.13.3]
K13329	1.8687361799753202	0.30675409215117605	6.0919682175074605	3.23910657128727e-08	9.292121480667045e-07	dTDP-4-dehydro-2,3,6-trideoxy-D-glucose 4-aminotransferase [EC:2.6.1.110]
K00742	1.0277315057559	0.168962151135783	6.0826137620015395	3.37300672955985e-08	9.609169749500416e-07	N-acetyllactosaminide beta-1,6-N-acetylglucosaminyltransferase [EC:2.4.1.150]
K12243	3.07970730914829	0.507235323752237	6.071555282006741	3.5383586365497e-08	1.005118186757072e-06	AraC family transcriptional regulator, transcriptional activator of the genes for pyochelin and ferripyochelin receptors
K02855	0.6706323664797149	0.111333987082086	6.02360863969834	4.35278901979874e-08	1.2189045843226188e-06	AraC family transcriptional regulator, L-rhamnose operon regulatory protein RhaS
K10679	1.61641413458489	0.268511132975774	6.0199147672984195	4.4227095644635996e-08	1.2314872366360934e-06	nitroreductase / dihydropteridine reductase [EC:1.-.-.- 1.5.1.34]
K11936	2.32112433095421	0.3870737164932371	5.99659504650134	4.8904146027961794e-08	1.3540678859483692e-06	poly-beta-1,6-N-acetyl-D-glucosamine synthase [EC:2.4.1.-]
K10917	1.6747924686995899	0.28139776401596395	5.95169074834789	5.9325706719549595e-08	1.6243708087072232e-06	PadR family transcriptional regulator, regulatory protein AphA
K08189	2.29079223418735	0.385791673344122	5.937899629430269	6.294546659388959e-08	1.7187076571079494e-06	MFS transporter, MCT family, solute carrier family 16 (monocarboxylic acid transporters), member 13
K08651	2.4081191328236002	0.406707666951169	5.921007466802259	6.76768935491213e-08	1.8326679662463973e-06	thermitase [EC:3.4.21.66]
K23514	3.28747916887021	0.5555278908898779	5.917757186959831	6.86266972120038e-08	1.8483325346708764e-06	RNA polymerase sigma-19 factor, ECF subfamily
K16698	0.793656750355619	0.13622257378456198	5.826176442759019	1.01515805992451e-07	2.661280052307419e-06	teichuronic acid biosynthesis glycosyltransferase TuaG [EC:2.4.-.-]
K21002	1.1489161837930402	0.199403895624855	5.761753952663651	1.33522527164966e-07	3.491065120066498e-06	polysaccharide biosynthesis protein PslI
K07745	0.914798515410571	0.15979917434989402	5.72467610757201	1.56252567473436e-07	4.063803582020207e-06	transcriptional regulator
K01154	1.61820643591918	0.283596773656852	5.7060114438296905	1.69094942267211e-07	4.369751618805117e-06	type I restriction enzyme, S subunit [EC:3.1.21.3]
K24657	0.793683808601869	0.139104634945185	5.70566041106125	1.69346161954302e-07	4.369751618805117e-06	O-antigen biosynthesis rhamnosyltransferase [EC:2.4.1.-]
K03581	1.5236437833364698	0.267907592463417	5.68719896784756	1.8308874004618602e-07	4.712025354139048e-06	exodeoxyribonuclease V alpha subunit [EC:3.1.11.5]
K00042	3.32712412465001	0.5871273703191779	5.6667842325955595	1.9956444030134302e-07	5.1093680209099685e-06	2-hydroxy-3-oxopropionate reductase [EC:1.1.1.60]
K15265	3.79506618150695	0.673280655822559	5.63667788267353	2.2655474579914603e-07	5.7853630293838924e-06	21S rRNA pseudouridine2819 synthase [EC:5.4.99.43]
K07459	0.40965708601511297	0.0729581063127212	5.614963253832201	2.4821910676442e-07	6.289706260608966e-06	putative ATP-dependent endonuclease of the OLD family
K19647	3.3345022499576604	0.5981258039222679	5.574917898695119	2.93641464431701e-07	7.4026187081925236e-06	2-hydroxymethylglutarate dehydrogenase [EC:1.1.1.291]
K12976	4.75226080791872	0.855545517244762	5.55465572798875	3.1964241096198e-07	8.017087137028592e-06	lipid A 3-O-deacylase [EC:3.1.1.-]
K18121	3.3499045918241297	0.604042266930095	5.545811568533519	3.3168855417266197e-07	8.27709893286058e-06	glyoxylate/succinic semialdehyde reductase [EC:1.1.1.79 1.1.1.-]
K09878	1.37003750569536	0.24931537503903697	5.495198623353421	4.09704093871092e-07	1.0096133133218384e-05	aquaporin-10
K18285	2.30141458365881	0.421674687809623	5.45779637761384	4.786745502238729e-07	1.1737052342180884e-05	aminodeoxyfutalosine synthase [EC:2.5.1.120]
K03206	1.4542433282294198	0.268061197264652	5.425042277915651	5.48345079129174e-07	1.341200358554905e-05	azobenzene reductase [EC:1.7.1.6]
K13316	3.6871714098594097	0.684160424298397	5.38933746955706	6.35641398748629e-07	1.5449959810963788e-05	NDP-hexose 5-epimerase [EC:5.1.3.-]
K21328	1.5361778664179	0.28787838512688696	5.336204264661281	7.91317243092106e-07	1.9117681532252176e-05	dTDP-4-amino-4,6-dideoxy-D-glucose/dTDP-4-amino-2,4-dideoxy-beta-L-xylose transaminase [EC:2.6.1.33 2.6.1.-]
K20872	0.660795257221422	0.124792945886491	5.29513309047508	9.36721116952561e-07	2.2465352919224802e-05	NIMA (never in mitosis gene a)-related kinase 2 [EC:2.7.11.1]
K01854	0.5953199472735079	0.11298946970189098	5.2688091097709195	1.0433601086982401e-06	2.4841547322315343e-05	UDP-galactopyranose mutase [EC:5.4.99.9]
K06905	1.35621293135582	0.258883418850931	5.238701409983871	1.17994455144725e-06	2.795844577792198e-05	uncharacterized protein
K22604	2.6995972032081097	0.5158167726988729	5.23363594611938	1.20458394300811e-06	2.847382236506221e-05	3alpha-hydroxycholanate dehydrogenase (NAD+) [EC:1.1.1.52]
K08319	3.4980530707464	0.6692804034341651	5.2265882174309	1.23970527029764e-06	2.92339111227843e-05	L-threonate 2-dehydrogenase [EC:1.1.1.411]
K10804	0.8125231892524859	0.158342608163599	5.131424817841769	1.8243368720044103e-06	4.231173775846464e-05	acyl-CoA thioesterase I [EC:3.1.2.- 3.1.2.2 3.1.1.2 3.1.1.5]
K10762	2.7902120302431204	0.5441853855295611	5.12731893291822	1.8548663764710098e-06	4.291882129782804e-05	putative replication protein
K10942	3.6189908041929	0.712627680441425	5.07837529121964	2.2595624254582998e-06	5.1796527506377816e-05	two-component system, sensor histidine kinase FlrB [EC:2.7.13.3]
K12995	0.9302590335771429	0.183371079174897	5.07309570169391	2.30806122801429e-06	5.278552093860059e-05	O-antigen biosynthesis alpha-1,3-mannosyltransferase [EC:2.4.1.348 2.4.1.-]
K00619	2.6152706105339103	0.5165231808637271	5.06322021435838	2.4015239450054296e-06	5.479588316184843e-05	amino-acid N-acetyltransferase [EC:2.3.1.1]
K14120	0.7753039166365071	0.153783358658486	5.04153325431175	2.6199351866773e-06	5.964134211334444e-05	energy-converting hydrogenase B subunit K
K08784	3.8358539128726603	0.764830151851366	5.01530163734719	2.91014152200792e-06	6.594313789064843e-05	HtrA serine peptidase 1 [EC:3.4.21.-]
K06909	0.446208962101242	0.0895413607033014	4.983272072218909	3.30726352409326e-06	7.459884795649259e-05	phage terminase large subunit
K13312	3.43267092385637	0.689138849353467	4.98110203346803	3.33600401607326e-06	7.507532325669891e-05	dTDP-4-dehydro-6-deoxy-D-glucose 3-epimerase [EC:5.1.3.27]
K09711	3.1076312608787204	0.6311581393946519	4.92369672022176	4.1912872682224994e-06	9.410824283113709e-05	lipoyl synthase
K16695	4.79811929169686	0.982632210250195	4.88292490480765	4.92503615540406e-06	0.0001100818171968658	lipopolysaccharide exporter
K08318	3.59679312151431	0.7373862074492858	4.87776023633	5.026481341278029e-06	0.00011209508276239262	4-hydroxybutyrate dehydrogenase / sulfolactaldehyde 3-reductase [EC:1.1.1.61 1.1.1.373]
K13313	2.9101138560639197	0.59718536488314	4.87304952061809	5.12078380067975e-06	0.00011394032939796906	dTDP-4-dehydro-6-deoxy-alpha-D-gulose 4-ketoreductase [EC:1.1.1.364]
K07579	1.58246097018103	0.32831646525853897	4.819925704715691	6.31108911110586e-06	0.00013948072952504588	putative methylase
K01009	1.1296197834243702	0.23457296137926198	4.8156436137495895	6.41799388654478e-06	0.00014152609785161497	L-glutamine-phosphate cytidylyltransferase [EC:2.7.7.103]
K21335	0.6270203774554499	0.131182139469921	4.779769410600441	7.38563396964625e-06	0.00016035285030573367	dTDP-4-amino-2,4-dideoxy-beta-L-xylose N-methyltransferase [EC:2.1.1.-]
K07281	1.51037644816127	0.316898476815801	4.766120883058679	7.78988849562578e-06	0.00016875808989315013	1L-myo-inositol 1-phosphate cytidylyltransferase [EC:2.7.7.74]
K09132	0.3950208051644221	0.0829600941393301	4.761576144079481	7.92921629246052e-06	0.0001713997477955775	uncharacterized protein
K14063	2.4098556097881003	0.5063054144994711	4.75968761300026	7.98782328042273e-06	0.00017228878353419444	AraC family transcriptional regulator, positive regulator of tynA and feaB
K21363	0.8909094346388309	0.188985181716879	4.714176140928929	9.534701758805389e-06	0.00020475720095107782	UDP-Glc:alpha-D-GlcNAc-glucosaminyl-diphosphoundecaprenol beta-1,3-glucosyltransferase [EC:2.4.1.305]
K20486	3.92291884041066	0.8362684458798951	4.6909803421831695	1.0431467223022301e-05	0.00022352820090724092	lantibiotic leader peptide-processing serine protease [EC:3.4.21.-]
K23237	2.4440095909742596	0.524519326563585	4.65952247553262	1.1779616568174e-05	0.0002518691551247096	AraC family transcriptional regulator, melibiose operon regulatory protein
K22232	1.7569570556941598	0.380739021986669	4.61459675587358	1.40022543232073e-05	0.0002974573725514103	3-dehydro-scyllo-inosose hydrolase [EC:3.7.1.-]
K18896	0.649937029763052	0.141367784720475	4.5974903762421295	1.4951401898074802e-05	0.0003162574431530543	glycine/sarcosine N-methyltransferase [EC:2.1.1.156]
K00552	0.521144169036508	0.11414559360000201	4.565609171587839	1.68896240463853e-05	0.00035497020090665223	glycine N-methyltransferase [EC:2.1.1.20]
K17204	1.5166533451518203	0.33698560304118896	4.50064730203455	2.16215207765905e-05	0.00044868069535758436	erythritol transport system ATP-binding protein
K09875	2.18812117943142	0.487806484072951	4.485633649560481	2.28855260073904e-05	0.0004739130879303512	aquaporin SIP
K07337	4.8598586942083895	1.08481749904845	4.479885970194269	2.33881277229008e-05	0.0004833056078923127	penicillin-binding protein activator
K18231	0.3997995315749361	0.0896432160796834	4.45989723549807	2.52206134533566e-05	0.00052008281759359	macrolide transport system ATP-binding/permease protein
K03631	4.80037760834692	1.0940070410901899	4.38788547792461	3.3046249529448904e-05	0.0006772076540785402	DNA repair protein RecN (Recombination protein N)
K18939	1.48903517653755	0.342194420664699	4.351430317435209	3.78565568955555e-05	0.0007709753746270465	TetR/AcrR family transcriptional regulator, lmrAB and yxaGH operons repressor
K21039	0.869375869102567	0.20041470113041895	4.337884717033931	3.98108953032331e-05	0.0008074403189382072	enterobacteria phage integrase [EC:2.7.7.- 3.1.-.-]
K07796	6.796889455776481	1.57936592327692	4.30355584833316	4.5210156395305996e-05	0.000915064705520598	outer membrane protein, copper/silver efflux system
K19711	3.5528013391499003	0.8358898775783241	4.25032224273705	5.50053887200499e-05	0.0011042527833269489	L-serine 3-dehydrogenase (NAD+) [EC:1.1.1.387]
K19243	1.29930228579254	0.307423497461901	4.22642477403201	6.0040802807225206e-05	0.001196891929371755	NAD+ dependent glucose-6-phosphate dehydrogenase [EC:1.1.1.388]
K16708	0.789781784327678	0.18688062882222697	4.22612974552312	6.01056614628202e-05	0.001196891929371755	amylovoran biosynthesis protein AmsC
K18937	3.0304959801611604	0.7218738300091758	4.19809647362149	6.65862814588155e-05	0.0013179537677500892	TetR/AcrR family transcriptional regulator, repressor for lfrA
K20357	2.0966155884461104	0.500240190408827	4.191217796260291	6.82764539343434e-05	0.0013486994116850156	anterior gradient protein 3
K14986	3.6508143770616	0.879587152728335	4.1505999328632495	7.91309649046265e-05	0.001559987842129807	two-component system, LuxR family, sensor kinase FixL [EC:2.7.13.3]
K14953	1.09682922271354	0.267513709237701	4.10008603237206	9.49590325137808e-05	0.0018608572236348652	ipoprotein LpqH
K05822	4.30771707528091	1.0588465379261	4.0683110545161405	0.000106429967107578	0.0020773865064938543	tetrahydrodipicolinate N-acetyltransferase [EC:2.3.1.89]
K08256	3.39025403399765	0.854686540338407	3.9666636526828905	0.000152755168305901	0.0029351027173319033	phosphatidyl-myo-inositol alpha-mannosyltransferase [EC:2.4.1.345]
K04763	1.6346547683968202	0.414283857095843	3.9457360947053397	0.000164443564509743	0.0031535412750438455	integrase/recombinase XerD
K13318	1.14369700990188	0.29026387576026697	3.9401975423441202	0.000167677447401487	0.0032038820399690263	dTDP-4-keto-6-deoxy-L-hexose 4-reductase [EC:1.1.1.-]
K17810	1.27321909787799	0.32314159261607206	3.94012756937395	0.00016771869053708202	0.0032038820399690263	D-aspartate ligase [EC:6.3.1.12]
K03395	2.4011057927588397	0.6111515268371329	3.92882237435482	0.000174511230844501	0.003320766800066113	aminoglycoside 3-N-acetyltransferase I [EC:2.3.1.60]
K01408	7.96985670927212	2.0305214190538	3.9250296177550097	0.000176848460481611	0.003358757755235529	insulysin [EC:3.4.24.56]
K12990	1.22471762651509	0.313091895380998	3.91168741376953	0.000185310754243958	0.003512707893428258	rhamnosyltransferase [EC:2.4.1.-]
K03641	3.65594204242509	0.93541331978789	3.90837073311517	0.000187473720334819	0.0035468876417280434	TolB protein
K13274	1.4423979324523601	0.372305774163148	3.87422928289124	0.00021118909374091398	0.003965125518103217	cell wall-associated protease [EC:3.4.21.-]
K21511	0.8907395130152379	0.23186366342471104	3.84165202886339	0.000236472179421065	0.004422972054181096	capsid assembly protease [EC:3.4.21.-]
K02473	0.772121766008892	0.20548793931062803	3.75750405887182	0.000315844468470842	0.005830110347784812	UDP-N-acetylglucosamine/UDP-N-acetylgalactosamine 4-epimerase [EC:5.1.3.7 5.1.3.-]
K19622	2.6860804419735897	0.715512141100211	3.7540668951379703	0.000319574152794435	0.005887929764663077	two-component system, response regulator PhcR
K01090	1.59637355219092	0.4318723461508971	3.6964014168046404	0.00038876169888808597	0.00707015510321008	protein phosphatase [EC:3.1.3.16]
K21528	0.348351988618752	0.0946651200934047	3.6798346452741804	0.000411136910164492	0.007408732218448624	serine recombinase [EC:3.1.22.- 6.5.1.-]
K18944	3.4915761333752102	0.953816603551455	3.66063677270308	0.000438596815347576	0.00786045237978374	sliding clamp loader
K17248	0.686268441324271	0.187705348516014	3.6560942282671403	0.000445344661378329	0.007952467984069183	N-acetylgalactosamine-N,N'-diacetylbacillosaminyl-diphospho-undecaprenol 4-alpha-N-acetylgalactosaminyltransferase [EC:2.4.1.291]
K07492	0.360840918987176	0.0994476154981405	3.62845219746796	0.000488580540395434	0.008661759688269412	putative transposase
K02491	2.9543314208764397	0.8154302943568821	3.62303368089418	0.000497510328063946	0.008788457533559705	two-component system, sporulation sensor kinase A [EC:2.7.13.3]
K10046	0.621064540090656	0.172768590819632	3.59477690443767	0.0005466432364829411	0.009570625900554797	GDP-D-mannose 3', 5'-epimerase [EC:5.1.3.18 5.1.3.-]
K11904	0.580891141761163	0.16232380519990197	3.5785949019972496	0.000576817120311343	0.01001001118821991	type VI secretion system secreted protein VgrG
K07319	0.423903331300393	0.11936935202092	3.55119068775795	0.000631546328840251	0.010921319584874306	adenine-specific DNA-methyltransferase [EC:2.1.1.72]
K05664	2.00532969451725	0.567224370453903	3.5353376881754	0.0006654148009535719	0.011446760371726629	ATP-binding cassette, subfamily B (MDR/TAP), member 11
K20022	2.66022598211035	0.756121112711418	3.51825380536049	0.000703833964812483	0.012029687901363705	galactarate dehydratase (D-threo-forming) [EC:4.2.1.158]
K07351	0.253441080658108	0.0720391351638643	3.5181027656927903	0.0007041828060349861	0.012029687901363705	fimbrial protein
K04719	0.26993388395762896	0.0769140068342727	3.5095543070491497	0.000724195024854773	0.012350156332168682	5,6-dimethylbenzimidazole synthase [EC:1.13.11.79]
K01174	0.493340530385157	0.140961766356549	3.4998180225501696	0.000747642749305531	0.012728004455793815	micrococcal nuclease [EC:3.1.31.1]
K00737	0.6470590814014661	0.18568999768602498	3.48462000896542	0.000785683227058378	0.013283841456457	beta-1,4-mannosyl-glycoprotein beta-1,4-N-acetylglucosaminyltransferase [EC:2.4.1.144]
K19746	1.24813086893402	0.360744085278866	3.45987895537963	0.0008515463366145809	0.014323706894214888	D-arginine dehydrogenase [EC:1.4.99.6]
K19095	0.8218543166341329	0.238553487126582	3.44515742164792	0.000893174511398776	0.014403210512225154	beta-lactamase class C CMY-1 [EC:3.5.2.6]
K20282	0.6309324881373579	0.18321455891927899	3.44368095995763	0.0008974538285686741	0.014403210512225154	GRIP and coiled-coil domain-containing protein 2
K18981	1.4330893237883202	0.41847833670113704	3.42452451681336	0.0009547587614444269	0.01496193499452737	uronate dehydrogenase [EC:1.1.1.203]
K20331	1.8641343396716201	0.549391536115189	3.39308893044317	0.00105633136496112	0.01644906518865997	toxoflavin synthase [EC:2.1.1.349]
K22925	0.75511489526316	0.22308021770729602	3.3849478139471203	0.00108424916426928	0.016793592602908514	UDP-N-acetylglucosaminuronic acid 4-epimerase [EC:5.1.3.-]
K24057	0.45286013402215897	0.134221639661989	3.37397259609254	0.00112298637006177	0.01734996340078192	DZ domain-containing protein 1
K03434	0.311491012170372	0.0925514557580014	3.36559819204619	0.00115341598162755	0.01776440832953556	N-acetylglucosaminylphosphatidylinositol deacetylase [EC:3.5.1.89]
K19355	0.507989233075154	0.150980901316273	3.36459266467766	0.0011571214319566199	0.01779367543649985	mannan endo-1,4-beta-mannosidase [EC:3.2.1.78]
K02846	0.8396323836872521	0.250398195365556	3.35318863804699	0.0011999373097222401	0.01836612121418031	N-methyl-L-tryptophan oxidase [EC:1.5.3.-]
K03274	2.56362061612608	0.7663494460734961	3.3452371229093503	0.0012306675926542	0.018807272032236356	ADP-L-glycero-D-manno-heptose 6-epimerase [EC:5.1.3.20]
K14645	1.0721736034420501	0.32076236506506606	3.34257918077317	0.00124110367826998	0.01893739776580061	serine protease [EC:3.4.21.-]
K07679	0.510832690870597	0.15301451861894	3.33845896115747	0.00125744576528586	0.01913248920559655	two-component system, NarL family, sensor histidine kinase EvgS [EC:2.7.13.3]
K21749	0.48226981855446993	0.144686512624719	3.3332050776934503	0.00127857772548796	0.019419014853828694	N-acylneuraminate/3-deoxy-D-glycero-D-galacto-nononate cytidylyltransferase [EC:2.7.7.43 2.7.7.92]
K00306	0.786229530905977	0.236002617771996	3.3314441099359304	0.00128573496628934	0.01949767625032927	sarcosine oxidase / L-pipecolate oxidase [EC:1.5.3.1 1.5.3.7]
K06933	0.30062956007056396	0.0902824834483591	3.32987694387607	0.00129213616226459	0.019564648466116843	uncharacterized protein
K24259	0.3849194397173689	0.115740756244258	3.32570351367878	0.00130932915235021	0.019794566648337453	putative aminotransferase
K06934	0.331644782831568	0.0998725482093029	3.32068009455952	0.00133030875698097	0.020050234583427248	uncharacterized protein
K12407	1.01655534558631	0.307244098511952	3.30862447972054	0.00138195232035886	0.02079680003324776	glucokinase [EC:2.7.1.2]
K19182	2.7303074867764106	0.8269542925278259	3.3016425592645895	0.00141271583062873	0.021227347473334438	chanoclavine-I aldehyde reductase [EC:1.3.1.100]
K21530	0.633346284258584	0.191972608732217	3.29914922988852	0.0014238567366753	0.021362185469419228	baseplate wedge protein
K06368	1.33146197787741	0.403879727697027	3.2966793987645095	0.00143497388290949	0.021496257695803715	response regulator aspartate phosphatase J [EC:3.1.-.-]
K16902	0.8927801897272679	0.271059595808323	3.29366753117491	0.0014486410411061199	0.021668064859154814	FAD reductase [NAD(P)H] [EC:1.5.1.45]
K15850	0.9514433623150881	0.28900023877038	3.2921888451138597	0.00145539558145601	0.02173611249456347	two-component system, autoinducer 1 sensor kinase/phosphatase LuxN [EC:2.7.13.3 3.1.3.-]
K11031	0.6869202017130891	0.20913016255721398	3.28465388881989	0.001490276000796	0.022195930249309305	thiol-activated cytolysin
K02860	6.09056101417708	1.8542970376899799	3.28456600554381	0.00149068741250307	0.022195930249309305	16S rRNA processing protein RimM
K10909	2.25603533576372	0.6890320080797471	3.27420977445015	0.00153992121985268	0.022791296492624423	two-component system, autoinducer 2 sensor kinase/phosphatase LuxQ [EC:2.7.13.3 3.1.3.-]
K08679	0.7672752570562659	0.23440048028869503	3.2733518980475895	0.00154406722591197	0.02281839677033626	UDP-glucuronate 4-epimerase [EC:5.1.3.6]
K20319	1.27153975055897	0.38937016792277396	3.2656321806635202	0.00158184917988229	0.02330685704947643	beta-lactamase class C ADC [EC:3.5.2.6]
K00296	0.6713944771630059	0.205661115880903	3.2645669274293194	0.0015871302671277099	0.02334976573593707	D-nopaline dehydrogenase [EC:1.5.1.19]
K09384	0.851261246378746	0.261321802015157	3.25752095620927	0.00162247948197393	0.023798780139608674	uncharacterized protein
K00301	0.820472413983412	0.25265275762176603	3.2474310658888594	0.00167438584762464	0.024450994518571963	sarcosine oxidase [EC:1.5.3.1]
K01218	0.649961288640259	0.20024870959713198	3.24577017224168	0.0016830777606474	0.02454156432943997	mannan endo-1,4-beta-mannosidase [EC:3.2.1.78]
K01263	1.30464971642445	0.40295297573791206	3.23772200474583	0.0017257976178845801	0.025016451646306337	cytosol alanyl aminopeptidase [EC:3.4.11.14]
K00571	0.38976081219178604	0.12053864382329901	3.23349259481588	0.0017486521995503	0.025310520897161976	site-specific DNA-methyltransferase (adenine-specific) [EC:2.1.1.72]
K19061	1.02651252351411	0.317550026949883	3.2326009648744796	0.00175350633782339	0.02534356594123923	macrolide resistance protein
K12991	1.01045182193717	0.31351805228035	3.22294622139849	0.00180688160043868	0.025962728768985525	rhamnosyltransferase [EC:2.4.1.-]
K03153	0.9496623048756411	0.296334782938485	3.20469401350289	0.0019119633092224602	0.027376706093260254	glycine oxidase [EC:1.4.3.19]
K13668	2.0883829767414497	0.65172074012764	3.20441386648588	0.00191361981315373	0.027376706093260254	phosphatidyl-myo-inositol dimannoside synthase [EC:2.4.1.346]
K07217	0.46767527884045007	0.146784905628288	3.1861265082989703	0.00202470092211865	0.028798668094261955	Mn-containing catalase
K07876	1.9863352355875599	0.62512836586163	3.1774837682333303	0.00207926862538747	0.029405094462617347	Ras-related protein Rab-35
K11696	0.9294083869316501	0.2929425950713	3.17266386851472	0.00211029336658117	0.0297584573882555	centromere-localized protein 2
K09291	0.282747485515635	0.0893912748477418	3.1630322533964597	0.00217358883567769	0.030520035830876056	nucleoprotein TPR
K00303	0.9162240831952	0.290033420550372	3.1590293334353	0.00220041204268732	0.030808894182910385	sarcosine oxidase, subunit beta [EC:1.5.3.1]
K20754	1.21195937881555	0.38375065502785705	3.15819494491175	0.00220604195796817	0.03084390862367695	aqualysin 1 [EC:3.4.21.111]
K01734	0.7307557127377321	0.231627830999632	3.1548700757764	0.00222860975077749	0.03111530639293728	methylglyoxal synthase [EC:4.2.3.3]
K16553	2.51429030255608	0.7979266751040691	3.1510292624672003	0.00225494753780088	0.03143468833455508	succinoglycan exporter
K07155	0.395828080104997	0.125720151516252	3.14848554771132	0.00227255014324165	0.0315500376928633	quercetin 2,3-dioxygenase [EC:1.13.11.24]
K21060	0.700521030173802	0.222599041640153	3.1470082935318398	0.0022828315261464	0.03164820021550641	D-hydroxyproline dehydrogenase [EC:1.5.99.-]
K06334	1.29255443832329	0.41091341180524	3.14556400737759	0.00229292537322581	0.031743490735796076	spore coat protein JC
K07114	1.1179938273224	0.35633749495164296	3.1374577280286498	0.00235035508191062	0.03249291731050909	Ca-activated chloride channel homolog
K15680	1.5127551166310098	0.483604672884451	3.12808209153193	0.0024184485898084	0.033294200767795254	corticosteroid 11-beta-dehydrogenase isozyme 1 [EC:1.1.1.146]
K08728	0.722540907919285	0.231413304680276	3.12229631272738	0.0024613820049887197	0.03379086688464319	nucleoside deoxyribosyltransferase [EC:2.4.2.6]
K06903	0.854138409750134	0.27361011866478896	3.12173546036348	0.0024655813399167897	0.03380143987143226	uncharacterized protein
K19158	0.479666163634831	0.154247651590216	3.10971453172683	0.00255720688513522	0.03491189510634053	toxin YoeB [EC:3.1.-.-]
K07708	3.98405011548315	1.2819931090591001	3.10770010176356	0.00257286783402677	0.035077120663903005	two-component system, NtrC family, nitrogen regulation sensor histidine kinase GlnL [EC:2.7.13.3]
K21453	1.6483233491934	0.530747460475202	3.10566412831742	0.00258878693997634	0.03512882718962427	TetR/AcrR family transcriptional regulator, biofilm operon repressor
K17250	0.824276156673508	0.265653300528978	3.10282671072477	0.00261112540450898	0.03525734672910276	GalNAc5-diNAcBac-PP-undecaprenol beta-1,3-glucosyltransferase [EC:2.4.1.293]
K21174	0.514398877453295	0.16595067993645699	3.09970936937565	0.0026358743672848	0.03554283671453663	enediyne biosynthesis protein CalE9
K00285	0.9214060177169359	0.297800045714909	3.0940425663971096	0.00268142365813299	0.03610764070794656	D-amino-acid dehydrogenase [EC:1.4.5.1]
K22393	2.5138630298725	0.813311887107016	3.09089670238857	0.00270702483106574	0.0364026517869236	flavin reductase (NADH) subunit 1 [EC:1.5.1.36]
K24671	1.13699207144467	0.36872935633610293	3.0835409546515202	0.00276777601536144	0.03706789155355668	mannose 2-epimerase [EC:5.1.3.44]
K03586	1.9060421194072101	0.618417484318061	3.08212844517007	0.00277958605806434	0.03717554921891479	cell division protein FtsL
K12500	4.36779928666816	1.41737759014395	3.08160600043392	0.00278396609320286	0.0371836772096214	thioesterase III [EC:3.1.2.-]
K22162	1.61666138580728	0.526160122440957	3.0725653975966205	0.00286078349410777	0.03810640932624363	F420H2 dehydrogenase subunit F [EC:1.5.7.2 1.5.98.3]
K19354	2.7895249510196	0.9105153183432341	3.06367712307729	0.0029382227103425	0.03903242756852564	heptose III glucuronosyltransferase [EC:2.4.1.-]
K22296	1.57034794916847	0.5134535236569939	3.0584032961423797	0.00298508681931038	0.03960161612105305	MarR family transcriptional regulator, lower aerobic nicotinate degradation pathway regulator
K21337	2.0505425109471003	0.6720475092495601	3.0511868323667097	0.00305033882101573	0.040358643971479265	aminotransferase
K20338	1.06852356037431	0.351011026949841	3.0441310338862997	0.00311541610253886	0.04116441893126749	MarR family transcriptional regulator, global regulator for virulence
K21061	0.9088599152247241	0.299059124279109	3.0390643235365498	0.0031629398004222	0.04162496343492873	D-hydroxyproline dehydrogenase subunit beta [EC:1.5.99.-]
K19223	1.14497064189037	0.37871913738469803	3.02327114968929	0.00331542320809161	0.043342342920635275	peptidoglycan DL-endopeptidase LytF [EC:3.4.-.-]
K16212	0.643426166341722	0.21365811908178103	3.01147538463277	0.00343372703598663	0.04471102694018522	4-O-beta-D-mannosyl-D-glucose phosphorylase [EC:2.4.1.281]
K13307	0.656642126281322	0.21837066369576	3.00700705473962	0.00347955403444514	0.045223890769161126	dTDP-3-amino-3,6-dideoxy-alpha-D-glucopyranose N,N-dimethyltransferase [EC:2.1.1.235]
K21721	1.09668037391838	0.36513950436500103	3.00345583210879	0.00351637857394332	0.045606504741262245	N-[(2S)-2-amino-2-carboxyethyl]-L-glutamate dehydrogenase [EC:1.5.1.51]
K22182	2.3403907283532	0.7801559484050951	2.99990115199116	0.0035536001500130203	0.04602869471574027	thioredoxin reductase (NADPH) [EC:1.8.1.9]
K01078	1.07584090787802	0.358830915725605	2.9981834360691297	0.00357171705024479	0.04620264431005629	acid phosphatase [EC:3.1.3.2]
K08227	2.7357333982303103	0.9135212677496249	2.9947123234137005	0.00360858847745279	0.04661842283388224	MFS transporter, LPLT family, lysophospholipid transporter
K18534	1.27305975749353	0.4252185698731729	2.9938950170337795	0.0036173213053250705	0.04667007343794401	MPBQ/MSBQ methyltransferase [EC:2.1.1.295]
K06873	3.9725851253667	1.3272952519903798	2.99299279448901	0.0036269841685158	0.046733572482431686	uncharacterized protein
K07256	0.42911054444662494	0.143907495267635	2.98184985881782	0.0037483118965419603	0.047983260213265065	taurine dehydrogenase large subunit [EC:1.4.2.-]
K12211	2.31870215991973	0.778073224650361	2.9800564862795196	0.00376818591826874	0.04817473525788094	intracellular multiplication protein IcmG
K18495	0.670632695520515	0.225073272355895	2.97961943015643	0.00377304409243016	0.04817473525788094	ferritin, mitochondrial
K00125	1.40585667222835	0.472995898810555	2.97223860875678	0.00385596693564183	0.0490429239801568	formate dehydrogenase (coenzyme F420) beta subunit [EC:1.17.98.3 1.8.98.6]
K18905	3.2695512752950497	1.1139852520663502	2.9350040938426103	0.0043005833329368	0.05406996162341586	TetR/AcrR family transcriptional regulator, repressor of the ameABC operon
K09471	0.539808182715093	0.18400449456187698	2.9336684628296803	0.00431737826236444	0.054148814095300125	gamma-glutamylputrescine oxidase [EC:1.4.3.-]
K19767	0.6552925713957529	0.223372477493508	2.9336316575295096	0.00431784192745317	0.054148814095300125	heat shock protein Hsp-16.48/Hsp-16.49
K19418	1.18038189752297	0.404349867538391	2.91920930927695	0.00450310988390085	0.0560443865222357	membrane protein EpsK
K05031	1.12267035554445	0.3854835658950829	2.9123689175636804	0.00459351970131192	0.056915791799435324	cystic fibrosis transmembrane conductance regulator [EC:5.6.1.6]
K10816	1.4557145991116203	0.499987803008062	2.9115002213127	0.0046051202890630295	0.05695441742696899	hydrogen cyanide synthase HcnC [EC:1.4.99.5]
K12583	2.7393880653703304	0.942414507696133	2.9067762041006295	0.004668679004130079	0.05738050990487555	phosphatidylinositol alpha 1,6-mannosyltransferase [EC:2.4.1.-]
K18140	2.40633141748389	0.8305429448639521	2.897299209348	0.0047986303194401895	0.05883096897850989	TetR/AcrR family transcriptional regulator, acrEF/envCD operon repressor
K00218	4.46845977261465	1.54850500064816	2.88566053757933	0.004962779337046161	0.06061724402139282	protochlorophyllide reductase [EC:1.3.1.33]
K16213	0.7397064373770942	0.256784124749298	2.88065486174147	0.005034955091917571	0.06134678904948269	cellobiose epimerase [EC:5.1.3.11]
K10910	1.4165016882999	0.49286707486030795	2.87400347994717	0.00513235467307908	0.06237930950991429	autoinducer 2-binding periplasmic protein LuxP
K22538	2.73021977550848	0.951769686416422	2.86857189767015	0.00521317449213586	0.06320573304917979	mitochondrial RNA pseudouridine synthase RPUSD4 [EC:5.4.99.-]
K12454	0.42687609565331297	0.148925424994391	2.8663748696328395	0.00524619659854036	0.06352796053048197	CDP-paratose 2-epimerase [EC:5.1.3.10]
K07065	0.598093470411269	0.21020051309584398	2.8453473381321297	0.0055721178975884295	0.06693168923354507	uncharacterized protein
K15974	0.972769574083318	0.342038625837343	2.84403427157353	0.00559307445375919	0.06706926385730454	MarR family transcriptional regulator, negative regulator of the multidrug operon emrRAB
K19272	0.195736703590955	0.0695216076016442	2.81548011249276	0.00606708029191461	0.07240098115908271	aminoglycoside 3'-phosphotransferase I [EC:2.7.1.95]
K21375	2.6773722927069703	0.9512577874419509	2.81456018342489	0.006082946561828779	0.07241498099027328	albonoursin synthase [EC:1.3.3.13]
K10866	0.8787759580725641	0.312296640434698	2.8139142222258995	0.00609411035716042	0.07246036886674337	DNA repair protein RAD50 [EC:3.6.-.-]
K19300	0.22732522941038003	0.0812400436741674	2.7981918660965	0.00637169044668119	0.07555371150551904	aminoglycoside 3'-phosphotransferase II [EC:2.7.1.95]
K10673	0.20117804534776199	0.0720232294217625	2.7932383338392	0.00646151592960741	0.07636830038146313	streptomycin 3"-kinase [EC:2.7.1.87]
K01434	0.172093743414886	0.0617070981859524	2.78888083338949	0.0065414902806576105	0.0770368980374417	penicillin G amidase [EC:3.5.1.11]
K07116	0.172093743414886	0.0617070981859524	2.78888083338949	0.0065414902806576105	0.0770368980374417	acyl-homoserine-lactone acylase [EC:3.5.1.97]
K19274	0.174777323135968	0.0626693918367656	2.78887855799222	0.00654153227729925	0.0770368980374417	aminoglycoside 3'-phosphotransferase VI [EC:2.7.1.95]
K12977	0.559365530569413	0.20084986127701399	2.78499336276828	0.0066136017817745	0.07779268826127834	lipid A 1-phosphatase [EC:3.1.3.-]
K00558	0.42595868587036206	0.153094655921126	2.7823223698272903	0.00666356884772675	0.07828700611685646	DNA (cytosine-5)-methyltransferase 1 [EC:2.1.1.37]
K00897	0.256308671421849	0.0922028441025418	2.77983476449815	0.00671041567609859	0.07855649325332995	kanamycin kinase [EC:2.7.1.95]
K23159	0.446491389880957	0.16126968864004199	2.7686008055583002	0.00692575062759051	0.08086271181630121	lipid A 4'-phosphatase [EC:3.1.3.-]
K07457	0.387540626033291	0.140392236750417	2.7604135029363706	0.00708664678717368	0.08227688737475967	endonuclease III related protein
K11150	0.837361645441812	0.30432741010843894	2.7515156953606	0.00726537359182825	0.08415368683272745	retinol dehydrogenase 8 [EC:1.1.1.-]
K03331	1.54659243239268	0.563357110694673	2.74531447821006	0.00739235938576673	0.08532375464344573	L-xylulose reductase [EC:1.1.1.10]
K05522	0.63250376870525	0.23059143864953702	2.74296293222992	0.0074410409096689	0.08578519327088463	endonuclease VIII [EC:3.2.2.- 4.2.99.18]
K05967	1.82708775093028	0.6697894761217491	2.7278537750541902	0.00776087384591162	0.08915959615285644	uncharacterized protein
K11622	0.8295659803610329	0.304872801233971	2.72102324970732	0.00790953806359493	0.09076171908364986	lia operon protein LiaF
K05672	0.51480525964309	0.18935218160741699	2.71877120861715	0.00795911922833465	0.09105373718560959	ATP-binding cassette, subfamily C (CFTR/MRP), member 12
K00640	0.8221460903576021	0.302599615314692	2.7169436071576	0.00799956395226506	0.09136929533890695	serine O-acetyltransferase [EC:2.3.1.30]
K11930	2.42059879257515	0.8926420391343699	2.71172394582995	0.00811610836902923	0.0924861042699666	periplasmic protein TorT
K14644	1.9849800078522502	0.7337220826492991	2.70535677580393	0.008260367952830229	0.0939128568754874	subtilase-type proteinase RRT12 [EC:3.4.21.-]
K17910	0.7185983652835959	0.265929141129534	2.70221744872092	0.00833235116967029	0.0946221030869125	aminoglycoside 2''-phosphotransferase [EC:2.7.1.190]
K06935	0.591644525918116	0.218990506280212	2.7016902968435903	0.0083444943599646	0.09465095616360307	uncharacterized protein
K22082	0.8590085534069809	0.318523060011775	2.6968488666887303	0.00845677485155103	0.09581428702498679	methylamine---glutamate N-methyltransferase subunit B [EC:2.1.1.21]
K01656	0.7459519151299019	0.278424726867468	2.67918702308714	0.008878137020863791	0.10035756492506237	anthranilate synthase / indole-3-glycerol phosphate synthase [EC:4.1.3.27 4.1.1.48]
K19093	1.3593385627919998	0.5084648934298139	2.67341674982255	0.009019882315885241	0.10172652172503527	toxin ParE2
K23978	1.4245254899526998	0.533007047262394	2.67262036640843	0.009039605983186209	0.10172681905686347	isoamyl acetate esterase [EC:3.1.1.112]
K19244	1.16679588343567	0.43709514057903	2.6694322931387098	0.009118956693652909	0.10249208224553788	alanine dehydrogenase [EC:1.4.1.1]
K13588	0.535342107187673	0.200790766426402	2.66616895146868	0.00920083584431758	0.10317706361483321	histidine phosphotransferase ChpT
K08970	0.5605400761480931	0.210348336190952	2.66481820725808	0.00923492181290808	0.10344161853390334	nickel/cobalt transporter (NicO) family protein
K02315	1.4599693157357498	0.551232620497558	2.6485539161632796	0.00965445115091779	0.1074084932218924	DNA replication protein DnaC
K05020	0.8594149880979679	0.324880269781169	2.6453283502776204	0.00973968021182358	0.10811264397291107	glycine betaine transporter
K02341	4.98878646298295	1.89090928577819	2.63830026141622	0.00992775164842811	0.10995263820062459	DNA polymerase III subunit delta' [EC:2.7.7.7]
K21910	0.442627875117786	0.167806891493458	2.6377216762581	0.00994338033851565	0.1100021324318168	L-erythrulose 1-phosphate isomerase [EC:5.3.1.33]
K22084	1.3667801824053702	0.519560456041853	2.6306470527373502	0.0101362916400393	0.11175998511841988	methylglutamate dehydrogenase subunit A [EC:1.5.99.5]
K03451	0.9416412545704359	0.35851217981358097	2.62652514360898	0.0102502458632269	0.11276414450203967	betaine/carnitine transporter, BCCT family
K18569	0.591983344571426	0.22662152297660298	2.61221148281024	0.0106550310553881	0.11669626790328945	hydrolase [EC:3.1.3.-]
K01803	0.367072471005113	0.140553592224625	2.61161927770924	0.0106720859310618	0.116753330768564	triosephosphate isomerase (TIM) [EC:5.3.1.1]
K11815	1.44271929631744	0.552549658598793	2.61102196674235	0.0106893128754429	0.11681214746479009	multidrug resistance protein EbrB
K20082	0.9032650263310409	0.34626591233528003	2.60858777648443	0.0107597775179891	0.11732204313586123	O-methyltransferase StaMB [EC:2.1.1.139]
K07063	0.38109052725490206	0.146554914969966	2.60032580506086	0.0110020895827151	0.11983159891361629	uncharacterized protein
K05245	1.12062259511923	0.43112141924014097	2.5993201569394104	0.0110319183175525	0.1200238618720916	L-carnitine/gamma-butyrobetaine antiporter
K10563	0.5643072286564921	0.217385272450234	2.59588527914502	0.0111343532357563	0.12100476278373742	formamidopyrimidine-DNA glycosylase [EC:3.2.2.23 4.2.99.18]
K13039	0.42288236170187504	0.163482885433411	2.58670722981655	0.0114122930650656	0.12361645356302374	sulfopyruvate decarboxylase subunit beta [EC:4.1.1.79]
K06606	2.0965508774112	0.8122010343582021	2.58132012731045	0.0115783361253824	0.125173208114574	2-keto-myo-inositol isomerase [EC:5.3.99.11]
K19744	1.26154489588737	0.48873958463758604	2.58122103373895	0.0115814107538289	0.125173208114574	L-arginine dehydrogenase [EC:1.4.1.25]
K20261	0.961956667153386	0.37415545968122704	2.5710079654402302	0.0119022794690504	0.12820334157423907	trans-2,3-dihydro-3-hydroxyanthranilic acid synthase [EC:3.3.2.15]
K19171	0.455738550286571	0.17777377346847	2.5635870882124303	0.0121404342333126	0.13035758195834674	DNA sulfur modification protein DndD
K05649	1.02324884304749	0.39923261872229904	2.56303917831736	0.0121581873139986	0.13040615054851382	ATP-binding cassette, subfamily A (ABC1), member 6
K22489	1.18032113569334	0.46099609077839704	2.5603712467503996	0.0122449672506082	0.13119417629265764	MarR family transcriptional regulator, temperature-dependent positive regulator of motility
K02168	0.9166680736824241	0.358691882508176	2.55558633575024	0.0124020066554727	0.1325884811312304	choline/glycine/proline betaine transport protein
K17840	1.44952488996801	0.5690241279864999	2.54738739303934	0.0126753192708108	0.1352171234333139	aminoglycoside 2'-N-acetyltransferase I [EC:2.3.1.59]
K13938	1.75706986744443	0.691504579664799	2.5409374270466296	0.0128941305340401	0.13740264289084678	dihydromonapterin reductase / dihydrofolate reductase [EC:1.5.1.50 1.5.1.3]
K01519	4.686876011495309	1.8473608823900003	2.53706574398811	0.0130271031954425	0.13866971511606557	inosine triphosphate pyrophosphatase [EC:3.6.1.-]
K18234	0.45646641357272794	0.180437801633349	2.5297715303596497	0.0132809808073293	0.14114393372109946	virginiamycin A acetyltransferase [EC:2.3.1.-]
K24393	0.383816892988497	0.15191823192328302	2.52647024737834	0.013397339703213003	0.1421502448380738	sulfopyruvate decarboxylase [EC:4.1.1.79]
K06153	1.6499623213749701	0.653546480993385	2.52462888158627	0.0134626392076558	0.14266494381912537	undecaprenyl-diphosphatase [EC:3.6.1.27]
K06034	0.386312385069785	0.153073280363689	2.52370880242417	0.0134953746904612	0.14272951536896572	sulfopyruvate decarboxylase subunit alpha [EC:4.1.1.79]
K11444	1.57764039358816	0.626172360350907	2.51949861329564	0.0136460840850505	0.14401440131300083	two-component system, chemotaxis family, response regulator WspR [EC:2.7.7.65]
K03775	6.14911193545035	2.44391934323187	2.51608628266704	0.0137693414861264	0.1450046998170384	FKBP-type peptidyl-prolyl cis-trans isomerase SlyD [EC:5.2.1.8]
K18131	2.2452235143872903	0.895674741521395	2.50673979102453	0.0141120881905524	0.14808153495537466	MarR family transcriptional regulator, repressor of the mexAB-oprM multidrug resistance operon
K07158	0.525813995816425	0.21015510003483603	2.50202824356517	0.014287755056976001	0.1495057341789941	uncharacterized protein
K01919	0.53231517954874	0.213298393279404	2.49563614317267	0.0145292187129267	0.15153036056856303	glutamate--cysteine ligase [EC:6.3.2.2]
K23999	0.38625671176617493	0.154819890459085	2.4948778262328797	0.0145581060625372	0.15153036056856303	phosphoenolpyruvate phosphomutase / 2-hydroxyethylphosphonate cytidylyltransferase [EC:5.4.2.9 2.7.7.104]
K00805	4.0811300509769906	1.63655232280157	2.49373637134352	0.0146016858731688	0.15182364731205156	heptaprenyl diphosphate synthase [EC:2.5.1.30]
K07069	1.49833824072386	0.6012882293402371	2.49188021253619	0.0146728024984462	0.15240233322147964	uncharacterized protein
K01841	0.407392504877034	0.164205938438444	2.48098521132202	0.0150965325151745	0.15647373396643013	phosphoenolpyruvate phosphomutase [EC:5.4.2.9]
K16214	0.175165292642799	0.0707714694818636	2.47508344711831	0.0153306166666364	0.15873307613764182	UDP-N-acetylglucosamine kinase [EC:2.7.1.176]
K04744	4.47811512544393	1.81379455555219	2.46892081119994	0.0155785141325358	0.1609616496901524	LPS-assembly protein
K00754	1.7227932726603299	0.703914546651157	2.4474466124566496	0.0164706220191747	0.16929188867883738	L-malate glycosyltransferase [EC:2.4.1.-]
K15740	1.2639336712498401	0.516667738753205	2.44631815855176	0.01651874060845	0.16960961060155377	tetrahydromethanopterin:alpha-L-glutamate ligase [EC:6.3.2.33]
K02859	2.28091888217558	0.93331802382285	2.4438817465808595	0.0166230608925047	0.17050313342083123	riboflavin biosynthesis RibT protein
K07453	0.32375222809675797	0.132749263586947	2.43882504014578	0.0168414561469624	0.17238445819377815	putative restriction endonuclease
K01003	0.72967877903153	0.300408065301378	2.4289586842467	0.0172749701375484	0.17654036171057405	oxaloacetate decarboxylase [EC:4.1.1.112]
K11742	1.36931454268207	0.564695710967047	2.42487151237099	0.0174574541609536	0.1781347056568526	spermidine export protein MdtI
K19157	1.47894472912837	0.610454016521955	2.42269636876929	0.0175552697028204	0.17883338480399458	mRNA interferase YafQ [EC:3.1.-.-]
K03417	0.705737057502259	0.291320825571535	2.42254241905875	0.0175622112701904	0.17883338480399458	methylisocitrate lyase [EC:4.1.3.30]
K02486	0.8955589893712959	0.371108140978221	2.4132022191985603	0.0179879681827308	0.1825420474672609	two-component system, sensor kinase [EC:2.7.13.3]
K07251	1.6244249809373101	0.67321666800017	2.41293042515237	0.0180004940791496	0.1825420474672609	thiamine kinase [EC:2.7.1.89]
K10421	0.806733389153199	0.334797599795398	2.4096152112387004	0.0181539060902251	0.18371976625395156	CAP-Gly domain-containing linker protein 1
K05658	0.823360925467395	0.342360625276663	2.40495216061145	0.0183716617475015	0.1857327895847408	ATP-binding cassette, subfamily B (MDR/TAP), member 1 [EC:7.6.2.2]
K19047	1.04276185937779	0.433932290647121	2.40305200109152	0.0184610609471955	0.18644536655379718	TetR/AcrR family transcriptional regulator, repressor of tetCD
K13383	0.557622938675574	0.232268895934179	2.40076458121019	0.0185691939951264	0.1871539317075265	(RS)-norcoclaurine 6-O-methyltransferase [EC:2.1.1.128]
K23360	2.7179661729771296	1.1386454860095	2.3870170359191696	0.019231043946384	0.19303503073269562	methylmalonyl-CoA decarboxylase subunit epsilon
K14613	2.04876942575866	0.860517280931326	2.3808579689896603	0.0195343088321088	0.19548191082040248	MFS transporter, PCFT/HCP family, solute carrier family 46 (folate transporter), member 1
K16209	2.55671893708138	1.07753083271504	2.3727571030512897	0.019939656818762	0.19913393846255018	lactose/raffinose/galactose permease
K13533	1.5894438025133202	0.672167548188771	2.3646541800422405	0.0203525671810402	0.20305187723027657	two-component system, sporulation sensor kinase E [EC:2.7.13.3]
K10875	0.753318193389785	0.318839594523355	2.36268708883521	0.0204539448646987	0.2038569611034733	DNA repair and recombination protein RAD54 and RAD54-like protein [EC:3.6.4.-]
K20454	0.837368467355447	0.355363979893175	2.35636844118857	0.0207826274293049	0.20633222982303226	2,3-dimethylmalate lyase [EC:4.1.3.32]
K18479	1.4464095150189	0.613893491156247	2.3561245327664797	0.020795408443758	0.20633222982303226	sulfoquinovose isomerase [EC:5.3.1.31]
K22174	0.19424871317249998	0.0824985337315208	2.35457170432451	0.020876941667605002	0.20681810454028393	F420H2:quinone oxidoreductase subunit F [EC:1.1.98.4]
K20478	0.9827828704144309	0.41788191841950795	2.35181956216594	0.0210221433145959	0.20804745647788334	golgin subfamily B member 1
K07149	0.969126558697865	0.414756134410286	2.33661778161715	0.0218404320912847	0.21571256425229784	uncharacterized protein
K04940	0.698617252352135	0.301386619058691	2.31801018417506	0.0228803636217073	0.22553174421916886	opine dehydrogenase [EC:1.5.1.28]
K04283	1.84853149410034	0.7977942719416741	2.31705285323919	0.0229350315944527	0.225619367691138	trypanothione-disulfide reductase [EC:1.8.1.12]
K11169	1.84056787092207	0.796326446755792	2.31132330016224	0.0232646355906032	0.2284058894587408	dehydrogenase/reductase SDR family member 13 [EC:1.1.-.-]
K04076	2.10956491202796	0.9157401391974008	2.3036719935383503	0.0237113165223829	0.23232847610450125	ATP-dependent Lon protease [EC:3.4.21.53]
K08786	2.89594747327104	1.26650345038497	2.28656895675317	0.0247372680079258	0.24144171931888028	HtrA serine peptidase 4 [EC:3.4.21.-]
K18385	3.97448212148978	1.7382123436545	2.28653428679125	0.024739386883643	0.24144171931888028	geranylgeranyldiphosphate transferase
K19077	3.46492054416077	1.5232356248024699	2.27471081147416	0.0254713841225751	0.24809430167610944	two-component system, OmpR family, sensor histidine kinase GraS [EC:2.7.13.3]
K21055	1.40828432399201	0.62643432003612	2.2480957363747405	0.0271893035496607	0.2637844144576826	3-deoxy-D-glycero-D-galacto-nononate 9-phosphatase [EC:3.1.3.103]
K08316	4.02912747984486	1.79799268105152	2.24090315956599	0.027670693423707	0.26792733308200384	16S rRNA (guanine966-N2)-methyltransferase [EC:2.1.1.171]
K01252	0.908111878206125	0.40586393377967894	2.23747862922722	0.0279025105601337	0.2699068170669655	bifunctional isochorismate lyase / aryl carrier protein [EC:3.3.2.1 6.3.2.14]
K21030	1.7078673009462	0.763831089390561	2.2359227382442	0.0280083955411915	0.2704300511686477	D-ribitol-5-phosphate cytidylyltransferase [EC:2.7.7.40]
K19742	1.19121742054211	0.532773984438744	2.2358776053921097	0.0280114722778928	0.2704300511686477	1-pyrroline-2-carboxylate reductase [NAD(P)H] [EC:1.5.1.49]
K06911	1.92780137438532	0.862666961746553	2.23469943775556	0.0280918937305507	0.2709410924677478	quercetin 2,3-dioxygenase [EC:1.13.11.24]
K03473	6.08784837117834	2.7279684861596	2.2316417517523197	0.0283015564021968	0.2726964237110986	erythronate-4-phosphate dehydrogenase [EC:1.1.1.290]
K06599	1.64896063679968	0.7403259113291479	2.22734421633198	0.0285985538702459	0.27515288322091525	AraC family transcriptional regulator, chemosensory pili system protein ChpD
K00354	2.14862226667524	0.976452839931131	2.2004362922706897	0.0305209731815668	0.2917994497097032	NADPH2 dehydrogenase [EC:1.6.99.1]
K05913	1.53970998037281	0.7003733023972851	2.19841329631297	0.0306699692742597	0.2926562314969776	2,4'-dihydroxyacetophenone dioxygenase [EC:1.13.11.41]
K06914	2.3689880634863196	1.07979623457232	2.1939213970537903	0.0310030780275847	0.2955486848335613	tyramine---L-glutamate ligase [EC:6.3.4.24]
K01750	1.2738908354251202	0.581644253549734	2.19015459647483	0.0312848476043153	0.2976590181812122	ornithine cyclodeaminase [EC:4.3.1.12]
K17883	1.9736199577353302	0.906995875006475	2.17599661930242	0.0323640083824035	0.30674233713976085	mycothione reductase [EC:1.8.1.15]
K08253	3.68007711958749	1.70331705438658	2.16053559148611	0.0335794384311747	0.31734661995789937	non-specific protein-tyrosine kinase [EC:2.7.10.2]
K08688	2.02248470848664	0.937263813853238	2.15786065629899	0.0337937066365539	0.3190656765483829	creatinase [EC:3.5.3.3]
K07717	1.45154833090848	0.6743204376877641	2.1526091302909602	0.0342178290738264	0.3227609006513941	two-component system, sensor histidine kinase YcbA [EC:2.7.13.3]
K13005	0.8601407426623391	0.400361594010837	2.1484097264310904	0.0345603047883074	0.3256796599410574	abequosyltransferase [EC:2.4.1.60]
K03490	1.3936325233804099	0.65692657344547	2.12144336934194	0.0368313218115009	0.3447733514681523	AraC family transcriptional regulator, dual regulator of chb operon
K00980	0.806885176181106	0.38177137441900105	2.1135297988464	0.0375218698707951	0.3499082983126086	glycerol-3-phosphate cytidylyltransferase [EC:2.7.7.39]
K10000	3.20686452801955	1.52486868913074	2.10304306913643	0.0384542131428882	0.35792557030165156	arginine transport system ATP-binding protein [EC:7.4.2.1]
K21462	2.08220392589521	0.99703596903157	2.0883939903569098	0.039790136537440006	0.36931391322932783	probable poly-beta-1,6-N-acetyl-D-glucosamine export protein
K18650	1.4478616970927098	0.694294933303951	2.08536981568158	0.0400708644736836	0.3710059812759438	exo-poly-alpha-galacturonosidase [EC:3.2.1.82]
K16439	0.686151955363466	0.329055864239484	2.08521418376574	0.0400853576198519	0.3710059812759438	reductase EvaE
K10219	1.51571146237124	0.732452773689563	2.06936408300591	0.0415852881466646	0.38380728957085486	2-hydroxy-4-carboxymuconate semialdehyde hemiacetal dehydrogenase [EC:1.1.1.312]
K13775	2.0296323068911497	0.987044878755607	2.05627155418704	0.0428605041745522	0.3944687111564529	citronellol/citronellal dehydrogenase
K07648	1.62707981849502	0.792769644733433	2.05239924271081	0.0432440586449967	0.3972692883281178	two-component system, OmpR family, aerobic respiration control sensor histidine kinase ArcB [EC:2.7.13.3]
K07126	1.59433448988386	0.778612172980385	2.04766191078292	0.0437173057713203	0.4004846496170113	uncharacterized protein
K13369	1.13093708716206	0.55264900662608	2.04639305165212	0.0438448149222519	0.4011105805589817	17beta-estradiol 17-dehydrogenase / all-trans-retinol dehydrogenase (NAD+) / 3alpha(17beta)-hydroxysteroid dehydrogenase (NAD+) [EC:1.1.1.62 1.1.1.105 1.1.1.239]
K00973	0.7080262745957681	0.34742989089400395	2.03789683372919	0.0447068729902306	0.4080330065413917	glucose-1-phosphate thymidylyltransferase [EC:2.7.7.24]
K15727	3.0999740188195	1.53271335467814	2.02253996767091	0.0463019895694193	0.4214207859517692	membrane fusion protein, heavy metal efflux system
K07647	0.74676973804035	0.36968965290932	2.01999090903289	0.0465714260733861	0.4234820542484934	two-component system, OmpR family, sensor histidine kinase TorS [EC:2.7.13.3]
K03431	9.892285823787349	4.91282081418562	2.01356536253545	0.0472565762380896	0.4293161953722112	phosphoglucosamine mutase [EC:5.4.2.10]
K19329	2.43178201411703	1.21033446687595	2.00918182590786	0.0477289246271951	0.4328095768631666	WW domain-containing oxidoreductase
K04782	13.412119521619198	6.6771930048331996	2.00864637459349	0.0477868981598565	0.43293699922950873	isochorismate pyruvate lyase [EC:4.2.99.21]
K21746	1.0947710140909301	0.5465308228853321	2.00312767047838	0.0483879288457659	0.4375778115896463	AraC family transcriptional regulator, reactive chlorine species (RCS)-specific activator of rcl operon
K01804	0.933977045915869	0.466900448300101	2.00037727381995	0.0486898742975965	0.43990475797562667	L-arabinose isomerase [EC:5.3.1.4]
K22199	4.39766747618948	2.20865342822362	1.9911079846177802	0.049719366045637994	0.4467491258995932	phosphopentomutase [EC:5.4.2.7]
K19609	2.02475217129808	1.03113358699716	1.96361770854008	0.0528824807417004	0.47215816365121455	two-component system, OmpR family, sensor histidine kinase PfeS [EC:2.7.13.3]
K09792	1.09640990842746	0.5592794401863039	1.9603973070460599	0.0532639972339538	0.4751341364118395	uncharacterized protein
K18906	1.9264956423529398	0.9843979630465249	1.95702928558568	0.053665503222595994	0.4782807107731271	MarR family transcriptional regulator, multiple gene regulator MgrA
K11104	1.2266916486219799	0.627598176262141	1.95458128308773	0.053958944353514005	0.4800300672315772	melibiose permease
K12997	1.2613903697581001	0.6465742161519841	1.9508825719422098	0.05440489277195901	0.48302537574133403	rhamnosyltransferase [EC:2.4.1.-]
K18258	1.19918088105186	0.615635342461797	1.9478753059507399	0.0547697778575439	0.4850545375937199	thiomorpholine-carboxylate dehydrogenase [EC:1.5.1.25]
K18602	1.17335923355224	0.605044034649366	1.9392955989264802	0.0558222285357925	0.49304633214812427	malonic semialdehyde reductase [EC:1.1.1.-]
K07018	0.8816687486288799	0.45546083274609706	1.9357729254413798	0.056259285268785	0.4964617501292871	uncharacterized protein
K03655	4.64351848213693	2.402319630444	1.93293116506679	0.0566139715540687	0.4991448279145395	ATP-dependent DNA helicase RecG [EC:3.6.4.12]
K17076	4.746809706050611	2.46169339332719	1.9282700757606899	0.0571998335343916	0.5034096063825875	putative lysine transport system ATP-binding protein
K02847	1.97350574996891	1.02410932084171	1.92704598015659	0.0573545409461885	0.5039057781974802	O-antigen ligase [EC:2.4.1.-]
K20830	0.17438595459200198	0.0910782814020036	1.91468209443142	0.05893710233336599	0.5173134618877904	beta-porphyranase [EC:3.2.1.178]
K05788	1.94596221705184	1.01965731996144	1.9084472586588501	0.0597490505766997	0.5239736579488692	integration host factor subunit beta
K01930	0.638832506849532	0.33609335624888503	1.9007591044925702	0.0607632451391771	0.5319212320931338	folylpolyglutamate synthase [EC:6.3.2.17]
K01201	0.731164340114379	0.38479300171594105	1.9001497866485	0.0608442415635809	0.5321576655654099	glucosylceramidase [EC:3.2.1.45]
K11633	2.81662864675305	1.4831670730958302	1.89906363068988	0.0609888497451804	0.5327072456476254	two-component system, OmpR family, sensor histidine kinase YxdK [EC:2.7.13.3]
K06400	0.865392153190545	0.45633685165224797	1.89638892861105	0.0613461890763062	0.5346502084218835	site-specific DNA recombinase
K01860	2.01466169305181	1.0665064567537201	1.889029063344	0.0623385846561875	0.5428192835300708	chloromuconate cycloisomerase [EC:5.5.1.7]
K07278	5.786272812078611	3.0707424243822206	1.8843237277521598	0.0629801037947673	0.547921344311581	translocation and assembly module TamA
K11328	2.45416586445539	1.30932849897199	1.87436985170816	0.0643555206507966	0.5593936217415362	two-component system, OmpR family, Ni(II)-sensor and/or redox sensor kinase NrsS [EC:2.7.13.3]
K16248	1.11362772401464	0.596745297899839	1.86616924831063	0.065507553729804	0.5689056890878221	probable glucitol transport protein GutA
K09793	4.04503247798352	2.1767717019938897	1.85827134479851	0.0666333750855821	0.578173572375513	uncharacterized protein
K05844	0.973342862535578	0.5244752781428479	1.85584126287545	0.0669830218485519	0.5801859809852162	ribosomal protein S6--L-glutamate ligase [EC:6.3.2.-]
K21211	1.73464435630622	0.9389141499098729	1.8475004945582398	0.0681948289410171	0.5901636776748073	NDP-hexose 4,6-dehydratase
K03325	0.39014695181037	0.21139319443544397	1.8455984491474	0.068473726354345	0.5920574742761217	arsenite transporter
K19855	1.93103949402697	1.04709486983532	1.84418771369846	0.06868119873841701	0.593330916708656	dTDP-4-dehydro-6-deoxy-D-glucose 3-epimerase [EC:5.1.3.27]
K16567	1.8135640990268898	0.986845817687577	1.8377380402508199	0.06963644088962899	0.6000190670147046	exopolysaccharide production protein ExoQ
K06360	0.658227829771907	0.35817487340518295	1.83772754217544	0.069638004734181	0.6000190670147046	response regulator aspartate phosphatase B [EC:3.1.-.-]
K24696	1.3199051485775302	0.7195838988501041	1.83426164855376	0.0701559079089516	0.6039535233699004	mycofactocin biosynthetic radical S-adenosylmethionine protein MftC
K03712	1.51137622847408	0.82932854014706	1.8224095220527199	0.0719513224374252	0.6177911021478225	MarR family transcriptional regulator, multiple antibiotic resistance protein MarR
K16559	0.8123302972120809	0.447986203559041	1.81329311206126	0.0733582444571292	0.629323077122648	endo-1,3-1,4-beta-glycanase ExoK [EC:3.2.1.-]
K00242	1.1118109248402	0.614779141605879	1.80847209932337	0.0741114768459203	0.6346801279498144	succinate dehydrogenase / fumarate reductase, membrane anchor subunit
K06409	5.0395989439619004	2.81168288259186	1.79237814305584	0.0766727209253341	0.654472890643039	stage V sporulation protein B
K11629	2.5532119045579402	1.4245593577742	1.7922818664061897	0.0766882610015938	0.654472890643039	two-component system, OmpR family, bacitracin resistance sensor histidine kinase BceS [EC:2.7.13.3]
K23064	4.1597769955921295	2.33716446509442	1.77983922728522	0.0787187436119942	0.670061015357018	hydroxyproline transport system ATP-binding protein [EC:7.4.2.1]
K16963	3.55759609051802	2.0141550603411402	1.76629702477597	0.0809790570848289	0.6869281976636475	putative S-methylcysteine transport system ATP-binding protein
K11706	2.3127157883708502	1.3138052801692501	1.76031853675677	0.0819938497358216	0.6931504089588281	iron/zinc/manganese/copper transport system ATP-binding protein
K05880	0.632832084810969	0.359841431666034	1.7586415268553501	0.0822803847909079	0.6949766519999822	transcriptional activator for dhaKLM operon
K14060	0.861674399504678	0.490972254717536	1.7550368503010703	0.0828990801157577	0.6986827005753188	putative DNA-invertase from lambdoid prophage Rac
K18609	1.64737307647072	0.9387560486103441	1.7548468304511597	0.0829318007175736	0.6986827005753188	pyridoxal 4-dehydrogenase [EC:1.1.1.107]
K21064	3.54814576064648	2.0257065313652096	1.7515596191790102	0.08349953247113001	0.7017379064988541	5-amino-6-(5-phospho-D-ribitylamino)uracil phosphatase [EC:3.1.3.104]
K07777	1.55818739830818	0.88965018176495	1.75146077665824	0.0835166529852411	0.7017379064988541	two-component system, NarL family, sensor histidine kinase DegS [EC:2.7.13.3]
K16710	0.624059172141534	0.356335577608495	1.75132434524174	0.0835402890261523	0.7017379064988541	colanic acid/amylovoran biosynthesis protein
K18325	1.61467969469113	0.922094646593667	1.7510997386829599	0.0835792129684138	0.7017379064988541	AraC family of transcriptional regulator, multidrug resistance transcriptional activator
K07490	0.703344685070784	0.403226504592283	1.74429179892815	0.0847661293494522	0.7098893262511048	ferrous iron transport protein C
K19068	0.480122724773473	0.275839707443024	1.7405859701060102	0.08541802641666399	0.71413527259462	UDP-2-acetamido-2,6-beta-L-arabino-hexul-4-ose reductase [EC:1.1.1.367]
K11154	1.26776542790377	0.7288359081573079	1.73943875941708	0.0856206679752396	0.7152228171457091	retinol dehydrogenase 16 [EC:1.1.1.-]
K03818	1.15636592637415	0.666307332550724	1.73548431764575	0.0863222079706984	0.7197569597987139	putative colanic acid biosynthesis acetyltransferase WcaF [EC:2.3.1.-]
K10823	3.06537272957716	1.76659192348171	1.73519005087249	0.0863746009165889	0.7197569597987139	oligopeptide transport system ATP-binding protein
K21136	3.0528806806323	1.76784017603721	1.7268985748902	0.0878616412388436	0.7308457364483387	membrane fusion protein, multidrug efflux system
K20832	0.7604908363943701	0.440629212345857	1.7259201502905601	0.0880384957464097	0.7316993697911978	galactan endo-beta-1,3-galactanase [EC:3.2.1.181]
K21561	1.98069402855489	1.15189437689372	1.7195101115921398	0.0892043784999344	0.7401410428231089	CRP/FNR family transcriptional regulator, global nitrogen regulator
K06878	3.9778928415732207	2.3265269299430003	1.70979875211274	0.0909948091320512	0.7543615085068365	tRNA-binding protein
K13017	0.976484078378644	0.5713784713706479	1.70899697364552	0.0911439340449473	0.7546290763199519	UDP-2-acetamido-2-deoxy-ribo-hexuluronate aminotransferase [EC:2.6.1.98]
K06158	3.57314061148448	2.09102066598726	1.7088021508374	0.0911801998475259	0.7546290763199519	ATP-binding cassette, subfamily F, member 3
K19350	1.6219069014038	0.951617521426879	1.7043684725055	0.0920087158303773	0.7602094819279371	lincosamide and streptogramin A transport system ATP-binding/permease protein
K18959	0.919898221605266	0.5412049466796021	1.69972249375957	0.0928834993794132	0.7667945170710854	ATP-dependent DNA helicase UvsW [EC:3.6.4.12]
K02484	2.3422348926198	1.38037595909365	1.69680939253514	0.0934354605096226	0.7707057190320921	two-component system, OmpR family, sensor kinase [EC:2.7.13.3]
K09020	1.0166317749004499	0.599523571379874	1.6957327842182202	0.09364012806877699	0.7711721906904935	ureidoacrylate peracid hydrolase [EC:3.5.1.110]
K20816	1.18246785244449	0.697337745753069	1.69568886761969	0.0936484845547855	0.7711721906904935	streptothricin hydrolase [EC:3.5.2.19]
K16652	1.72160835781938	1.01822824246673	1.69078825946594	0.0945848080471182	0.7782324314861804	decaprenylphospho-beta-D-erythro-pentofuranosid-2-ulose 2-reductase [EC:1.1.1.333]
K00638	0.53002077506816	0.315926453525427	1.67767139837026	0.0971285724239018	0.7978302819853333	chloramphenicol O-acetyltransferase type B [EC:2.3.1.28]
K17717	1.46284909911051	0.87337692955452	1.6749344407994198	0.0976663128475463	0.8015793886246994	phospholipase D [EC:3.1.4.4]
K18580	1.4656894913136798	0.877406229239728	1.67047992420079	0.0985466847498348	0.8067895943348186	rhamnogalacturonan hydrolase [EC:3.2.1.171]
K12216	1.33096520136576	0.8036100815353531	1.6562325833728502	0.101405854902409	0.829508308525349	intracellular multiplication protein IcmN
K06362	0.17649760451553198	0.10720408340981201	1.64637016521871	0.103424166503416	0.8446164119504321	response regulator aspartate phosphatase D [EC:3.1.-.-]
K24076	1.27575425478238	0.775998584152226	1.64401621450912	0.103910669112103	0.8478869747003306	peptidoglycan-recognition protein LB [EC:3.5.1.28]
K09552	5.5793883734698495	3.405063424596	1.6385563725973302	0.105046208199131	0.8564437338451897	spastic paraplegia 7 [EC:3.4.24.-]
K16045	1.22490848372999	0.74835868492862	1.6367933029958999	0.105415026124794	0.8587404235637145	3beta-hydroxy-Delta5-steroid dehydrogenase / steroid Delta-isomerase [EC:1.1.1.145 5.3.3.1]
K06180	2.75986222188294	1.6892234905282	1.63380525866354	0.106042485245496	0.8631385442319192	23S rRNA pseudouridine1911/1915/1917 synthase [EC:5.4.99.23]
K03774	3.0723233969675694	1.89037746684441	1.6252433447041599	0.107857109328395	0.8764612750618215	FKBP-type peptidyl-prolyl cis-trans isomerase SlpA [EC:5.2.1.8]
K01737	1.8024863176434498	1.1096685014185	1.62434665428397	0.108048594295945	0.8765720115021646	6-pyruvoyltetrahydropterin/6-carboxytetrahydropterin synthase [EC:4.2.3.12 4.1.2.50]
K03656	3.4836622496500897	2.15176970811517	1.61897541196524	0.109201344862261	0.8844680824217804	ATP-dependent DNA helicase Rep [EC:3.6.4.12]
K02255	1.68436150558615	1.0463192321094001	1.60979694714246	0.11119407626625902	0.8983934506200943	ferritin-like protein 2
K03577	1.40618172048566	0.875474007134495	1.6061947116947701	0.111984095890254	0.903295608175314	TetR/AcrR family transcriptional regulator, acrAB operon repressor
K24097	1.08513617315588	0.6759837835173829	1.60526953399612	0.11218772575040101	0.9041982115467725	peptidoglycan recognition protein SD
K21454	1.9244389321245	1.20020520214013	1.60342492158255	0.11259460850796901	0.906736156914257	MarR family transcriptional regulator, teicoplanin-associated locus regulator
K21275	2.21662459815157	1.39338413259951	1.5908208987683898	0.115406569479474	0.9278650533109096	hexaprenyl-diphosphate synthase large subunit [EC:2.5.1.83]
K10006	4.62402294267347	2.90761369824058	1.5903154347744	0.115520500594585	0.928024102983557	glutamate transport system permease protein
K16436	0.7571735729288359	0.478359428466392	1.58285491592863	0.11721258561947	0.9400849930440324	dTDP-3-amino-2,3,6-trideoxy-4-keto-D-glucose/dTDP-3-amino-3,4,6-trideoxy-alpha-D-glucose/dTDP-2,6-dideoxy-D-kanosamine transaminase [EC:2.6.1.- 2.6.1.106]
K15921	0.526737480161713	0.334973780949754	1.57247375800055	0.119599975688498	0.9576742163781681	arabinoxylan arabinofuranohydrolase [EC:3.2.1.55]
K21869	1.69273624848425	1.08043153173573	1.5667223685751297	0.120939241810191	0.9666045851748113	ATP-dependent RNA helicase DDX53 [EC:3.6.4.13]
K11149	1.19291882322015	0.761556330435921	1.56642230593411	0.121009440814215	0.9666045851748113	dehydrogenase/reductase SDR family member 9 [EC:1.1.-.-]
K22309	1.05010737184082	0.6713578988690141	1.56415434094073	0.12154107641990401	0.9700650933368371	ornithine lipid N-methyltransferase [EC:2.1.1.344]
K03427	0.635000564136433	0.40906986301936893	1.5523034609527502	0.124349355196225	0.986885341521087	type I restriction enzyme M protein [EC:2.1.1.72]
K08479	1.8124743953724298	1.1754235897603602	1.54197551517743	0.126838547100092	0.9998976788535991	two-component system, OmpR family, clock-associated histidine kinase SasA [EC:2.7.13.3]
K12771	0.6851687638242749	0.446150740531353	1.53573378138577	0.12836193675731	0.9998976788535991	sporulation-specific protein 1 [EC:2.7.11.1]
K21379	1.0368840834333002	0.6751962815938809	1.53567801200802	0.12837561308894802	0.9998976788535991	dTDP-4-amino-4,6-dideoxy-D-glucose acyltransferase [EC:2.3.1.209]
K00812	2.75246023075016	1.7994575390760401	1.52960554554872	0.129871674473981	0.9998976788535991	aspartate aminotransferase [EC:2.6.1.1]
K05356	2.26191795457439	1.5008616248687399	1.5070796115346203	0.135541973107411	0.9998976788535991	all-trans-nonaprenyl-diphosphate synthase [EC:2.5.1.84 2.5.1.85]
K03640	0.9870003425157879	0.655000418166814	1.5068697899127501	0.135595690869532	0.9998976788535991	peptidoglycan-associated lipoprotein
K18653	0.8074198664611321	0.5371901717677849	1.50304288666354	0.13657838002110098	0.9998976788535991	3-dehydro-glucose-6-phosphate---glutamate transaminase [EC:2.6.1.104]
K03548	2.58760772985074	1.72588588965579	1.49929247661142	0.13754684616245802	0.9998976788535991	putative permease
K13310	0.602344351553395	0.403308961877256	1.4935059928986	0.139051649851763	0.9998976788535991	dTDP-3-amino-3,4,6-trideoxy-alpha-D-glucose transaminase [EC:2.6.1.106]
K00604	3.15284962241156	2.1176954135177697	1.4888116592623002	0.14028189006095598	0.9998976788535991	methionyl-tRNA formyltransferase [EC:2.1.2.9]
K06119	0.797730966271376	0.536382645509878	1.48724231283259	0.14069506290289402	0.9998976788535991	sulfoquinovosyltransferase [EC:2.4.1.-]
K02362	4.02403102512529	2.7127529698759902	1.4833754012291203	0.14171719679765898	0.9998976788535991	enterobactin synthetase component D [EC:6.3.2.14 2.7.8.-]
K04044	2.8242603012471497	1.9060651916170799	1.481722825467	0.142155786475146	0.9998976788535991	molecular chaperone HscA
K05654	1.96375135259746	1.32932262583522	1.4772571491917699	0.143346274462758	0.9998976788535991	ATP-binding cassette, subfamily B (MDR/TAP), member 3
K05573	3.83270946386306	2.59582622841774	1.47648922794006	0.143551773999526	0.9998976788535991	NAD(P)H-quinone oxidoreductase subunit 2 [EC:7.1.1.2]
K18433	0.21547192372340898	0.14626517380789802	1.47315945493905	0.14444549975596202	0.9998976788535991	type IV secretion system T-DNA border endonuclease VirD1
K07896	1.2950252979845702	0.8805596402746808	1.4706843679328798	0.1451126320684	0.9998976788535991	Ras-related protein Rab-41
K03657	3.6790273500728796	2.5221594577255697	1.4586815035836598	0.148381997455391	0.9998976788535991	DNA helicase II / ATP-dependent DNA helicase PcrA [EC:3.6.4.12]
K20988	2.98518592950451	2.0518207173002603	1.4548960853813502	0.149424871267953	0.9998976788535991	polysaccharide biosynthesis/export protein VpsN
K12343	3.0887007015694903	2.12629957835734	1.4526178404059398	0.150055261429478	0.9998976788535991	3-oxo-5-alpha-steroid 4-dehydrogenase 1 [EC:1.3.1.22]
K05789	0.9284508943969251	0.64039827331158	1.4498023075480602	0.15083716923254098	0.9998976788535991	chain length determinant protein (polysaccharide antigen chain regulator)
K19073	1.14561028261111	0.7905391922389259	1.44915052138853	0.151018627987143	0.9998976788535991	divinyl chlorophyllide a 8-vinyl-reductase [EC:1.3.1.75]
K23676	0.9912519115913871	0.6847662328953821	1.44757709123608	0.15145737227907702	0.9998976788535991	pyruvate/proton symporter
K01412	3.8751508030611896	2.68306216028238	1.44430153740953	0.15237391627541597	0.9998976788535991	mitochondrial-processing peptidase subunit alpha [EC:3.4.24.64]
K10552	1.28149175015203	0.897131234600497	1.4284328766266798	0.15687512971005402	0.9998976788535991	fructose transport system substrate-binding protein
K15600	1.5495501531978702	1.08515004115847	1.42795935531977	0.157011006272191	0.9998976788535991	putative hydroxymethylpyrimidine transport system ATP-binding protein
K05355	3.11508810478616	2.1975308820223702	1.4175400811293102	0.16002384443425502	0.9998976788535991	hexaprenyl-diphosphate synthase [EC:2.5.1.82 2.5.1.83]
K00693	8.55501289533498	6.10195252581884	1.4020123655726	0.16459614301456799	0.9998976788535991	glycogen synthase [EC:2.4.1.11]
K07790	0.8265434078989141	0.5896074069793039	1.40185384056399	0.16464333352911598	0.9998976788535991	putative membrane protein PagO
K21898	1.7736030201545399	1.26697581814447	1.39987124833372	0.16523439772541199	0.9998976788535991	ornithine racemase [EC:5.1.1.12]
K22276	0.6051566344387329	0.43251034083629	1.3991726377423	0.165443059291389	0.9998976788535991	glucan endo-1,6-beta-glucosidase [EC:3.2.1.75]
K10428	1.6816279871798998	1.2055692554461899	1.39488293980881	0.166728736951992	0.9998976788535991	dynactin 6
K14978	0.443338999033757	0.31981829958776803	1.3862214876547199	0.169347968133795	0.9998976788535991	two-component system, LuxR family, secretion system sensor histidine kinase SsrA
K20989	1.14724089023248	0.827785764829116	1.38591521982661	0.16944115560271497	0.9998976788535991	urea-proton symporter
K12998	0.717981268042595	0.5187922408325629	1.3839475835073602	0.170040777977423	0.9998976788535991	glucosyltransferase [EC:2.4.1.-]
K20446	1.98836492792064	1.4539438505186	1.36756651724303	0.17509578015984603	0.9998976788535991	nicotinate dehydrogenase small FeS subunit [EC:1.17.1.5]
K12344	2.7790275623119802	2.04014673769078	1.36217043165117	0.176785706725945	0.9998976788535991	3-oxo-5-alpha-steroid 4-dehydrogenase 2 [EC:1.3.1.22]
K01126	0.458681749252321	0.33872808638029406	1.35412966239048	0.179326797758261	0.9998976788535991	glycerophosphoryl diester phosphodiesterase [EC:3.1.4.46]
K05687	1.79217509047831	1.32896870130689	1.34854574732716	0.181107658597815	0.9998976788535991	protein DJ-1 [EC:3.5.1.124]
K02960	2.2067354022731	1.6457568352513603	1.34086358021175	0.183579505651339	0.9998976788535991	small subunit ribosomal protein S16e
K16139	0.823878065040088	0.6146422553246851	1.3404188499940901	0.183723379180232	0.9998976788535991	glucuronide carrier protein
K11634	2.26804566055281	1.6922837508839499	1.3402277598943502	0.183785224351782	0.9998976788535991	two-component system, OmpR family, response regulator YxdJ
K06074	1.60180770531645	1.1979285747655302	1.33714792272149	0.184784161382304	0.9998976788535991	vitamin B12 transport system ATP-binding protein [EC:7.6.2.8]
K15269	0.5812582261120289	0.43967993451647797	1.32200307651348	0.189755920609975	0.9998976788535991	probable blue pigment (indigoidine) exporter
K16438	1.55259098804405	1.18116170681895	1.31446099131119	0.19226895831786497	0.9998976788535991	5-epimerase [EC:5.1.3.-]
K16137	0.8962251009866379	0.68283012996764	1.31251545831627	0.19292123711404602	0.9998976788535991	TetR/AcrR family transcriptional regulator, transcriptional repressor for nem operon
K22551	1.5047113293553	1.14699700060031	1.31187032622385	0.193137895535209	0.9998976788535991	N-methyl-L-proline demethylase [EC:1.5.3.-]
K12063	0.8410447740385001	0.641140397491538	1.31179500984354	0.19316320132464604	0.9998976788535991	conjugal transfer ATP-binding protein TraC
K01056	2.4787294252980097	1.8898685199994498	1.3115882925542	0.19323266966331798	0.9998976788535991	peptidyl-tRNA hydrolase, PTH1 family [EC:3.1.1.29]
K19303	1.79234882287148	1.3700120447468302	1.30827231026476	0.194349576001855	0.9998976788535991	murein DD-endopeptidase [EC:3.4.-.-]
K17532	1.00723156065137	0.778696345672912	1.29348438097647	0.19938927101178602	0.9998976788535991	STE20-related kinase adapter protein beta
K02169	3.20502684894517	2.48354034435725	1.2905072616304298	0.20041551793078896	0.9998976788535991	malonyl-CoA O-methyltransferase [EC:2.1.1.197]
K14059	0.36244293906189	0.28570689664657106	1.26858309447897	0.20809414887165398	0.9998976788535991	integrase
K19147	0.564599605846019	0.44608490002507895	1.2656774659135	0.20912788765495002	0.9998976788535991	5-methylcytosine-specific restriction enzyme subunit McrC
K19693	3.6382447094990895	2.88412121518625	1.26147427172687	0.21062995647227398	0.9998976788535991	AraC family transcriptional regulator, chitin signaling transcriptional activator
K06857	0.9957837023628481	0.78979743911749	1.2608089784078402	0.21086843464164604	0.9998976788535991	tungstate transport system ATP-binding protein [EC:7.3.2.6]
K05793	1.2260451885372199	0.9755303929079759	1.25679855538122	0.212310205742371	0.9998976788535991	tellurite resistance protein TerB
K07316	0.274712262514674	0.219142559313904	1.25357786901253	0.21347329991179897	0.9998976788535991	adenine-specific DNA-methyltransferase [EC:2.1.1.72]
K03086	8.14687724596112	6.54333349477999	1.24506526412881	0.216569998579862	0.9998976788535991	RNA polymerase primary sigma factor
K22102	1.4773652250253702	1.1887627215880001	1.24277553307849	0.21740854187749398	0.9998976788535991	dihydroneopterin phosphate aldolase [EC:4.1.2.59]
K07493	0.245234093387135	0.19845089276281502	1.2357419509330902	0.21999923368925303	0.9998976788535991	putative transposase
K19421	0.790365999620145	0.6409294222911129	1.23315605764336	0.22095734715245002	0.9998976788535991	polysaccharide biosynthesis protein EpsC
K03940	3.32998425361697	2.7012880127207204	1.23273943316508	0.22111199736079504	0.9998976788535991	NADH dehydrogenase (ubiquinone) Fe-S protein 7 [EC:7.1.1.2]
K01443	1.1202373390651599	0.9208019355763821	1.2165888187061	0.22716807654884902	0.9998976788535991	N-acetylglucosamine-6-phosphate deacetylase [EC:3.5.1.25]
K06175	2.0995207810819	1.7416996745370001	1.2054436317443897	0.23141687448795	0.9998976788535991	tRNA pseudouridine65 synthase [EC:5.4.99.26]
K20812	1.80971953205078	1.5019596927578203	1.20490552494646	0.231623457474227	0.9998976788535991	glycogen synthase [EC:2.4.1.242]
K07452	0.538815660307739	0.44740181068741297	1.2043215906522	0.231847784745237	0.9998976788535991	5-methylcytosine-specific restriction enzyme B [EC:3.1.21.-]
K10549	1.02381157982316	0.8506382564151551	1.20358045514883	0.23213272932457898	0.9998976788535991	D-allose transport system substrate-binding protein
K07274	0.899341292164009	0.747869132607015	1.20253832248561	0.23253382629687	0.9998976788535991	MipA family protein
K07148	1.3119264970478701	1.1039674014336	1.18837430828503	0.23803498241763604	0.9998976788535991	uncharacterized protein
K18831	0.452330587975315	0.3827063435768329	1.18192602648747	0.240570181009873	0.9998976788535991	HTH-type transcriptional regulator / antitoxin HigA
K02051	1.09096948851285	0.932449945255319	1.17000327370294	0.245308595290251	0.9998976788535991	NitT/TauT family transport system substrate-binding protein
K07133	0.513448047746634	0.43891916053908797	1.16980094265196	0.24538957806187398	0.9998976788535991	uncharacterized protein
K01866	2.07649261008428	1.77902010984868	1.1672114320623999	0.246427712525617	0.9998976788535991	tyrosyl-tRNA synthetase [EC:6.1.1.1]
K09903	3.44406445307969	2.9614569918396803	1.1629628465211002	0.248137749779999	0.9998976788535991	uridylate kinase [EC:2.7.4.22]
K09561	0.355532220341163	0.306112157977037	1.16144429770683	0.24875100472830103	0.9998976788535991	STIP1 homology and U-box containing protein 1 [EC:2.3.2.27]
K13265	0.23169244759369395	0.200473808835228	1.15572427610294	0.25107067746295003	0.9998976788535991	vestitone reductase [EC:1.1.1.348]
K11153	1.5441515178047498	1.33844248737632	1.15369284251553	0.251898182517491	0.9998976788535991	retinol dehydrogenase 12 [EC:1.1.1.300]
K18983	0.8806891455188329	0.76588962280006	1.14989042715982	0.25345229675500797	0.9998976788535991	D-galactarolactone cycloisomerase [EC:5.5.1.27]
K23685	0.8391127110174259	0.7307715462504509	1.1482558609771598	0.254122457366327	0.9998976788535991	glycosyltransferase AglI [EC:2.4.1.-]
K16261	1.95763131487223	1.7058809705651499	1.14757790763307	0.25440078142629197	0.9998976788535991	yeast amino acid transporter
K21567	2.47952079138321	2.16929668213918	1.14300676887502	0.25628303262012303	0.9998976788535991	ferredoxin/flavodoxin---NADP+ reductase [EC:1.18.1.2 1.19.1.1]
K16105	1.0821292456211702	0.947698872819404	1.14184924838185	0.256761221553398	0.9998976788535991	carbamoyltransferase
K22729	0.9847089036109692	0.866128729148393	1.136908256789	0.258809507610822	0.9998976788535991	helvolic acid biosynthesis dehydrogenase/reductase
K21268	2.1977713500226996	1.93528372033947	1.13563263459747	0.259340183178567	0.9998976788535991	hexaprenyl diphosphate synthase [EC:2.5.1.82]
K02021	1.5874783703377802	1.4033654017290602	1.1311938917561202	0.261192735738833	0.9998976788535991	putative ABC transport system ATP-binding protein
K15545	2.49730518188567	2.2084337362976	1.13080376415203	0.261356003487613	0.9998976788535991	transcriptional regulator of PTS gene
K05819	1.13366176559523	1.0045669825841599	1.12850788971681	0.26231827806000896	0.9998976788535991	MFS transporter, AAHS family, 3-hydroxyphenylpropionic acid transporter
K13236	0.9827658756084201	0.8731240890186239	1.12557411709146	0.26355153792594394	0.9998976788535991	2,4-dienoyl-CoA reductase [(3E)-enoyl-CoA-producing], mitochondrial [EC:1.3.1.124]
K11163	1.70441838957746	1.51750787729518	1.12316938519978	0.264565439202542	0.9998976788535991	dehydrogenase/reductase SDR family member 1 [EC:1.1.-.-]
K10010	2.99076196156641	2.66405450709943	1.1226354241613101	0.264790942742854	0.9998976788535991	L-cystine transport system ATP-binding protein [EC:7.4.2.1]
K03498	0.877979317839757	0.7861705914137141	1.11677964989882	0.267272814992826	0.9998976788535991	trk system potassium uptake protein
K19267	0.906396148105115	0.812040599916784	1.11619560425673	0.26752124306027	0.9998976788535991	NAD(P)H dehydrogenase (quinone) [EC:1.6.5.2]
K00837	1.6512876867419801	1.4817505989409399	1.11441674997278	0.268278887041279	0.9998976788535991	aromatic aminotransferase [EC:2.6.1.-]
K10211	1.50509130505227	1.3508184621492498	1.11420693988559	0.268368347514787	0.9998976788535991	4,4'-diaponeurosporenoate glycosyltransferase [EC:2.4.1.-]
K00954	3.2308276491216006	2.9016598442705797	1.11344121038204	0.26869502224674197	0.9998976788535991	pantetheine-phosphate adenylyltransferase [EC:2.7.7.3]
K03350	0.29869434072098	0.268445911353881	1.11267979167403	0.269020133425374	0.9998976788535991	anaphase-promoting complex subunit 3
K01781	0.9010264047020731	0.812261949502449	1.1092805778406798	0.27047488482750404	0.9998976788535991	mandelate racemase [EC:5.1.2.2]
K02058	1.2862602216485	1.1612003132468	1.10769882420374	0.271153691543758	0.9998976788535991	simple sugar transport system substrate-binding protein
K13664	0.299676305917117	0.271347877117424	1.10439893284086	0.272573656416151	0.9998976788535991	acyltransferase [EC:2.3.1.-]
K10961	1.12645599254393	1.02023523320676	1.10411398849979	0.272696512312097	0.9998976788535991	toxin coregulated pilus biosynthesis protein I
K16262	1.07104508913375	0.9771022869220101	1.0961442864980602	0.27614833906643604	0.9998976788535991	polyamine:H+ symporter
K22209	0.797677316783563	0.7283916650976141	1.09512142300072	0.27659354710721695	0.9998976788535991	D(-)-tartrate dehydratase [EC:4.2.1.81]
K00063	0.3818421331344529	0.349502780038667	1.09252960188817	0.27772388330894	0.9998976788535991	D-arabinose 1-dehydrogenase [EC:1.1.1.117]
K17063	2.42811128101034	2.2229153282032796	1.0923093876782601	0.27782006975716805	0.9998976788535991	arginine/lysine/histidine/glutamine transport system ATP-binding protein [EC:7.4.2.1]
K07804	0.682325327965314	0.631953652662259	1.07970786321252	0.28336272903321996	0.9998976788535991	putatice virulence related protein PagC
K05582	3.4929486354495096	3.2419789006606203	1.07741251330715	0.28438047027086	0.9998976788535991	NAD(P)H-quinone oxidoreductase subunit K [EC:7.1.1.2]
K17216	1.41742421394551	1.3335944964506201	1.0628599755907902	0.29089152270996804	0.9998976788535991	cystathionine beta-synthase (O-acetyl-L-serine) [EC:2.5.1.134]
K19666	0.329291363144144	0.310029266129549	1.0621299313289498	0.291220824392238	0.9998976788535991	LuxR family transcriptional regulator, quorum-sensing system regulator SolR
K02049	0.8508746124137699	0.8024375951644631	1.0603623478525799	0.29201918618242306	0.9998976788535991	NitT/TauT family transport system ATP-binding protein
K07446	1.11052952433496	1.0476501595963101	1.0600194293512	0.292174244876149	0.9998976788535991	tRNA (guanine10-N2)-dimethyltransferase [EC:2.1.1.213]
K21905	0.907515875881274	0.8566143009127621	1.05942181319443	0.292444605662064	0.9998976788535991	AraC family transcriptional regulator, glutamate-dependent acid resistance regulator
K02377	2.0407060758875804	1.92782399793195	1.05855414087423	0.292837443849944	0.9998976788535991	GDP-L-fucose synthase [EC:1.1.1.271]
K09456	3.87524517207953	3.66851549120235	1.0563524077717399	0.293835895325535	0.9998976788535991	putative acyl-CoA dehydrogenase
K14347	0.840952095879135	0.7961718275008599	1.05624447742498	0.29388489973780896	0.9998976788535991	solute carrier family 10 (sodium/bile acid cotransporter), member 7
K01013	0.824987696076396	0.7843017013686528	1.05187543854201	0.29587329173699295	0.9998976788535991	thiosulfate:glutathione sulfurtransferase [EC:2.8.1.-]
K01156	0.21689331383277902	0.20622338200387302	1.0517396801721801	0.295935223199216	0.9998976788535991	type III restriction enzyme [EC:3.1.21.5]
K13408	1.06263352116389	1.01343297243874	1.04854839941388	0.297393594499394	0.9998976788535991	membrane fusion protein
K17736	1.1372666379427199	1.08715642610206	1.0460929178520602	0.29851903926939694	0.9998976788535991	AraC family transcriptional regulator, carnitine catabolism transcriptional activator
K02071	1.99526133536654	1.9079401740405	1.04576724286963	0.298668526213885	0.9998976788535991	D-methionine transport system ATP-binding protein
K00085	0.455251890011755	0.435947865516802	1.04428058036726	0.299351560099966	0.9998976788535991	aldose-6-phosphate reductase (NADPH2) [EC:1.1.1.200]
K06179	1.82838828932282	1.7512774887139402	1.04403117216193	0.299466252321799	0.9998976788535991	23S rRNA pseudouridine955/2504/2580 synthase [EC:5.4.99.24]
K13546	1.51441709821168	1.4616083355741	1.03613058392749	0.303114843467291	0.9998976788535991	2-deoxy-scyllo-inosose synthase [EC:4.2.3.124]
K19976	1.36097790050836	1.32906981441682	1.02400783295612	0.308771552037933	0.9998976788535991	manganese transport system permease protein
K21402	0.337876600584464	0.33067857617225105	1.02176743499846	0.309824694323687	0.9998976788535991	2-O-methyltransferase [EC:2.1.1.-]
K18235	1.6390630501675	1.6070877365454501	1.01989643309132	0.31070604335549	0.9998976788535991	virginiamycin B lyase [EC:4.2.99.-]
K19973	1.2454189812742902	1.22128370229297	1.01976222145273	0.310769329398287	0.9998976788535991	manganese transport system ATP-binding protein [EC:7.2.2.5]
K10041	2.2475866535419504	2.2043769445065897	1.01960177869898	0.310844995800754	0.9998976788535991	aspartate/glutamate/glutamine transport system ATP-binding protein [EC:7.4.2.1]
K13995	0.671752008658943	0.661459525284191	1.01556026178673	0.312755097231185	0.9998976788535991	maleamate amidohydrolase [EC:3.5.1.107]
K23181	1.00825753544619	0.9931907816266049	1.01517005000279	0.312939934779995	0.9998976788535991	ferric citrate transport system substrate-binding protein
K00919	1.5123783867243898	1.4898160449233402	1.01514438099787	0.312952096374126	0.9998976788535991	4-diphosphocytidyl-2-C-methyl-D-erythritol kinase [EC:2.7.1.148]
K01081	0.9625896784033591	0.9517125737156721	1.01142898075332	0.314715739577323	0.9998976788535991	5'-nucleotidase [EC:3.1.3.5]
K01577	1.4615652542383901	1.44669296185029	1.0102801995864201	0.315262391785788	0.9998976788535991	oxalyl-CoA decarboxylase [EC:4.1.1.8]
K23109	1.4221792746200002	1.40892369826838	1.00940829966017	0.315677712563227	0.9998976788535991	aromatic 2-oxoacid reductase [EC:1.1.1.110]
K03292	0.6346098403777889	0.629551637531505	1.00803461153102	0.316332796884595	0.9998976788535991	glycoside/pentoside/hexuronide:cation symporter, GPH family
K00609	1.4096747106918999	1.40136680101817	1.00592843334642	0.317338953545854	0.9998976788535991	aspartate carbamoyltransferase catalytic subunit [EC:2.1.3.2]
K01371	0.443919173634279	0.44153517524717895	1.00539933966929	0.317592045791705	0.9998976788535991	cathepsin K [EC:3.4.22.38]
K12537	0.602662530607729	0.600338009938817	1.00387201981289	0.318323395439913	0.9998976788535991	membrane fusion protein, protease secretion system
K16148	1.77401244891961	1.76819677936542	1.00328903978452	0.318602848467058	0.9998976788535991	alpha-maltose-1-phosphate synthase [EC:2.4.1.342]
K10038	1.56662634907808	1.57203645928173	0.9965585338865991	0.321840974064259	0.9998976788535991	glutamine transport system ATP-binding protein [EC:7.4.2.1]
K19623	0.613255117915734	0.615590213075391	0.9962067376802629	0.32201082668103304	0.9998976788535991	two-component system, probable response regulator PhcQ
K20265	2.19753306129425	2.21236006920275	0.993298103633808	0.323417441226855	0.9998976788535991	glutamate:GABA antiporter
K13179	0.9850477406063249	0.993126526971602	0.9918652999936349	0.324111841040214	0.9998976788535991	ATP-dependent RNA helicase DDX18/HAS1 [EC:3.6.4.13]
K06139	0.735945322982359	0.7434447077084309	0.9899126530213811	0.32505977014618603	0.9998976788535991	PqqA peptide cyclase [EC:1.21.98.4]
K00996	0.9754526392990509	0.989191840775296	0.986110680547591	0.32691073348085603	0.9998976788535991	undecaprenyl-phosphate galactose phosphotransferase [EC:2.7.8.6]
K03205	0.734610383602033	0.746469713496499	0.984112778214515	0.327886185684203	0.9998976788535991	type IV secretion system protein VirD4 [EC:7.4.2.8]
K06378	0.917634332952884	0.9333585163767671	0.983153115177088	0.328355412614353	0.9998976788535991	stage II sporulation protein AA (anti-sigma F factor antagonist)
K21003	1.2331885009766999	1.25505750173877	0.9825752997517858	0.32863814899112104	0.9998976788535991	polysaccharide biosynthesis protein PslJ
K06991	0.6825081257124689	0.694716194756123	0.982427257150757	0.32871061497862	0.9998976788535991	uncharacterized protein
K07772	1.6709584251124099	1.7034769251157	0.9809105133601509	0.329453659624035	0.9998976788535991	two-component system, OmpR family, torCAD operon response regulator TorR
K02193	0.5338164715096221	0.5445417113488079	0.980304098628882	0.329751048669805	0.9998976788535991	heme exporter protein A [EC:7.6.2.5]
K00949	0.708408919659828	0.72332842883651	0.9793738105929559	0.330207610817289	0.9998976788535991	thiamine pyrophosphokinase [EC:2.7.6.2]
K14379	0.457573737467618	0.469395995067017	0.9748138933360291	0.332451526410261	0.9998976788535991	tartrate-resistant acid phosphatase type 5 [EC:3.1.3.2]
K00528	2.9644627226978795	3.0428305204153596	0.9742450993600591	0.332732129151527	0.9998976788535991	ferredoxin/flavodoxin---NADP+ reductase [EC:1.18.1.2 1.19.1.1]
K18559	1.2273577692839	1.26104964641866	0.9732826719150621	0.33320727727544397	0.9998976788535991	NADH-dependent fumarate reductase subunit D
K02004	0.8778381023448271	0.9020310277496021	0.973179497533325	0.33325824066371	0.9998976788535991	putative ABC transport system permease protein
K20023	0.7599759548724009	0.7815270718793829	0.9724243499906451	0.33363140462858504	0.9998976788535991	L-talarate/galactarate dehydratase [EC:4.2.1.156 4.2.1.42]
K08146	2.2190950530971296	2.2839832134877	0.971589913617848	0.334044069000942	0.9998976788535991	MFS transporter, SP family, solute carrier family 2 (facilitated glucose transporter), member 9
K10807	0.756994502919731	0.780488279489463	0.969898617074558	0.334881514628441	0.9998976788535991	ribonucleoside-diphosphate reductase subunit M1 [EC:1.17.4.1]
K07165	6.37696676802889	6.58474064383104	0.968446156494134	0.335601798722349	0.9998976788535991	transmembrane sensor
K11741	0.529520969915792	0.5479174913998871	0.966424650110925	0.336605964863808	0.9998976788535991	quaternary ammonium compound-resistance protein SugE
K22100	1.15112473043454	1.19156036232116	0.966064973991032	0.336784836866448	0.9998976788535991	2,5-diamino-6-(5-phospho-D-ribosylamino)pyrimidin-4(3H)-one isomerase/dehydratase [EC:4.2.1.160]
K22457	1.70523903285264	1.76865431352063	0.964144898082564	0.33774077016442405	0.9998976788535991	asparagine---oxo-acid transaminase [EC:2.6.1.14]
K16899	2.62503159577574	2.7230409621938803	0.9640073844724041	0.33780930102885703	0.9998976788535991	ATP-dependent helicase/nuclease subunit B [EC:3.1.-.- 3.6.4.12]
K07331	0.5477084229942489	0.568359005908318	0.963666304748587	0.337979319729034	0.9998976788535991	archaeal flagellar protein FlaH
K01590	0.890811513724626	0.9249154616929459	0.9631274971813141	0.338248014208588	0.9998976788535991	histidine decarboxylase [EC:4.1.1.22]
K10539	1.64068434151121	1.7040266093486398	0.9628278880799609	0.338397484735793	0.9998976788535991	L-arabinose transport system ATP-binding protein [EC:7.5.2.12]
K09523	0.583225560382358	0.6059736843317951	0.9624602114949571	0.338580972102539	0.9998976788535991	DnaJ homolog subfamily C member 3
K15599	1.28973261797696	1.34537656340403	0.958640616359279	0.340490968834701	0.9998976788535991	putative hydroxymethylpyrimidine transport system permease protein
K01713	1.41028501338929	1.4809184547450602	0.9523043006659498	0.34367492325330296	0.9998976788535991	cyclohexadienyl dehydratase [EC:4.2.1.51 4.2.1.91]
K10820	1.6630416335442502	1.74935729176348	0.950658645534772	0.344505009659304	0.9998976788535991	galactofuranose transport system ATP-binding protein [EC:7.5.2.9]
K01921	0.720217335741708	0.7584473762032808	0.9495943401466429	0.34504254977345006	0.9998976788535991	D-alanine-D-alanine ligase [EC:6.3.2.4]
K01057	1.97038795390533	2.07920473348476	0.947664230545951	0.34601876283954197	0.9998976788535991	6-phosphogluconolactonase [EC:3.1.1.31]
K11049	2.03130172905023	2.14377652232224	0.94753427323191	0.346084557099969	0.9998976788535991	CylG protein
K23894	0.612263203477326	0.649087395853842	0.943267743894371	0.348249102549113	0.9998976788535991	sodium-dependent lysophosphatidylcholine symporter 1
K00003	1.3652386079222198	1.44775257135918	0.9430054796176329	0.348382442697125	0.9998976788535991	homoserine dehydrogenase [EC:1.1.1.3]
K01053	0.691785506561272	0.735722491902078	0.9402804918642421	0.349769832332427	0.9998976788535991	gluconolactonase [EC:3.1.1.17]
K16211	1.3666677848255602	1.4536341802843002	0.940173121519662	0.34982457144382106	0.9998976788535991	maltose/moltooligosaccharide transporter
K05786	1.30120940114772	1.3852037383353701	0.9393631890651809	0.350237666208909	0.9998976788535991	chloramphenicol-sensitive protein RarD
K16713	0.262124599944789	0.27937267773499397	0.9382614007567122	0.350800123449466	0.9998976788535991	EPS I polysaccharide export inner membrane protein EpsF
K23065	0.262124599944789	0.27937267773499397	0.9382614007567122	0.350800123449466	0.9998976788535991	swainsonine biosynthesis oxidoreductase SwnN [EC:1.3.1.-]
K16617	0.262124599944787	0.27937267773499397	0.938261400756707	0.350800123449469	0.9998976788535991	collagen type XIII alpha
K06304	0.262124599944787	0.27937267773499397	0.938261400756707	0.350800123449469	0.9998976788535991	spore germination protein PF
K00791	2.6832588765794103	2.8614565288192404	0.937724843818136	0.35107424393164194	0.9998976788535991	tRNA dimethylallyltransferase [EC:2.5.1.75]
K15538	0.30753324786303804	0.32956191936760704	0.9331577157129108	0.35341312664268104	0.9998976788535991	glycoprotein endo-alpha-1,2-mannosidase [EC:3.2.1.130]
K07315	0.43818659533225296	0.47176611261276097	0.9288216843415551	0.35564291987766705	0.9998976788535991	phosphoserine phosphatase RsbU/P [EC:3.1.3.3]
K20987	1.90507251013974	2.0524931906321497	0.928174826028532	0.35597633783626603	0.9998976788535991	polysaccharide biosynthesis/export protein PslD
K02075	1.31220335092635	1.41378283251169	0.9281505764185319	0.35598884100490297	0.9998976788535991	zinc/manganese transport system permease protein
K18347	1.21319818251897	1.30817855820948	0.9273949453654761	0.35637858778318204	0.9998976788535991	D-specific alpha-keto acid dehydrogenase [EC:1.1.1.-]
K22078	0.386602835842374	0.41726085540961294	0.9265255315235749	0.356827361144729	0.9998976788535991	protein-glucosylgalactosylhydroxylysine glucosidase [EC:3.2.1.107]
K24271	0.642222967924805	0.694445612043712	0.924799518906572	0.35771936640125296	0.9998976788535991	testin-2
K15315	1.24976450361505	1.352759464204	0.9238630641186809	0.358203924616649	0.9998976788535991	enediyne core biosynthesis thioesterase
K07491	0.504395461870876	0.5482582756703951	0.9199960753061421	0.360209304168962	0.9998976788535991	putative transposase
K12852	0.662276277622874	0.719901315694472	0.919954253707665	0.36023103155203295	0.9998976788535991	116 kDa U5 small nuclear ribonucleoprotein component
K21612	1.3254352100045401	1.44099759668641	0.9198039004731079	0.3603091507951961	0.9998976788535991	coenzyme F430 synthetase [EC:6.4.1.9]
K18124	0.546793155625411	0.595361692133604	0.918421797791293	0.36102775887055893	0.9998976788535991	glucose/galactose 1-dehydrogenase (NADP+) [EC:1.1.1.360]
K19412	0.853613532939865	0.934460698547121	0.9134825405359951	0.36360333971208103	0.9998976788535991	glutamate--LysW ligase ArgX [EC:6.3.2.-]
K09787	0.7404068628750851	0.8132272904812791	0.9104550124441869	0.365187816741528	0.9998976788535991	uncharacterized protein
K02552	1.16947611979842	1.2863175360269399	0.9091659617815601	0.365863780315011	0.9998976788535991	menaquinone-specific isochorismate synthase [EC:5.4.4.2]
K01641	1.8394313473763702	2.02438296273557	0.9086380300744701	0.366140850999508	0.9998976788535991	hydroxymethylglutaryl-CoA synthase [EC:2.3.3.10]
K13137	0.40267581853335	0.44320238094609604	0.9085596915652071	0.366181976199008	0.9998976788535991	serine-threonine kinase receptor-associated protein
K21610	0.7252614265435091	0.798497599649038	0.9082825381845641	0.36632749636148604	0.9998976788535991	Ni-sirohydrochlorin a,c-diamide reductive cyclase subunit CfbC [EC:6.3.3.7]
K14940	0.943567914980126	1.03933924747175	0.9078536361206441	0.36655276496359795	0.9998976788535991	gamma-F420-2:alpha-L-glutamate ligase [EC:6.3.2.32]
K07122	0.8117998155565259	0.8950728168185699	0.906965109768356	0.36701971784554	0.9998976788535991	phospholipid transport system transporter-binding protein
K17218	0.745490259250025	0.8221521588528911	0.9067546088915841	0.367130398979216	0.9998976788535991	sulfide:quinone oxidoreductase [EC:1.8.5.4]
K14980	0.8214833038775942	0.907837202406539	0.904879533136521	0.36811724597245393	0.9998976788535991	two-component system, OmpR family, sensor histidine kinase ChvG [EC:2.7.13.3]
K05804	0.6087000697954351	0.676061756019237	0.9003616376402671	0.370501898381285	0.9998976788535991	AraC family transcriptional regulator, mar-sox-rob regulon activator
K15475	0.8990508451002499	0.9986506124627059	0.9002656523517869	0.37055266740430604	0.9998976788535991	enhanced entry protein LpnE
K14067	0.61597985988349	0.6847459635140799	0.8995742840488091	0.37091847930813393	0.9998976788535991	malate-CoA ligase subunit beta [EC:6.2.1.9]
K11958	0.77818784924723	0.8655968755445691	0.899018782568562	0.37121256758357396	0.9998976788535991	neutral amino acid transport system ATP-binding protein
K10797	1.10090543963648	1.22558163332304	0.898271816175552	0.37160825148463794	0.9998976788535991	2-enoate reductase [EC:1.3.1.31]
K15232	0.5788535354798799	0.645314664826236	0.897009733438722	0.37227740822624994	0.9998976788535991	citryl-CoA synthetase large subunit [EC:6.2.1.18]
K02116	0.79784170656737	0.889756306705346	0.8966968826797941	0.3724433993274289	0.9998976788535991	ATP synthase protein I
K12993	0.42052767307530703	0.46943494189017604	0.89581672676954	0.37291063930866397	0.9998976788535991	O-antigen biosynthesis alpha-1,2-mannosyltransferase [EC:2.4.1.371 2.4.1.-]
K02160	1.5647109228718599	1.7467960401554399	0.89576051634089	0.372940491753129	0.9998976788535991	acetyl-CoA carboxylase biotin carboxyl carrier protein
K20742	1.71021038704096	1.91117734309781	0.8948465160584709	0.373426113852461	0.9998976788535991	gamma-D-glutamyl-L-lysine dipeptidyl-peptidase [EC:3.4.14.13]
K02475	0.742285671950328	0.8298075104342891	0.894527541166558	0.37359568376618696	0.9998976788535991	two-component system, CitB family, response regulator
K21147	0.517585377431123	0.57901249993531	0.8939105416358879	0.37392382390247797	0.9998976788535991	sulfur-carrier protein adenylyltransferase/sulfurtransferase [EC:2.7.7.80 2.7.7.- 2.8.1.11 2.8.1.-]
K08692	0.5818984488072111	0.651520586473166	0.8931390057176299	0.37433440677134094	0.9998976788535991	malate-CoA ligase subunit alpha [EC:6.2.1.9]
K14805	0.637415807621459	0.7144553331526999	0.8921702701954979	0.374850333703658	0.9998976788535991	ATP-dependent RNA helicase DDX24/MAK5 [EC:3.6.4.13]
K12504	1.69897397988049	1.90730122157579	0.890773812055138	0.37559484305317403	0.9998976788535991	decaprenyl-diphosphate synthase subunit 1 [EC:2.5.1.91]
K01903	0.5990325047771259	0.672829993926833	0.890317777423978	0.37583817512599105	0.9998976788535991	succinyl-CoA synthetase beta subunit [EC:6.2.1.5]
K03326	0.33667069253123105	0.378842660729151	0.888682103233168	0.376711756913664	0.9998976788535991	C4-dicarboxylate transporter, DcuC family
K13034	1.2743763799765	1.43536657672881	0.8878403612273009	0.37716181145365296	0.9998976788535991	L-3-cyanoalanine synthase/ cysteine synthase [EC:2.5.1.47 4.4.1.9]
K15045	0.48510668326323	0.546516748037879	0.88763370016541	0.377272358583034	0.9998976788535991	radical S-adenosyl methionine domain-containing protein 2
K07886	0.19479132830669899	0.21951386664651698	0.8873759607194731	0.37741025704997705	0.9998976788535991	Ras-related protein Rab-27B
K18088	1.04299935205664	1.17553416230108	0.88725567108573	0.37747462649703	0.9998976788535991	biphenyl 2,3-dioxygenase ferredoxin reductase component [EC:1.18.1.3]
K07504	0.456307158885505	0.515969571819575	0.884368350010119	0.37902175753469897	0.9998976788535991	predicted type IV restriction endonuclease
K05401	0.44202374588982396	0.5004051543550361	0.883331720392731	0.379578188805792	0.9998976788535991	toll-like receptor 3
K04934	1.1831734930104398	1.33947774431296	0.88330955705226	0.37959009099396707	0.9998976788535991	potassium channel subfamily V member 1
K18399	0.4325162181042	0.48997939424546294	0.882723280170275	0.37990501904853796	0.9998976788535991	valacyclovir hydrolase [EC:3.1.-.-]
K22103	0.45347786889681196	0.513778204671869	0.882633527022485	0.37995324582216206	0.9998976788535991	DeoR family transcriptional regulator, carbon catabolite repression regulator
K22807	5.08053224362329	5.758073622824759	0.882331935368848	0.38011532716816	0.9998976788535991	werner syndrome-like exonuclease [EC:3.1.11.-]
K01899	0.594894193937543	0.6745200177371639	0.8819518743613499	0.38031964109525607	0.9998976788535991	succinyl-CoA synthetase alpha subunit [EC:6.2.1.4 6.2.1.5]
K09726	0.38852246597612605	0.4412757723422871	0.880452747074359	0.38112621446329703	0.9998976788535991	uncharacterized protein
K07145	0.532785745247509	0.605311866892214	0.8801838760950319	0.38127098771809703	0.9998976788535991	heme oxygenase (staphylobilin-producing) [EC:1.14.99.48]
K14275	0.509463206392457	0.580110625595744	0.878217332891057	0.382330915006176	0.9998976788535991	D-xylonate dehydratase [EC:4.2.1.82]
K14778	0.8747585029781909	0.996708654740559	0.877647142740913	0.38263857962893205	0.9998976788535991	ATP-dependent RNA helicase DDX49/DBP8 [EC:3.6.4.13]
K01900	0.6199809898273051	0.7065867445968051	0.877430824407951	0.382755341619894	0.9998976788535991	succinyl-CoA synthetase beta subunit [EC:6.2.1.4 6.2.1.5]
K16210	0.6517654481480429	0.7433724317571229	0.8767683872906801	0.3831130430575921	0.9998976788535991	oligogalacturonide transporter
K11624	1.0512064003412198	1.1998138029696002	0.8761412793713822	0.383451859515936	0.9998976788535991	two-component system, NarL family, response regulator YdfI
K07671	0.620515582234211	0.7083918897748259	0.8759495855203149	0.38355546592496204	0.9998976788535991	two-component system, OmpR family, response regulator PrrA
K13441	0.7274531653633041	0.830627758089862	0.875787208263035	0.38364324099282704	0.9998976788535991	cysteine protease
K18200	0.47840081118117495	0.54667893234132	0.8751038002000129	0.38401280301496	0.9998976788535991	peptidylamidoglycolate lyase [EC:4.3.2.5]
K01856	0.9023534426782759	1.0326172526097401	0.8738508294314771	0.384690939470365	0.9998976788535991	muconate cycloisomerase [EC:5.5.1.1]
K22311	0.575696583377152	0.6588397944204301	0.873803598769535	0.384716516357193	0.9998976788535991	phosphatidylinositol dimannoside acyltransferase [EC:2.3.1.265]
K13623	1.0817463336736	1.23814006695271	0.8736865582065929	0.384779902059599	0.9998976788535991	S-adenosylmethionine-diacylgycerolhomoserine-N-methlytransferase
K10822	0.49958680712999104	0.572095122659677	0.873258287550865	0.385011896169395	0.9998976788535991	nonpolar-amino-acid-transporting ATPase [EC:7.4.2.2]
K11528	2.58290708006046	2.9582134459508502	0.8731307349021401	0.38508100822728497	0.9998976788535991	UDP-N-acetylglucosamine pyrophosphorylase [EC:2.7.7.23]
K13067	2.04321644503997	2.34122997304391	0.8727106984639891	0.38530865181102797	0.9998976788535991	putative caffeoyl-CoA 3-O-methyltransferase [EC:2.1.1.-]
K05308	0.5941005042225649	0.681369935728668	0.8719206308790609	0.38573706480311104	0.9998976788535991	gluconate/galactonate dehydratase [EC:4.2.1.140]
K03495	2.5909450017022597	2.97631459895352	0.870521215268452	0.38649662245845795	0.9998976788535991	tRNA uridine 5-carboxymethylaminomethyl modification enzyme
K18766	0.583488538413588	0.670383228316788	0.870380573032268	0.38657300988100896	0.9998976788535991	beta-lactamase class A BlaZ [EC:3.5.2.6]
K00243	3.1319377137037794	3.6027986084565895	0.8693069066787141	0.38715646241904295	0.9998976788535991	uncharacterized protein
K20481	0.47673860643340504	0.549087501055804	0.8682379502660601	0.38773789827592703	0.9998976788535991	regulatory peptide NprX
K00415	2.52419465272871	2.90744679133097	0.8681825786992929	0.387768031200418	0.9998976788535991	ubiquinol-cytochrome c reductase core subunit 2
K01902	0.582590645796113	0.672279568189064	0.8665898435162209	0.38863541140861696	0.9998976788535991	succinyl-CoA synthetase alpha subunit [EC:6.2.1.5]
K15231	0.545942102628532	0.6319605473791179	0.8638863690030592	0.390110434314771	0.9998976788535991	ATP-citrate lyase beta-subunit [EC:2.3.3.8]
K04538	0.23772124198792896	0.275292628943513	0.8635220016613909	0.39030949869866605	0.9998976788535991	guanine nucleotide-binding protein subunit beta-4
K07803	1.09939284981008	1.27388389490487	0.86302437310598	0.39058146902726704	0.9998976788535991	zinc resistance-associated protein
K16370	1.4431076813646102	1.67393923491023	0.862102788003532	0.391085454954358	0.9998976788535991	6-phosphofructokinase 2 [EC:2.7.1.11]
K00663	0.853800181921614	0.991067585490056	0.8614954160764259	0.391417827236909	0.9998976788535991	aminoglycoside 6'-N-acetyltransferase [EC:2.3.1.82]
K03590	2.43485845219477	2.82950141952162	0.860525616066462	0.39194889284493295	0.9998976788535991	cell division protein FtsA
K00846	0.561060001341575	0.6533466761482839	0.8587477702484498	0.392923601805116	0.9998976788535991	ketohexokinase [EC:2.7.1.3]
K16787	0.938069717146322	1.0929873704979	0.858262174355222	0.393190090887131	0.9998976788535991	energy-coupling factor transport system ATP-binding protein [EC:7.-.-.-]
K24012	1.14955113100583	1.3400707947216102	0.857828657660317	0.393428093690299	0.9998976788535991	acetate---CoA ligase (ADP-forming) [EC:6.2.1.13]
K00526	0.7411634261837929	0.8644286618100491	0.8574026509392371	0.393662059988335	0.9998976788535991	ribonucleoside-diphosphate reductase beta chain [EC:1.17.4.1]
K19617	0.4072009616993029	0.47538991561341293	0.856562052171168	0.394123975055007	0.9998976788535991	two-component system, response regulator FitH
K15721	2.28742428289243	2.6755741914006297	0.8549283702333058	0.395022649589593	0.9998976788535991	pesticin/yersiniabactin receptor
K01684	0.580370405396918	0.679385782656907	0.854257507608175	0.39539205039725495	0.9998976788535991	galactonate dehydratase [EC:4.2.1.6]
K14198	0.23815419286331102	0.27957982935861	0.851828951357708	0.396731075962331	0.9998976788535991	staphylokinase
K17303	0.238154192863312	0.27957982935861	0.851828951357708	0.396731075962331	0.9998976788535991	melanoma antigen recognized by T-cells 1
K17788	0.238154192863312	0.27957982935861	0.851828951357708	0.396731075962331	0.9998976788535991	MICOS complex subunit MIC19
K00103	0.238154192863312	0.27957982935861	0.851828951357708	0.396731075962331	0.9998976788535991	L-gulonolactone oxidase [EC:1.1.3.8]
K16543	0.238154192863312	0.27957982935861	0.851828951357708	0.396731075962331	0.9998976788535991	centrosomal protein CEP89
K21333	0.238154192863312	0.27957982935861	0.851828951357708	0.396731075962331	0.9998976788535991	dTDP-4-oxo-alpha-D-xylose 2,3-dehydratase [EC:4.2.1.-]
K07964	0.238154192863312	0.27957982935861	0.851828951357708	0.396731075962331	0.9998976788535991	heparanase [EC:3.2.1.166]
K06252	0.23815419286331102	0.27957982935861	0.851828951357708	0.396731075962331	0.9998976788535991	tenascin
K08758	0.238154192863312	0.27957982935861	0.851828951357708	0.396731075962331	0.9998976788535991	apolipoprotein A-II
K16435	0.238154192863312	0.27957982935861	0.851828951357708	0.396731075962331	0.9998976788535991	dTDP-4-dehydro-6-deoxy-alpha-D-glucopyranose 2,3-dehydratase [EC:4.2.1.159]
K13611	0.23815419286330997	0.27957982935861	0.8518289513577031	0.39673107596233503	0.9998976788535991	polyketide synthase PksJ
K14459	0.23815419286330997	0.27957982935861	0.8518289513577031	0.396731075962334	0.9998976788535991	hexosaminidase [EC:3.2.1.52]
K13207	0.23815419286330997	0.27957982935861	0.8518289513577031	0.396731075962334	0.9998976788535991	CUG-BP- and ETR3-like factor
K23330	0.23815419286330997	0.27957982935861	0.8518289513577031	0.396731075962334	0.9998976788535991	leucine-zipper-like transcriptional regulator 1
K24451	0.30782463712852803	0.36223429406999297	0.8497942965859779	0.3978550590560979	0.9998976788535991	modification methylase
K10808	0.7449436832822042	0.8769471811029829	0.849473833013807	0.39803226731899	0.9998976788535991	ribonucleoside-diphosphate reductase subunit M2 [EC:1.17.4.1]
K19802	1.12287182816921	1.3240671938333999	0.8480474657168341	0.398821599556146	0.9998976788535991	L-Ala-D/L-Glu epimerase [EC:5.1.1.20]
K06413	0.38437160617619603	0.45360377348565295	0.847373034890225	0.399195154181844	0.9998976788535991	stage V sporulation protein K
K12300	0.520858855082036	0.6151474473458111	0.8467219645133799	0.39955597314464203	0.9998976788535991	MFS transporter, ACS family, solute carrier family 17 (sodium-dependent inorganic phosphate cotransporter), member 1/2/3/4
K10160	0.44167862665351293	0.521965179912808	0.846184082101594	0.39985421466500903	0.9998976788535991	toll-like receptor 4
K11195	1.29572332704945	1.53386355080813	0.8447448447202439	0.400652903464616	0.9998976788535991	fructose PTS system EIIB component [EC:2.7.1.202]
K15083	1.11646591626261	1.32248673003502	0.844217103209077	0.40094601206075803	0.9998976788535991	DNA repair protein RAD16
K18135	0.619446557157789	0.7337789437400429	0.844186880043864	0.40096280202971396	0.9998976788535991	TetR/AcrR family transcriptional regulator, repressor of the mexAB-oprM multidrug resistance operon
K15268	0.61580259742181	0.7307101214417379	0.842745405259738	0.401764088062175	0.9998976788535991	O-acetylserine/cysteine efflux transporter
K19624	0.7670256826424399	0.9144955772612159	0.838741817581636	0.40399472507515505	0.9998976788535991	LysR family transcriptional regulator, virulence genes transcriptional regulator
K02485	1.05347323768807	1.2570579235757	0.8380466945321591	0.404382786910986	0.9998976788535991	two-component system, response regulator
K15598	0.967111608149283	1.15440000021899	0.837761268161663	0.40454219576147293	0.9998976788535991	putative hydroxymethylpyrimidine transport system substrate-binding protein
K01274	0.9583363874449	1.1446528182903501	0.8372288716121559	0.40483963814686297	0.9998976788535991	D-alanyl-D-alanine dipeptidase [EC:3.4.13.-]
K12743	0.470144004961523	0.56182663038331	0.8368133148846372	0.405071896261059	0.9998976788535991	N-(5-amino-5-carboxypentanoyl)-L-cysteinyl-D-valine synthase [EC:6.3.2.26]
K11520	1.00084036180695	1.197293352895	0.835919083144466	0.40557196472591706	0.9998976788535991	two-component system, OmpR family, manganese sensing sensor histidine kinase [EC:2.7.13.3]
K02824	0.775163407678483	0.9273705327946771	0.8358723727639801	0.405598096220148	0.9998976788535991	uracil permease
K18471	0.688288991687462	0.82349608029715	0.8358133185516808	0.40563113477065005	0.9998976788535991	methylglyoxal reductase [EC:1.1.1.-]
K02967	3.32618449770259	3.9869812772670197	0.8342613788200709	0.40649997163977397	0.9998976788535991	small subunit ribosomal protein S2
K07659	1.81053928933927	2.17168199898709	0.8337036869043181	0.406812465443176	0.9998976788535991	two-component system, OmpR family, phosphate regulon response regulator OmpR
K02795	1.22764716424429	1.47665654719818	0.831369465414037	0.408121991813948	0.9998976788535991	mannose PTS system EIIC component
K18783	0.437424883749646	0.526825884312231	0.8303025663226509	0.4087213853097679	0.9998976788535991	nigerose phosphorylase [EC:2.4.1.279]
K16014	0.961504089638936	1.1582763890352399	0.830116282038522	0.408826096172514	0.9998976788535991	ATP-binding cassette, subfamily C, bacterial CydCD
K10877	0.18155153143887098	0.21918969836376	0.8282849640934069	0.409856349673937	0.9998976788535991	DNA repair and recombination protein RAD54B [EC:3.6.4.-]
K07070	0.603768899653156	0.730099693023932	0.826967748955573	0.410598352484639	0.9998976788535991	uncharacterized protein
K07692	1.0355229378484	1.25274944915701	0.8266001941132091	0.410805545327947	0.9998976788535991	two-component system, NarL family, response regulator DegU
K10986	1.19966331546374	1.45199691787979	0.826216158375525	0.411022096058028	0.9998976788535991	galactosamine PTS system EIID component
K09827	0.28563092644119004	0.345980963701934	0.825568330075128	0.411387550910367	0.9998976788535991	3-keto steroid reductase [EC:1.1.1.270]
K04932	0.665422163604695	0.8073556821101301	0.824199517448774	0.412160374936924	0.9998976788535991	potassium voltage-gated channel delayed-rectifier subfamily S member 2
K00061	0.8907607847260579	1.0826091618917801	0.82279073194755	0.412956681832295	0.9998976788535991	11-cis-retinol dehydrogenase [EC:1.1.1.315]
K16921	0.41462435337264203	0.505456056779462	0.8202975269787859	0.414368221708377	0.9998976788535991	acetoin utilization transport system ATP-binding protein
K10213	0.894236062347778	1.0910694760436	0.8195958937376049	0.4147659778948	0.9998976788535991	ribosylpyrimidine nucleosidase [EC:3.2.2.8]
K01305	0.411429893240081	0.5020710897187971	0.8194654136937399	0.414839972418118	0.9998976788535991	beta-aspartyl-dipeptidase (metallo-type) [EC:3.4.19.-]
K13547	0.608714765356273	0.743522277075703	0.8186906890676742	0.41527947811664795	0.9998976788535991	L-glutamine:2-deoxy-scyllo-inosose/3-amino-2,3-dideoxy-scyllo-inosose aminotransferase [EC:2.6.1.100 2.6.1.101]
K22153	0.436874523182241	0.5339398950182679	0.818209179082402	0.41555278254431605	0.9998976788535991	fusarinine C N2-transacetylase
K08669	0.7768124523546011	0.9494063253716171	0.8182086337486121	0.41555309213634706	0.9998976788535991	HtrA serine peptidase 2 [EC:3.4.21.108]
K03923	0.496588001240575	0.608437354154324	0.816169483760231	0.41671170968210497	0.9998976788535991	NADPH dehydrogenase (quinone) [EC:1.6.5.10]
K03813	1.1884040212892701	1.45656839030575	0.815893046422494	0.41686892681836607	0.9998976788535991	molybdenum transport protein [EC:2.4.2.-]
K11907	1.51855276806961	1.86432130473547	0.8145338275180408	0.417642467951316	0.9998976788535991	type VI secretion system protein VasG
K13015	0.410689950682216	0.504348506646201	0.814297941344581	0.417776800065979	0.9998976788535991	UDP-N-acetyl-D-glucosamine dehydrogenase [EC:1.1.1.136]
K01820	0.497774993555604	0.611751937197041	0.813687645741406	0.418124470538558	0.9998976788535991	L-rhamnose isomerase / sugar isomerase [EC:5.3.1.14 5.3.1.-]
K08717	0.24187889481828898	0.297550106275573	0.812901389436155	0.41857263708470793	0.9998976788535991	urea transporter
K24378	0.6099396058686739	0.7510411252949108	0.81212544203777	0.4190152096002489	0.9998976788535991	cathepsin Q [EC:3.4.22.-]
K19239	0.47974027425933397	0.592384144876277	0.8098465808188221	0.42031660913577507	0.9998976788535991	predicted membrane protein
K11920	0.8948621098842401	1.10547479410571	0.809482147087899	0.42052495187364897	0.9998976788535991	AraC family transcriptional regulator
K17205	0.792323285844041	0.981384125936015	0.8073528651060529	0.42174347237049	0.9998976788535991	putative xylitol transport system substrate-binding protein
K07688	0.938504874990186	1.1625520629328898	0.807279867210871	0.42178528408219607	0.9998976788535991	two-component system, NarL family, response regulator, fimbrial Z protein, FimZ
K23060	1.5092610701117801	1.8741709256513899	0.805295317227917	0.42292294171619293	0.9998976788535991	arginine/lysine/histidine transport system ATP-binding protein [EC:7.4.2.1]
K17465	1.21438745467796	1.5084336474278301	0.8050652123470748	0.423054969242469	0.9998976788535991	D-glucosaminate PTS system EIIB component [EC:2.7.1.203]
K21470	0.697618284554254	0.8694641779342019	0.8023542570917142	0.4246122856361911	0.9998976788535991	L,D-transpeptidase YcbB
K14989	0.918705287940872	1.1459586352783402	0.8016914918728549	0.424993531290351	0.9998976788535991	two-component system, NarL family, secretion system response regulator SalR
K01992	0.431708989810808	0.540735655054719	0.7983734487919458	0.426905243459493	0.9998976788535991	ABC-2 type transport system permease protein
K09591	1.7278969017063899	2.16505493418578	0.798084554079088	0.42707193314484	0.9998976788535991	steroid 5-alpha-reductase [EC:1.3.1.22]
K20861	1.08206625637009	1.35659932077822	0.7976314301479641	0.427333459384873	0.9998976788535991	FMN hydrolase / 5-amino-6-(5-phospho-D-ribitylamino)uracil phosphatase [EC:3.1.3.102 3.1.3.104]
K15944	0.26681112073305496	0.334628991814579	0.797334143961135	0.427505093470372	0.9998976788535991	nogalaviketone/aklaviketone reductase [EC:1.1.1.- 1.1.1.362]
K15233	0.5175577411399179	0.649700782453594	0.796609385608807	0.42792369395796	0.9998976788535991	citryl-CoA synthetase small subunit
K09181	1.23342789995468	1.5520254622236398	0.7947214333632819	0.429015263037974	0.9998976788535991	acetyltransferase
K08308	1.1050381003252199	1.39071194027711	0.7945844630520951	0.429094520076553	0.9998976788535991	membrane-bound lytic murein transglycosylase E [EC:4.2.2.-]
K13037	0.39862791860805197	0.50198451902775	0.794104008187583	0.429372600858752	0.9998976788535991	L-alanine-L-anticapsin ligase [EC:6.3.2.49]
K22159	2.40644904786909	3.036686724045	0.792458777131807	0.43032564557786407	0.9998976788535991	F420H2 dehydrogenase subunit B [EC:1.5.98.3]
K11705	1.00922595610806	1.2772950369628	0.7901275170596759	0.431678229513539	0.9998976788535991	iron/zinc/manganese/copper transport system permease protein
K09016	0.831908595042641	1.05342952715149	0.7897145215704661	0.431918108418721	0.9998976788535991	putative pyrimidine permease RutG
K10985	1.06842938135699	1.35394473075479	0.789123335013361	0.43226162227232895	0.9998976788535991	galactosamine PTS system EIIC component
K01337	0.51482077892944	0.652450045842302	0.789057771104629	0.432299728644436	0.9998976788535991	lysyl endopeptidase [EC:3.4.21.50]
K07277	0.991187116289628	1.25815524119654	0.7878098694299291	0.43302539852202704	0.9998976788535991	outer membrane protein insertion porin family
K17256	0.460505563792397	0.5850393529980121	0.7871360472292229	0.433417532373731	0.9998976788535991	insulin-like growth factor-binding protein complex acid labile subunit
K09530	0.274676717158143	0.34915919010117896	0.7866804739653209	0.433682773688666	0.9998976788535991	DnaJ homolog subfamily C member 10 [EC:1.8.4.-]
K02813	1.2230153540884	1.5552906137946	0.786358088476138	0.43387052886929	0.9998976788535991	sorbose PTS system EIIB component [EC:2.7.1.206]
K01585	1.61612245265291	2.05604179712823	0.7860357969912021	0.43405827710020706	0.9998976788535991	arginine decarboxylase [EC:4.1.1.19]
K01535	0.7986290215592711	1.0167134342345	0.785500608793051	0.43437015209755503	0.9998976788535991	H+-transporting ATPase [EC:7.1.2.1]
K22885	1.1173683964874	1.4238445371795903	0.7847544920182999	0.4348051632185271	0.9998976788535991	dTDP-4-amino-4,6-dideoxyglucose formyltransferase [EC:2.3.1.-]
K00683	3.1984122810043196	4.07711857353725	0.7844786025512671	0.434966080857822	0.9998976788535991	glutaminyl-peptide cyclotransferase [EC:2.3.2.5]
K00112	0.6968128986767089	0.888341559608204	0.784397500195795	0.435013391963026	0.9998976788535991	glycerol-3-phosphate dehydrogenase subunit B [EC:1.1.5.3]
K05595	1.70464014458784	2.17478243616659	0.7838210003169571	0.435349780621511	0.9998976788535991	multiple antibiotic resistance protein
K06196	0.8128863279915122	1.03750710203424	0.7834995311335109	0.435537424767659	0.9998976788535991	cytochrome c-type biogenesis protein
K03606	0.517490141552168	0.66102951674349	0.782854817287952	0.435913892521599	0.9998976788535991	putative colanic acid biosysnthesis UDP-glucose lipid carrier transferase
K11381	0.398974521812648	0.509708038094232	0.782751088847629	0.43597448050136	0.9998976788535991	2-oxoisovalerate dehydrogenase E1 component [EC:1.2.4.4]
K20978	0.768493514881819	0.9820700081844741	0.782524166787775	0.43610704334058004	0.9998976788535991	HptB-dependent secretion and biofilm anti anti-sigma factor
K06897	0.556395979782799	0.712040146273669	0.781410967758763	0.436757692072459	0.9998976788535991	7,8-dihydropterin-6-yl-methyl-4-(beta-D-ribofuranosyl)aminobenzene 5'-phosphate synthase [EC:2.5.1.105]
K00960	1.19172491113299	1.52603414615203	0.7809293875487529	0.437039345026799	0.9998976788535991	DNA-directed RNA polymerase [EC:2.7.7.6]
K05275	0.5052181845126229	0.6480035642657421	0.7796534037356571	0.43778612072386397	0.9998976788535991	pyridoxine 4-dehydrogenase [EC:1.1.1.65]
K04115	0.42969717854924	0.551725085450204	0.7788247985835391	0.438271465829739	0.9998976788535991	benzoyl-CoA reductase subunit D [EC:1.3.7.8]
K12661	0.53024599411976	0.681692709056709	0.7778372675475541	0.43885031089316395	0.9998976788535991	L-rhamnonate dehydratase [EC:4.2.1.90]
K00861	0.6039479395999039	0.7776448003104409	0.7766372762459209	0.43955429176513394	0.9998976788535991	riboflavin kinase [EC:2.7.1.26]
K10984	1.15658752612747	1.4895078865977702	0.776489696049391	0.439640915969372	0.9998976788535991	galactosamine PTS system EIIB component [EC:2.7.1.-]
K08323	0.593503011503451	0.7647533205686641	0.7760711794780141	0.43988662420999	0.9998976788535991	mannonate dehydratase [EC:4.2.1.8]
K07637	1.06373734818433	1.3741302440418797	0.7741168297522071	0.44103507101443895	0.9998976788535991	two-component system, OmpR family, sensor histidine kinase PhoQ [EC:2.7.13.3]
K14725	0.766000752899407	0.9904924073044291	0.7733534828237958	0.441484115907896	0.9998976788535991	solute carrier family 9 (sodium/hydrogen exchanger), member 9
K20093	0.7001950053655099	0.9054127155660421	0.7733434635140559	0.441490011618088	0.9998976788535991	DNA excision repair protein ERCC-6-like [EC:3.6.4.12]
K13656	0.5795148110875821	0.749740680141083	0.77295367109936	0.44171941465242	0.9998976788535991	undecaprenyl-phosphate glucose phosphotransferase [EC:2.7.8.31]
K20264	0.98106209183939	1.2701819264031	0.772379193441654	0.44205763639631207	0.9998976788535991	two-component system, NarL family, response regulator FusR
K19507	1.0631325452631402	1.3771686606608702	0.771969748972484	0.44229878747601503	0.9998976788535991	fructoselysine/glucoselysine PTS system EIIB component [EC:2.7.1.-]
K10972	0.579811952050577	0.751767625161979	0.771264859837038	0.442714126451863	0.9998976788535991	LysR family transcriptional regulator, transcriptional activator of the allD operon
K18067	0.95256613775968	1.23556973050638	0.7709529573610409	0.44289797991862895	0.9998976788535991	phthalate 4,5-cis-dihydrodiol dehydrogenase [EC:1.3.1.64]
K11957	0.66779649980424	0.866953129164581	0.7702798194496941	0.443294917964084	0.9998976788535991	neutral amino acid transport system ATP-binding protein
K02796	1.21477972624153	1.5771816120346698	0.770221841905944	0.443329116018022	0.9998976788535991	mannose PTS system EIID component
K13530	0.6793248958856	0.8825471694269821	0.7697321111195341	0.44361804494064705	0.9998976788535991	AraC family transcriptional regulator, regulatory protein of adaptative response / methylphosphotriester-DNA alkyltransferase methyltransferase [EC:2.1.1.-]
K23361	1.159717831557	1.5099618073516101	0.7680444802713821	0.444614543320484	0.9998976788535991	MFS transporter, DHA1 family, staphyloferrin B biosynthesis exporter
K16474	0.154642569944674	0.201412737643944	0.7677894246095299	0.444765259490555	0.9998976788535991	intraflagellar transport protein 88
K08257	0.154642569944674	0.201412737643944	0.7677894246095299	0.444765259490555	0.9998976788535991	mannan endo-1,6-alpha-mannosidase [EC:3.2.1.101]
K20136	0.154642569944674	0.201412737643944	0.7677894246095259	0.444765259490558	0.9998976788535991	alpha-lytic endopeptidase [EC:3.4.21.12]
K09816	1.01316692044969	1.32032230098259	0.7673633321922141	0.44501710997684596	0.9998976788535991	zinc transport system permease protein
K21355	0.462920171961456	0.603323567679293	0.767283422628585	0.44506435134679995	0.9998976788535991	1,2-alpha-glucosylglycerol phosphorylase [EC:2.4.1.332]
K06901	1.17816563214333	1.5360101032128501	0.767029871534689	0.445214266329294	0.9998976788535991	adenine/guanine/hypoxanthine permease
K07392	0.913905842680565	1.19303640568817	0.7660334909506871	0.445803671510285	0.9998976788535991	AAA family ATPase
K09601	0.7081860929952378	0.9247218738374609	0.765836856498667	0.445920043318191	0.9998976788535991	cathepsin R [EC:3.4.22.-]
K11102	1.03782652011727	1.35617037043253	0.765262641585564	0.44625997483905205	0.9998976788535991	proton glutamate symport protein
K19225	0.7848098666830219	1.02609344812848	0.764852234574207	0.446503025144973	0.9998976788535991	rhomboid protease GluP [EC:3.4.21.105]
K05742	0.8021806399278709	1.04897442140125	0.7647285039193741	0.44657631567609796	0.9998976788535991	solute carrier family 9 (sodium/hydrogen exchanger), member 1
K12530	0.7351042176804692	0.9630639196335571	0.7632974330096121	0.44742450156464597	0.9998976788535991	ATP-binding cassette, subfamily B, bacterial RtxB
K01368	0.60797807878541	0.796622215520244	0.7631949836954549	0.447485258309948	0.9998976788535991	cathepsin S [EC:3.4.22.27]
K07663	1.28244076178909	1.6848704547511202	0.7611509586228231	0.448698448504332	0.9998976788535991	two-component system, OmpR family, catabolic regulation response regulator CreB
K10697	1.3898571196148601	1.82932484892402	0.7597650687532871	0.449522095754726	0.9998976788535991	two-component system, OmpR family, response regulator RpaA
K11744	1.3540205960124299	1.7845388293932598	0.758750985806677	0.450125327232159	0.9998976788535991	AI-2 transport protein TqsA
K17043	0.825572446650165	1.08959518285505	0.757687313270721	0.450758558724606	0.9998976788535991	ATP-dependent RNA helicase DDX43 [EC:3.6.4.13]
K20997	0.525235927348662	0.694030601611261	0.7567907324681	0.45129271478398303	0.9998976788535991	polysaccharide biosynthesis protein PslA
K16784	0.887002782907383	1.17249541075768	0.7565085328003069	0.45146091632091606	0.9998976788535991	biotin transport system ATP-binding protein [EC:7.6.2.-]
K11635	1.0603617316885101	1.4079444287670702	0.753127545394004	0.453478916158584	0.9998976788535991	putative ABC transport system ATP-binding protein
K22894	0.752463763708861	1.00166269432539	0.751214723251362	0.454622907715037	0.9998976788535991	SARP family transcriptional regulator, regulator of embCAB operon
K17467	1.11196379933698	1.4831464525306202	0.7497329730585159	0.455510226959116	0.9998976788535991	D-glucosaminate PTS system EIID component
K14633	0.765067071890774	1.02088830282345	0.749413104033853	0.45570190486228296	0.9998976788535991	ketoreductase RED2 [EC:1.1.1.-]
K13292	0.869980187555141	1.16252882580258	0.7483514973957969	0.45633839166508205	0.9998976788535991	phosphatidylglycerol---prolipoprotein diacylglyceryl transferase [EC:2.5.1.145]
K16920	0.77535974451612	1.03887755705277	0.74634372381262	0.457543543348442	0.9998976788535991	acetoin utilization transport system ATP-binding protein
K02126	1.28621865582322	1.72606201714897	0.7451752272190891	0.45824576150490903	0.9998976788535991	F-type H+-transporting ATPase subunit a
K07264	1.20761763661605	1.6227827684450098	0.74416469049226	0.45885354818315605	0.9998976788535991	4-amino-4-deoxy-L-arabinose transferase [EC:2.4.2.43]
K08570	0.6738261341815209	0.9056741140231881	0.744005071745121	0.458949592820483	0.9998976788535991	histolysain [EC:3.4.22.35]
K24605	0.36214521220754897	0.486870375544976	0.74382264848664	0.459059373264587	0.9998976788535991	Orthopoxvirus protein I2
K00204	0.670757096545975	0.9024416772298258	0.743269192314965	0.45939252914157597	0.9998976788535991	4Fe-4S ferredoxin
K06348	1.24295520515246	1.6727104572460703	0.7430785165287009	0.45950733936032706	0.9998976788535991	sporulation inhibitor KapD
K16300	0.538427782280959	0.725696190509938	0.741946546395141	0.460189260948005	0.9998976788535991	membrane fusion protein, epimerase transport system
K19508	1.03207565414213	1.39110961969575	0.741908214514292	0.46021236292946793	0.9998976788535991	fructoselysine/glucoselysine PTS system EIIC component
K07686	0.954652954286641	1.2878379691155402	0.74128343563459	0.460588999784649	0.9998976788535991	two-component system, NarL family, uhpT operon response regulator UhpA
K24672	0.735174306066934	0.9941868676566321	0.739472960249205	0.461681403093481	0.9998976788535991	D-apiose isomerase [EC:5.3.1.36]
K13702	0.58548630183808	0.791868307643423	0.739373322794632	0.461741564996856	0.9998976788535991	abhydrolase domain-containing protein 10 [EC:3.1.1.93]
K12574	2.5033894636498903	3.3859733958387594	0.739341149793575	0.461760992267636	0.9998976788535991	ribonuclease J [EC:3.1.-.-]
K18459	0.7606995134322428	1.03113145731023	0.737732815771693	0.46273275692113797	0.9998976788535991	guanidinopropionase [EC:3.5.3.17]
K10206	1.4928262488105801	2.02588845542114	0.7368748485711941	0.4632516201239821	0.9998976788535991	LL-diaminopimelate aminotransferase [EC:2.6.1.83]
K13327	0.5009992552637561	0.6804959638193101	0.7362266374834591	0.46364385026911104	0.9998976788535991	dTDP-3,4-didehydro-2,6-dideoxy-alpha-D-glucose 3-reductase [EC:1.1.1.384]
K02794	0.9864281566263059	1.34032811803881	0.735960205079981	0.46380512212848796	0.9998976788535991	mannose PTS system EIIAB component [EC:2.7.1.191]
K01514	0.7940690772380251	1.0812895672906	0.734372272940479	0.46476695871662105	0.9998976788535991	exopolyphosphatase [EC:3.6.1.11]
K03290	0.7310278353990101	0.995607466411432	0.7342530666568091	0.464839209469086	0.9998976788535991	MFS transporter, SHS family, sialic acid transporter
K20425	0.68301511730036	0.932169677008995	0.7327154424202199	0.4657717310746	0.9998976788535991	cyclitol oxidoreductase
K19181	1.22637464501225	1.6770880041008898	0.7312524101379649	0.46665999628121396	0.9998976788535991	1,5-anhydro-D-fructose reductase (1,5-anhydro-D-mannitol-forming) [EC:1.1.1.292]
K17466	1.05489898357139	1.45004348149321	0.7274947248375491	0.468945815926988	0.9998976788535991	D-glucosaminate PTS system EIIC component
K07658	1.2931220983742	1.7781035823711802	0.7272479011879399	0.469096180431519	0.9998976788535991	two-component system, OmpR family, alkaline phosphatase synthesis response regulator PhoP
K13252	1.19758346432162	1.6485733949267	0.726436243607381	0.46959083207542407	0.9998976788535991	putrescine carbamoyltransferase [EC:2.1.3.6]
K15654	0.5357740636942411	0.737589337761119	0.7263853153307919	0.469621879276617	0.9998976788535991	surfactin family lipopeptide synthetase A
K02624	0.43074760090223296	0.593291430188183	0.726030377289633	0.46983829080524	0.9998976788535991	IclR family transcriptional regulator, pca regulon regulatory protein
K11175	0.9303844817495409	1.2827432810865902	0.725308403846347	0.470278662882431	0.9998976788535991	phosphoribosylglycinamide formyltransferase 1 [EC:2.1.2.2]
K12376	0.7049366819515559	0.9721270388918271	0.7251487241370699	0.4703760918168379	0.9998976788535991	arylsulfatase K [EC:3.1.6.-]
K03428	0.7583169139119449	1.04620721105596	0.724824782221259	0.470573780560295	0.9998976788535991	magnesium-protoporphyrin O-methyltransferase [EC:2.1.1.11]
K18855	0.9214778268046421	1.27396883806782	0.7233126896590459	0.471497167311302	0.9998976788535991	UDP-N-acetylglucosamine 3-dehydrogenase [EC:1.1.1.374]
K18339	0.712899189260096	0.987811198170281	0.72169579630257	0.472485676806937	0.9998976788535991	2-keto-3-deoxy-L-rhamnonate aldolase [EC:4.1.2.53]
K19509	1.00549491256444	1.3938231909199899	0.7213934443871329	0.47267065257046104	0.9998976788535991	fructoselysine/glucoselysine PTS system EIID component
K02483	0.7253129965870241	1.00676782500298	0.7204372036669681	0.47325593779709896	0.9998976788535991	two-component system, OmpR family, response regulator
K16269	0.43851053111036703	0.608731738880341	0.720367451049838	0.473298647083295	0.9998976788535991	cis-1,2-dihydrobenzene-1,2-diol/chlorobenzene dihydrodiol dehydrogenase [EC:1.3.1.19 1.3.1.119]
K18127	0.800571064970881	1.11400934359168	0.718639452690547	0.474357383279378	0.9998976788535991	2-dehydro-3-deoxy-D-gluconate aldolase [EC:4.1.2.51]
K07696	0.9212551056488191	1.2830425613043401	0.718023807964932	0.47473490555346004	0.9998976788535991	two-component system, NarL family, response regulator NreC
K10760	1.21077079044077	1.6868980562911697	0.717749828405625	0.47490296777561297	0.9998976788535991	adenylate dimethylallyltransferase (cytokinin synthase) [EC:2.5.1.27 2.5.1.112]
K18564	0.4629886951493739	0.645199507446176	0.7175899699334429	0.47500104216313305	0.9998976788535991	methyltransferase [EC:2.1.1.-]
K24096	0.5561986810352471	0.7761312510388539	0.7166296683592801	0.47559043259264394	0.9998976788535991	peptidoglycan recognition protein SB [EC:3.5.1.28]
K01239	0.763856675545292	1.066581641084	0.716172720513882	0.47587103017879906	0.9998976788535991	purine nucleosidase [EC:3.2.2.1]
K07058	1.4092515610732201	1.9724694229411497	0.7144605359569459	0.476923251212008	0.9998976788535991	membrane protein
K07661	1.5936527659517699	2.233997568115	0.713363697748544	0.477597992688372	0.9998976788535991	two-component system, OmpR family, response regulator RstA
K13538	0.5779538546075861	0.8107220511041321	0.7128877940602009	0.477890919422391	0.9998976788535991	cysteine peptidase A [EC:3.4.22.-]
K10150	0.9261349804538169	1.2991790924966002	0.712861672268822	0.477907000719514	0.9998976788535991	cysteine synthase / O-phosphoserine sulfhydrylase / cystathionine beta-synthase [EC:2.5.1.47 2.5.1.65 4.2.1.22]
K05659	0.690078872204771	0.97246846876639	0.7096156784190241	0.47990766680386104	0.9998976788535991	ATP-binding cassette, subfamily B (MDR/TAP), member 4 [EC:7.6.2.2]
K18065	0.36547356120674895	0.5150750588115279	0.7095539862676209	0.479945735690223	0.9998976788535991	Cdc25 family phosphatase [EC:3.1.3.48 1.20.4.1]
K06900	0.121567922383075	0.171352732463833	0.7094600747538949	0.48000368966309703	0.9998976788535991	uncharacterized protein
K01124	0.48561983563212996	0.684569929694266	0.709379443308313	0.480053451438434	0.9998976788535991	glycerophosphoinositol inositolphosphodiesterase [EC:3.1.4.43]
K10937	0.6352044795262249	0.8961495766655241	0.7088152425287672	0.480401728599913	0.9998976788535991	accessory colonization factor AcfB
K17100	0.787205960342945	1.11162257650111	0.708159385194132	0.480806760827813	0.9998976788535991	dihydroxyacetone synthase [EC:2.2.1.3]
K03550	1.02689495724733	1.4520410551116598	0.7072079357758709	0.481394675769336	0.9998976788535991	holliday junction DNA helicase RuvA [EC:3.6.4.12]
K19302	0.8594792294577791	1.21647088030931	0.7065349803024	0.48181074546347996	0.9998976788535991	undecaprenyl-diphosphatase [EC:3.6.1.27]
K07473	0.7964542903159351	1.12900740924004	0.7054464689935408	0.482484163125925	0.9998976788535991	DNA-damage-inducible protein J
K04844	0.469465367090982	0.665579139858194	0.7053486790331271	0.4825446872769771	0.9998976788535991	hypothetical glycosyl hydrolase [EC:3.2.1.-]
K07773	1.1573220842418301	1.6425029391197499	0.70460883611086	0.4830027268323279	0.9998976788535991	two-component system, OmpR family, aerobic respiration control protein ArcA
K00166	0.413545495473145	0.5869563329142929	0.704559218945391	0.48303345360558897	0.9998976788535991	2-oxoisovalerate dehydrogenase E1 component alpha subunit [EC:1.2.4.4]
K07689	0.8758732187979391	1.24339930008848	0.70441829807658	0.483120728562111	0.9998976788535991	two-component system, NarL family, invasion response regulator UvrY
K14160	0.9277221976067289	1.3173295875758102	0.7042445613887371	0.48322833897158796	0.9998976788535991	protein ImuA
K21011	0.518256976609044	0.735928944904516	0.7042214879539581	0.48324263137528	0.9998976788535991	polysaccharide biosynthesis protein PelF
K13726	4.7873924460696	6.803370523008491	0.703679511483168	0.48357841565624105	0.9998976788535991	metallopeptidase MepB [EC:3.4.24.-]
K02864	2.85163947081836	4.05652430386648	0.7029760596036171	0.484014434994871	0.9998976788535991	large subunit ribosomal protein L10
K01869	1.18452522214203	1.68538179071916	0.702823080600975	0.484109284425568	0.9998976788535991	leucyl-tRNA synthetase [EC:6.1.1.4]
K07687	0.906797444567418	1.2908790529165302	0.7024650702315269	0.48433129668402397	0.9998976788535991	two-component system, NarL family, captular synthesis response regulator RcsB
K16707	0.626171322338593	0.8915629200750959	0.702329928981176	0.484415116164406	0.9998976788535991	UDP-galactose-lipid carrier transferase
K16957	0.7810643237991222	1.1124695823246498	0.7020994876704721	0.484558062640948	0.9998976788535991	L-cystine transport system substrate-binding protein
K11325	0.9694235519506791	1.38193951908336	0.701494919686282	0.48493319654078604	0.9998976788535991	L-cysteine/cystine lyase
K24131	0.6015254304932011	0.8577193789566461	0.701307963013397	0.48504923540107503	0.9998976788535991	protease PrsW [EC:3.4.-.-]
K16257	3.0670089555224105	4.37473620855011	0.701072889727195	0.48519516064148605	0.9998976788535991	mxaC protein
K01075	0.49128408999240397	0.7010664372457011	0.700766808809912	0.485385201187559	0.9998976788535991	4-hydroxybenzoyl-CoA thioesterase [EC:3.1.2.23]
K11618	0.874108521576087	1.2481169342436398	0.7003418490638411	0.48564911961575796	0.9998976788535991	two-component system, NarL family, response regulator LiaR
K01147	1.5003987091317201	2.1429369374267098	0.7001599920777101	0.48576208483783295	0.9998976788535991	exoribonuclease II [EC:3.1.13.1]
K05645	0.294666856718689	0.42096459647151	0.69998013892038	0.48587381956241	0.9998976788535991	ATP-binding cassette, subfamily A (ABC1), member 7
K22977	0.71792488048838	1.02622666434826	0.6995773014184169	0.48612413583629704	0.9998976788535991	capsule synthesis positive regulator AcpA
K07391	0.24164906027086103	0.3455934569774	0.699229268934522	0.48634045436970597	0.9998976788535991	magnesium chelatase family protein
K03552	0.287892897332743	0.41219771218623796	0.6984340010181039	0.486834949503845	0.9998976788535991	holliday junction resolvase Hjr [EC:3.1.22.4]
K19001	0.48366432906962203	0.692770159811185	0.69815987628775	0.48700546348076096	0.9998976788535991	ATP-dependent DNA helicase
K16043	0.864991802128567	1.24208753182913	0.6964016463918249	0.48809991673637504	0.9998976788535991	scyllo-inositol 2-dehydrogenase (NAD+) [EC:1.1.1.370]
K23063	1.6525523978371	2.37640525510379	0.6954000771913481	0.488723971259785	0.9998976788535991	hydroxyproline transport system permease protein
K16961	1.01738827105525	1.4681580224214097	0.6929691869116931	0.49024042129566797	0.9998976788535991	putative S-methylcysteine transport system substrate-binding protein
K01483	0.658350532031636	0.9528244877997281	0.6909462765298	0.49150432451989	0.9998976788535991	ureidoglycolate lyase [EC:4.3.2.3]
K02430	0.38285562462876593	0.554792999849102	0.690087338399905	0.492041522451489	0.9998976788535991	DeoR family transcriptional regulator, L-fucose operon activator
K09002	0.578103769434715	0.84286124849184	0.6858824871461761	0.49467594557714095	0.9998976788535991	CRISPR-associated protein Csm3
K18594	0.748665155719972	1.09155790154408	0.6858684772112771	0.494684735891689	0.9998976788535991	3-hydroxypropionyl-CoA synthetase (ADP-forming) [EC:6.2.1.-]
K18072	1.0483321921466802	1.52982252347206	0.6852639283721639	0.495064131561107	0.9998976788535991	two-component system, OmpR family, sensor kinase ParS [EC:2.7.13.3]
K11745	0.95800005461358	1.40039120750201	0.684094594054499	0.495798417525209	0.9998976788535991	glutathione-regulated potassium-efflux system ancillary protein KefC
K22837	0.8613317329307221	1.25933313340417	0.683958604823184	0.49588385064418605	0.9998976788535991	SAMP-activating enzyme [EC:2.7.7.100]
K02040	0.536831240556446	0.786236514578355	0.682785943672865	0.49662088847365105	0.9998976788535991	phosphate transport system substrate-binding protein
K01517	0.186392590419873	0.27316559793331696	0.682342841961285	0.496899540252187	0.9998976788535991	manganese-dependent ADP-ribose/CDP-alcohol diphosphatase [EC:3.6.1.13 3.6.1.16 3.6.1.53]
K02501	0.871934209333391	1.27903351876946	0.681713337874264	0.4972955600205779	0.9998976788535991	imidazole glycerol-phosphate synthase subunit HisH [EC:4.3.2.10]
K07893	0.9180688439190559	1.3471324946557302	0.681498551598426	0.497430720783851	0.9998976788535991	Ras-related protein Rab-6A
K12676	0.669489437356798	0.9828098543165341	0.681199353482648	0.49761903343766206	0.9998976788535991	proclavaminate amidinohydrolase [EC:3.5.3.22]
K11534	0.427244082140195	0.627371682159698	0.6810063225509749	0.49774054590307	0.9998976788535991	DeoR family transcriptional regulator, deoxyribose operon repressor
K07219	0.5002004865712291	0.734959793210727	0.680582109649925	0.49800764329372704	0.9998976788535991	putative molybdopterin biosynthesis protein
K19775	0.48584160441529	0.714151944467823	0.68030565228991	0.49818175106013296	0.9998976788535991	GntR family transcriptional regulator, hexuronate regulon transcriptional repressor
K14702	0.648132840202552	0.9528725890201859	0.6801883564192029	0.49825563180285604	0.9998976788535991	solute carrier family 26 (sodium-independent chloride/iodide transporter), member 4
K14982	0.8387006628018101	1.23526459472644	0.6789643825155911	0.49902692581626795	0.9998976788535991	two-component system, OmpR family, sensor histidine kinase CiaH [EC:2.7.13.3]
K11007	0.259133512928992	0.38176273144845096	0.6787815875735439	0.49914217047358	0.9998976788535991	shiga toxin subunit B
K00882	1.54262697467952	2.27275978650137	0.678746158675309	0.49916450859492495	0.9998976788535991	1-phosphofructokinase [EC:2.7.1.56]
K11739	0.167244924185789	0.246639976547622	0.678093334774123	0.499576214509473	0.9998976788535991	bacteriophage N4 adsorption protein A
K13637	0.45954591245938203	0.6777104313174529	0.67808593644639	0.499580881344938	0.9998976788535991	GntR family transcriptional regulator, uxu operon transcriptional repressor
K23187	0.594252094823861	0.8769666101854241	0.6776222582729959	0.49987341468512697	0.9998976788535991	ferric enterobactin transport system permease protein
K01916	1.0103017418007199	1.49293390388466	0.676722351319031	0.500441427605995	0.9998976788535991	NAD+ synthase [EC:6.3.1.5]
K01366	0.38894973046721504	0.575124310513112	0.676288105644854	0.5007156440264171	0.9998976788535991	cathepsin H [EC:3.4.22.16]
K02479	0.8308291256002049	1.22873155336214	0.6761681372361881	0.500791415682126	0.9998976788535991	two-component system, NarL family, response regulator
K04750	0.33320831694278996	0.492808298137551	0.6761418551637011	0.500808016179506	0.9998976788535991	PhnB protein
K16231	0.40841825249567504	0.6050681291657429	0.6749954803582111	0.501532387620626	0.9998976788535991	fungal type III polyketide synthase
K13541	0.35798604558092995	0.530357751252242	0.6749897493450029	0.501536010352035	0.9998976788535991	cobalt-precorrin 5A hydrolase / precorrin-3B C17-methyltransferase [EC:3.7.1.12 2.1.1.131]
K06185	1.03970447098574	1.54124754475779	0.674586295058223	0.501791080370017	0.9998976788535991	ATP-binding cassette, subfamily F, member 2
K03477	0.377595641480714	0.5611944656980971	0.6728427747608019	0.502894163977101	0.9998976788535991	DeoR family transcriptional regulator, ulaG and ulaABCDEF operon transcriptional repressor
K15758	1.2421161306789	1.8461882733066801	0.672800357709004	0.502921016476974	0.9998976788535991	toluene methyl-monooxygenase electron transfer component [EC:1.18.1.3]
K16566	0.69749000614416	1.0404705246508101	0.6703601780341071	0.504467092052002	0.9998976788535991	exopolysaccharide production protein ExoY
K03571	1.2925506858429299	1.9288503165517399	0.670114562416463	0.504622853071135	0.9998976788535991	rod shape-determining protein MreD
K23239	0.778671140273657	1.16244860084715	0.6698542539482499	0.504787959961137	0.9998976788535991	FrmR/RcnR family transcriptional regulator, repressor of frmRAB operon
K13773	0.35656044916109997	0.5323441731506501	0.669793090907367	0.504826758291745	0.9998976788535991	p53-regulated apoptosis-inducing protein 1
K06177	0.20700057454900198	0.309608090726014	0.668589034813649	0.5055908681755611	0.9998976788535991	tRNA pseudouridine32 synthase / 23S rRNA pseudouridine746 synthase [EC:5.4.99.28 5.4.99.29]
K17734	0.795119534142663	1.19101437750153	0.6675986026387349	0.506219873837363	0.9998976788535991	serine protease AprX [EC:3.4.21.-]
K02793	1.0576260137688	1.58568232592598	0.666984802993997	0.506609897155925	0.9998976788535991	mannose PTS system EIIA component [EC:2.7.1.191]
K07478	0.843756838517578	1.26533429865835	0.666825232993546	0.506711318171662	0.9998976788535991	putative ATPase
K22840	0.37644267146635496	0.564800173793528	0.6665059412746739	0.5069142892477589	0.9998976788535991	2-acetylphloroglucinol acetyltransferase [EC:2.3.1.272]
K22502	0.37644267146635496	0.564800173793528	0.6665059412746739	0.5069142892477589	0.9998976788535991	lycopene beta-cyclase [EC:5.5.1.19]
K02680	0.37644267146635496	0.564800173793528	0.6665059412746739	0.50691428924776	0.9998976788535991	prepilin peptidase dependent protein B
K03019	0.37644267146635496	0.564800173793528	0.6665059412746739	0.5069142892477589	0.9998976788535991	DNA-directed RNA polymerase III subunit RPC11
K19164	0.37644267146634897	0.564800173793528	0.666505941274663	0.506914289247767	0.9998976788535991	antitoxin CcdA
K17517	0.37644267146634897	0.564800173793528	0.666505941274663	0.506914289247767	0.9998976788535991	C-type lectin domain family 12 member B
K21831	0.37644267146634897	0.564800173793528	0.666505941274663	0.506914289247767	0.9998976788535991	cholinesterase
K20791	0.37644267146634897	0.564800173793528	0.666505941274663	0.506914289247767	0.9998976788535991	N-alpha-acetyltransferase 10/11 [EC:2.3.1.255]
K07549	0.37644267146634897	0.564800173793528	0.666505941274663	0.506914289247767	0.9998976788535991	benzoylsuccinyl-CoA thiolase BbsA subunit [EC:2.3.1.-]
K08954	0.37644267146634897	0.564800173793528	0.666505941274663	0.506914289247767	0.9998976788535991	chlorosome envelope protein X
K07238	0.4720774679775321	0.7097726124546491	0.6651108533829139	0.507801644871117	0.9998976788535991	zinc transporter, ZIP family
K07669	0.41985882506219	0.6331484975093411	0.663128518370993	0.50906394920462	0.9998976788535991	two-component system, OmpR family, response regulator MprA
K14203	0.496954038770551	0.749683022473032	0.6628855447882679	0.509218784115961	0.9998976788535991	FPRL1 inhibitory protein
K07286	0.523963846239268	0.7910488274074731	0.66236599826141	0.509549949361729	0.9998976788535991	uncharacterized lipoprotein
K10002	1.99938146070373	3.02029228130553	0.661982773349172	0.5097942950941321	0.9998976788535991	glutamate/aspartate transport system permease protein
K22871	0.410648073474205	0.620474503266654	0.661829086146551	0.509892304201065	0.9998976788535991	adenylate dimethylallyltransferase [EC:2.5.1.27]
K07283	0.249129594834168	0.37652807831035395	0.661649447106629	0.510006875984524	0.9998976788535991	putative salt-induced outer membrane protein
K14713	0.745043723338416	1.1277662208463701	0.6606366723586321	0.510653068926353	0.9998976788535991	solute carrier family 39 (zinc transporter), member 7
K12351	0.944373737073213	1.43023720281402	0.6602916881305679	0.510873282823255	0.9998976788535991	sphingomyelin phosphodiesterase 2 [EC:3.1.4.12]
K21739	0.549292131321688	0.8321925451842309	0.6600541359092379	0.511024948973746	0.9998976788535991	probable pyridine nucleotide-disulfide oxidoreductase
K00611	1.17177702925168	1.77879098904875	0.658749137175646	0.511858557451096	0.9998976788535991	ornithine carbamoyltransferase [EC:2.1.3.3]
K08088	0.419625722764069	0.637136755379578	0.658611701837974	0.5119463905632501	0.9998976788535991	fimbrial regulator
K02443	0.84967903433624	1.2903813742997299	0.6584712483139711	0.5120361608281071	0.9998976788535991	glycerol uptake operon antiterminator
K04774	1.69910566159991	2.5812372199833598	0.65825242579249	0.512176036954998	0.9998976788535991	serine protease SohB [EC:3.4.21.-]
K23227	0.5611753673909	0.85258871179703	0.6582017327066079	0.51220844397483	0.9998976788535991	ferric hydroxamate transport system substrate-binding protein
K03491	0.751509631861584	1.1423103129816101	0.6578857104949201	0.512410494848592	0.9998976788535991	lichenan operon transcriptional antiterminator
K02745	0.938523824032063	1.42814467488167	0.657162989533832	0.512872730179881	0.9998976788535991	N-acetylgalactosamine PTS system EIIB component [EC:2.7.1.-]
K14054	0.305158090276417	0.4651157212327729	0.656090680976353	0.513558960803951	0.9998976788535991	murein peptide amidase A
K23351	1.0230636045708699	1.56009295250868	0.655770928857638	0.513763682317535	0.9998976788535991	glutaconyl-CoA/methylmalonyl-CoA decarboxylase subunit gamma
K18575	0.385515015692731	0.588097559635222	0.6555290178926321	0.513918594698775	0.9998976788535991	alkenylglycerophosphocholine hydrolase [EC:3.3.2.2]
K07665	0.341349352064277	0.5209098772101041	0.655294451110201	0.514068827709136	0.9998976788535991	two-component system, OmpR family, copper resistance phosphate regulon response regulator CusR
K02746	0.904536055199884	1.38039076543421	0.655275359593813	0.514081056277772	0.9998976788535991	N-acetylgalactosamine PTS system EIIC component
K14392	0.6792039336820219	1.0374263619847	0.6547008622208521	0.514449107496509	0.9998976788535991	sodium/pantothenate symporter
K03152	0.9679216801984291	1.47857428034686	0.654631757811561	0.5144933885669339	0.9998976788535991	protein deglycase [EC:3.5.1.124]
K18337	1.4018244296899598	2.14240540494926	0.654322672287676	0.514691470623009	0.9998976788535991	L-rhamnose 1-dehydrogenase [EC:1.1.1.378 1.1.1.377 1.1.1.173]
K06322	0.389418742722897	0.5951732809324921	0.654294732641178	0.5147093781491371	0.9998976788535991	spore maturation protein CgeD
K02079	0.611242057847939	0.934222489010567	0.6542788950577539	0.5147195291733571	0.9998976788535991	N-acetylgalactosamine-6-phosphate deacetylase [EC:3.5.1.25]
K22980	0.640868074839677	0.979849399061106	0.654047525521532	0.5148678364571311	0.9998976788535991	capsule synthesis positive regulator AcpB
K19576	0.7879384539719171	1.2051823340694	0.6537919049239439	0.5150317148828499	0.9998976788535991	MFS transporter, DHA1 family, quinolone resistance protein
K09599	0.5894893211191929	0.9024910923665841	0.653180209871531	0.5154239846634021	0.9998976788535991	cathepsin P [EC:3.4.22.-]
K01336	0.5562596551690079	0.852021290314658	0.6528706048690129	0.515622589322782	0.9998976788535991	cerevisin [EC:3.4.21.48]
K02750	0.809357849471035	1.24009222098904	0.6526594036897729	0.5157580933309861	0.9998976788535991	alpha-glucoside PTS system EIICB component [EC:2.7.1.208 2.7.1.-]
K05799	0.419822827076296	0.6440340332142099	0.651864350989445	0.516268357721281	0.9998976788535991	GntR family transcriptional regulator, transcriptional repressor for pyruvate dehydrogenase complex
K02747	0.958057173048433	1.4711025970598999	0.651251092182949	0.516662128840001	0.9998976788535991	N-acetylgalactosamine PTS system EIID component
K07638	1.09083556249012	1.6760692119768401	0.650829664249687	0.51693281790869	0.9998976788535991	two-component system, OmpR family, osmolarity sensor histidine kinase EnvZ [EC:2.7.13.3]
K15379	0.34755671746508504	0.534103338414925	0.650729348549926	0.516997263105843	0.9998976788535991	solute carrier family 45, member 3
K21624	0.657882241236147	1.01255125135424	0.649727349955137	0.517641203283988	0.9998976788535991	cis-L-3-hydroxyproline dehydratase [EC:4.2.1.171]
K02081	0.37561450437831106	0.5782295557667521	0.649594093958468	0.517726872837157	0.9998976788535991	DeoR family transcriptional regulator, aga operon transcriptional repressor
K11332	0.327767970309105	0.5046655816944411	0.649475577883886	0.5178030724485011	0.9998976788535991	two-component system, OmpR family, response regulator NblR
K11335	0.5273205925579261	0.813091537983011	0.648537794239035	0.518406226276249	0.9998976788535991	3,8-divinyl chlorophyllide a/chlorophyllide a reductase subunit Z [EC:1.3.7.14 1.3.7.15]
K13591	0.42966880354042003	0.6637299457113349	0.647354856168098	0.519167582875993	0.9998976788535991	two-component system, cell cycle response regulator PopA
K01706	0.44265016551744396	0.684051562429239	0.647100583975691	0.519331312959061	0.9998976788535991	glucarate dehydratase [EC:4.2.1.40]
K01001	0.307685256978059	0.475501472570824	0.647075297820934	0.519347596616712	0.9998976788535991	UDP-N-acetylglucosamine--dolichyl-phosphate N-acetylglucosaminephosphotransferase [EC:2.7.8.15]
K19776	0.4819309100230221	0.7448973106571071	0.646976305496243	0.519411347803913	0.9998976788535991	GntR family transcriptional regulator, galactonate operon transcriptional repressor
K09576	0.5732322077828941	0.886668893114914	0.6465008665964351	0.519717588363117	0.9998976788535991	FK506-binding protein 11 [EC:5.2.1.8]
K07320	0.7601291545787879	1.17625724750721	0.646226967944043	0.51989405549363	0.9998976788535991	ribosomal protein L3 glutamine methyltransferase [EC:2.1.1.298]
K13660	0.6161141561368471	0.9536153266257059	0.6460824809904421	0.5199871580662849	0.9998976788535991	beta-1,4-glucosyltransferase [EC:2.4.1.-]
K22104	0.43048524465093607	0.6683998269312751	0.644053495087453	0.521295492719586	0.9998976788535991	GntR family transcriptional regulator, sialic acid-inducible nan operon repressor
K02361	0.90952467584557	1.41395251506836	0.64324980234686	0.521814207942312	0.9998976788535991	isochorismate synthase [EC:5.4.4.2]
K02444	0.35674600702961295	0.555167361191256	0.6425918235973421	0.52223907828132	0.9998976788535991	DeoR family transcriptional regulator, glycerol-3-phosphate regulon repressor
K00091	0.62846934130844	0.9784117138497991	0.6423362807417491	0.5224041363159411	0.9998976788535991	dihydroflavonol-4-reductase [EC:1.1.1.219]
K18359	0.6569190526616551	1.02418093403641	0.6414091795994139	0.523003190486183	0.9998976788535991	phenylglyoxylate dehydrogenase epsilon subunit [EC:1.2.1.58]
K23466	0.8014200274828929	1.25014563726431	0.6410613320513929	0.523228047680321	0.9998976788535991	GntR family transcriptional regulator, trigonelline degradation regulator
K13932	0.8787787644830191	1.3710323098005501	0.6409613823111551	0.523292666986119	0.9998976788535991	malonate decarboxylase beta subunit [EC:4.1.1.87]
K05046	0.8118167473648471	1.26669132654037	0.640895481286756	0.523335275464879	0.9998976788535991	solute carrier family 6 (neurotransmitter transporter, GABA) member 13
K02812	1.01540906111081	1.58459789411453	0.6407991988896489	0.523397530357123	0.9998976788535991	sorbose PTS system EIIA component [EC:2.7.1.206]
K01945	0.8666671973765648	1.35285242088732	0.640622128471434	0.5235120317856911	0.9998976788535991	phosphoribosylamine---glycine ligase [EC:6.3.4.13]
K02771	0.995580328687877	1.5547255496005201	0.6403576045583671	0.5236831088098239	0.9998976788535991	fructose PTS system EIID component
K02530	0.364381013953228	0.5693504581405	0.6399942403546961	0.523918156942313	0.9998976788535991	DeoR family transcriptional regulator, lactose phosphotransferase system repressor
K00691	0.544375583527695	0.85083465316687	0.639813601269634	0.524035026802823	0.9998976788535991	maltose phosphorylase [EC:2.4.1.8]
K07462	1.9825425569658401	3.10437434564862	0.638628701382214	0.524801970384473	0.9998976788535991	single-stranded-DNA-specific exonuclease [EC:3.1.-.-]
K03738	0.4508489498617151	0.7059913673767672	0.6386040548015799	0.524817929449259	0.9998976788535991	aldehyde:ferredoxin oxidoreductase [EC:1.2.7.5]
K02687	1.5193984214257	2.37939785279233	0.638564256768839	0.524843699861533	0.9998976788535991	ribosomal protein L11 methyltransferase [EC:2.1.1.-]
K11358	1.53603304358574	2.4080025402938596	0.637886803640287	0.525282472096646	0.9998976788535991	aspartate aminotransferase [EC:2.6.1.1]
K20271	0.38427329743894706	0.602866762130229	0.637409991025409	0.525591408185702	0.9998976788535991	DeoR family transcriptional regulator, repressor of opine catabolism and conjugal transfer
K16962	1.2735337146286898	1.99935456101203	0.636972420731643	0.525875001633044	0.9998976788535991	putative S-methylcysteine transport system permease protein
K01957	0.566284212607814	0.8891273633062701	0.636898869586078	0.5259226786428011	0.9998976788535991	N-3-fumaroyl-(S)-2,3-diaminopropanoate amidotransferase [EC:6.3.5.-]
K06608	0.4257964967680711	0.6687544763842951	0.636700780038427	0.526051094589749	0.9998976788535991	DeoR family transcriptional regulator, myo-inositol catabolism operon repressor
K12255	0.619302835643012	0.9729759479741429	0.6365037459892801	0.526178842467663	0.9998976788535991	guanidinobutyrase [EC:3.5.3.7]
K17743	0.27729816525931	0.436190101291288	0.635727781163311	0.5266820994880289	0.9998976788535991	D-xylose reductase [EC:1.1.1.307]
K05338	1.07771474090783	1.6954652394862602	0.635645435723818	0.526735519836924	0.9998976788535991	holin-like protein
K18090	0.7150738016451579	1.12520701764667	0.63550421427402	0.52682714165592	0.9998976788535991	benzene/toluene/chlorobenzene dioxygenase ferredoxin reductase component [EC:1.18.1.3 1.18.1.-]
K22169	1.11514370015353	1.75562987945588	0.635181545497018	0.5270365141611529	0.9998976788535991	F420H2 dehydrogenase subunit N [EC:1.5.98.3]
K00109	0.955569449874012	1.5063813126297398	0.634347652790409	0.527577808510312	0.9998976788535991	2-hydroxyglutarate dehydrogenase [EC:1.1.99.2]
K08195	0.7295132760202159	1.1501718986953402	0.634264562408208	0.527631759737164	0.9998976788535991	MFS transporter, AAHS family, 4-hydroxybenzoate transporter
K19578	0.8087312967753241	1.2754737432286	0.634063461571686	0.52776234791495	0.9998976788535991	MFS transporter, DHA1 family, multidrug resistance protein
K06607	0.48801373577296503	0.769717831816317	0.6340164091318901	0.527792904621531	0.9998976788535991	myo-inositol catabolism protein IolS [EC:1.1.1.-]
K24072	0.7121528316097641	1.1232992964753798	0.63398315466262	0.5278145012298511	0.9998976788535991	positive control factor
K01798	6.36151135331614	10.044305443278901	0.633345071915642	0.528228983142025	0.9998976788535991	Alr-MurF fusion protein [EC:5.1.1.1 6.3.2.10]
K21562	0.7739332270443979	1.2236064464799998	0.6325017568114351	0.528777037481712	0.9998976788535991	CRP/FNR family transcriptional regulator, anaerobic regulatory protein
K07684	0.812710217122	1.2883581805214999	0.630810770955819	0.529876863850946	0.9998976788535991	two-component system, NarL family, nitrate/nitrite response regulator NarL
K18980	0.4890361962157129	0.7758317144351171	0.630337980668631	0.5301845807703689	0.9998976788535991	2-methylene-furan-3-one reductase [EC:1.3.1.105]
K07580	0.32717415276102196	0.5196210789964121	0.6296398779528349	0.5306391118162329	0.9998976788535991	Zn-ribbon RNA-binding protein
K03057	0.47739469379895294	0.7582667406088309	0.629586751247511	0.530673710580358	0.9998976788535991	transcription factor S
K01205	0.7339231951674471	1.1665767926403101	0.6291254890356229	0.530974156556868	0.9998976788535991	alpha-N-acetylglucosaminidase [EC:3.2.1.50]
K22907	0.6114994684991429	0.97380380723032	0.6279493507407429	0.531740638840906	0.9998976788535991	polyprenyl-phospho-N-acetylgalactosaminyl synthase
K07577	1.20409623731151	1.9176710068797902	0.6278951045261301	0.531776004538924	0.9998976788535991	putative mRNA 3-end processing factor
K00931	0.8650027878609761	1.3784855386059698	0.627502257829803	0.532032156266094	0.9998976788535991	glutamate 5-kinase [EC:2.7.2.11]
K07027	0.4247947320326839	0.6773384451323959	0.627152843730363	0.5322600416535971	0.9998976788535991	glycosyltransferase 2 family protein
K03603	0.399598710300031	0.637230563991698	0.627086541167911	0.532303289391339	0.9998976788535991	GntR family transcriptional regulator, negative regulator for fad regulon and positive regulator of fabA
K04496	0.33666959068109104	0.537266237465877	0.626634556954593	0.5325981572373599	0.9998976788535991	C-terminal binding protein
K16665	0.47104365984188296	0.7519275806060091	0.6264481739880461	0.532719775241211	0.9998976788535991	leucine-rich repeat transmembrane neuronal protein 1/2
K19309	0.34547806518710905	0.55280978829072	0.6249492547071601	0.5336983649807701	0.9998976788535991	bacitracin transport system ATP-binding protein
K19972	0.8202870076152501	1.3132925177708301	0.624603427275745	0.533924274296611	0.9998976788535991	manganese/zinc transport system permease protein
K00694	0.5921590345323671	0.9481480980296999	0.62454276474625	0.533963906731551	0.9998976788535991	cellulose synthase (UDP-forming) [EC:2.4.1.12]
K08478	0.6795645880009671	1.08871610137786	0.624188975565737	0.5341950766887139	0.9998976788535991	phosphoglycerate transport regulatory protein PgtC
K20468	0.6765901366198921	1.0887983594744701	0.621409952294986	0.53601270981671	0.9998976788535991	putative heme transporter
K09946	0.284386144690612	0.457879042863141	0.621094477074843	0.536219248020523	0.9998976788535991	uncharacterized protein
K07050	1.0467474594937098	1.68799065525126	0.620114487149162	0.5368610967539911	0.9998976788535991	misacylated tRNA(Ala) deacylase [EC:3.1.1.-]
K12301	0.7119691666981921	1.15098283291068	0.618574965968621	0.537870206488841	0.9998976788535991	MFS transporter, ACS family, solute carrier family 17 (sodium-dependent inorganic phosphate cotransporter), member 5
K03701	1.43961219236684	2.3277280176028903	0.618462372528111	0.5379440461185301	0.9998976788535991	excinuclease ABC subunit A
K22839	0.4324516230683921	0.699380136784412	0.618335580785444	0.538027203302653	0.9998976788535991	2-acetylphloroglucinol acetyltransferase [EC:2.3.1.272]
K21600	0.302638471215127	0.48997704415211796	0.6176584695693821	0.5384714022374399	0.9998976788535991	CsoR family transcriptional regulator, copper-sensing transcriptional repressor
K14348	0.438779250526859	0.7105952091726829	0.6174812957685321	0.538587662809044	0.9998976788535991	GntR family transcriptional regulator, L-lactate dehydrogenase operon regulator
K00804	1.1144390190041698	1.8051262369529	0.617374561507329	0.538657707487859	0.9998976788535991	geranylgeranyl diphosphate synthase, type III [EC:2.5.1.1 2.5.1.10 2.5.1.29]
K01250	0.614399918257805	0.995675636720979	0.617068345953694	0.5388586881659411	0.9998976788535991	pyrimidine-specific ribonucleoside hydrolase [EC:3.2.-.-]
K05674	0.35219328337612504	0.5711807073377421	0.616605706130531	0.539162408483345	0.9998976788535991	ATP-binding cassette, subfamily C (CFTR/MRP), member 10
K07484	0.22553852762016896	0.36629878637426794	0.6157228361377199	0.539742249629773	0.9998976788535991	transposase
K16424	0.9127786640438409	1.4825339076092499	0.6156882209296629	0.5397649902781989	0.9998976788535991	3,5-dihydroxyphenylacetyl-CoA synthase [EC:2.3.1.246]
K03436	0.32883154509948803	0.5343594166329161	0.615375222863121	0.539970638217655	0.9998976788535991	DeoR family transcriptional regulator, fructose operon transcriptional repressor
K18428	0.347973650618836	0.5659724126711421	0.6148244027947459	0.540332638349159	0.9998976788535991	4-hydroxyphenylacetate decarboxylase small subunit [EC:4.1.1.83]
K22286	0.218241322089223	0.35501727998619803	0.6147343647546041	0.540391823289742	0.9998976788535991	apolipoprotein C-I
K14979	0.8034920298880871	1.30818870443868	0.614201932153854	0.540741876052076	0.9998976788535991	two-component system, LuxR family, secretion system response regulator SsrB
K01744	0.551352971503464	0.897823062143264	0.614099809585294	0.540809030668646	0.9998976788535991	aspartate ammonia-lyase [EC:4.3.1.1]
K19431	0.22566091495079899	0.367562488852679	0.613938913231281	0.540914842852688	0.9998976788535991	pyruvyl transferase EpsO [EC:2.-.-.-]
K22293	0.6847352721201271	1.11794555636359	0.612494292072151	0.541865357761178	0.9998976788535991	GntR family transcriptional regulator, rspAB operon transcriptional repressor
K23684	0.5529129788921889	0.902811301322662	0.612434711530687	0.541904578076944	0.9998976788535991	dolichol-phosphate hexosyltransferase [EC:2.4.1.-]
K19673	0.17103001974331197	0.279353052602439	0.612236086736853	0.542035338010103	0.9998976788535991	tetratricopeptide repeat protein 21B
K08569	0.851760962263875	1.3928411718906	0.6115277028375881	0.542501816215814	0.9998976788535991	cathepsin W [EC:3.4.22.-]
K03928	0.56094972432273	0.91898944082277	0.610398443556122	0.543245866228663	0.9998976788535991	carboxylesterase [EC:3.1.1.1]
K17829	0.38386099964786297	0.6294241527609511	0.609860613012811	0.5436004154992039	0.9998976788535991	crotonyl-CoA reductase [EC:1.3.1.86]
K16229	0.43621476068501003	0.7158362876711519	0.6093778259050789	0.543918778777462	0.9998976788535991	glycopeptidolipid biosynthesis protein
K11050	0.307647219338204	0.5049704014947249	0.6092381225267081	0.5440109206875751	0.9998976788535991	multidrug/hemolysin transport system ATP-binding protein
K23014	4.04709332426559	6.65117281644475	0.608478149035508	0.54451230254974	0.9998976788535991	inactive dipeptidyl peptidase 10
K15012	1.36078934674505	2.23708872574588	0.6082858185659771	0.5446392269350789	0.9998976788535991	two-component system, response regulator RegA
K11685	0.6225358362036529	1.0240547863568599	0.607912627817857	0.544885548874289	0.9998976788535991	DNA-binding protein StpA
K16238	0.6051674698127819	0.996918650225766	0.6070379661126151	0.545463083801049	0.9998976788535991	ethanolamine permease
K02195	0.863123209212252	1.42549898528577	0.605488476752033	0.546486962640683	0.9998976788535991	heme exporter protein C
K07735	2.17095970235084	3.58645331203879	0.605322170252013	0.546596912995476	0.9998976788535991	putative transcriptional regulator
K02405	0.6112931745406159	1.01026918305205	0.605079502369736	0.5467573682228839	0.9998976788535991	RNA polymerase sigma factor FliA
K20945	0.610810452696685	1.0107729642835699	0.6043003466457211	0.547272716783444	0.9998976788535991	tyrosine-protein phosphatase [EC:3.1.3.48]
K02682	0.49719323257295706	0.824059374306039	0.6033463705108101	0.5479040278885251	0.9998976788535991	prepilin peptidase dependent protein D
K08764	0.430782354179516	0.7145152731235741	0.6029015339256619	0.548198531829233	0.9998976788535991	sterol carrier protein 2 [EC:2.3.1.176]
K07731	0.19799375637837302	0.328809506353758	0.6021533822849889	0.5486940248979121	0.9998976788535991	putative transcriptional regulator
K00658	0.324226629693197	0.5386516591407771	0.601922641824556	0.548846887307864	0.9998976788535991	2-oxoglutarate dehydrogenase E2 component (dihydrolipoamide succinyltransferase) [EC:2.3.1.61]
K18253	0.528276287101947	0.8782093652485681	0.6015379794457371	0.5491017684466379	0.9998976788535991	phthalate 3,4-dioxygenase ferredoxin component
K00542	0.33257871276595696	0.554214545115604	0.600090191960921	0.5500616194991199	0.9998976788535991	guanidinoacetate N-methyltransferase [EC:2.1.1.2]
K00343	1.30627889393767	2.17955299678272	0.599333393528807	0.550563694739751	0.9998976788535991	NADH-quinone oxidoreductase subunit N [EC:7.1.1.2]
K02436	0.37645062129263296	0.628205457784158	0.599247613385071	0.5506206174903011	0.9998976788535991	DeoR family transcriptional regulator, galactitol utilization operon repressor
K08171	0.494742209784964	0.826915478902205	0.5982984022040239	0.551250700248602	0.9998976788535991	MFS transporter, OPA family, solute carrier family 37 (glycerol-6-phosphate transporter), member 4
K00176	0.8795157762951329	1.47007368744825	0.5982800616081989	0.5512628782188829	0.9998976788535991	2-oxoglutarate ferredoxin oxidoreductase subunit delta [EC:1.2.7.3]
K10231	0.400172389137076	0.669097748199486	0.598077620517963	0.55139730600165	0.9998976788535991	kojibiose phosphorylase [EC:2.4.1.230]
K14287	0.6864506140798872	1.14856071634885	0.5976615814112471	0.5516736216296669	0.9998976788535991	methionine transaminase [EC:2.6.1.88]
K24379	0.48265965256774607	0.807593083088791	0.597652038724408	0.551679960292186	0.9998976788535991	cathepsin 8 [EC:3.4.22.-]
K12302	0.576313410392437	0.966564724004201	0.5962491658136829	0.5526122048475279	0.9998976788535991	MFS transporter, ACS family, solute carrier family 17 (sodium-dependent inorganic phosphate cotransporter), member 6/7/8
K03761	1.03925691795141	1.7433672551883	0.596120475968884	0.552697761886215	0.9998976788535991	MFS transporter, MHS family, alpha-ketoglutarate permease
K13010	0.22476371394398	0.377170697631265	0.5959204025009289	0.552830790127022	0.9998976788535991	perosamine synthetase [EC:2.6.1.102]
K18144	1.16450253110656	1.95473582645136	0.595733968420996	0.552954763965905	0.9998976788535991	two-component system, OmpR family, response regulator AdeR
K18143	0.9324513746496179	1.5667209248501501	0.5951611163544029	0.553335782572483	0.9998976788535991	two-component system, OmpR family, sensor histidine kinase AdeS [EC:2.7.13.3]
K23061	0.814637389850681	1.3704811624730602	0.5944170647195539	0.5538308658496801	0.9998976788535991	hydroxyproline transporter system substrate-binding protein
K08772	0.47180424675579796	0.7940239913351709	0.59419394363947	0.5539793710337529	0.9998976788535991	solute carrier family 27 (fatty acid transporter), member 3 [EC:6.2.1.-]
K07725	0.258714937248246	0.435535482902707	0.594015751653556	0.5540979865101839	0.9998976788535991	CRISPR-associated protein Csa3
K18975	0.36057115476511997	0.6072126788940739	0.5938136130850129	0.5542325576124371	0.9998976788535991	small multidrug resistance pump
K04066	0.36073967957491704	0.6081735813490571	0.593152498953869	0.554672799340249	0.9998976788535991	primosomal protein N' (replication factor Y) (superfamily II helicase) [EC:3.6.4.-]
K07271	0.398298635142937	0.6717101551011351	0.5929620568010731	0.5547996487343471	0.9998976788535991	lipopolysaccharide cholinephosphotransferase [EC:2.7.8.-]
K11780	0.497748136014594	0.840335460544752	0.5923207568700319	0.555226910864981	0.9998976788535991	7,8-didemethyl-8-hydroxy-5-deazariboflavin synthase [EC:4.3.1.32]
K02247	0.586475497821759	0.991633956845098	0.591423371268609	0.5558250630723031	0.9998976788535991	competence protein ComGE
K08947	0.183665740416792	0.311472586666502	0.589669037594776	0.5569953378289979	0.9998976788535991	chlorosome envelope protein C
K05539	0.9935765668236389	1.68536950375634	0.589530405415052	0.55708786816736	0.9998976788535991	tRNA-dihydrouridine synthase A [EC:1.-.-.-]
K10110	1.05714791364443	1.79334829189464	0.589482767191631	0.5571196661586769	0.9998976788535991	maltose/maltodextrin transport system permease protein
K18302	1.1185712665706	1.90150553572855	0.5882555930304051	0.557939101474016	0.9998976788535991	membrane fusion protein, multidrug efflux system
K01095	0.524719397448488	0.89201608838643	0.588239835895398	0.557949627049024	0.9998976788535991	phosphatidylglycerophosphatase A [EC:3.1.3.27]
K02531	0.8706947855335699	1.48065420851043	0.588047351318785	0.558078212346542	0.9998976788535991	transcriptional antiterminator
K23558	0.37935009959400395	0.6453761752407521	0.587796875911155	0.558245559168749	0.9998976788535991	plant 3beta-hydroxysteroid-4alpha-carboxylate 3-dehydrogenase [EC:1.1.1.418]
K08175	0.516930739436633	0.879606438783465	0.587684123994786	0.558320898720967	0.9998976788535991	MFS transporter, FHS family, Na+ dependent glucose transporter 1
K02468	0.39681902170424393	0.6753718157132271	0.587556383716105	0.558406259405669	0.9998976788535991	DeoR family transcriptional regulator, glucitol operon repressor
K20110	0.42828513168613597	0.7296301047415981	0.586989392163053	0.558785221634349	0.9998976788535991	desampylase [EC:3.4.19.15]
K23874	1.03551148147087	1.76511234394169	0.586654716355595	0.559008969804915	0.9998976788535991	4-amino-4-deoxychorismate mutase [EC:5.4.99.67]
K12262	0.28603836412384803	0.48800502904793297	0.586138148375009	0.5593544092517121	0.9998976788535991	superoxide oxidase [EC:1.10.3.17]
K00196	0.5585653322943029	0.95420977774048	0.5853695333294089	0.559868592774763	0.9998976788535991	anaerobic carbon-monoxide dehydrogenase iron sulfur subunit
K10016	1.69793359913293	2.9009320838416897	0.585306222296788	0.559910956611077	0.9998976788535991	histidine transport system permease protein
K00615	0.637301067922765	1.0915631730234399	0.583842588017651	0.5608907711946489	0.9998976788535991	transketolase [EC:2.2.1.1]
K22132	0.45492915061031103	0.779548395879263	0.583580381943049	0.5610663914985791	0.9998976788535991	tRNA threonylcarbamoyladenosine dehydratase
K07685	0.7696894026842241	1.3214143839816799	0.58247390978521	0.5618077822913791	0.9998976788535991	two-component system, NarL family, nitrate/nitrite response regulator NarP
K11196	0.851287964169396	1.4617532534560098	0.5823745985560179	0.561874349269327	0.9998976788535991	fructose PTS system EIIC component
K19665	0.892841695490462	1.5343068909105602	0.58191858537544	0.5621800585643	0.9998976788535991	archaetidylserine synthase [EC:2.7.8.38]
K03720	0.552981668355071	0.9519126519781479	0.5809163973248299	0.562852208438265	0.9998976788535991	TrpR family transcriptional regulator, trp operon repressor
K24289	0.42629818560439	0.7339659438169008	0.5808146674864479	0.5629204589117479	0.9998976788535991	exo beta-1,2-glucooligosaccharide sophorohydrolase (non-reducing end) [EC:3.2.1.214]
K17797	0.9650363424409659	1.66169427321983	0.5807544492351391	0.562960861207186	0.9998976788535991	mitochondrial inner membrane protein COX18
K21394	0.64520230267172	1.11241679714175	0.580000503704643	0.563466827184164	0.9998976788535991	TRAP-type transport system small permease protein
K22935	0.339550267952274	0.5854843278850971	0.57994766346489	0.563502296153656	0.9998976788535991	D-ribulokinase [EC:2.7.1.47]
K19515	0.3810644293611021	0.6581449493181689	0.578997726497606	0.564140127410602	0.9998976788535991	benzoyl-CoA reductase subunit BamB [EC:1.3.-.-]
K23147	0.9167253224640849	1.58430269107405	0.578630161792257	0.5643870221376329	0.9998976788535991	aminoimidazole riboside kinase [EC:2.7.1.223]
K23016	0.6777274181464039	1.17140677428097	0.57855856140358	0.564435122573981	0.9998976788535991	MFS transporter, ACS family, L-galactonate transporter
K09969	1.1022487190708001	1.9057761680748302	0.578372600904265	0.564560058388118	0.9998976788535991	general L-amino acid transport system substrate-binding protein
K03976	0.790376292281032	1.36687775388854	0.5782348055870711	0.564652643613789	0.9998976788535991	Cys-tRNA(Pro)/Cys-tRNA(Cys) deacylase [EC:3.1.1.-]
K04114	0.337623372547407	0.584966718806144	0.5771668057226589	0.5653704890622379	0.9998976788535991	benzoyl-CoA reductase subunit A [EC:1.3.7.8]
K23056	1.46935234665751	2.54594543664001	0.577134264352765	0.565392368425666	0.9998976788535991	putative lysine/arginine/ornithine/histidine/octopine transport system permease protein
K05343	0.363147375495606	0.629549257361864	0.576837112027391	0.565592179531388	0.9998976788535991	maltose alpha-D-glucosyltransferase / alpha-amylase [EC:5.4.99.16 3.2.1.1]
K06970	0.413936921047187	0.717675332099874	0.576774625701615	0.565634200967292	0.9998976788535991	23S rRNA (adenine1618-N6)-methyltransferase [EC:2.1.1.181]
K17321	0.358548211704546	0.6223802645068021	0.576091872046543	0.5660934454834721	0.9998976788535991	glycerol transport system substrate-binding protein
K16770	0.472509733683616	0.8204644562221479	0.5759051840701309	0.5662190502001321	0.9998976788535991	centriolin
K11746	0.290261163957216	0.504167282984584	0.575723918932064	0.5663410194255339	0.9998976788535991	glutathione-regulated potassium-efflux system ancillary protein KefF
K00788	0.48698505853178703	0.845911519187867	0.5756926670053221	0.566362049439356	0.9998976788535991	thiamine-phosphate pyrophosphorylase [EC:2.5.1.3]
K00881	0.645806440150319	1.12308705872774	0.575027942074145	0.5668094457442701	0.9998976788535991	allose kinase [EC:2.7.1.55]
K07806	0.49933601452707	0.8696746044667231	0.5741641896433879	0.5673910560011421	0.9998976788535991	UDP-4-amino-4-deoxy-L-arabinose-oxoglutarate aminotransferase [EC:2.6.1.87]
K23270	1.21289148312599	2.11534544565083	0.57337749993492	0.567921028899396	0.9998976788535991	phosphoribosylformylglycinamidine synthase subunit PurSL [EC:6.3.5.3]
K06902	0.481047222305447	0.839098191184983	0.5732907392233879	0.5679794921494471	0.9998976788535991	MFS transporter, UMF1 family
K14121	0.345249752540742	0.602783191830773	0.572759421994082	0.568337581402186	0.9998976788535991	energy-converting hydrogenase B subunit L
K02538	0.5871986404696011	1.02538473858201	0.572661771113962	0.568403406637096	0.9998976788535991	activator of the mannose operon, transcriptional antiterminator
K20490	0.29605473983236896	0.5177162130850589	0.5718475341310739	0.5689524180028039	0.9998976788535991	lantibiotic transport system ATP-binding protein
K01728	0.5950470682662911	1.04195117690554	0.571089204038817	0.569463965117167	0.9998976788535991	pectate lyase [EC:4.2.2.2]
K23150	0.448583375273545	0.7855149265449791	0.571069193104453	0.569477466928914	0.9998976788535991	N5-(cytidine 5'-diphosphoramidyl)-L-glutamine hydrolase [EC:3.5.1.129]
K21617	0.603691195851186	1.05851779586016	0.5703174743138101	0.56998478053919	0.9998976788535991	4-hydroxyproline betaine 2-epimerase [EC:5.1.1.22]
K02821	0.7044476723088481	1.23594835848442	0.5699652962626021	0.570222530922755	0.9998976788535991	ascorbate PTS system EIIA or EIIAB component [EC:2.7.1.194]
K10008	1.5971399329208502	2.8068550277467597	0.5690140449480121	0.5708649475467049	0.9998976788535991	glutamate transport system ATP-binding protein [EC:7.4.2.1]
K18416	0.49142347885559	0.8639350341235559	0.5688199453030971	0.5709960735890689	0.9998976788535991	3'-5' exoribonuclease 1 [EC:3.1.-.-]
K02196	0.512698695691006	0.902774609584417	0.5679143944101629	0.57160802077177	0.9998976788535991	heme exporter protein D
K16907	0.250949199722983	0.44205683094099	0.5676853792504389	0.571762833405509	0.9998976788535991	fluoroquinolone transport system ATP-binding protein [EC:7.6.2.-]
K11605	0.7018885331394179	1.2367371983284199	0.56753248312422	0.5718662014044089	0.9998976788535991	manganese/iron transport system permease protein
K19427	0.16384975480652697	0.288777197083658	0.5673915962244771	0.5719614583683941	0.9998976788535991	glycosyltransferase EpsJ [EC:2.4.-.-]
K11688	0.6350957296026839	1.11979813129593	0.5671519819984849	0.5721234848408779	0.9998976788535991	C4-dicarboxylate-binding protein DctP
K17723	0.42916519049034707	0.757050189790756	0.566891332011905	0.57229976084222	0.9998976788535991	dihydropyrimidine dehydrogenase (NAD+) subunit PreA [EC:1.3.1.1]
K00275	0.385138998141895	0.6803424264316501	0.566095811725167	0.572837928711125	0.9998976788535991	pyridoxamine 5'-phosphate oxidase [EC:1.4.3.5]
K07550	0.400513128631743	0.7075637695804781	0.5660452751406589	0.5728721248659909	0.9998976788535991	benzoylsuccinyl-CoA thiolase BbsB subunit [EC:2.3.1.-]
K16119	0.3716002400348621	0.656691059289327	0.5658676706166961	0.5729923108098061	0.9998976788535991	lichenysin synthetase A
K10026	0.635842549445417	1.12366824013391	0.565863238574438	0.572995310152554	0.9998976788535991	7-carboxy-7-deazaguanine synthase [EC:4.3.99.3]
K19353	1.65407695717969	2.92384434695846	0.565719908756549	0.5730923113409979	0.9998976788535991	heptose-I-phosphate ethanolaminephosphotransferase [EC:2.7.8.-]
K22336	0.6315941740207329	1.11878772309779	0.564534416119548	0.573894919979709	0.9998976788535991	bacterioferritin B [EC:1.16.3.1]
K07051	0.5794161431712571	1.02672251033338	0.5643356772056359	0.574029524310104	0.9998976788535991	uncharacterized protein
K16253	0.46625778839288706	0.827101672036998	0.5637248770693221	0.574443309772892	0.9998976788535991	DNA-directed RNA polymerase IV and V subunit 7
K24443	0.417860146675097	0.741944750678418	0.5631957720477371	0.574801867147562	0.9998976788535991	D-xylono/L-arabinono-1,4-lactonase [EC:3.1.1.68 3.1.1.15]
K07798	0.8120757180074469	1.4444313781193399	0.5622113520302889	0.575469263400371	0.9998976788535991	membrane fusion protein, copper/silver efflux system
K03593	1.21734669647622	2.1656355817715203	0.562119826032974	0.5755313331911359	0.9998976788535991	ATP-binding protein involved in chromosome partitioning
K03183	1.6330022392531698	2.9060830200885	0.561925529300068	0.5756631092391751	0.9998976788535991	demethylmenaquinone methyltransferase / 2-methoxy-6-polyprenyl-1,4-benzoquinol methylase [EC:2.1.1.163 2.1.1.201]
K22900	0.5341037452440399	0.950999350593884	0.561623669785369	0.5758678653535539	0.9998976788535991	tRNA (adenine37-N6)-methyltransferase [EC:2.1.1.-]
K06882	0.435411557294669	0.7754754352308408	0.561476917918176	0.5759674221251321	0.9998976788535991	uncharacterized protein
K07775	1.00283080415902	1.7878590200881601	0.560911566790969	0.576351034791625	0.9998976788535991	two-component system, OmpR family, response regulator ResD
K16461	0.45516887684269397	0.811722242199932	0.560744615804901	0.576464340973174	0.9998976788535991	centrosomal protein CEP135
K12761	0.46678976340513795	0.8341654469480391	0.5595889461892509	0.5772489631530439	0.9998976788535991	carbon catabolite-derepressing protein kinase [EC:2.7.11.1]
K01082	1.4269950976083703	2.55048643557156	0.5594991910978659	0.577309922265594	0.9998976788535991	3'(2'), 5'-bisphosphate nucleotidase [EC:3.1.3.7]
K07049	0.424106600194889	0.758269737122529	0.559308356158697	0.5774395422005021	0.9998976788535991	TatD-related deoxyribonuclease
K20941	0.332512515991645	0.5945998019514039	0.559220697518532	0.5774990868493871	0.9998976788535991	gamma-resorcylate decarboxylase [EC:4.1.1.103]
K01479	0.499062162548456	0.8931356218726659	0.558775341982281	0.577801652836594	0.9998976788535991	formiminoglutamase [EC:3.5.3.8]
K05048	0.7846435542217579	1.40879657595065	0.556960151391825	0.579035643288479	0.9998976788535991	solute carrier family 6 (neurotransmitter transporter, amino acid/orphan) member 15/16/17/18/20
K12543	1.98148077235728	3.5599188668138497	0.5566084078007989	0.5792749088485489	0.9998976788535991	outer membrane protein, adhesin transport system
K06952	0.20865937344236102	0.375032633825883	0.5563765779893051	0.579432631618619	0.9998976788535991	uncharacterized protein
K07655	0.71336889266351	1.2821708249563002	0.556375857864198	0.5794331215794879	0.9998976788535991	two-component system, OmpR family, sensor histidine kinase PrrB [EC:2.7.13.3]
K03483	0.6638504844820071	1.19329220617615	0.5563184616861651	0.5794721735988411	0.9998976788535991	mannitol operon transcriptional antiterminator
K15640	0.563091155074386	1.01239790619525	0.5561954954950179	0.5795558432982739	0.9998976788535991	uncharacterized phosphatase
K03673	0.4650803530494121	0.8366367078151651	0.555892837004422	0.5797618053317739	0.9998976788535991	protein dithiol oxidoreductase (disulfide-forming) [EC:1.8.4.15]
K02744	0.8451006610879169	1.52041129600522	0.555836873422581	0.5797998929190379	0.9998976788535991	N-acetylgalactosamine PTS system EIIA component [EC:2.7.1.-]
K21959	0.708782864321129	1.2803014641893702	0.553606228022161	0.581318993104576	0.9998976788535991	LysR family transcriptional regulator, cell division regulator
K16254	0.581320087352254	1.0502116637877799	0.55352659601553	0.5813732586138979	0.9998976788535991	mxaJ protein
K21636	0.5905970639323249	1.0685851151741301	0.552690708064078	0.581943022857447	0.9998976788535991	ribonucleoside-triphosphate reductase (formate) [EC:1.1.98.6]
K14115	0.652953173103079	1.18171791185512	0.5525457188662249	0.582041878510186	0.9998976788535991	energy-converting hydrogenase B subunit F
K21738	0.7718824502717371	1.39750627538595	0.552328432341791	0.5821900424363841	0.9998976788535991	rubredoxin---NAD+ reductase [EC:1.18.1.1]
K19660	0.37290925819999704	0.677152385509134	0.5507021258141409	0.583299561715556	0.9998976788535991	L-arabinose 1-dehydrogenase [NAD(P)+] [EC:1.1.1.376]
K20432	0.631219576098937	1.1469788332905901	0.550332366891218	0.5835519632249351	0.9998976788535991	5-epi-valiolone dehydratase [EC:4.2.1.-]
K16099	0.4821615006681	0.876165699468552	0.550308578572022	0.583568203166795	0.9998976788535991	nonribosomal peptide synthetase protein VioA
K14611	0.508942512695863	0.9253785027465141	0.549983073072615	0.5837904426002011	0.9998976788535991	solute carrier family 23 (nucleobase transporter), member 1
K18909	0.807104002621997	1.4678758960961202	0.5498448504866971	0.583884826441871	0.9998976788535991	MarR family transcriptional regulator, repressor for mepA
K19506	0.656922555550953	1.19478783940226	0.549823603728346	0.583899335209133	0.9998976788535991	fructoselysine/glucoselysine PTS system EIIA component [EC:2.7.1.-]
K15664	0.34673624490293803	0.631499351417116	0.54906825181189	0.5844152531380501	0.9998976788535991	fengycin family lipopeptide synthetase A
K03040	1.31713808545273	2.39901318756079	0.549033282635654	0.5844391428951851	0.9998976788535991	DNA-directed RNA polymerase subunit alpha [EC:2.7.7.6]
K16228	0.37074158187559203	0.6753114401565421	0.548993486308556	0.584466330960974	0.9998976788535991	glycopeptidolipid biosynthesis protein
K14591	0.392582368434918	0.7155974317918141	0.548607849879945	0.584729821180836	0.9998976788535991	protein AroM
K11194	0.857568005051783	1.5634294580419799	0.5485172360291789	0.584791742221889	0.9998976788535991	fructose PTS system EIIA component [EC:2.7.1.202]
K14717	0.9331644732987371	1.7013781054439399	0.5484756564768679	0.58482015667803	0.9998976788535991	solute carrier family 39 (zinc transporter), member 11
K02532	0.9516391077631441	1.7355097401545803	0.548334063327344	0.5849169228980831	0.9998976788535991	MFS transporter, OHS family, lactose permease
K11476	0.6116109200911191	1.11570522237899	0.548183254701451	0.585019995400992	0.9998976788535991	GntR family transcriptional regulator, gluconate operon transcriptional repressor
K02849	0.640724096010886	1.1696643695078899	0.547784571979787	0.585292522690473	0.9998976788535991	heptosyltransferase III [EC:2.4.-.-]
K02815	0.836886561350808	1.5295515922158998	0.547145036237965	0.5857298150688339	0.9998976788535991	sorbose PTS system EIID component
K03488	0.84044623435419	1.5361781462744901	0.5471020639060821	0.585759203594473	0.9998976788535991	beta-glucoside operon transcriptional antiterminator
K03481	0.7764062972237771	1.41917263843084	0.547083755843995	0.585771724582352	0.9998976788535991	RpiR family transcriptional regulator, glv operon transcriptional regulator
K00891	0.600187461239269	1.10161128337475	0.544826900647399	0.587316168359691	0.9998976788535991	shikimate kinase [EC:2.7.1.71]
K05881	0.556972164626958	1.0226257189305	0.544649087458373	0.5874379335525389	0.9998976788535991	phosphoenolpyruvate---glycerone phosphotransferase subunit DhaM [EC:2.7.1.121]
K07898	0.52561181735852	0.966049736667396	0.5440835988131779	0.5878252551395091	0.9998976788535991	Ras-related protein Rab-7B
K08955	1.26984510258349	2.33418688620878	0.544020322488399	0.5878686026327951	0.9998976788535991	ATP-dependent metalloprotease [EC:3.4.24.-]
K19569	0.478718680722801	0.880705811640552	0.5435625317733039	0.588182257316333	0.9998976788535991	8-demethyl-8-(2,3-dimethoxy-alpha-L-rhamnosyl)tetracenomycin-C 4'-O-methyltransferase [EC:2.1.1.307]
K05342	0.385595087525236	0.7095897055853109	0.5434056955592029	0.58828973153886	0.9998976788535991	alpha,alpha-trehalose phosphorylase [EC:2.4.1.64]
K03397	0.581092349289565	1.07080281893708	0.542669797849784	0.588794139114697	0.9998976788535991	indoleacetate---lysine synthetase [EC:6.3.2.20]
K11814	0.33080820670572497	0.6102170696114301	0.5421156227510561	0.5891741223763001	0.9998976788535991	multidrug resistance protein EbrA
K12452	0.24313602954689603	0.44854217987703493	0.5420583402291179	0.589213406058813	0.9998976788535991	CDP-4-dehydro-6-deoxyglucose reductase, E1 [EC:1.17.1.1]
K03448	0.555637568419989	1.0257454157054	0.541691495679635	0.589465012911391	0.9998976788535991	MFS transporter, ACS family, pantothenate transporter
K19781	0.9992529957757421	1.8448466813571498	0.541645550209433	0.589496528982069	0.9998976788535991	ATP-dependent DNA helicase HMI1, mitochondrial [EC:3.6.4.12]
K03340	0.8017718164953929	1.4804020566940599	0.541590585388578	0.589534232871256	0.9998976788535991	diaminopimelate dehydrogenase [EC:1.4.1.16]
K22896	0.421849804381914	0.7795535845439621	0.541142793447221	0.589841444192554	0.9998976788535991	vanadium-dependent nitrogenase alpha chain [EC:1.18.6.2]
K17464	0.8290522744557219	1.5321887459883898	0.541090173535319	0.5898775494435179	0.9998976788535991	D-glucosaminate PTS system EIIA component [EC:2.7.1.203]
K06163	0.548158948857054	1.01349198531014	0.540861651401527	0.590034362358864	0.9998976788535991	alpha-D-ribose 1-methylphosphonate 5-phosphate C-P lyase [EC:4.7.1.1]
K05651	0.34695333399444106	0.642433577928031	0.540061020959444	0.590583912726764	0.9998976788535991	ATP-binding cassette, subfamily A (ABC1), member 9
K14168	0.553021542356419	1.0242962197685	0.5399039181081879	0.590691775795559	0.9998976788535991	cytoplasmic tRNA 2-thiolation protein 1 [EC:2.7.7.-]
K15528	0.5306794375334871	0.9831313706078181	0.539784868430549	0.5907735186082751	0.9998976788535991	fatty acid amide hydrolase [EC:3.5.1.99]
K00796	0.532313606643752	0.98633224372161	0.539689957448047	0.590838690918019	0.9998976788535991	dihydropteroate synthase [EC:2.5.1.15]
K01613	0.58758094744834	1.0889617052382	0.539579073003137	0.590914835953025	0.9998976788535991	phosphatidylserine decarboxylase [EC:4.1.1.65]
K11602	0.699756662226434	1.29701961634005	0.539511240547788	0.59096141918513	0.9998976788535991	manganese transport system permease protein
K00075	0.739916396182123	1.37272058076266	0.539014571902928	0.591302553570376	0.9998976788535991	UDP-N-acetylmuramate dehydrogenase [EC:1.3.1.98]
K03536	0.3566347121635421	0.661779441603061	0.5389026762445921	0.591379421261156	0.9998976788535991	ribonuclease P protein component [EC:3.1.26.5]
K00140	0.514894710908137	0.956650203143991	0.538226730330435	0.591843867538589	0.9998976788535991	malonate-semialdehyde dehydrogenase (acetylating) / methylmalonate-semialdehyde dehydrogenase [EC:1.2.1.18 1.2.1.27]
K03055	0.8274214964071072	1.5383662180755202	0.537857297362006	0.592097779065903	0.9998976788535991	DNA-directed RNA polymerase subunit K [EC:2.7.7.6]
K01612	0.34739136106905294	0.6465319427198389	0.5373150777479639	0.592470539110287	0.9998976788535991	vanillate/4-hydroxybenzoate decarboxylase subunit C [EC:4.1.1.- 4.1.1.61]
K18852	0.367979040855964	0.685708488012443	0.536640638535142	0.5929343490874711	0.9998976788535991	D-amino-acid N-acetyltransferase [EC:2.3.1.36]
K09651	0.33332893210483006	0.62161117469899	0.536233815722894	0.593214201886369	0.9998976788535991	rhomboid domain-containing protein 1 [EC:3.4.21.-]
K24071	0.33685311280025604	0.628207427323534	0.5362131967070379	0.593228387315996	0.9998976788535991	glycine/sarcosine/dimethylglycine N-methyltransferase [EC:2.1.1.156 2.1.1.157]
K14744	0.43682172713057504	0.815215395446506	0.535835963808462	0.5934879431700539	0.9998976788535991	prophage endopeptidase [EC:3.4.-.-]
K18427	0.44139697435262504	0.82453035777337	0.535331380089642	0.593835205732297	0.9998976788535991	4-hydroxyphenylacetate decarboxylase large subunit [EC:4.1.1.83]
K06164	0.564464514461312	1.05500273049539	0.535036069713544	0.594038486934929	0.9998976788535991	alpha-D-ribose 1-methylphosphonate 5-triphosphate synthase subunit PhnI [EC:2.7.8.37]
K01197	0.40519178953058793	0.7587148646419529	0.534050152980465	0.594717391623979	0.9998976788535991	hyaluronoglucosaminidase [EC:3.2.1.35]
K01531	0.373320983604796	0.700103383227846	0.533236936927214	0.59527764559721	0.9998976788535991	P-type Mg2+ transporter [EC:7.2.2.14]
K23082	0.40574459288990294	0.7611618804662099	0.5330595282062539	0.595399901458182	0.9998976788535991	3-deoxy-D-manno-octulosonic acid-hydrolase [EC:3.2.1.144]
K20262	0.359166296928156	0.673789105068924	0.533054473909036	0.595403384645277	0.9998976788535991	dihydrophenazinedicarboxylate synthase [EC:1.10.3.16]
K17739	1.0028157733358	1.8816102221013502	0.532956167837923	0.5954711345096639	0.9998976788535991	tetrahydroxynaphthalene reductase [EC:1.1.1.252]
K17469	0.578247560117059	1.08558605749662	0.532659346648674	0.595675717302374	0.9998976788535991	sulfate transporter 2, low-affinity
K02424	0.9075891906824671	1.7062130670642501	0.5319319188218911	0.596177231878259	0.9998976788535991	L-cystine transport system substrate-binding protein
K01220	0.7304096739958771	1.3739616738787201	0.531608477792481	0.596400286488753	0.9998976788535991	6-phospho-beta-galactosidase [EC:3.2.1.85]
K11474	0.315191373527334	0.5932803985194971	0.531268813724301	0.596634570633552	0.9998976788535991	GntR family transcriptional regulator, glc operon transcriptional activator
K01756	0.8664947838922791	1.6311047844946203	0.531231832638362	0.5966600810049001	0.9998976788535991	adenylosuccinate lyase [EC:4.3.2.2]
K01237	0.7297620060696751	1.37415870639898	0.5310609339892289	0.5967779772390129	0.9998976788535991	myrosinase [EC:3.2.1.147]
K06162	0.550017879194818	1.0367980669376	0.5304966287402609	0.597167345796602	0.9998976788535991	alpha-D-ribose 1-methylphosphonate 5-triphosphate diphosphatase [EC:3.6.1.63]
K07691	0.589832468340501	1.1133032634255902	0.5298039516435189	0.5976454511859549	0.9998976788535991	two-component system, NarL family, competent response regulator ComA
K19103	0.41755843195890896	0.789187793334251	0.529098948926668	0.5981322458058989	0.9998976788535991	nocardicin nonribosomal peptide synthetase NocB
K03517	0.8347148259563699	1.57785592989543	0.5290184041148089	0.5981878725457951	0.9998976788535991	quinolinate synthase [EC:2.5.1.72]
K02786	0.6435916350397121	1.21716348377034	0.528763509274936	0.598363926562989	0.9998976788535991	lactose PTS system EIIA component [EC:2.7.1.207]
K18824	0.52218347416928	0.9885495060955991	0.5282319913665321	0.598731119103606	0.9998976788535991	dihydropteroate synthase type 2 [EC:2.5.1.15]
K23518	0.424956064345779	0.8049770201846289	0.527910802035455	0.598953059172783	0.9998976788535991	O-acetyl-ADP-ribose deacetylase [EC:3.1.1.106]
K07327	0.372213029191277	0.705171180916086	0.5278335803623401	0.5990064245866861	0.9998976788535991	archaeal flagellar protein FlaD
K07694	0.6750228854546719	1.27951340792394	0.527562182056319	0.5991939966273311	0.9998976788535991	two-component system, NarL family, vancomycin resistance associated response regulator VraR
K00012	0.6111862922848029	1.15914758333655	0.5272721964579629	0.599394444874068	0.9998976788535991	UDPglucose 6-dehydrogenase [EC:1.1.1.22]
K19789	0.3522334429018161	0.6691985386074499	0.5263511836633521	0.600031286270297	0.9998976788535991	DNA repair protein RadD
K09819	0.762630836015397	1.45098852453849	0.5255939817015179	0.600555092705496	0.9998976788535991	manganese/iron transport system permease protein
K11690	0.5930886336318709	1.1291174054709199	0.525267461787566	0.6007810329283271	0.9998976788535991	C4-dicarboxylate transporter, DctM subunit
K21148	0.706647303753158	1.34555307640877	0.525172374202564	0.600846837521018	0.9998976788535991	[CysO sulfur-carrier protein]-thiocarboxylate-dependent cysteine synthase [EC:2.5.1.113]
K09582	0.329751255149557	0.628157707566239	0.524949787573505	0.6010008897534671	0.9998976788535991	protein disulfide-isomerase A4 [EC:5.3.4.1]
K02804	0.606919772013945	1.1589017769190602	0.523702512241755	0.601864464924402	0.9998976788535991	N-acetylglucosamine PTS system EIICBA or EIICB component [EC:2.7.1.193]
K20510	0.728221713554668	1.39148675617971	0.523340743503721	0.602115049019535	0.9998976788535991	malonyl-S-ACP:biotin-protein carboxyltransferase subunit MadC [EC:2.1.3.10]
K12712	0.474002698855743	0.90577715583511	0.5233105028120529	0.6021359978184929	0.9998976788535991	demethyldecarbamoylnovobiocin O-methyltransferase [EC:2.1.1.285]
K11689	0.563559156158709	1.07787873166695	0.522840964945247	0.60246130623406	0.9998976788535991	C4-dicarboxylate transporter, DctQ subunit
K01939	0.8212999051275219	1.5731374252298302	0.522077659558277	0.6029903165665489	0.9998976788535991	adenylosuccinate synthase [EC:6.3.4.4]
K10730	0.254670023152498	0.48780184761323	0.522076790808757	0.602990918776357	0.9998976788535991	ATP-dependent DNA helicase Q4 [EC:3.6.4.12]
K09699	0.291275447972731	0.5587988085978951	0.5212528077924551	0.603562220823227	0.9998976788535991	2-oxoisovalerate dehydrogenase E2 component (dihydrolipoyl transacylase) [EC:2.3.1.168]
K05616	0.6399078337640961	1.2276978296458798	0.521225841010625	0.6035809222110871	0.9998976788535991	solute carrier family 1 (neutral amino acid transporter), member 5
K02251	0.916525587281228	1.7588648957925002	0.521089248795466	0.6036756526031779	0.9998976788535991	competence protein ComQ
K01620	0.45579130194004996	0.875195932649667	0.520787728709085	0.603884789005585	0.9998976788535991	threonine aldolase [EC:4.1.2.48]
K09697	0.24016102121342897	0.46124480249882704	0.520680167911572	0.603959401930497	0.9998976788535991	sodium transport system ATP-binding protein [EC:7.2.2.4]
K01696	0.670400018219609	1.29005867211748	0.519666301005695	0.6046629095737671	0.9998976788535991	tryptophan synthase beta chain [EC:4.2.1.20]
K01905	0.511646545171627	0.985065388431177	0.519403636733679	0.604845229542588	0.9998976788535991	acetate---CoA ligase (ADP-forming) subunit alpha [EC:6.2.1.13]
K23424	0.198257193929964	0.381882060732079	0.519158175563156	0.605015631210958	0.9998976788535991	protein O-mannosyl-transferase [EC:2.4.1.-]
K16103	0.36822316469697497	0.710678181891302	0.518129265931643	0.605730149116878	0.9998976788535991	nonribosomal peptide synthetase protein VioM
K16703	0.240231903814405	0.464286706288933	0.517421456527565	0.60622190475211	0.9998976788535991	colanic acid/amylovoran biosynthesis glycosyltransferase [EC:2.4.-.-]
K20247	0.45377681251275703	0.8777856698963721	0.516956277682601	0.6065451900320551	0.9998976788535991	hercynylcysteine S-oxide lyase [EC:4.4.1.36]
K14981	0.7603693199958891	1.47152798523038	0.516720937438949	0.606708774288803	0.9998976788535991	two-component system, OmpR family, response regulator ChvI
K00627	0.291979646865784	0.565343692507334	0.51646396826475	0.606887415664422	0.9998976788535991	pyruvate dehydrogenase E2 component (dihydrolipoamide acetyltransferase) [EC:2.3.1.12]
K15792	0.721765488372581	1.39768217853896	0.516401725267089	0.606930689724214	0.9998976788535991	MurE/MurF fusion protein [EC:6.3.2.13 6.3.2.10]
K13873	0.491494101391404	0.952148920025437	0.51619456899481	0.607074723948242	0.9998976788535991	L-arabinose 1-dehydrogenase [EC:1.1.1.376]
K02625	0.8538486067667129	1.65649025442583	0.5154564625329899	0.6075880501828399	0.9998976788535991	MFS transporter, MHS family, dicarboxylic acid transporter PcaT
K18610	0.349347674212053	0.677783346994906	0.515426759540433	0.6076087116608759	0.9998976788535991	4-pyridoxolactonase [EC:3.1.1.27]
K10850	0.560050640507898	1.08798508691779	0.5147594826823371	0.608072955234829	0.9998976788535991	MFS transporter, NNP family, putative nitrate transporter
K24101	0.3529794417201079	0.685742459331695	0.514740536941685	0.608086138677343	0.9998976788535991	L-arginine---[L-arginyl-carrier protein] ligase [EC:6.2.1.63]
K02519	0.680294710454354	1.32247490260737	0.5144102992904389	0.608315956227895	0.9998976788535991	translation initiation factor IF-2
K17679	0.5914733306711519	1.1499147980396	0.514362743813288	0.608349054073396	0.9998976788535991	ATP-dependent RNA helicase MSS116, mitochondrial [EC:3.6.4.13]
K22297	0.863407113641489	1.6794222148059499	0.514109618194644	0.608525239164567	0.9998976788535991	Fur family transcriptional regulator, stress-responsive regulator
K22904	0.657126573844285	1.2785060905038999	0.5139800105178169	0.6086154600080981	0.9998976788535991	presqualene diphosphate phosphatase [EC:3.1.3.-]
K02697	0.36948004012877295	0.718903328727572	0.513949546989491	0.608636666771062	0.9998976788535991	photosystem I subunit IX
K21351	0.469761626327631	0.914435939635465	0.51371737042061	0.608798304273882	0.9998976788535991	sucrose:sucrose fructosyltransferase [EC:2.4.1.99]
K18940	0.36209309722634203	0.7051562748029642	0.513493405880162	0.608954243126769	0.9998976788535991	two-component system, OmpR family, sensor histidine kinase ArlS [EC:2.7.13.3]
K01661	0.6632985390688471	1.29312573552619	0.5129420294144411	0.609338224792859	0.9998976788535991	naphthoate synthase [EC:4.1.3.36]
K19190	0.694861862104681	1.3567684580414399	0.512144764264161	0.609893638447404	0.9998976788535991	nicotine blue oxidoreductase [EC:1.1.1.328]
K13695	0.9500838434329709	1.8578797351986598	0.511380702115995	0.610426136001093	0.9998976788535991	probable lipoprotein NlpC
K10018	1.268603248232	2.4807545197527503	0.5113779852584679	0.610428029834307	0.9998976788535991	octopine/nopaline transport system substrate-binding protein
K10004	1.2436882594965801	2.43529321238108	0.510693436492017	0.610905291124287	0.9998976788535991	glutamate/aspartate transport system ATP-binding protein [EC:7.4.2.1]
K20755	0.13676234866583	0.267888428455461	0.510519806526726	0.611026371157071	0.9998976788535991	Lys-Lys/Arg-Xaa endopeptidase [EC:3.4.21.121]
K01683	0.40213477245421997	0.7891704220975749	0.509566452560863	0.611691380888876	0.9998976788535991	D-arabinonate dehydratase [EC:4.2.1.5]
K01658	0.695824499788821	1.36575237160864	0.509480718652715	0.611751200349395	0.9998976788535991	anthranilate synthase component II [EC:4.1.3.27]
K07485	0.380394549802124	0.7466364703961329	0.509477590346347	0.6117533831248799	0.9998976788535991	transposase
K05617	0.68983044026832	1.35568337868258	0.508843326631829	0.612196013041047	0.9998976788535991	solute carrier family 1 (high affinity glutamate/aspartate transporter), member 6
K01223	0.7607567658681941	1.4952136990068798	0.508794673546324	0.612229972239699	0.9998976788535991	6-phospho-beta-glucosidase [EC:3.2.1.86]
K00384	0.883703359126668	1.7374373375646002	0.508624593256049	0.612348692656115	0.9998976788535991	thioredoxin reductase (NADPH) [EC:1.8.1.9]
K10022	1.04947834907327	2.06744806052749	0.5076201763470221	0.613050012668789	0.9998976788535991	arginine/ornithine transport system substrate-binding protein
K17208	0.5416890406842351	1.06722820350783	0.50756627205295	0.613087660792121	0.9998976788535991	inositol transport system substrate-binding protein
K18936	0.418866900005141	0.8264706270802858	0.506814018890052	0.6136131618427889	0.9998976788535991	MFS transporter, DHA2 family, multidrug resistance protein
K13680	0.8089868461361691	1.59631642985233	0.506783511719543	0.6136344774858461	0.9998976788535991	beta-mannan synthase [EC:2.4.1.32]
K14215	0.9891511524284542	1.95431333735482	0.5061374414848329	0.614085970802785	0.9998976788535991	trans,polycis-decaprenyl diphosphate synthase [EC:2.5.1.86]
K16094	0.37099058378653793	0.733309795523158	0.505912488898183	0.614243209408995	0.9998976788535991	bacitracin synthase 2
K02445	0.46074389533243104	0.911486625495294	0.5054861831703421	0.6145412404711329	0.9998976788535991	MFS transporter, OPA family, glycerol-3-phosphate transporter
K10013	1.1025533363503899	2.18119196397258	0.505482027515965	0.6145441460151729	0.9998976788535991	lysine/arginine/ornithine transport system substrate-binding protein
K07857	0.335497522055725	0.663756317823199	0.505452849256479	0.6145645469991821	0.9998976788535991	Ras homolog gene family, member C
K03455	0.431616191194288	0.8543895354814529	0.505174950382637	0.614758864768711	0.9998976788535991	monovalent cation:H+ antiporter-2, CPA2 family
K10037	1.20053665861854	2.3777052974045496	0.5049139857361721	0.614941366522123	0.9998976788535991	glutamine transport system permease protein
K05820	0.41081098067247795	0.813941071187893	0.504718333076529	0.615078209220543	0.9998976788535991	MFS transporter, PPP family, 3-phenylpropionic acid transporter
K17625	0.751228770790731	1.4916995770817398	0.503605942062665	0.6158564928424399	0.9998976788535991	dTDP-4-keto-6-deoxyhexose reductase [EC:1.1.1.-]
K01679	0.472298513516564	0.938201473286412	0.503408411694512	0.6159947408533829	0.9998976788535991	fumarate hydratase, class II [EC:4.2.1.2]
K21962	0.50287437977929	0.9991747885825641	0.503289700186161	0.616077831611061	0.9998976788535991	TetR/AcrR family transcriptional regulator, transcriptional repressor of aconitase
K03293	0.8461149384320079	1.68281050098535	0.502798703678503	0.616421552168921	0.9998976788535991	amino acid transporter, AAT family
K00278	0.835086004717922	1.66133544555772	0.502659476116565	0.61651903356875	0.9998976788535991	L-aspartate oxidase [EC:1.4.3.16]
K22490	0.6334181681434521	1.2601577383581	0.502649905533852	0.616525734749106	0.9998976788535991	CRP/FNR family transcriptional regulator, LitR-dependent transcriptional activator
K06166	0.679329539692095	1.3515344809255099	0.5026357442444971	0.6165356503339681	0.9998976788535991	alpha-D-ribose 1-methylphosphonate 5-triphosphate synthase subunit PhnG [EC:2.7.8.37]
K10806	0.49432704255001997	0.983497736562438	0.5026214338609589	0.616545670385332	0.9998976788535991	acyl-CoA thioesterase YciA [EC:3.1.2.-]
K18787	0.560291127377079	1.11710403322119	0.50155680287132	0.6172913229296679	0.9998976788535991	thermospermine synthase [EC:2.5.1.79]
K01138	0.465784803307354	0.9290626740728879	0.5013491729954179	0.617436790811119	0.9998976788535991	uncharacterized sulfatase [EC:3.1.6.-]
K11606	0.650963268340752	1.29855074777064	0.501299829412387	0.6174713637404821	0.9998976788535991	manganese/iron transport system permease protein
K19292	0.22574990022269897	0.450367727691923	0.5012568315665911	0.6175014911878121	0.9998976788535991	alginate biosynthesis protein AlgK
K07697	0.6857837154549891	1.3691291535621002	0.500890448261049	0.61775823279842	0.9998976788535991	two-component system, sporulation sensor kinase B [EC:2.7.13.3]
K00797	0.545076691060779	1.08843122502624	0.5007911189314099	0.6178278456144011	0.9998976788535991	spermidine synthase [EC:2.5.1.16]
K12265	0.464564358151614	0.92981322603857	0.499631910088944	0.618640510265873	0.9998976788535991	nitric oxide reductase FlRd-NAD(+) reductase [EC:1.18.1.-]
K01705	0.5718870779558579	1.14676202099359	0.49869726018686694	0.61929609355503	0.9998976788535991	homoaconitate hydratase [EC:4.2.1.36]
K05614	0.7082323604428071	1.42252545988029	0.49786972565145293	0.6198768012488449	0.9998976788535991	solute carrier family 1 (glial high affinity glutamate transporter), member 3
K16954	0.290433164644409	0.5834497076185771	0.49778611738421796	0.6199354853025429	0.9998976788535991	methylthiol:coenzyme M methyltransferase [EC:2.1.1.251]
K02778	0.878682990894894	1.76537011530121	0.49773301546173	0.6199727584473921	0.9998976788535991	glucose PTS system EIIB component [EC:2.7.1.199]
K00215	0.6853887096682391	1.3778961381566	0.49741681588946	0.620194724896806	0.9998976788535991	4-hydroxy-tetrahydrodipicolinate reductase [EC:1.17.1.8]
K12381	0.530138502095994	1.06600626473283	0.49731274537008596	0.620267788247481	0.9998976788535991	arylsulfatase G [EC:3.1.6.-]
K07536	0.592200856291604	1.1910726173861699	0.497199622967742	0.620347210855991	0.9998976788535991	2-ketocyclohexanecarboxyl-CoA hydrolase [EC:3.1.2.-]
K01582	1.56978559338553	3.15845833540623	0.49701006842112705	0.620480306150645	0.9998976788535991	lysine decarboxylase [EC:4.1.1.18]
K00892	1.11243283787321	2.24284273285055	0.49599235005628795	0.621195111013536	0.9998976788535991	inosine kinase [EC:2.7.1.73]
K19100	0.41620733304270296	0.8395921818979741	0.495725593944704	0.62138253014078	0.9998976788535991	beta-lactamase class C DHA [EC:3.5.2.6]
K11709	0.674663124377625	1.3614969155381298	0.495530409711551	0.621519679707176	0.9998976788535991	manganese/zinc/iron transport system permease protein
K12510	0.786074240992098	1.58704716471613	0.49530616258194105	0.6216772673408879	0.9998976788535991	tight adherence protein B
K21219	0.615401211135517	1.2443779456586899	0.494545257156392	0.6222121183173659	0.9998976788535991	hydroxymethylpyrimidine kinase / phosphomethylpyrimidine kinase / thiamine-phosphate diphosphorylase [EC:2.7.1.49 2.7.4.7 2.5.1.3]
K06858	0.642553851705594	1.29935944785239	0.49451585761555106	0.622232787739286	0.9998976788535991	vitamin B12 transport system substrate-binding protein
K01664	0.6671973220383989	1.3495654677531002	0.49437936727087295	0.6223287515942161	0.9998976788535991	para-aminobenzoate synthetase component II [EC:2.6.1.85]
K21494	0.34106165115019105	0.690172519732368	0.494168691738764	0.622476886517328	0.9998976788535991	antitoxin YxxD
K05826	0.3532184028055061	0.7159833288563711	0.493333278261794	0.623064454401352	0.9998976788535991	alpha-aminoadipate/glutamate carrier protein LysW
K09802	0.389900574058975	0.7908867262654928	0.4929916777084579	0.6233047813092869	0.9998976788535991	uncharacterized protein
K20113	0.35439568137848704	0.719240899705765	0.492735718343419	0.6234848836700739	0.9998976788535991	galactose PTS system EIIB component [EC:2.7.1.204]
K07263	1.6027262640051	3.25306164394591	0.4926824141152821	0.6235223933563829	0.9998976788535991	zinc protease [EC:3.4.24.-]
K05597	0.594076964391504	1.20585027941875	0.49266229359573704	0.6235365522360239	0.9998976788535991	glutamin-(asparagin-)ase [EC:3.5.1.38]
K06201	0.5123188425020689	1.04010034877896	0.49256674426031605	0.6236037925689439	0.9998976788535991	copper homeostasis protein
K00077	0.5258595201843871	1.06791243545773	0.492418200897709	0.623708332395954	0.9998976788535991	2-dehydropantoate 2-reductase [EC:1.1.1.169]
K16018	0.9373879101855351	1.90693208323827	0.491568587274331	0.6243064101324279	0.9998976788535991	kanosamine 6-kinase [EC:2.7.1.179]
K18102	0.207650239094935	0.42254497380181893	0.491427544922891	0.624405720011582	0.9998976788535991	L-galactonate dehydratase [EC:4.2.1.146]
K01663	0.3676747094794	0.748367231373135	0.491302523768679	0.624493754950198	0.9998976788535991	imidazole glycerol-phosphate synthase [EC:4.3.2.10]
K15630	0.27496948747667	0.559968153793386	0.49104486677313297	0.6246752039966421	0.9998976788535991	GDP-D-glucose phosphorylase [EC:2.7.7.78]
K14395	0.154916162545999	0.31565602984655605	0.49077523601024103	0.624865110099991	0.9998976788535991	lysophosphatidic acid phosphatase type 6 [EC:3.1.3.2]
K22279	0.6731401986726889	1.37273712578425	0.4903635124519	0.625155143797792	0.9998976788535991	vicianin beta-glucosidase [EC:3.2.1.119]
K09997	0.9967887123168191	2.03285703808851	0.490338815588378	0.6251725430845171	0.9998976788535991	arginine transport system substrate-binding protein
K13031	0.721700849090396	1.4723776821863401	0.49016013881624393	0.6252984297090799	0.9998976788535991	amygdalin beta-glucosidase [EC:3.2.1.117]
K17470	0.533779593833154	1.09012098833839	0.48965169879607795	0.6256567117146851	0.9998976788535991	sulfate transporter 1, high-affinity
K03816	0.46459782631399793	0.9489762101140771	0.489577948701315	0.6257086886094699	0.9998976788535991	xanthine phosphoribosyltransferase [EC:2.4.2.22]
K22537	0.345696190075621	0.706357372015414	0.489406925971853	0.6258292276793671	0.9998976788535991	mitochondrial RNA pseudouridine synthase RPUSD3 [EC:5.4.99.-]
K05350	0.644694740564885	1.31746831426533	0.48934364005891906	0.625873835004268	0.9998976788535991	beta-glucosidase [EC:3.2.1.21]
K21345	0.5655609532214521	1.15938559821359	0.48781091820778205	0.626954605402905	0.9998976788535991	D-glycero-beta-D-manno-heptose 1-phosphate adenylyltransferase [EC:2.7.7.70]
K19803	0.61699290578736	1.26530176584874	0.48762510449315005	0.6270856839749019	0.9998976788535991	Kdo2-lipid A phosphotransferase [EC:2.7.4.29]
K19481	0.331164459234794	0.679414195616234	0.48742646440353704	0.627225823910923	0.9998976788535991	matrix Gla protein
K06294	0.331164459234794	0.679414195616234	0.48742646440353704	0.627225823910923	0.9998976788535991	spore germination protein D
K14200	0.331164459234794	0.679414195616234	0.48742646440353704	0.627225823910923	0.9998976788535991	fibrinogen-binding protein
K15711	0.331164459234794	0.679414195616234	0.48742646440353704	0.627225823910923	0.9998976788535991	SWI/SNF-related matrix-associated actin-dependent regulator of chromatin subfamily A3 [EC:3.6.4.- 2.3.2.27]
K16143	0.331164459234785	0.679414195616234	0.48742646440352394	0.627225823910933	0.9998976788535991	C-reactive protein
K24600	0.331164459234785	0.679414195616234	0.48742646440352394	0.627225823910933	0.9998976788535991	Orthopoxvirus virion membrane protein A21
K20398	0.331164459234785	0.679414195616234	0.48742646440352394	0.627225823910933	0.9998976788535991	ragulator complex protein LAMTOR2
K04644	0.331164459234785	0.679414195616234	0.48742646440352394	0.627225823910933	0.9998976788535991	clathrin light chain A
K07842	0.331164459234785	0.679414195616234	0.48742646440352394	0.627225823910933	0.9998976788535991	DIRAS family, GTP-binding Ras-like 3
K21522	0.331164459234785	0.679414195616234	0.48742646440352394	0.627225823910933	0.9998976788535991	endonuclease V [EC:3.2.2.17]
K12514	0.331164459234785	0.679414195616234	0.487426464403523	0.627225823910933	0.9998976788535991	tight adherence protein F
K12237	0.331164459234785	0.679414195616234	0.487426464403523	0.627225823910933	0.9998976788535991	nonribosomal peptide synthetase VibF
K03169	0.523641335705157	1.07465402592908	0.48726503885978295	0.627339719190969	0.9998976788535991	DNA topoisomerase III [EC:5.6.2.1]
K13745	0.347394007822532	0.7133176928298008	0.487011623733019	0.627518536803522	0.9998976788535991	L-2,4-diaminobutyrate decarboxylase [EC:4.1.1.86]
K09155	0.21650994068746998	0.445434957901775	0.48606409723058497	0.628187338274829	0.9998976788535991	uncharacterized protein
K23753	0.4982539331060371	1.02650877624614	0.48538691985480503	0.6286655072141529	0.9998976788535991	AMP-polyphosphate phosphotransferase [EC:2.7.4.33]
K16481	0.30090291904124	0.6200160809828721	0.48531470113523	0.6287165117078111	0.9998976788535991	pericentrin
K07290	0.599504931263522	1.2353822862600001	0.48527887920302293	0.62874181162813	0.9998976788535991	AsmA family protein
K14987	0.366421927392832	0.7551620274027451	0.4852229244803	0.628781331602344	0.9998976788535991	two-component system, LuxR family, response regulator FixJ
K07644	0.37679014909801795	0.7766346530963031	0.48515752882751706	0.628827520934815	0.9998976788535991	two-component system, OmpR family, heavy metal sensor histidine kinase CusS [EC:2.7.13.3]
K01657	0.62542244485849	1.2892634397723	0.485100581901981	0.6288677440863171	0.9998976788535991	anthranilate synthase component I [EC:4.1.3.27]
K13032	0.716428508884597	1.47746431694506	0.48490410270344203	0.629006531258119	0.9998976788535991	prunasin beta-glucosidase [EC:3.2.1.118]
K22207	0.730916636828588	1.50778375338635	0.48476224470983403	0.629106743899913	0.9998976788535991	L-cysteine desulfhydrase [EC:4.4.1.28]
K14091	0.6499694552063989	1.34133807366896	0.48456796087845294	0.6292440029729169	0.9998976788535991	ech hydrogenase subunit F
K07341	0.0767837773505703	0.158689068140021	0.483863055285063	0.629742119328486	0.9998976788535991	death on curing protein
K20953	0.0767837773505702	0.158689068140021	0.483863055285063	0.629742119328486	0.9998976788535991	rugosity and biofilm structure modulator A
K02365	0.0767837773505702	0.158689068140021	0.483863055285063	0.629742119328486	0.9998976788535991	separase [EC:3.4.22.49]
K00699	0.0767837773505697	0.158689068140021	0.48386305528505896	0.6297421193284879	0.9998976788535991	glucuronosyltransferase [EC:2.4.1.17]
K01951	0.861395632295729	1.7805625348976999	0.483777241974384	0.6298027703852039	0.9998976788535991	GMP synthase (glutamine-hydrolysing) [EC:6.3.5.2]
K23057	1.30353686654907	2.6950927595509397	0.48367050148072294	0.629878215883834	0.9998976788535991	putative lysine/arginine/ornithine/histidine/octopine transport system permease protein
K03769	0.618459237783947	1.27883801845764	0.48361030002052	0.6299207687526961	0.9998976788535991	peptidyl-prolyl cis-trans isomerase C [EC:5.2.1.8]
K00815	0.6711426756275721	1.3882651098163798	0.48343984940768503	0.6300412570388989	0.9998976788535991	tyrosine aminotransferase [EC:2.6.1.5]
K15891	0.403914320484905	0.8363240320881892	0.482963905122258	0.630377746012657	0.9998976788535991	NAD+-dependent farnesol dehydrogenase [EC:1.1.1.354]
K21362	0.361108234861292	0.748255739102295	0.4826000202745179	0.630635062478203	0.9998976788535991	galactolipid galactosyltransferase [EC:2.4.1.184]
K18434	0.37837897992428204	0.784301085321226	0.48244097452614004	0.6307475439464311	0.9998976788535991	type IV secretion system T-DNA border endonuclease VirD2
K12073	0.591581115598152	1.2266768694008798	0.48226320260451705	0.630873279380598	0.9998976788535991	1,4-dihydroxy-2-naphthoyl-CoA hydrolase [EC:3.1.2.28]
K02338	0.788576077161387	1.63540764481302	0.48218930592778797	0.6309255486011421	0.9998976788535991	DNA polymerase III subunit beta [EC:2.7.7.7]
K11963	0.260793873113519	0.540864919915556	0.4821793085679071	0.6309326201623789	0.9998976788535991	urea transport system ATP-binding protein
K15860	0.396463255550808	0.8224620250652701	0.48204445125517503	0.631028013882551	0.9998976788535991	regulatory peptide CiaX
K04778	0.329764274894139	0.6857229347187039	0.480900168563582	0.63183769430549	0.9998976788535991	vibriobactin synthetase
K03803	1.1812983400936001	2.45701617341369	0.480785740393541	0.631918687027137	0.9998976788535991	sigma-E factor negative regulatory protein RseC
K15748	0.70902126672692	1.4751255879526601	0.480651459453683	0.632013737354054	0.9998976788535991	beta-D-glucopyranosyl abscisate beta-glucosidase [EC:3.2.1.175]
K15318	0.554205490517791	1.1537338438725	0.48035818092810995	0.6322213551302249	0.9998976788535991	hydrolase
K23315	0.66678610281259	1.38826257273397	0.480302585338347	0.6322607156967629	0.9998976788535991	chemotactic signal transduction system substrate-binding protein BasB
K07784	0.390939754013168	0.814133054335648	0.48019147721767	0.63233938120372	0.9998976788535991	MFS transporter, OPA family, hexose phosphate transport protein UhpT
K02586	0.43967171323020293	0.916558072467808	0.4796986971555421	0.6326883247738628	0.9998976788535991	nitrogenase molybdenum-iron protein alpha chain [EC:1.18.6.1]
K07707	0.47783624330945096	0.996260790780077	0.47962967902742	0.632737203999788	0.9998976788535991	two-component system, LytTR family, response regulator AgrA
K20283	0.17985998051881197	0.375148187258396	0.47943715744233795	0.6328735580548679	0.9998976788535991	golgin subfamily A member 4
K12700	0.5583889549406379	1.16503066677202	0.479291207404676	0.6329769361205649	0.9998976788535991	non-specific riboncleoside hydrolase [EC:3.2.-.-]
K21031	0.15460274908019597	0.322653820788414	0.479159827403933	0.633070000305538	0.9998976788535991	D-ribitol-5-phosphate cytidylyltransferase [EC:2.7.7.40]
K01809	0.6340601493561421	1.32461609746282	0.478674651901503	0.6334137298843628	0.9998976788535991	mannose-6-phosphate isomerase [EC:5.3.1.8]
K01188	0.725299128019585	1.5178128467194199	0.47785807689481297	0.633992426098624	0.9998976788535991	beta-glucosidase [EC:3.2.1.21]
K08193	0.7102948619091991	1.4864689940167901	0.477840348347808	0.634004992621092	0.9998976788535991	MFS transporter, ACS family, solute carrier family 17 (sodium-dependent inorganic phosphate cotransporter), other
K08179	0.40072446760760605	0.839242942415265	0.477483273739971	0.6342581206134301	0.9998976788535991	MFS transporter, MCT family, solute carrier family 16 (monocarboxylic acid transporters), member 1
K20108	0.645219613099005	1.35139431917074	0.477447332688902	0.6342836014165301	0.9998976788535991	maltose PTS system EIICB or EIICBA component [EC:2.7.1.208]
K05618	0.5419536363169001	1.13675815440562	0.47675368258103706	0.634775458690344	0.9998976788535991	solute carrier family 1 (glutamate transporter), member 7
K09695	0.227721346611279	0.47798547375903006	0.47641896901260494	0.635012857983838	0.9998976788535991	lipooligosaccharide transport system ATP-binding protein
K11521	0.324664721309655	0.6815730585197181	0.476346177788748	0.635064491021659	0.9998976788535991	two-component system, OmpR family, manganese sensing response regulator
K00877	0.542257733206417	1.13848430960995	0.47629794159587396	0.6350987074215539	0.9998976788535991	hydroxymethylpyrimidine/phosphomethylpyrimidine kinase / thiaminase [EC:2.7.1.49 2.7.4.7 3.5.99.2]
K03476	0.477521509973006	1.00271033009913	0.4762307673900151	0.635146358844815	0.9998976788535991	L-ascorbate 6-phosphate lactonase [EC:3.1.1.-]
K17202	0.42845545528967405	0.9001310134636029	0.47599232654036105	0.635315514253	0.9998976788535991	erythritol transport system substrate-binding protein
K11103	0.6613907252133809	1.39138452550279	0.475347190579383	0.6357732856135699	0.9998976788535991	aerobic C4-dicarboxylate transport protein
K15863	0.7406851945304209	1.55820226822014	0.47534598661345207	0.6357741400483591	0.9998976788535991	NADH-quinone oxidoreductase subunit L/M [EC:7.1.1.2]
K06198	0.5243010046214891	1.10311286283441	0.475292259102405	0.635812270080273	0.9998976788535991	competence protein CoiA
K16704	0.376004914912223	0.791387599864365	0.47512105948673705	0.6359337757819999	0.9998976788535991	dTDP-4-amino-4,6-dideoxy-D-galactose acyltransferase [EC:2.3.1.210]
K13747	0.5792812955332889	1.22048463997529	0.474632188361682	0.6362807977522029	0.9998976788535991	carboxynorspermidine decarboxylase [EC:4.1.1.96]
K20887	0.764916043781861	1.6117329218709697	0.474592305835581	0.6363091116888621	0.9998976788535991	xyloglucan glycosyltransferase 4 [EC:2.4.1.-]
K13987	0.5131957736935789	1.08136273214505	0.474582449013735	0.636316109459092	0.9998976788535991	ADP-sugar pyrophosphatase / 8-oxo-dGDP phosphatase / ADP-D-ribose pyrophosphorylase [EC:3.6.1.13 3.6.1.58 2.7.7.96]
K17213	0.5239746145608221	1.10421193191549	0.4745235940820479	0.636357893725056	0.9998976788535991	inositol transport system substrate-binding protein
K07020	0.319201020655237	0.673448219958144	0.473980049535325	0.636743840737367	0.9998976788535991	uncharacterized protein
K09600	0.422972592456455	0.8930048075107541	0.473650969064197	0.636977555047129	0.9998976788535991	cathepsin M [EC:3.4.22.-]
K04077	1.19403507043749	2.5209731822327797	0.47364052852793703	0.636984970560956	0.9998976788535991	chaperonin GroEL
K02047	0.719002597205767	1.51875199667256	0.47341672556219205	0.637143938151121	0.9998976788535991	sulfate/thiosulfate transport system permease protein
K14105	1.09740746987752	2.32304182376715	0.47240108148286103	0.6378655652232751	0.9998976788535991	energy-converting hydrogenase A subunit N
K22723	0.333312654954396	0.706126974895564	0.472029347135043	0.6381297742551401	0.9998976788535991	inositol phosphorylceramide synthase catalytic subunit [EC:2.7.1.227]
K20141	0.37894770955006896	0.804325762183035	0.47113710310802503	0.6387641248125171	0.9998976788535991	2-oxoglutarate carboxylase small subunit [EC:6.4.1.7]
K18974	0.46427185359910494	0.9854301819070959	0.47113622266024296	0.638764750909413	0.9998976788535991	dihydropteroate synthase type 1 [EC:2.5.1.15]
K21090	0.274119558300072	0.582798002085828	0.470350888848282	0.6393233154713149	0.9998976788535991	c-di-GMP phosphodiesterase [EC:3.1.4.52]
K03885	0.265263140082758	0.564173499534338	0.470180078117286	0.6394448312944641	0.9998976788535991	NADH:ubiquinone reductase (H+-translocating) [EC:7.1.1.2]
K15923	0.7247307829212679	1.5415318577005201	0.470136753451427	0.639475654299037	0.9998976788535991	alpha-L-fucosidase 2 [EC:3.2.1.51]
K21834	0.65808032565596	1.4003637668519	0.46993527055856804	0.639619006097933	0.9998976788535991	dimethylglycine catabolism B
K21393	0.5350301226529179	1.13917517143107	0.469664487140108	0.639811685669577	0.9998976788535991	TRAP-type transport system large permease protein
K19964	0.6887895504409941	1.46675080394788	0.469602299577448	0.639855939556186	0.9998976788535991	hydroxyisourate hydrolase [EC:3.5.2.17]
K02814	0.6308295198435999	1.3455424486576497	0.46882914803091497	0.640406238198743	0.9998976788535991	sorbose PTS system EIIC component
K03150	0.937240170343497	1.99952877919251	0.468730522959511	0.640476450103806	0.9998976788535991	2-iminoacetate synthase [EC:4.1.99.19]
K09607	0.311854483944444	0.666047266623852	0.468216746125561	0.6408422645373261	0.9998976788535991	immune inhibitor A [EC:3.4.24.-]
K17803	0.3070333937218869	0.656050678691978	0.4680025548240329	0.6409947972042621	0.9998976788535991	methyltransferase OMS1, mitochondrial [EC:2.1.1.-]
K16120	0.323455696813081	0.6912732458779239	0.46791293998697897	0.6410586194551209	0.9998976788535991	lichenysin synthetase B
K08259	0.498089058532306	1.0649653964005	0.467704453323843	0.6412071107666171	0.9998976788535991	lysostaphin [EC:3.4.24.75]
K01911	0.41782253265177793	0.8933991716739799	0.46767732263384	0.641226435244023	0.9998976788535991	o-succinylbenzoate---CoA ligase [EC:6.2.1.26]
K23058	1.48622964598548	3.18248658028414	0.46700264352812604	0.641707071006141	0.9998976788535991	putative lysine/arginine/ornithine/histidine/octopine transport system ATP-binding protein [EC:7.4.2.1]
K17108	0.168264367050884	0.36055010165295603	0.466687892416253	0.641931349373793	0.9998976788535991	non-lysosomal glucosylceramidase [EC:3.2.1.45]
K16306	0.42141009244945504	0.906565384013941	0.46484247014109903	0.643246987922923	0.9998976788535991	fructose-bisphosphate aldolase / 2-amino-3,7-dideoxy-D-threo-hept-6-ulosonate synthase [EC:4.1.2.13 2.2.1.10]
K14671	0.45541066738903296	0.982035835228319	0.4637413942059989	0.6440325100789029	0.9998976788535991	cyclase
K23163	0.58289297216744	1.26032725851481	0.46249334704887	0.64492337303751	0.9998976788535991	sulfate/thiosulfate transport system substrate-binding protein
K20801	0.4276594747375271	0.9254056540296791	0.46213190169660606	0.645181471726079	0.9998976788535991	L-allo-threonine aldolase [EC:4.1.2.49]
K10914	0.627178845782559	1.3572504421607399	0.462095149355113	0.645207718051418	0.9998976788535991	CRP/FNR family transcriptional regulator, cyclic AMP receptor protein
K13997	0.26169156758020395	0.5664097736491059	0.46201810024260404	0.645262743382052	0.9998976788535991	dihydrolipoamide dehydrogenase-binding protein of pyruvate dehydrogenase complex
K15772	0.8417082044812689	1.82262576626604	0.46181076777250496	0.6454108215854929	0.9998976788535991	arabinogalactan oligomer / maltooligosaccharide transport system permease protein
K06127	1.4779297236745301	3.2033347728022004	0.46137223502920793	0.645724071674774	0.9998976788535991	2-methoxy-6-polyprenyl-1,4-benzoquinol methylase [EC:2.1.1.201]
K13613	0.170298690914618	0.369582491482532	0.46078668454094396	0.646142438338952	0.9998976788535991	polyketide synthase PksM
K09650	0.22618135859456898	0.491027916113529	0.460628308844002	0.6462556148803721	0.9998976788535991	rhomboid-like protein [EC:3.4.21.105]
K13402	1.13135060496172	2.45705865678346	0.460449164222548	0.646383643106516	0.9998976788535991	monofunctional C1-tetrahydrofolate synthase, mitochondrial [EC:6.3.4.3]
K15865	1.2556106668925802	2.73164522207025	0.45965363904064604	0.646952305108113	0.9998976788535991	threonylcarbamoyladenosine tRNA methylthiotransferase CDKAL1 [EC:2.8.4.5]
K00288	1.09819786935	2.39151590156883	0.45920575674599895	0.647272555354196	0.9998976788535991	methylenetetrahydrofolate dehydrogenase (NADP+) / methenyltetrahydrofolate cyclohydrolase / formyltetrahydrofolate synthetase [EC:1.5.1.5 3.5.4.9 6.3.4.3]
K07783	0.319997748063872	0.6972806919134431	0.4589224279045349	0.6474751789264921	0.9998976788535991	MFS transporter, OPA family, sugar phosphate sensor protein UhpC
K21992	0.18252040169088699	0.39886644374745794	0.457597786306762	0.648422853433948	0.9998976788535991	lysine N-acyltransferase [EC:2.3.1.-]
K03234	0.298936224168015	0.6533452222923389	0.45754711899348	0.6484591133460961	0.9998976788535991	elongation factor 2
K13328	0.191098921930167	0.41774099329273107	0.45745791051982	0.6485229571872	0.9998976788535991	dTDP-4-dehydro-2,6-dideoxy-D-glucose 3-dehydratase [EC:4.2.1.164]
K02897	0.80344134128517	1.7577149795233997	0.45709421074799	0.6487832734686021	0.9998976788535991	large subunit ribosomal protein L25
K03309	0.612437377861541	1.34117929263214	0.456640943702313	0.6491077582214461	0.9998976788535991	dicarboxylate/amino acid:cation (Na+ or H+) symporter, DAACS family
K17642	0.505707588633055	1.1082971177114398	0.456292433275752	0.649357295928965	0.9998976788535991	ATP-dependent RNA helicase DDX3Y [EC:3.6.4.13]
K00810	0.312306528439289	0.684996817824288	0.455924057328104	0.649621101139536	0.9998976788535991	menadiol prenyltransferase [EC:2.5.1.-]
K03799	0.630562780049435	1.3846300524714499	0.455401627982819	0.649995305358024	0.9998976788535991	heat shock protein HtpX [EC:3.4.24.-]
K19540	0.425107683675745	0.934078392251617	0.455109214817627	0.650204793472442	0.9998976788535991	fructoselysine transporter
K01232	0.497170202545079	1.0933198656851	0.45473444519691497	0.650473323834254	0.9998976788535991	maltose-6'-phosphate glucosidase [EC:3.2.1.122]
K10024	1.2743079893153202	2.80274252361301	0.45466466454885496	0.650523328247538	0.9998976788535991	arginine/ornithine transport system permease protein
K21029	0.478363674667446	1.0521540004590901	0.454651766242129	0.6505325712757349	0.9998976788535991	molybdopterin-synthase adenylyltransferase [EC:2.7.7.80]
K05613	0.6329502663250389	1.39224608481554	0.45462528013422293	0.650551551600818	0.9998976788535991	solute carrier family 1 (glial high affinity glutamate transporter), member 2
K08264	0.56056438991388	1.2334594873026599	0.45446518161672994	0.6506662854078521	0.9998976788535991	heterodisulfide reductase subunit D [EC:1.8.98.1]
K07592	0.520844118450115	1.14733339045	0.453960568728704	0.65102796885422	0.9998976788535991	LysR family transcriptional regulator, tdc operon transcriptional activator
K02077	0.607769090608714	1.33955822353703	0.45370860327663204	0.65120859748425	0.9998976788535991	zinc/manganese transport system substrate-binding protein
K15431	0.61037776318497	1.3459614763398302	0.453488286191379	0.651366555161238	0.9998976788535991	phloroglucinol synthase [EC:2.3.1.253]
K19591	0.40877555116328607	0.90218651164648	0.45309428359472403	0.651649077441294	0.9998976788535991	MerR family transcriptional regulator, copper efflux regulator
K00079	0.34438469355897905	0.7608459141774989	0.45263395273834206	0.6519792253504321	0.9998976788535991	carbonyl reductase 1 [EC:1.1.1.184 1.1.1.189 1.1.1.197]
K24196	0.757973126300835	1.67526453582315	0.45244981320421895	0.652111309121098	0.9998976788535991	phosphoribosyltransferase domain-containing protein 1
K00046	0.552869915893598	1.22222499373594	0.452347087260635	0.652184999537296	0.9998976788535991	gluconate 5-dehydrogenase [EC:1.1.1.69]
K16123	0.407717974013813	0.9015636945203499	0.452234242008522	0.652265953019748	0.9998976788535991	tyrocidine synthetase II
K02655	0.35564746666129404	0.787542441432867	0.45159149266193604	0.6527271312118149	0.9998976788535991	type IV pilus assembly protein PilE
K18219	0.676582149570916	1.4998639724623302	0.45109567400313505	0.6530829777146229	0.9998976788535991	sigma-54 dependent transcriptional regulator, tetracycline resistant transcriptional regulator
K21556	1.24437386717755	2.76078482121902	0.45073192869413703	0.6533440869536971	0.9998976788535991	CRP/FNR family transcriptional regulator, polysaccharide utilization system transcription regulator
K01665	0.568378697310686	1.26136515452852	0.45060599245992294	0.6534344985068571	0.9998976788535991	para-aminobenzoate synthetase component I [EC:2.6.1.85]
K05581	0.862890937206752	1.9156977699813997	0.450431665541444	0.653559659020776	0.9998976788535991	NAD(P)H-quinone oxidoreductase subunit J [EC:7.1.1.2]
K14333	0.277142657862948	0.6157417629234799	0.450095599406969	0.653800970523114	0.9998976788535991	2,3-dihydroxybenzoate decarboxylase [EC:4.1.1.46]
K21186	0.322550653695477	0.71676163122749	0.45001104920068397	0.653861687403667	0.9998976788535991	condensation enzyme
K15668	0.33712487030254806	0.7503576891348069	0.44928555432178796	0.6543827729185289	0.9998976788535991	fengycin family lipopeptide synthetase E
K21135	1.07327390743607	2.3892676624618905	0.449206225111746	0.6544397613992281	0.9998976788535991	membrane fusion protein, multidrug efflux system
K11081	0.560273808715629	1.24763557216717	0.449068478980942	0.6545387202702989	0.9998976788535991	2-aminoethylphosphonate transport system substrate-binding protein
K22447	1.28703456997467	2.8666299508420003	0.44897129802074104	0.654608540236765	0.9998976788535991	archaeal chaperonin
K18210	0.381602539401619	0.850268673895029	0.448802303457236	0.6547299622358461	0.9998976788535991	fumarate reductase (CoM/CoB) subunit B [EC:1.3.4.1]
K02588	0.3927113360199361	0.876812543022911	0.447885171288744	0.6553890805351391	0.9998976788535991	nitrogenase iron protein NifH
K00918	0.289232372942289	0.646521600410272	0.447366913586099	0.655761659365348	0.9998976788535991	ADP-dependent phosphofructokinase/glucokinase [EC:2.7.1.146 2.7.1.147]
K10040	1.04482209086419	2.33639925345511	0.447193299398247	0.655886491238933	0.9998976788535991	aspartate/glutamate/glutamine transport system permease protein
K01206	0.5542609821620389	1.23953981223433	0.44715060919500205	0.655917187798595	0.9998976788535991	alpha-L-fucosidase [EC:3.2.1.51]
K07695	0.5806200037150849	1.2986405270766201	0.44709832444712394	0.6559547841594561	0.9998976788535991	two-component system, NarL family, response regulator DevR
K07668	1.10456773811086	2.47095043160784	0.447021406816372	0.656010094884629	0.9998976788535991	two-component system, OmpR family, response regulator VicR
K00859	0.8957750472271891	2.00472233465712	0.446832477366698	0.6561459603755571	0.9998976788535991	dephospho-CoA kinase [EC:2.7.1.24]
K13041	0.697401317316737	1.5609913893944698	0.44676820260185396	0.656192185150244	0.9998976788535991	two-component system, LuxR family, response regulator TtrR
K02006	0.34017863351187794	0.7620630974127808	0.44639168943725505	0.6564629907447379	0.9998976788535991	cobalt/nickel transport system ATP-binding protein
K07218	0.158038916894462	0.3545714284105	0.445718138099652	0.6569475544721128	0.9998976788535991	nitrous oxidase accessory protein
K13222	0.5612019699135389	1.26042272642636	0.44524900904056297	0.657285140293717	0.9998976788535991	indole-3-glycerol-phosphate lyase [EC:4.1.2.8]
K06945	0.3643138305857871	0.820413388104333	0.44406129381625503	0.6581401397152751	0.9998976788535991	uncharacterized protein
K22320	0.36629832042524896	0.825157575883302	0.44391317625986704	0.6582467969132829	0.9998976788535991	2-alkyl-3-oxoalkanoate reductase [EC:1.1.1.412]
K13766	0.481716491532024	1.08580479748037	0.4436492568920829	0.65843685877866	0.9998976788535991	methylglutaconyl-CoA hydratase [EC:4.2.1.18]
K01634	0.618305076186473	1.40015545594872	0.44159744802588596	0.6599152370133929	0.9998976788535991	sphinganine-1-phosphate aldolase [EC:4.1.2.27]
K07834	0.348059245590549	0.7895215739000179	0.440848302436161	0.660455352081564	0.9998976788535991	Ras-related protein Ral-A
K19139	0.254857582374041	0.578440546593677	0.440594256185613	0.6606385539268299	0.9998976788535991	CRISPR-associated protein Csm4
K04720	0.45136129054441293	1.02466401622743	0.44049686862842896	0.660708789070503	0.9998976788535991	threonine-phosphate decarboxylase [EC:4.1.1.81]
K19589	0.42426998569390206	0.9631675348978449	0.440494483380714	0.660710509330644	0.9998976788535991	release factor glutamine methyltransferase [EC:2.1.1.297]
K01051	0.46835693534434003	1.06327600654529	0.440484815289011	0.660717482056064	0.9998976788535991	pectinesterase [EC:3.1.1.11]
K02839	0.21282797636814602	0.483190521884492	0.440463888939906	0.66073257445314	0.9998976788535991	peptide chain release factor
K05297	0.4505900241477	1.0234750236046	0.440255026996902	0.660883216516672	0.9998976788535991	rubredoxin---NAD+ reductase [EC:1.18.1.1]
K03480	0.6571594370601589	1.4934374774967598	0.440031435505197	0.661044497793763	0.9998976788535991	transcriptional antiterminator
K02068	0.554066192383989	1.25945071308323	0.43992685591292	0.661119938767434	0.9998976788535991	putative ABC transport system ATP-binding protein
K19340	0.22730827137052695	0.516926481665635	0.43973036675949895	0.6612616903631321	0.9998976788535991	Cu-processing system ATP-binding protein
K18358	0.35201286540435905	0.8005927592449861	0.439690293647336	0.661290601505635	0.9998976788535991	phenylglyoxylate dehydrogenase delta subunit [EC:1.2.1.58]
K00188	0.630979738680582	1.43507628428357	0.43968376147724003	0.6612953142530079	0.9998976788535991	2-oxoisovalerate ferredoxin oxidoreductase delta subunit [EC:1.2.7.7]
K14263	0.17191714757815	0.391389013008601	0.4392487828327771	0.6616091678822309	0.9998976788535991	kynurenine formamidase [EC:3.5.1.9]
K08120	0.253929611012372	0.5781134953325779	0.43923833825448205	0.66161670478712	0.9998976788535991	asporin
K16233	0.614640416344946	1.39938168125662	0.43922285433450103	0.661627878192098	0.9998976788535991	alpha-pyrone synthase
K19081	0.658349281680585	1.4996308076325802	0.43900757328392	0.6617832358420179	0.9998976788535991	two-component system, OmpR family, sensor histidine kinase BraS/BceS [EC:2.7.13.3]
K08168	0.34215421727253004	0.7798427653748149	0.43874769692590604	0.6619707954602211	0.9998976788535991	MFS transporter, DHA2 family, metal-tetracycline-proton antiporter
K14116	0.460678001578101	1.05076755263973	0.438420467420019	0.6622069963306889	0.9998976788535991	energy-converting hydrogenase B subunit G
K22214	1.26153013049156	2.8808389750841097	0.43790372922690896	0.6625800580664399	0.9998976788535991	propionyl-CoA:succinyl-CoA transferase [EC:2.8.3.-]
K19224	0.681420535129556	1.5561434346728602	0.43789056969083795	0.6625895597729791	0.9998976788535991	peptidoglycan DL-endopeptidase LytE [EC:3.4.-.-]
K18986	0.549390293846986	1.25531843124963	0.437650145310211	0.6627631654329289	0.9998976788535991	two-component system, OmpR family, sensor kinase Ihk [EC:2.7.13.3]
K15509	0.511382738333008	1.1702171876963898	0.436998143344383	0.6632340558795861	0.9998976788535991	sulfopropanediol 3-dehydrogenase [EC:1.1.1.308]
K19735	0.371567285013386	0.8512730615516959	0.43648425140588204	0.663605295644316	0.9998976788535991	LysR family transcriptional regulator, quorum-sensing system regulator MvfR
K13980	0.47444544156478596	1.08818888748402	0.43599548481122596	0.663958462670594	0.9998976788535991	alcohol dehydrogenase 4 [EC:1.1.1.1]
K11645	0.46530528977566205	1.06763621220216	0.43582756416241997	0.664079814274549	0.9998976788535991	fructose-bisphosphate aldolase, class I [EC:4.1.2.13]
K02415	0.564594591514801	1.29606869651052	0.43562088416678	0.6642291884953799	0.9998976788535991	flagellar protein FliL
K16915	0.841178407153376	1.9314315145196101	0.43552070100844203	0.6643015989438361	0.9998976788535991	nickel transport protein
K15063	0.262291028787421	0.6032542725561479	0.434793487124466	0.664827310647909	0.9998976788535991	5-carboxyvanillate decarboxylase
K03980	0.305283680781849	0.702151405421312	0.4347832652968471	0.664834701327396	0.9998976788535991	putative peptidoglycan lipid II flippase
K21009	0.279398849356785	0.643513370409835	0.43417722490962996	0.665272945449975	0.9998976788535991	polysaccharide biosynthesis protein PelD
K01729	0.115384336819709	0.265812336945779	0.434081947231988	0.665341853899609	0.9998976788535991	poly(beta-D-mannuronate) lyase [EC:4.2.2.3]
K05612	0.5854062236833629	1.3520877099881399	0.432964680736947	0.666150118207447	0.9998976788535991	solute carrier family 1 (neuronal/epithelial high affinity glutamate transporter), member 1
K13783	0.518785513790579	1.19984940391282	0.432375523210472	0.666576491604845	0.9998976788535991	MFS transporter, OPA family, solute carrier family 37 (glycerol-3-phosphate transporter), member 1/2
K00656	0.60831092081655	1.40702512076025	0.43233835120716707	0.666603396669152	0.9998976788535991	formate C-acetyltransferase [EC:2.3.1.54]
K14691	0.34791343290542104	0.804955926351703	0.432214263558835	0.666693214364215	0.9998976788535991	solute carrier family 30 (zinc transporter), member 4
K03601	0.819649607393903	1.89723019164386	0.43202433263183293	0.666830700464906	0.9998976788535991	exodeoxyribonuclease VII large subunit [EC:3.1.11.6]
K09128	0.349274130474616	0.808663450227366	0.4319153170288739	0.6669096191945589	0.9998976788535991	uncharacterized protein
K10441	0.34895444991212204	0.808110717699377	0.431815148926085	0.6669821363369111	0.9998976788535991	ribose transport system ATP-binding protein [EC:7.5.2.7]
K18933	0.560780522575465	1.29932375041825	0.431594144565548	0.6671421446254621	0.9998976788535991	tyrosine decarboxylase / aspartate 1-decarboxylase [EC:4.1.1.25 4.1.1.11]
K15849	0.864213465502894	2.0041897001483	0.431203426222052	0.667425064408056	0.9998976788535991	bifunctional aspartate aminotransferase and glutamate/aspartate-prephenate aminotransferase [EC:2.6.1.1 2.6.1.78 2.6.1.79]
K22903	0.39423710196186995	0.9146270132760059	0.431035926382486	0.6675463660536729	0.9998976788535991	nitrogenase vanadium-cofactor synthesis protein VnfE
K23667	0.347927675424328	0.8074080954187919	0.43091923080590705	0.667630881005819	0.9998976788535991	fumiquinazoline A synthase [EC:6.3.2.-]
K06181	0.31918911770446196	0.74117217246722	0.430654481592236	0.667822637406322	0.9998976788535991	23S rRNA pseudouridine2457 synthase [EC:5.4.99.20]
K06167	1.94324266635712	4.513491849488281	0.430540860858637	0.667904939049994	0.9998976788535991	phosphoribosyl 1,2-cyclic phosphate phosphodiesterase [EC:3.1.4.55]
K22319	0.33650193283137503	0.781727749585805	0.43045923981804296	0.6679640640940601	0.9998976788535991	olefin beta-lactone synthetase [EC:6.1.3.1]
K18129	0.24348745650978604	0.5657356785470921	0.43039084459920207	0.668013610168624	0.9998976788535991	TetR/AcrR family transcriptional regulator, mexXY operon repressor
K11617	0.479976242273151	1.11537333767061	0.43032787862362804	0.6680592245553879	0.9998976788535991	two-component system, NarL family, sensor histidine kinase LiaS [EC:2.7.13.3]
K20901	0.36393273250934005	0.8459384243870041	0.430211847597605	0.6681432840789511	0.9998976788535991	L-erythrulose 1-kinase [EC:2.7.1.209]
K18383	0.46327484054758006	1.0781157203940301	0.42970789849744795	0.668508422831694	0.9998976788535991	feruloyl-CoA hydratase/lyase [EC:4.1.2.61]
K02591	0.43444268235664896	1.01248271654096	0.42908651699347294	0.66895875771377	0.9998976788535991	nitrogenase molybdenum-iron protein beta chain [EC:1.18.6.1]
K18857	0.45372373597188503	1.05805456695418	0.42882829500752395	0.6691459350473771	0.9998976788535991	alcohol dehydrogenase class-P [EC:1.1.1.1]
K15553	0.49455411016353495	1.1532820765271399	0.42882319965708504	0.6691496287239089	0.9998976788535991	sulfonate transport system substrate-binding protein
K01580	0.6623799367678129	1.5472931951148998	0.42808947836070893	0.669681596533231	0.9998976788535991	glutamate decarboxylase [EC:4.1.1.15]
K21059	0.3678837301968	0.859681752052358	0.427930137307829	0.6697971454209749	0.9998976788535991	4-hydroxyphenylalkanoate adenylyltransferase [EC:6.2.1.51]
K18934	0.393712971488277	0.9208628175541279	0.427547908312776	0.6700743577363061	0.9998976788535991	MFS transporter, DHA2 family, multidrug resistance protein
K16346	0.35924211913109494	0.8405844040948771	0.427371858651029	0.6702020534820551	0.9998976788535991	xanthine permease XanQ
K11077	0.684695452219268	1.60228026499064	0.427325647815596	0.670235573626582	0.9998976788535991	mannopine transport system substrate-binding protein
K19694	0.478597236165471	1.1215155621425401	0.426741502588838	0.6706593550657111	0.9998976788535991	two-component system, sensor histidine kinase ChiS
K21907	0.37213090551290795	0.872275292846985	0.42662094016021507	0.670746833106236	0.9998976788535991	LuxR family transcriptional regulator, glutamate-dependent acid resistance regulator
K00817	0.759322886233567	1.78146910377343	0.426234103429133	0.671027545906059	0.9998976788535991	histidinol-phosphate aminotransferase [EC:2.6.1.9]
K10015	1.33353493128288	3.13127742772614	0.42587568877640597	0.671287675591954	0.9998976788535991	histidine transport system permease protein
K00941	0.48124282421581605	1.13037920965042	0.425735735501224	0.671389261570944	0.9998976788535991	hydroxymethylpyrimidine/phosphomethylpyrimidine kinase [EC:2.7.1.49 2.7.4.7]
K01873	1.70656701462103	4.00950321951274	0.42563053854547606	0.6714656234770779	0.9998976788535991	valyl-tRNA synthetase [EC:6.1.1.9]
K17212	0.35789369730384796	0.840953129183902	0.425581028102201	0.671501564037237	0.9998976788535991	bisdemethoxycurcumin synthase [EC:2.3.1.211]
K20356	0.40951883262278294	0.9623534706375891	0.425538895133266	0.671532149752533	0.9998976788535991	anterior gradient protein 2
K03299	0.375794016481842	0.883318286477667	0.425434435395155	0.6716079829185679	0.9998976788535991	gluconate:H+ symporter, GntP family
K08744	1.44258771650884	3.3948419429258596	0.42493516362813205	0.6719704792064389	0.9998976788535991	cardiolipin synthase (CMP-forming) [EC:2.7.8.41]
K01495	0.48659208605403603	1.14755185579153	0.42402622905298204	0.672630610535427	0.9998976788535991	GTP cyclohydrolase IA [EC:3.5.4.16]
K08641	0.386030143138177	0.910776927721854	0.423847081967439	0.6727607499010021	0.9998976788535991	zinc D-Ala-D-Ala dipeptidase [EC:3.4.13.22]
K17787	0.386030143138177	0.910776927721854	0.423847081967439	0.6727607499010021	0.9998976788535991	MICOS complex subunit MIC12
K20272	0.386030143138177	0.910776927721854	0.423847081967439	0.6727607499010021	0.9998976788535991	TraR antiactivator
K13100	0.386030143138177	0.910776927721854	0.423847081967439	0.6727607499010021	0.9998976788535991	pre-mRNA-splicing factor CWC22
K18446	0.38603014313816103	0.910776927721855	0.42384708196742105	0.6727607499010161	0.9998976788535991	triphosphatase [EC:3.6.1.25]
K20389	0.38603014313816103	0.910776927721855	0.42384708196742105	0.672760749901015	0.9998976788535991	phosphatase RapH regulator
K14209	0.38603014313816	0.910776927721855	0.42384708196742	0.6727607499010161	0.9998976788535991	solute carrier family 36 (proton-coupled amino acid transporter)
K02145	0.702078714921527	1.6572446857893899	0.42364215793946297	0.672909626868638	0.9998976788535991	V-type H+-transporting ATPase subunit A [EC:7.1.2.2]
K20345	0.19978776269413104	0.47181644889371405	0.423443826858053	0.6730537264996851	0.9998976788535991	membrane fusion protein, peptide pheromone/bacteriocin exporter
K03089	1.13989087594128	2.69483279800114	0.42299131760114295	0.673382547823443	0.9998976788535991	RNA polymerase sigma-32 factor
K10938	0.625759247895651	1.47969177244749	0.422898376234539	0.6734500926610981	0.9998976788535991	accessory colonization factor AcfC
K01583	1.18092510678414	2.7958315935208797	0.42238778241180097	0.6738212128759891	0.9998976788535991	arginine decarboxylase [EC:4.1.1.19]
K02072	0.618503799507056	1.46463150010052	0.422293115684461	0.673890029361995	0.9998976788535991	D-methionine transport system permease protein
K13999	0.318478761333844	0.7555350221941859	0.421527463292085	0.674446710355401	0.9998976788535991	cytoskeleton-associated protein 4
K01694	0.561055974748477	1.33128384251288	0.42143978378754293	0.6745104708604489	0.9998976788535991	tryptophan synthase [EC:4.2.1.20]
K02803	0.801197157835494	1.9014318343896397	0.421365175098523	0.6745647281465881	0.9998976788535991	N-acetylglucosamine PTS system EIIB component [EC:2.7.1.193]
K11755	0.739316393426551	1.75469728365416	0.421335577545844	0.6745862526969871	0.9998976788535991	phosphoribosyl-AMP cyclohydrolase / phosphoribosyl-ATP pyrophosphohydrolase [EC:3.5.4.19 3.6.1.31]
K18900	0.42051320826989597	0.998612760561254	0.421097371150709	0.674759495994213	0.9998976788535991	LysR family transcriptional regulator, regulator for bpeEF and oprC
K10220	0.277029667603329	0.657896374031947	0.421084046877383	0.6747691870208129	0.9998976788535991	4-oxalmesaconate hydratase [EC:4.2.1.83]
K20972	0.253678103502135	0.603343212797237	0.42045406017915704	0.6752274523510811	0.9998976788535991	two-component system, sensor histidine kinase RetS
K00261	0.49340655938414	1.173594161778	0.420423495151534	0.6752496891024979	0.9998976788535991	glutamate dehydrogenase (NAD(P)+) [EC:1.4.1.3]
K24300	0.251843930948066	0.599111126817592	0.420362633366253	0.6752939682921401	0.9998976788535991	UDP-N-acetylglucosamine 4,6-dehydratase [EC:4.2.1.135]
K04039	0.395507034758794	0.941462948581553	0.420098353689523	0.675486254754014	0.9998976788535991	light-independent protochlorophyllide reductase subunit B [EC:1.3.7.7]
K20896	0.35999814922446205	0.8578143730605792	0.41966905723441295	0.675798651229223	0.9998976788535991	formylaminopyrimidine deformylase / aminopyrimidine aminohydrolase [EC:3.5.1.- 3.5.99.-]
K18814	0.567703099161771	1.3530358600916699	0.41957727500534003	0.6758654479875671	0.9998976788535991	putative inorganic carbon (hco3(-)) transporter
K23062	1.1841221495189198	2.8230294339174	0.419450869088448	0.6759574472322889	0.9998976788535991	hydroxyproline transport system permease protein
K09685	0.781009810662429	1.8620507330451999	0.419435301521116	0.6759687777739138	0.9998976788535991	purine operon repressor
K23111	0.499750955463238	1.19225793799547	0.419163454095732	0.6761666485106221	0.9998976788535991	(R)-3-(aryl)lactoyl-CoA dehydratase beta subunit [EC:4.2.1.175]
K24206	0.40975030642295296	0.977627256931138	0.419127334592937	0.676192940679953	0.9998976788535991	uric acid transporter
K23370	0.43488849403629	1.0378463962272	0.4190297288858979	0.676263992001189	0.9998976788535991	L-serine kinase (ADP) [EC:2.7.1.226]
K03471	0.862858746618868	2.0602210544945403	0.4188185266510461	0.6764177450822839	0.9998976788535991	ribonuclease HIII [EC:3.1.26.4]
K21173	0.551669470428658	1.31863849040607	0.418362936045324	0.6767494571739151	0.9998976788535991	methionine gamma-lyase
K03466	0.516917910902449	1.2361401664019098	0.41817095257657105	0.676889258018412	0.9998976788535991	DNA segregation ATPase FtsK/SpoIIIE, S-DNA-T family
K17675	0.48475740285560703	1.16052647858946	0.417704732980154	0.677228802616826	0.9998976788535991	ATP-dependent RNA helicase SUPV3L1/SUV3 [EC:3.6.4.13]
K23170	0.4351863319334529	1.0420009481496701	0.417644852153191	0.6772724182612141	0.9998976788535991	UDP-N-acetyl-alpha-D-muramoyl-L-alanyl-L-glutamate epimerase [EC:5.1.1.23]
K01416	0.32735737726191805	0.784479216279542	0.417292606953231	0.6775290068402231	0.9998976788535991	snapalysin [EC:3.4.24.77]
K16430	0.33886672441815	0.8135194794184059	0.416544081600122	0.6780743871398349	0.9998976788535991	nonribosomal peptide synthetase CepC
K04781	0.542702401921677	1.30384961495037	0.416230825778426	0.678302678300963	0.9998976788535991	salicylate synthetase [EC:5.4.4.2 4.2.99.21]
K00161	0.26819700245288103	0.644590909557522	0.41607320003470705	0.678417562441033	0.9998976788535991	pyruvate dehydrogenase E1 component alpha subunit [EC:1.2.4.1]
K19102	0.311878762176034	0.7496652224325641	0.41602405026076705	0.678453386378724	0.9998976788535991	nocardicin nonribosomal peptide synthetase NocA
K20885	0.510404049177075	1.22780009228913	0.41570614987124704	0.678685113215829	0.9998976788535991	beta-1,2-mannobiose phosphorylase / 1,2-beta-oligomannan phosphorylase [EC:2.4.1.339 2.4.1.340]
K11073	0.7341564252135829	1.7669600002220902	0.415491253407721	0.678841775016527	0.9998976788535991	putrescine transport system substrate-binding protein
K05353	0.46110754317062197	1.11033788506571	0.415285787662136	0.67899157493373	0.9998976788535991	putrescine N-methyltransferase [EC:2.1.1.53]
K07092	0.64855791502485	1.5631061895554599	0.41491609422216996	0.6792611416444271	0.9998976788535991	uncharacterized protein
K23384	0.447568956506796	1.07915278765308	0.414741046520541	0.6793887944893211	0.9998976788535991	indoleacetate decarboxylase [EC:4.1.1.115]
K10108	0.605935844666495	1.4610106369692901	0.41473746277675605	0.679391408018096	0.9998976788535991	maltose/maltodextrin transport system substrate-binding protein
K01375	0.325209420091049	0.784386241132594	0.414603677419776	0.679488976917627	0.9998976788535991	cathepsin V [EC:3.4.22.43]
K13749	0.38950637931200705	0.9405125588904449	0.414142666815126	0.679825231183915	0.9998976788535991	solute carrier family 24 (sodium/potassium/calcium exchanger), member 1
K18209	0.46789990566293	1.1301895561834299	0.414001264746238	0.679928380742304	0.9998976788535991	fumarate reductase (CoM/CoB) subunit A [EC:1.3.4.1]
K20902	0.347180190530956	0.8409584172043991	0.41283871286417206	0.6807766666231071	0.9998976788535991	D-erythrulose 4-kinase [EC:2.7.1.210]
K09510	0.470280555877489	1.13918699978898	0.412821210182878	0.680789441049393	0.9998976788535991	DnaJ homolog subfamily B member 4
K23659	0.36307483483183206	0.8795488873536409	0.41279665070606797	0.68080736607308	0.9998976788535991	LEE-encoded effector EspZ
K11136	0.264229235702175	0.6403331201703679	0.412643399785215	0.680919222209451	0.9998976788535991	regulator of telomere elongation helicase 1 [EC:3.6.4.12]
K00179	0.49294898423060207	1.19485681421814	0.4125590433638401	0.6809807960681421	0.9998976788535991	indolepyruvate ferredoxin oxidoreductase, alpha subunit [EC:1.2.7.8]
K11311	0.85133447688503	2.0639055739570598	0.412487125199625	0.6810332926412621	0.9998976788535991	anthranilate 1,2-dioxygenase reductase component [EC:1.18.1.-]
K09778	0.43325229505551704	1.05104160950534	0.412212315038051	0.6812339044560569	0.9998976788535991	Kdo2-lipid IVA 3' secondary acyltransferase [EC:2.3.1.-]
K07702	0.39606351002118995	0.961626407224324	0.411868379493033	0.681485010235432	0.9998976788535991	two-component system, CitB family, response regulator CitB
K14340	0.41256701984560706	1.0017053781660201	0.41186463488991	0.681487744350902	0.9998976788535991	mannosyltransferase [EC:2.4.1.-]
K01542	0.6491826421261929	1.57690705900829	0.41168097917860796	0.681621845475125	0.9998976788535991	H+/K+-exchanging ATPase subunit alpha [EC:7.2.2.19]
K15656	0.329340101668779	0.800153531888663	0.41159613567087894	0.6816837996870438	0.9998976788535991	surfactin family lipopeptide synthetase C
K01851	0.5595257281700661	1.36084743703875	0.41115977657834396	0.6820024712290269	0.9998976788535991	salicylate biosynthesis isochorismate synthase [EC:5.4.4.2]
K18537	0.45219919672632297	1.09998185181169	0.411096961264899	0.682048349791705	0.9998976788535991	putative methyltransferase
K03685	0.227118368932097	0.5525814428219721	0.41101338432978995	0.682109393921936	0.9998976788535991	ribonuclease III [EC:3.1.26.3]
K15062	0.25720016669752804	0.626223222912263	0.410716430319229	0.682326304612326	0.9998976788535991	OH-DDVA meta-cleavage compound hydrolase
K04092	0.7277566491473149	1.77204785825149	0.41068679141962106	0.682347955876477	0.9998976788535991	chorismate mutase [EC:5.4.99.5]
K01476	0.205574167991912	0.500814167998719	0.41047993672662697	0.682499070974412	0.9998976788535991	arginase [EC:3.5.3.1]
K20026	0.488002713022512	1.18903472740878	0.41041922643083795	0.682543424578449	0.9998976788535991	(R)-2-hydroxyisocaproyl-CoA dehydratase beta subunit [EC:4.2.1.157]
K06907	0.19402981201283898	0.47293575468164506	0.41026674361605303	0.6826548300837859	0.9998976788535991	uncharacterized protein
K00928	0.8725679692452329	2.13242144013992	0.409191144311501	0.6834408737546779	0.9998976788535991	aspartate kinase [EC:2.7.2.4]
K01990	0.21439223789963602	0.524588274413325	0.4086866755445539	0.6838096579441121	0.9998976788535991	ABC-2 type transport system ATP-binding protein
K11529	0.428278577157261	1.04825675444339	0.408562668775428	0.683900322960831	0.9998976788535991	glycerate 2-kinase [EC:2.7.1.165]
K17992	0.4201359762646121	1.02859628979921	0.4084556598455421	0.683978564083405	0.9998976788535991	NADP-reducing hydrogenase subunit HndB [EC:1.12.1.3]
K03785	0.8119294316272591	1.98828780148868	0.408356089606014	0.684051369402185	0.9998976788535991	3-dehydroquinate dehydratase I [EC:4.2.1.10]
K16170	0.394236557504198	0.966850690916457	0.407753297596044	0.684492192067194	0.9998976788535991	uric acid permease
K12673	0.571362311191229	1.4018261097792	0.407584298227418	0.684615801196533	0.9998976788535991	N2-(2-carboxyethyl)arginine synthase [EC:2.5.1.66]
K18106	0.30124582035520797	0.739253232260896	0.40750017343027795	0.684677334767859	0.9998976788535991	D-galacturonate reductase [EC:1.1.1.-]
K07770	0.643261393688043	1.5816548375858	0.40670149921578497	0.6852616357303791	0.9998976788535991	two-component system, OmpR family, response regulator CssR
K03834	0.57847835074625	1.4230477255565	0.406506640892897	0.685404220964683	0.9998976788535991	tyrosine-specific transport protein
K20203	0.8627176636516741	2.12273446890321	0.406418078327729	0.6854690293272421	0.9998976788535991	sulfide dehydrogenase subunit beta [EC:1.8.1.19]
K09823	0.522132092561527	1.2849124017578402	0.40635617793650297	0.685514328228295	0.9998976788535991	Fur family transcriptional regulator, zinc uptake regulator
K09568	0.37993739729620596	0.935008457742347	0.40634648184209493	0.685521423964937	0.9998976788535991	FK506-binding protein 1 [EC:5.2.1.8]
K10956	0.263598902708156	0.649347947329275	0.40594399934937897	0.685815991150839	0.9998976788535991	protein transport protein SEC61 subunit alpha
K01738	0.544406967438111	1.34177386043674	0.4057367515424021	0.685967689761955	0.9998976788535991	cysteine synthase [EC:2.5.1.47]
K00096	0.30711462182909005	0.7571637156028771	0.405611911268827	0.686059074973902	0.9998976788535991	glycerol-1-phosphate dehydrogenase [NAD(P)+] [EC:1.1.1.261]
K00231	0.421081627796531	1.03819954886084	0.405588336325671	0.6860763327594841	0.9998976788535991	protoporphyrinogen/coproporphyrinogen III oxidase [EC:1.3.3.4 1.3.3.15]
K03493	0.4801701289930879	1.1839091313081498	0.405580222582225	0.6860822723773439	0.9998976788535991	transcriptional antiterminator
K13779	0.44310461945864404	1.09313618531539	0.40535170769303597	0.6862495634550101	0.9998976788535991	isohexenylglutaconyl-CoA hydratase [EC:4.2.1.57]
K16122	0.329478756679395	0.812842262187115	0.405341567492894	0.68625698725089	0.9998976788535991	tyrocidine synthetase I
K09996	0.83637920820559	2.06683943776632	0.404665787251226	0.686751805748894	0.9998976788535991	arginine transport system substrate-binding protein
K03788	0.46787293557882703	1.15652981180816	0.40454896259642104	0.686837360732825	0.9998976788535991	acid phosphatase (class B) [EC:3.1.3.2]
K08481	0.379494042437909	0.938965895875169	0.404161689050697	0.6871210045708759	0.9998976788535991	circadian clock protein KaiB
K01117	0.13782217854150103	0.341008510897013	0.40416052426071003	0.687121857744832	0.9998976788535991	sphingomyelin phosphodiesterase [EC:3.1.4.12]
K07097	0.536634703591407	1.32829834807178	0.40400163439969106	0.6872382436345791	0.9998976788535991	uncharacterized protein
K11382	0.43881154897426894	1.0864039076977	0.4039119758913571	0.687303921295565	0.9998976788535991	MFS transporter, OPA family, phosphoglycerate transporter protein
K00113	0.5431430765928901	1.34511365443117	0.40378972795616797	0.6873934756012671	0.9998976788535991	glycerol-3-phosphate dehydrogenase subunit C
K18069	0.675447267523372	1.67442637715835	0.4033902456014021	0.6876861526930911	0.9998976788535991	phthalate 4,5-dioxygenase reductase component [EC:1.18.1.-]
K16161	0.85250193446539	2.11454618443046	0.40316070688945793	0.687854343682304	0.9998976788535991	methane monooxygenase component C [EC:1.14.13.25]
K22958	0.338438788995312	0.8406814436200771	0.40257673291556606	0.6882823125567329	0.9998976788535991	gallate decarboxylase subunit C [EC:4.1.1.59]
K17471	0.44362254696082304	1.10204768277043	0.402543877090331	0.688306394168741	0.9998976788535991	sulfate transporter 3
K07667	0.694161783273426	1.72653256144605	0.40205542529243393	0.6886644418726049	0.9998976788535991	two-component system, OmpR family, KDP operon response regulator KdpE
K03286	0.7619142361383492	1.8957990649470002	0.401896092379205	0.6887812523531359	0.9998976788535991	OmpA-OmpF porin, OOP family
K08191	1.00745901803479	2.50709013460275	0.401843956118641	0.688819476238743	0.9998976788535991	MFS transporter, ACS family, hexuronate transporter
K01113	0.306932622980868	0.764835640181486	0.401305335232595	0.6892144153884201	0.9998976788535991	alkaline phosphatase D [EC:3.1.3.1]
K07216	0.458543466129478	1.14278519630191	0.401250792899084	0.689254412896644	0.9998976788535991	hemerythrin
K15655	0.291958848710796	0.7284106131080329	0.400816302586594	0.6895730690732409	0.9998976788535991	surfactin family lipopeptide synthetase B
K03867	0.252660241034907	0.630821926770426	0.400525457839479	0.6897864065896789	0.9998976788535991	UDP-glucose:tetrahydrobiopterin glucosyltransferase [EC:2.4.1.-]
K18954	0.618933250915563	1.54845006370095	0.399711469826964	0.690383608280194	0.9998976788535991	AraC family transcriptional regulator, transcriptional activator of pobA
K00167	0.23514589065409802	0.588387305408422	0.399644738240697	0.6904325762073149	0.9998976788535991	2-oxoisovalerate dehydrogenase E1 component beta subunit [EC:1.2.4.4]
K00334	0.424225337701045	1.0615414350724799	0.39963144507127096	0.690442330950181	0.9998976788535991	NADH-quinone oxidoreductase subunit E [EC:7.1.1.2]
K07800	0.3650869996344171	0.9136380567471801	0.399596970527075	0.690467629172532	0.9998976788535991	AgrD protein
K15736	0.424122684049933	1.0614296627342201	0.399576815064131	0.690482419883077	0.9998976788535991	(S)-2-hydroxyglutarate dehydrogenase [EC:1.1.5.13]
K00975	0.905405471486185	2.26906523622436	0.39902134898190295	0.690890085634775	0.9998976788535991	glucose-1-phosphate adenylyltransferase [EC:2.7.7.27]
K10681	0.8590456712695329	2.153025597703	0.39899463907258004	0.690909690780053	0.9998976788535991	two-component system, OmpR family, sensor histidine kinase SaeS [EC:2.7.13.3]
K01012	0.6725947969154829	1.6860266537517699	0.39892299176814006	0.690962281136394	0.9998976788535991	biotin synthase [EC:2.8.1.6]
K00917	0.675838276639345	1.69510768995844	0.398699316062872	0.691126472726195	0.9998976788535991	tagatose 6-phosphate kinase [EC:2.7.1.144]
K04038	0.36062392303039603	0.9056298501390759	0.398202337273905	0.691491338349772	0.9998976788535991	light-independent protochlorophyllide reductase subunit N [EC:1.3.7.7]
K03335	0.35750300765859605	0.8989691836143531	0.39768104866646997	0.6918741298223199	0.9998976788535991	inosose dehydratase [EC:4.2.1.44]
K03863	0.237086018389218	0.596418399041345	0.39751627174865606	0.6919951451137281	0.9998976788535991	vanillate monooxygenase ferredoxin subunit
K13940	0.44483844295907793	1.1191554000188702	0.397476921392307	0.6920240459456151	0.9998976788535991	dihydroneopterin aldolase / 2-amino-4-hydroxy-6-hydroxymethyldihydropteridine diphosphokinase [EC:4.1.2.25 2.7.6.3]
K23721	0.20108478572037	0.5059709907391471	0.397423546805747	0.6920632475896961	0.9998976788535991	apo-salmochelin esterase [EC:3.1.1.107]
K01907	0.47925210393548207	1.2062154490830401	0.397318824178389	0.6921401648959989	0.9998976788535991	acetoacetyl-CoA synthetase [EC:6.2.1.16]
K20627	0.460816776247516	1.1600914402696398	0.397224529249529	0.692209425969207	0.9998976788535991	lactoyl-CoA dehydratase subunit beta [EC:4.2.1.54]
K19542	0.319552749838334	0.804479411048923	0.39721681555738503	0.692215091910484	0.9998976788535991	MFS transporter, DHA2 family, tetracycline/oxytetracycline resistance protein
K14061	1.0429662789115999	2.62587704524315	0.397187781812162	0.6922364182358061	0.9998976788535991	universal stress protein F
K10014	0.8415283342698491	2.11889312219663	0.39715468678167604	0.6922607280234959	0.9998976788535991	histidine transport system substrate-binding protein
K07799	0.9736230818334081	2.4517624040565	0.397111514648616	0.6922924403811271	0.9998976788535991	membrane fusion protein, multidrug efflux system
K12427	0.43154441663266396	1.08679010154247	0.39708165911722704	0.692314371267737	0.9998976788535991	long-chain fatty acid adenylyltransferase FadD28 [EC:6.2.1.49]
K18249	0.46880547302424797	1.1809091823483602	0.396986897918754	0.692383981451589	0.9998976788535991	anthranilate 1,2-dioxygenase ferredoxin reductase component [EC:1.18.1.-]
K19479	0.263656838332838	0.6641588770774399	0.39697856557008204	0.6923901023989929	0.9998976788535991	collagen type X alpha
K05796	0.509287619852533	1.2836164982012201	0.39675995171939393	0.692550703546012	0.9998976788535991	electron transport protein HydN
K01692	0.41919408682456205	1.05680901218782	0.39666021200627505	0.692623980395464	0.9998976788535991	enoyl-CoA hydratase [EC:4.2.1.17]
K21971	0.392264167031808	0.98926068427596	0.396522547865031	0.692725124402778	0.9998976788535991	methyltransferase NSUN6 [EC:2.1.1.-]
K13654	0.619705578439193	1.5630515573728303	0.396471617021252	0.69276254550714	0.9998976788535991	GntR family transcriptional regulator, colanic acid and biofilm gene transcriptional regulator
K10536	0.5139637290716571	1.29665962911689	0.39637520713257596	0.6928333841319739	0.9998976788535991	agmatine deiminase [EC:3.5.3.12]
K24678	0.47078784760325	1.18787802242356	0.396326759748219	0.692868982613118	0.9998976788535991	protein-cysteine N-palmitoyltransferase HHAT [EC:2.3.1.-]
K09542	0.45818521640013204	1.1566888418916799	0.3961179530795901	0.693022418821138	0.9998976788535991	crystallin, alpha B
K05615	0.4476833701580471	1.13135567382246	0.395705241522747	0.6933257269918671	0.9998976788535991	solute carrier family 1 (neutral amino acid transporter), member 4
K02775	0.430465034265089	1.08831533249471	0.395533372922669	0.693452050670207	0.9998976788535991	galactitol PTS system EIIC component
K05829	0.574122153150587	1.45188944731677	0.395431039334035	0.693527270131054	0.9998976788535991	LysW-gamma-L-alpha-aminoadipyl-6-phosphate/LysW-L-glutamyl-5-phosphate reductase [EC:1.2.1.103 1.2.1.-]
K08299	0.39860389535753993	1.00942415361173	0.394882462373555	0.693930549502331	0.9998976788535991	crotonobetainyl-CoA hydratase [EC:4.2.1.149]
K21961	0.388708271959155	0.9843936932643421	0.39487074594125204	0.693939163651296	0.9998976788535991	TetR/AcrR family transcriptional regulator, ethionamide resistance regulator
K20460	0.274114866440272	0.694334083966488	0.394788147046375	0.693999893107842	0.9998976788535991	lantibiotic transport system permease protein
K02779	0.496522158773485	1.2586825896992901	0.39447765690642206	0.694228193680702	0.9998976788535991	glucose PTS system EIICB or EIICBA component [EC:2.7.1.199]
K19654	0.15124747413759698	0.384148622168824	0.39372124591697	0.694784493978105	0.9998976788535991	2-dehydropantolactone reductase [EC:1.1.1.358]
K18059	0.433581099065243	1.10245537993504	0.39328675514358796	0.6951041146694741	0.9998976788535991	sulfate transporter 4
K11748	0.25166682051600403	0.6401426353074731	0.39314178846269804	0.69521076753264	0.9998976788535991	glutathione-regulated potassium-efflux system ancillary protein KefG
K05916	0.626297838173232	1.5941589867	0.39287037453504203	0.6954104649060939	0.9998976788535991	nitric oxide dioxygenase [EC:1.14.12.17]
K03608	0.6613179629625121	1.68396968350304	0.392713698732877	0.6955257515617621	0.9998976788535991	cell division topological specificity factor
K17425	0.7506985905606791	1.9127851797824698	0.39246361718781797	0.6957097837502779	0.9998976788535991	large subunit ribosomal protein L44 [EC:3.1.26.-]
K17330	0.8111303420393381	2.06815229776718	0.39220048877205604	0.6959034366810611	0.9998976788535991	N,N'-diacetylchitobiose transport system permease protein
K16121	0.316946486109519	0.8084017143641908	0.392065578879676	0.6960027332774711	0.9998976788535991	lichenysin synthetase C
K21140	0.312407649156745	0.79697537052738	0.39199159812180495	0.696057186966443	0.9998976788535991	[CysO sulfur-carrier protein]-S-L-cysteine hydrolase [EC:3.13.1.6]
K10222	0.32192749208130894	0.821267423441649	0.39198862988163	0.6960593717790121	0.9998976788535991	2,6-dioxo-6-phenylhexa-3-enoate hydrolase [EC:3.7.1.8]
K14191	0.46100490833687896	1.17645126652157	0.39186060779205606	0.6961536065802411	0.9998976788535991	18S rRNA (adenine1779-N6/adenine1780-N6)-dimethyltransferase [EC:2.1.1.183]
K07456	1.2762537966743601	3.25691317781133	0.391859938228997	0.696154099446348	0.9998976788535991	DNA mismatch repair protein MutS2
K15745	0.324403554944188	0.8285287002876759	0.391541723094868	0.696388352736814	0.9998976788535991	phytoene desaturase (3,4-didehydrolycopene-forming) [EC:1.3.99.30]
K21498	0.221104638169065	0.5661441940516779	0.39054474194410294	0.6971224687549189	0.9998976788535991	antitoxin HigA-1
K08185	0.333013345707618	0.852938838919252	0.390430509800181	0.697206600778626	0.9998976788535991	MFS transporter, MCT family, solute carrier family 16 (monocarboxylic acid transporters), member 8
K00899	0.30430756528012604	0.780511101027806	0.38988243072955897	0.6976103139535971	0.9998976788535991	5-methylthioribose kinase [EC:2.7.1.100]
K20257	0.4506169184924179	1.1562783831203	0.389713173808885	0.697735005640961	0.9998976788535991	2-aminobenzoylacetyl-CoA thioesterase [EC:3.1.2.32]
K12954	0.343689790136673	0.8822450645834828	0.38956272348084203	0.6978458494736051	0.9998976788535991	cation-transporting P-type ATPase G [EC:7.2.2.-]
K03762	0.645813788269513	1.6587442157656203	0.389338984354153	0.6980107007462719	0.9998976788535991	MFS transporter, MHS family, proline/betaine transporter
K05979	0.416584506367789	1.0703243752692	0.38921332260887104	0.6981032948415979	0.9998976788535991	2-phosphosulfolactate phosphatase [EC:3.1.3.71]
K23756	0.657347370710219	1.69518471625999	0.387773299514224	0.699164704852141	0.9998976788535991	medium-chain acyl-CoA ligase / lipoate-activating enzyme [EC:6.2.1.2]
K18660	0.316672473787476	0.816696697389871	0.3877479544114079	0.699183391549851	0.9998976788535991	malonyl-CoA/methylmalonyl-CoA synthetase [EC:6.2.1.-]
K02364	0.30415982015483	0.784685996598639	0.38761978864573204	0.6992778897624399	0.9998976788535991	enterobactin synthetase component F [EC:6.3.2.14]
K07506	0.192399011870618	0.496566446113507	0.3874587446986671	0.6993966361897379	0.9998976788535991	AraC family transcriptional regulator
K06046	0.29801434044841496	0.769883323466334	0.38709026597255103	0.6996683636683101	0.9998976788535991	long-chain-fatty-acid---luciferin-component ligase [EC:6.2.1.19]
K11333	0.36663630408061	0.948303678965094	0.386623306661353	0.700012769983506	0.9998976788535991	3,8-divinyl chlorophyllide a/chlorophyllide a reductase subunit X [EC:1.3.7.14 1.3.7.15]
K07670	0.6294902830839	1.6293001842355002	0.38635623390619606	0.700209778005896	0.9998976788535991	two-component system, OmpR family, response regulator MtrA
K15518	0.660573715179189	1.70989868048691	0.386323308344261	0.700234067191226	0.9998976788535991	deoxyguanosine kinase [EC:2.7.1.113]
K11679	0.42086334670947706	1.09001724343859	0.38610705403321294	0.700393605740439	0.9998976788535991	Ino eighty subunit 5
K11708	0.5241629495233661	1.3578452251600701	0.386025549754079	0.7004537378576179	0.9998976788535991	manganese/zinc/iron transport system permease protein
K15631	0.42882052492755895	1.11282451147404	0.385344248357315	0.7009564622061829	0.9998976788535991	molybdenum cofactor sulfurtransferase [EC:2.8.1.9]
K05908	0.14958527254662	0.389386259470021	0.384156525580062	0.7018331876999361	0.9998976788535991	thiosulfate dehydrogenase (quinone) [EC:1.8.5.2]
K00682	0.27663846883411897	0.720783502994268	0.383802442321324	0.702094634873981	0.9998976788535991	gamma-glutamylcyclotransferase [EC:4.3.2.9]
K01067	0.8428130948276741	2.19722479889136	0.38358073113544205	0.7022583597395771	0.9998976788535991	acetyl-CoA hydrolase [EC:3.1.2.1]
K07537	0.41381564731633397	1.07908047532361	0.38348914356200703	0.7023259976143851	0.9998976788535991	cyclohexa-1,5-dienecarbonyl-CoA hydratase [EC:4.2.1.100]
K18561	0.5955026780608511	1.55388764818582	0.38323406377295294	0.702514387944365	0.9998976788535991	FAD-dependent fumarate reductase [EC:1.3.8.-]
K22150	0.39048828354032894	1.01958562669909	0.38298723845738897	0.7026966996062679	0.9998976788535991	mevalonyl-CoA hydratase
K07681	0.437507681069777	1.14242250444533	0.38296486577196504	0.7027132255201121	0.9998976788535991	two-component system, NarL family, vancomycin resistance sensor histidine kinase VraS [EC:2.7.13.3]
K18070	0.601519029521125	1.5712559705663	0.38282688549105703	0.7028151498492679	0.9998976788535991	MFS transporter, ACS family, phthalate transporter
K11928	0.464694885608722	1.2139805762071598	0.382786096183325	0.7028452814486489	0.9998976788535991	sodium/proline symporter
K03281	0.7547950193556991	1.97299075014456	0.382563891544041	0.703009435290245	0.9998976788535991	chloride channel protein, CIC family
K06314	0.166550094403284	0.435642260436384	0.382309315529788	0.703197520835101	0.9998976788535991	prespore-specific regulator
K04087	0.627382998875693	1.64240945377942	0.381989398217353	0.703433907979211	0.9998976788535991	modulator of FtsH protease HflC
K17762	0.33570956250056	0.879564410630403	0.3816770647415689	0.7036647195740581	0.9998976788535991	rsbT antagonist protein RsbS
K01189	0.40720951263568295	1.0678842859956499	0.38132363026207394	0.703925937958972	0.9998976788535991	alpha-galactosidase [EC:3.2.1.22]
K02189	0.251927644448392	0.660930771693138	0.38117100192357006	0.7040387543851251	0.9998976788535991	cobalt-precorrin 5A hydrolase [EC:3.7.1.12]
K10756	0.211940375561457	0.556719802905209	0.38069487461279206	0.704390730190467	0.9998976788535991	replication factor C subunit 3/5
K02825	1.1340266428497	2.98040167823801	0.38049456592714204	0.7045388271011959	0.9998976788535991	pyrimidine operon attenuation protein / uracil phosphoribosyltransferase [EC:2.4.2.9]
K20151	0.29075207172721196	0.7641516642743341	0.38049000652680703	0.7045421981966241	0.9998976788535991	alpha(1,3/1,4) fucosyltransferase [EC:2.4.1.65 2.4.1.152]
K01462	0.892477129062999	2.34712489387513	0.380242709449308	0.7047250517144621	0.9998976788535991	peptide deformylase [EC:3.5.1.88]
K13699	0.28337390167308396	0.745288427055884	0.380220450748843	0.7047415108351059	0.9998976788535991	abhydrolase domain-containing protein 5 [EC:2.3.1.51]
K08642	0.4535885065496679	1.19388318231776	0.379927042501	0.7049584837197042	0.9998976788535991	LasA protease [EC:3.4.24.-]
K13641	0.28895937782971004	0.760652541342019	0.37988353699561606	0.704990657748558	0.9998976788535991	IclR family transcriptional regulator, acetate operon repressor
K00884	0.459460822766961	1.21062771269596	0.379522802880319	0.705257455473145	0.9998976788535991	N-acetylglucosamine kinase [EC:2.7.1.59]
K10385	0.38940011616718895	1.02649495249623	0.3793492751428	0.7053858091440991	0.9998976788535991	loricrin
K14941	0.34532164507324203	0.9104227901903079	0.37929811159610705	0.7054236550348421	0.9998976788535991	2-phospho-L-lactate/phosphoenolpyruvate guanylyltransferase [EC:2.7.7.68 2.7.7.105]
K17318	0.529627598139217	1.3980153328051101	0.37884248170334495	0.7057607190965	0.9998976788535991	putative aldouronate transport system substrate-binding protein
K00395	0.36520840702276	0.964361466342978	0.37870489413859704	0.705862514632875	0.9998976788535991	adenylylsulfate reductase, subunit B [EC:1.8.99.2]
K11202	0.382250548597918	1.00971467570669	0.37857283626226795	0.7059602240134759	0.9998976788535991	fructose-like PTS system EIIB component [EC:2.7.1.-]
K14274	0.279898817955046	0.7400723783171171	0.378204654241414	0.706232667269211	0.9998976788535991	xylono-1,5-lactonase [EC:3.1.1.110]
K03822	0.35132224173053495	0.929718057861667	0.37788041090496705	0.7064726290031851	0.9998976788535991	putative long chain acyl-CoA synthase [EC:6.2.1.-]
K13933	0.3635705656328811	0.962221302679407	0.377845059780406	0.7064987929935379	0.9998976788535991	malonate decarboxylase gamma subunit [EC:4.1.1.87]
K00155	0.293996281069102	0.778161084495302	0.3778090255692779	0.7065254629116391	0.9998976788535991	L-tyrosine reductase [EC:1.2.1.101]
K21417	0.224898762843369	0.59538358493218	0.37773759393952294	0.7065783325242511	0.9998976788535991	acetoin:2,6-dichlorophenolindophenol oxidoreductase subunit beta [EC:1.1.1.-]
K08364	0.23135542206106302	0.612687675128285	0.37760743597889795	0.706674671718024	0.9998976788535991	periplasmic mercuric ion binding protein
K15312	0.409454285450733	1.08550434857262	0.3772018840727299	0.706974880285958	0.9998976788535991	polyketide biosynthesis enoyl-CoA hydratase PksH
K14029	0.39599895159316706	1.04988041619546	0.377184815989026	0.706987515900831	0.9998976788535991	methanol dehydrogenase (cytochrome c) subunit 2 [EC:1.1.2.7]
K04792	0.297865957986398	0.7910916170681059	0.3765252362176839	0.707475870069325	0.9998976788535991	mycobactin peptide synthetase MbtF
K23618	0.486233650224964	1.29321763516947	0.375987488108485	0.7078741105168679	0.9998976788535991	acyl-activating enzyme 11/12 [EC:6.2.1.2 6.2.1.-]
K20904	0.394045568695486	1.0489784595851999	0.37564695928198905	0.708126338233075	0.9998976788535991	(R)-2-hydroxyglutaryl-CoA dehydratase subunit beta [EC:4.2.1.167]
K16375	0.231606017594295	0.6166947878351929	0.375560199571835	0.708190605855854	0.9998976788535991	polyketide synthase FkbB
K00232	0.231606017594295	0.6166947878351929	0.375560199571835	0.708190605855854	0.9998976788535991	acyl-CoA oxidase [EC:1.3.3.6]
K07849	0.231606017594295	0.6166947878351929	0.375560199571835	0.708190605855854	0.9998976788535991	Ras homolog enriched in brain like 1
K05358	0.231606017594295	0.6166947878351929	0.375560199571835	0.708190605855854	0.9998976788535991	quinate dehydrogenase (quinone) [EC:1.1.5.8]
K15201	0.231606017594295	0.6166947878351929	0.375560199571835	0.708190605855854	0.9998976788535991	general transcription factor 3C polypeptide 3 (transcription factor C subunit 4)
K02963	0.231606017594288	0.6166947878351929	0.37556019957182196	0.7081906058558629	0.9998976788535991	small subunit ribosomal protein S18
K15266	0.992799901632027	2.6475921557750697	0.37498218880369394	0.7086188237549821	0.9998976788535991	dimethyladenosine transferase 1, mitochondrial [EC:2.1.1.-]
K16345	0.30038423868724895	0.80119911635326	0.37491833497580296	0.708666135465101	0.9998976788535991	xanthine permease XanP
K02753	0.537241810811524	1.4331143898221101	0.374877130972226	0.70869666567328	0.9998976788535991	beta-glucoside (arbutin/salicin/cellobiose) PTS system EIICB component [EC:2.7.1.-]
K19321	0.508501857995991	1.3567347357002602	0.37479828931595505	0.7087550849210159	0.9998976788535991	beta-lactamase class D OXA-214 [EC:3.5.2.6]
K05873	0.434805297947464	1.16187687217999	0.37422665719445103	0.7091786989204242	0.9998976788535991	adenylate cyclase, class 2 [EC:4.6.1.1]
K00071	0.37893724656847405	1.0136067278543701	0.37385036637495295	0.7094576031706891	0.9998976788535991	corticosteroid 11-beta-dehydrogenase isozyme 2 [EC:1.1.1.-]
K23059	0.601125828861737	1.60933409704107	0.37352457141557394	0.7096991122439691	0.9998976788535991	arginine/lysine/histidine transporter system substrate-binding protein
K22241	0.268376642917297	0.7186048189482191	0.373469027538815	0.7097402894175608	0.9998976788535991	biogenesis of lysosome-related organelles complex 1 subunit SNN1
K18941	0.43502385895464296	1.1657490875839098	0.37317109109324603	0.709961177828287	0.9998976788535991	two-component system, OmpR family, response regulator ArlR
K06898	0.395598803283254	1.0601587499044498	0.37315053365254	0.7099764199148341	0.9998976788535991	pyridinium-3,5-biscarboxylic acid mononucleotide synthase [EC:2.5.1.143]
K23013	2.51036627232754	6.73227210603894	0.37288544384231204	0.71017297839649	0.9998976788535991	dipeptidyl aminopeptidase-like protein 6
K16100	0.287384686351664	0.7707181145436222	0.37287911225732295	0.710177673372768	0.9998976788535991	nonribosomal peptide synthetase protein VioI
K00035	0.246935387725037	0.6626581111700028	0.372643726172826	0.7103522240404899	0.9998976788535991	D-galactose 1-dehydrogenase [EC:1.1.1.48]
K09768	0.375281611875819	1.00709048685669	0.372639416987385	0.7103554196632959	0.9998976788535991	uncharacterized protein
K00849	0.6864429090819449	1.8433671065983501	0.372385352122654	0.710543839253078	0.9998976788535991	galactokinase [EC:2.7.1.6]
K13330	0.280107379353746	0.7522430168481571	0.372362884174553	0.710560502800086	0.9998976788535991	dTDP-4-amino-2,3,4,6-tetradeoxy-D-glucose N,N-dimethyltransferase [EC:2.1.1.324]
K03231	0.5257816159510821	1.41235121608862	0.37227398536689	0.7106264367466171	0.9998976788535991	elongation factor 1-alpha
K18225	0.816040880511989	2.19329778498213	0.372061142859649	0.710784305485977	0.9998976788535991	propane monooxygenase reductase component [EC:1.18.1.-]
K01991	0.696476191368376	1.87211303250007	0.37202678432203495	0.710809790954684	0.9998976788535991	polysaccharide biosynthesis/export protein
[truncated: 7,858 more rows]
