# Supplementary material for: Culturing of a complex gut microbial community in mucin-hydrogel carriers reveals strain- and gene-associated spatial organization
Source: Nat Commun. 2023 Jun 14;14:3510. doi: 10.1038/s41467-023-39121-0 (PMC10267222; doi:10.1038/s41467-023-39121-0)
Supplement: Supplementary file 4 — Supplementary Data 1 - 16 [file 41467_2023_39121_MOESM4_ESM.zip › supplementaryData/SupplementaryDataS14.csv]

	estimates	stderrs	tvals	pvals	pvals_fdrcorrected	kegg_description
K07089	1.75515539741293	0.0844827988689843	20.7752988881775	7.555644489510589e-35	3.723799386655294e-31	uncharacterized protein
K18701	1.56283878309881	0.0805633165516335	19.398888352581398	8.96354718585169e-33	2.2088421152735028e-29	arsenate-mycothiol transferase [EC:2.8.4.2]
K15336	1.65921118394631	0.0923003942890411	17.9762090587657	1.5764816337227301e-30	2.589896577267492e-27	tRNA (cytosine38-C5)-methyltransferase [EC:2.1.1.204]
K07222	1.75972323598935	0.11319642006527601	15.545749900699901	1.92571628511993e-26	1.3558418158876535e-23	putative flavoprotein involved in K+ transport
K09984	0.9162153606465792	0.0597800777410318	15.326433073835002	4.67058979967369e-26	2.877375228461473e-23	uncharacterized protein
K15759	1.03185352958025	0.0674279461522179	15.303054422729302	5.1350562617848e-26	2.9774264454360455e-23	Golgi-resident PAP phosphatase [EC:3.1.3.7]
K02850	1.53298485991651	0.104481060442642	14.6723707954524	6.802312459989419e-25	2.1951379837517614e-22	heptose II phosphotransferase [EC:2.7.1.-]
K16649	2.180676563411	0.148660907625486	14.6687962440311	6.903649943827189e-25	2.1951379837517614e-22	rhamnopyranosyl-N-acetylglucosaminyl-diphospho-decaprenol beta-1,3/1,4-galactofuranosyltransferase [EC:2.4.1.287]
K13821	1.1224988407841299	0.0765931272683707	14.6553467761025	7.298756866647769e-25	2.2482452010795958e-22	RHH-type transcriptional regulator, proline utilization regulon repressor / proline dehydrogenase / delta 1-pyrroline-5-carboxylate dehydrogenase [EC:1.5.5.2 1.2.1.88]
K12945	2.89666065732126	0.19891015656831498	14.5626583744929	1.07173931945904e-24	2.576618163879941e-22	GDP-mannose pyrophosphatase NudK [EC:3.6.1.-]
K08676	1.7235406347900701	0.11858460206254902	14.5342700891383	1.2058198007150299e-24	2.764131575732104e-22	tricorn protease [EC:3.4.21.-]
K07791	1.62236521421668	0.11183043087215301	14.5073679996048	1.3484541635244296e-24	2.966339218484038e-22	anaerobic C4-dicarboxylate transporter DcuA
K01752	1.78489977918616	0.123042719414656	14.5063420873446	1.3542179652204697e-24	2.966339218484038e-22	L-serine dehydratase [EC:4.3.1.17]
K07792	1.64980381609749	0.114006058749558	14.471194199614198	1.56742265013354e-24	3.0900170124732606e-22	anaerobic C4-dicarboxylate transporter DcuB
K13436	0.37211111673627006	0.0258174615107862	14.4131566374489	1.9961039960233402e-24	3.783768670925199e-22	pto-interacting protein 1 [EC:2.7.11.1]
K11503	0.372111116736269	0.0258174615107863	14.4131566374488	1.99610399602425e-24	3.783768670925199e-22	centromere protein K
K21348	0.562471488676384	0.0390884577988578	14.3897078664695	2.2011867256959904e-24	3.8014679161567717e-22	calcium-binding and coiled-coil domain-containing protein 2
K06447	1.7580033221971003	0.12218887835954599	14.3875886725475	2.2207360475020597e-24	3.8014679161567717e-22	succinylglutamic semialdehyde dehydrogenase [EC:1.2.1.71]
K19588	2.3090273150014102	0.160508341416889	14.385715375403302	2.2381625709821498e-24	3.8014679161567717e-22	2,5-dioxopentanoate dehydrogenase [EC:1.2.1.26]
K13430	0.543969783942282	0.037824060674312994	14.3815807780708	2.2771141143643196e-24	3.8014679161567717e-22	serine/threonine-protein kinase PBS1 [EC:2.7.11.1]
K12284	1.63369150815535	0.11362132336142801	14.3783883150049	2.30765647983242e-24	3.8014679161567717e-22	MSHA biogenesis protein MshN
K19369	0.6317629770925001	0.0439524787403809	14.3737735663148	2.3525367037188098e-24	3.8014679161567717e-22	heat shock protein beta-11
K22187	2.13223671915227	0.148464866667148	14.361894278547801	2.47215421861817e-24	3.9303264730515e-22	alpha-ketoglutaric semialdehyde dehydrogenase [EC:1.2.1.-]
K07270	0.7156331768540829	0.0498828450908753	14.346278275634901	2.6387708312681697e-24	4.1286292196524365e-22	glycosyl transferase, family 25
K18873	0.9956533732918801	0.0696558494545656	14.2938946418465	3.2848678747628497e-24	4.832678006199613e-22	pathogen-induced protein kinase
K09900	0.628667466565084	0.0440009989145428	14.2875726022962	3.37292976356561e-24	4.841656261990782e-22	N4-acetylcytidine amidohydrolase [EC:3.5.1.135]
K00294	2.6395364673533703	0.18475839767203198	14.2864221632776	3.38920850235735e-24	4.841656261990782e-22	1-pyrroline-5-carboxylate dehydrogenase [EC:1.2.1.88]
K10913	1.6038392727359099	0.11230684363928098	14.280868562981698	3.468912031519479e-24	4.884723699241073e-22	TetR/AcrR family transcriptional regulator, hemagglutinin/protease regulatory protein
K08720	1.95637479911004	0.13707190755204302	14.272616716647502	3.59084023706885e-24	4.886734151360309e-22	outer membrane protein OmpU
K00318	3.2717216281703103	0.229260720337371	14.270746525422098	3.61906861163947e-24	4.886734151360309e-22	proline dehydrogenase [EC:1.5.5.2]
K22043	2.37480719021205	0.16703744839996898	14.2172142412377	4.5291803732369005e-24	5.797939082986511e-22	ArsR family transcriptional regulator, zinc-responsive transcriptional repressor
K17529	1.3798594257671397	0.0971852518953775	14.1982389185203	4.9044444947248704e-24	6.119380934747221e-22	uncharacterized serine/threonine-protein kinase SgK494 [EC:2.7.11.1]
K13004	1.0821515009751899	0.076347276881433	14.174068089629	5.42817270791507e-24	6.609909061801129e-22	galacturonosyltransferase WbtD [EC:2.4.1.-]
K09580	0.686524487053037	0.0487067339123017	14.0950630828409	7.56660628060803e-24	8.879052155708732e-22	protein disulfide-isomerase A1 [EC:5.3.4.1]
K08363	0.781973200640357	0.0555086002413775	14.087424241288199	7.81386647079803e-24	8.955963000308856e-22	mercuric ion transport protein
K07941	1.09308112845029	0.0776368628504166	14.079408779774301	8.08207218246614e-24	9.056777994869002e-22	ADP-ribosylation factor 6
K00131	2.59018686013206	0.183994906233802	14.0774922151416	8.147564130731008e-24	9.056777994869002e-22	glyceraldehyde-3-phosphate dehydrogenase (NADP+) [EC:1.2.1.9]
K08324	2.4483654374000094	0.173931317036982	14.076622192652302	8.17747023986346e-24	9.056777994869002e-22	succinate-semialdehyde dehydrogenase [EC:1.2.1.16 1.2.1.24]
K00908	1.87050907437498	0.132962140493054	14.0679825658545	8.48051452272877e-24	9.28804796117083e-22	calcium/calmodulin-dependent protein kinase kinase 1 [EC:2.7.11.17]
K15914	1.60016684444181	0.11382888363024	14.057652095049699	8.857752103100939e-24	9.594600272556698e-22	N,N'-diacetylbacillosaminyl-diphospho-undecaprenol alpha-1,3-N-acetylgalactosaminyltransferase [EC:2.4.1.290]
K00141	2.698296447612	0.19207924121535502	14.047829586054599	9.23210558980306e-24	9.891398347683562e-22	benzaldehyde dehydrogenase (NAD) [EC:1.2.1.28]
K11995	0.7561490046119209	0.0538610025531029	14.0388958387177	9.58640755381659e-24	1.0138021035711794e-21	deoxyribonuclease-1-like protein [EC:3.1.21.-]
K14519	2.31734874503757	0.16508994788626502	14.036885798971	9.66799206002748e-24	1.0138021035711794e-21	NADP-dependent aldehyde dehydrogenase [EC:1.2.1.4]
K01235	1.22985347053782	0.08769673305855799	14.023937125646501	1.02105843509714e-23	1.059428736289738e-21	alpha-glucuronidase [EC:3.2.1.139]
K08865	1.22461579152816	0.0875455182898844	13.988332189354999	1.1865995761723599e-23	1.2058053631269023e-21	PDZ-binding kinase [EC:2.7.12.2]
K01995	1.68161347450418	0.120471423259332	13.9586088468821	1.34533542071654e-23	1.353160330816626e-21	branched-chain amino acid transport system ATP-binding protein
K18978	2.7866052617358603	0.19970471090623698	13.953628079630999	1.3739541572300998e-23	1.3679864775572822e-21	glyceraldehyde-3-phosphate dehydrogenase [NAD(P)+] [EC:1.2.1.90]
K21802	2.9002595974081005	0.208359282561395	13.9195123046822	1.5871712585520098e-23	1.5337987348575648e-21	vanillin dehydrogenase [EC:1.2.1.67]
K00151	3.0419992030985403	0.21859975704999202	13.915839816797499	1.61202510984039e-23	1.5426923793880314e-21	5-carboxymethyl-2-hydroxymuconic-semialdehyde dehydrogenase [EC:1.2.1.60]
K10217	3.0771327166871805	0.221412568925473	13.8977327783182	1.74041618119775e-23	1.6338364093396403e-21	aminomuconate-semialdehyde/2-hydroxymuconate-6-semialdehyde dehydrogenase [EC:1.2.1.32 1.2.1.85]
K15038	3.07755216584066	0.22159245595456897	13.888343592670003	1.81099656894363e-23	1.6840559603846566e-21	succinyl-CoA reductase [EC:1.2.1.76]
K13877	2.9133716579554703	0.210221444089584	13.858584553885802	2.05432248976169e-23	1.892472596409437e-21	2,5-dioxopentanoate dehydrogenase [EC:1.2.1.26]
K23234	3.22775826760717	0.23340292664549697	13.8291250842353	2.3276354418871996e-23	2.0669822117731645e-21	aminomuconate-semialdehyde dehydrogenase [EC:1.2.1.32]
K00135	3.0251180931210397	0.219525021735343	13.7802883207004	2.86380982279938e-23	2.4546585585507383e-21	succinate-semialdehyde dehydrogenase / glutarate-semialdehyde dehydrogenase [EC:1.2.1.16 1.2.1.79 1.2.1.20]
K09472	3.3867008073760294	0.246886878225094	13.7176217372244	3.7381244513663597e-23	3.096360732530942e-21	4-(gamma-glutamylamino)butanal dehydrogenase [EC:1.2.1.99]
K04415	1.36996868483365	0.09994858287116098	13.7067344576522	3.9154130959373995e-23	3.1896055278227228e-21	mitogen-activated protein kinase kinase kinase 8 [EC:2.7.11.25]
K04430	1.33545754645796	0.0974939700848648	13.6978476237606	4.06638491743266e-23	3.262384447156657e-21	mitogen-activated protein kinase kinase 4 [EC:2.7.12.2]
K22445	2.4485763116671	0.17875971894588696	13.6975842550319	4.07094741808125e-23	3.262384447156657e-21	4,4'-diapolycopenoate synthase [EC:1.2.99.10]
K18601	3.18683432255507	0.232744678481702	13.692404669976598	4.16173136283082e-23	3.3082408099534996e-21	aldehyde dehydrogenase [EC:1.2.1.-]
K00130	3.3422117832170897	0.244186428258848	13.687131619265099	4.256247709070879e-23	3.3563066934649323e-21	betaine-aldehyde dehydrogenase [EC:1.2.1.8]
K23463	3.4259198716233397	0.25048893557289703	13.6769309342461	4.4452674926519695e-23	3.3966667965170906e-21	(Z)-2-((N-methylformamido)methylene)-5-hydroxybutyrolactone dehydrogenase [EC:1.2.1.-]
K08859	1.6937184093817699	0.123895430117781	13.6705478787364	4.567822118458e-23	3.437024627606146e-21	serine/threonine kinase 35 [EC:2.7.11.1]
K07889	2.0221709113494297	0.148050382211083	13.6586672803472	4.8050610956248994e-23	3.567696094305938e-21	Ras-related protein Rab-5C
K15786	3.30567574651137	0.24203692522119	13.6577331888117	4.8242314378278594e-23	3.567696094305938e-21	aspartate-semialdehyde dehydrogenase [EC:1.2.1.-]
K00206	3.03101505634789	0.22215774413672398	13.6435264416553	5.12547119345944e-23	3.714835996612478e-21	phosphonoacetaldehyde dehydrogenase [EC:1.2.1.-]
K00137	3.3864240995072503	0.24867277881687697	13.6179927518364	5.71530649088667e-23	4.052933530983447e-21	aminobutyraldehyde dehydrogenase [EC:1.2.1.19]
K03658	0.954842247052138	0.0702469367734474	13.5926531591205	6.36824234466466e-23	4.410491210999389e-21	DNA helicase IV [EC:3.6.4.12]
K20714	1.59541319358653	0.117382785041161	13.5915431979833	6.39850099597152e-23	4.410491210999389e-21	serine/threonine-protein kinase OXI1 [EC:2.7.11.1]
K00146	3.5258680112458904	0.259572826408947	13.583347918287199	6.626438015658479e-23	4.443319695261608e-21	phenylacetaldehyde dehydrogenase [EC:1.2.1.39]
K04432	1.2595906235466598	0.0929686409644326	13.548553689502098	7.688847280565229e-23	5.120876192198072e-21	mitogen-activated protein kinase kinase 3 [EC:2.7.12.2]
K19169	2.60727669865042	0.192496472941701	13.5445427067126	7.821860169197608e-23	5.174501724012136e-21	DNA sulfur modification protein DndB
K19266	3.42829791387459	0.25368237765673	13.514135059525499	8.908562465659848e-23	5.791839370231607e-21	lactaldehyde dehydrogenase [EC:1.2.1.22]
K21681	0.8302369882980191	0.0614374206390726	13.513539137253598	8.931313627627109e-23	5.791839370231607e-21	ribitol-5-phosphate 2-dehydrogenase (NADP+) / D-ribitol-5-phosphate cytidylyltransferase [EC:1.1.1.405 2.7.7.40]
K19058	1.20757445606751	0.0895472031171526	13.485339731802302	1.0077530148540001e-22	6.492432331644365e-21	mercuric ion transport protein
K00128	3.2149425032550605	0.23848292164035997	13.480808106264801	1.02750715636922e-22	6.576713013202209e-21	aldehyde dehydrogenase (NAD+) [EC:1.2.1.3]
K20199	3.5053338961075697	0.260348521167378	13.4640054047167	1.1042168635304598e-22	7.022106854077253e-21	4-hydroxybenzaldehyde dehydrogenase (NADP+) [EC:1.2.1.96]
K00149	3.65774819979469	0.27197006572981197	13.4490837805234	1.17716025034003e-22	7.343840878228908e-21	aldehyde dehydrogenase family 9 member A1 [EC:1.2.1.47 1.2.1.3]
K14085	3.68887088593427	0.274385888134071	13.444098422918199	1.20259656174596e-22	7.455342332786119e-21	aldehyde dehydrogenase family 7 member A1 [EC:1.2.1.31 1.2.1.8 1.2.1.3]
K12254	3.7551747708032797	0.27945346455617104	13.437567420276102	1.2367581560184798e-22	7.619203214921347e-21	4-guanidinobutyraldehyde dehydrogenase / NAD-dependent aldehyde dehydrogenase [EC:1.2.1.54 1.2.1.-]
K18275	3.56989831721756	0.265714767737043	13.4350768217384	1.25004148281382e-22	7.653204283289332e-21	2-formylbenzoate dehydrogenase [EC:1.2.1.78]
K24033	1.90308560877058	0.141688314305749	13.4314930493415	1.2694075197568098e-22	7.723796248298071e-21	proteasome accessory factor BC
K07248	3.78387161190259	0.28194517517085904	13.4205935945155	1.3301820434280299e-22	7.999214013430065e-21	lactaldehyde dehydrogenase / glycolaldehyde dehydrogenase [EC:1.2.1.22 1.2.1.21]
K11947	3.57618136623878	0.267279837423528	13.3799144773199	1.58404295827877e-22	9.40597074683966e-21	aldehyde dehydrogenase [EC:1.2.1.-]
K14699	2.79829956981654	0.209295424629948	13.370094328455501	1.6523111097202498e-22	9.752593178750001e-21	ATP-binding cassette, subfamily B, bacterial IrtB [EC:7.-.-.-]
K00139	3.77977948079629	0.283253174333255	13.344173422569598	1.84707900504491e-22	1.0837296281385523e-20	succinate-semialdehyde dehydrogenase [EC:1.2.1.24]
K18128	3.76002870296926	0.28229578389032206	13.31946460961	2.0542274834933998e-22	1.1910894296937908e-20	D-glyceraldehyde dehydrogenase (NADP+) [EC:1.2.1.89]
K03707	2.49922858368956	0.18823634955069396	13.2770774064363	2.46554677960585e-22	1.4212219068172433e-20	thiaminase (transcriptional activator TenA) [EC:3.5.99.2]
K19584	1.77239994058532	0.133952158000715	13.231589300531098	2.99971218605034e-22	1.6896093153084685e-20	protein kinase X [EC:2.7.11.11]
K07176	2.02857753058505	0.1537415825302	13.194722580578198	3.5170797560919295e-22	1.95863588450837e-20	putative serine/threonine protein kinase
K17761	3.9655020546185398	0.300876021735899	13.179854053306197	3.7503459772275703e-22	2.0768067582883234e-20	succinate-semialdehyde dehydrogenase, mitochondrial [EC:1.2.1.24]
K01709	1.78430775564031	0.136005965139255	13.119334536638698	4.87197601706556e-22	2.6679482000119568e-20	CDP-glucose 4,6-dehydratase [EC:4.2.1.45]
K24712	4.64896828447754	0.354732807327492	13.1055492710196	5.17148152372679e-22	2.8163145513466833e-20	D-galactose transport system ATP-binding protein [EC:7.5.2.11]
K17680	1.44268392827074	0.110503000366135	13.055608657598698	6.420379198633239e-22	3.4024557935982713e-20	twinkle protein [EC:3.6.4.12]
K06667	1.57492863960655	0.12133972868997502	12.9794969595698	8.932655659564129e-22	4.634167728227559e-20	serine/threonine-protein kinase CAK1 [EC:2.7.11.22]
K22009	2.22572970328256	0.171965024264745	12.942920880562198	1.04714269380732e-21	5.375877881697267e-20	protein kinase MCK1
K07249	4.34216723242832	0.337198181910333	12.877196454110699	1.3938218925950798e-21	7.081908451190569e-20	retinal dehydrogenase [EC:1.2.1.36]
K23777	1.80033602238494	0.140621901731841	12.8026715626282	1.92885381708968e-21	9.750108756437424e-20	TetR/AcrR family transcriptional regulator, regulator of cefoperazone and chloramphenicol sensitivity
K06367	1.33673559724691	0.104583412631233	12.781525899908399	2.1153527295707397e-21	1.0638281558866724e-19	response regulator aspartate phosphatase I [EC:3.1.-.-]
K11889	3.2194403914845497	0.25197105993908203	12.777024441865999	2.15733980712348e-21	1.0794364710058956e-19	type VI secretion system protein ImpN [EC:2.7.11.1]
K24699	1.68367155952134	0.131889418591717	12.765781952026	2.2659022517817603e-21	1.128030227061253e-19	TetR/AcrR family transcriptional regulator, regulator of mycofactocin system
K20928	4.516292161813809	0.35574325998632106	12.6953695819493	3.0826712832672997e-21	1.5192945419582885e-19	2-hydroxy-2-methylpropanal dehydrogenase [EC:1.2.1.98]
K00978	1.7199346426428703	0.13591508769658198	12.654479144231999	3.6870056166169896e-21	1.8081002170643617e-19	glucose-1-phosphate cytidylyltransferase [EC:2.7.7.33]
K08807	4.19481651511167	0.332023436286288	12.6340976469344	4.03140418545562e-21	1.9662018967751024e-19	proto-oncogene serine/threonine-protein kinase Pim-3 [EC:2.7.11.1]
K04433	2.03880659661082	0.16138625093308198	12.6330872972332	4.04929476560156e-21	1.9662018967751024e-19	mitogen-activated protein kinase kinase 6 [EC:2.7.12.2]
K11614	3.1212039588228797	0.247253948509679	12.623474681136198	4.223553975899589e-21	2.0407633108059927e-19	two-component system, CitB family, sensor histidine kinase MalK [EC:2.7.13.3]
K07318	1.4468504445768002	0.115025626937196	12.5785051827345	5.14448376065102e-21	2.4616105062493738e-19	adenine-specific DNA-methyltransferase [EC:2.1.1.72]
K12355	4.59683463995375	0.36603828354789003	12.55834388523	5.620557187605339e-21	2.6764170144070446e-19	coniferyl-aldehyde dehydrogenase [EC:1.2.1.68]
K03819	3.2966212984718997	0.263162097510404	12.526960871869399	6.451342343651329e-21	3.057253917373613e-19	putative colanic acid biosynthesis acetyltransferase WcaB [EC:2.3.1.-]
K00152	4.89552307785572	0.391469077139904	12.5055166901629	7.089037040264829e-21	3.343379813678967e-19	salicylaldehyde dehydrogenase [EC:1.2.1.65]
K14698	3.17938060056095	0.257347206653323	12.3544399098295	1.37915905095427e-20	6.412439040215207e-19	ATP-binding cassette, subfamily B, bacterial IrtA [EC:7.-.-.-]
K19417	2.9582972533372702	0.24108181254166897	12.270926712175601	1.99455310695496e-20	9.230192476645558e-19	HTH-type transcriptional regulator, biofilm formation regulator
K20875	2.73446673107259	0.22598440637389203	12.1002452113815	4.24935514216883e-20	1.9481810993654957e-18	NIMA (never in mitosis gene a)-related kinase 6 [EC:2.7.11.1]
K08190	3.3705099539817898	0.27964092035578497	12.0529926367483	5.24197818000487e-20	2.3921379129772226e-18	MFS transporter, MCT family, solute carrier family 16 (monocarboxylic acid transporters), member 14
K20602	3.29333388099117	0.279171611288	11.796807941168801	1.6425524128071697e-19	7.29308069055868e-18	mitogen-activated protein kinase kinase 1 [EC:2.7.12.2]
K06977	1.4930740521243402	0.12704058713620198	11.752732617046199	2.0005318565417998e-19	8.764107782192232e-18	uncharacterized protein
K21502	2.22261284374558	0.19178473137267002	11.589102155513402	4.16631386356501e-19	1.8171396350955888e-17	DNA primase/helicase [EC:2.7.7.- 3.6.4.12]
K12455	1.21058953819848	0.10466406462217599	11.566429629582501	4.61302349011951e-19	2.0031089225598246e-17	CDP-abequose synthase [EC:1.1.1.341]
K16310	3.3568456828724904	0.291807343167151	11.503636770887	6.11790780468187e-19	2.6333719314737633e-17	serine/threonine-protein kinase NIM1 [EC:2.7.11.1]
K00981	3.89217291179071	0.338428269163199	11.500732256837	6.198384573577979e-19	2.656412032250354e-17	phosphatidate cytidylyltransferase [EC:2.7.7.41]
K00138	5.4476320798482005	0.477276357857669	11.4139994369316	9.16041880559075e-19	3.891993455461553e-17	aldehyde dehydrogenase [EC:1.2.1.-]
K00154	4.15511528876508	0.36445459341334097	11.4009134851337	9.717074210523078e-19	4.1107811370440334e-17	coniferyl-aldehyde dehydrogenase [EC:1.2.1.68]
K06361	1.6053539083843003	0.14208158480317198	11.298817581519899	1.5404685063543599e-18	6.434066977599546e-17	response regulator aspartate phosphatase C [EC:3.1.-.-]
K09648	2.7982203945113997	0.24995746381117	11.194786312223599	2.46589780677077e-18	1.0212754067789698e-16	mitochondrial inner membrane protease subunit 2 [EC:3.4.21.-]
K08683	7.99190108952461	0.715971795702682	11.1623127300441	2.85652442973886e-18	1.1731983876639976e-16	3-hydroxyacyl-CoA dehydrogenase / 3-hydroxy-2-methylbutyryl-CoA dehydrogenase [EC:1.1.1.35 1.1.1.178]
K08957	8.09240866774857	0.7297485471750359	11.0893111045928	3.9769066922521895e-18	1.6131839203921742e-16	casein kinase 1, alpha [EC:2.7.11.1]
K18370	5.650233603758969	0.515059473170603	10.9700605426734	6.834533328982059e-18	2.7385363830803317e-16	alcohol dehydrogenase [EC:1.1.1.-]
K07700	3.4859992190838702	0.31785412196898305	10.9672927866704	6.9210640172523695e-18	2.761980891419296e-16	two-component system, CitB family, cit operon sensor histidine kinase CitA [EC:2.7.13.3]
K20876	3.69557480556782	0.337822627074808	10.9393939582072	7.857140710227819e-18	3.110354858663278e-16	NIMA (never in mitosis gene a)-related kinase 7 [EC:2.7.11.1]
K17819	4.5069563572956906	0.42189890433677396	10.6825505138029	2.5332513526725503e-17	9.908832771148146e-16	beta-apo-4'-carotenal oxygenase [EC:1.2.1.82]
K00129	4.5918857415904295	0.43034599591212896	10.6702183480476	2.68005103581784e-17	1.0400497267738759e-15	aldehyde dehydrogenase (NAD(P)+) [EC:1.2.1.5]
K05521	1.73146785616757	0.162401419358083	10.661654701119302	2.7869846269952006e-17	1.0773061752271251e-15	ADP-ribosyl-[dinitrogen reductase] hydrolase [EC:3.2.2.24]
K16013	7.6264410000826	0.723465291615261	10.5415437180895	4.82711748841709e-17	1.8300345032048944e-15	ATP-binding cassette, subfamily C, bacterial CydD
K08884	4.26122274749524	0.41608838679032706	10.241147993497199	1.91473432167545e-16	7.095314364193576e-15	serine/threonine protein kinase, bacterial [EC:2.7.11.1]
K20603	3.47777662118883	0.34090050966618896	10.2017348832781	2.29509130699423e-16	8.472926971176825e-15	mitogen-activated protein kinase kinase 2 [EC:2.7.12.2]
K24311	2.00482586251737	0.19750231397605103	10.1508980940875	2.89971671050128e-16	1.0665114781869819e-14	UDP-4-keto-6-deoxy-GlcNAc-4-reductase [EC:1.1.1.-]
K07487	1.20654436556585	0.12105596436017402	9.966831225069189	6.76950676577642e-16	2.453199565818315e-14	transposase
K12132	4.62507738310417	0.464917928660651	9.948158799614859	7.378183449668139e-16	2.6639836726512402e-14	eukaryotic-like serine/threonine-protein kinase [EC:2.7.11.1]
K03828	1.8281482735188201	0.18399862103478898	9.9356629046321	7.815864608183679e-16	2.811714505214107e-14	putative acetyltransferase [EC:2.3.1.-]
K20427	9.12013180354632	0.9180874471307472	9.93383781909775	7.881932087350099e-16	2.8251710758185425e-14	valienol-1-phosphate guanylyltransferase [EC:2.7.7.91]
K12453	0.9081067179093629	0.0915583266561706	9.91834113919076	8.465942966220441e-16	3.016206077380413e-14	CDP-paratose synthetase [EC:1.1.1.342]
K24327	2.3086152964376	0.233807592952822	9.87399625171041	1.03880047978682e-15	3.67005603199236e-14	glutamine-dependent amidotransferase [EC:6.3.5.-]
K02089	5.2026304881793	0.529763888098606	9.8206589861235	1.32879155971337e-15	4.677820858605246e-14	cyclin-dependent kinase 4 [EC:2.7.11.22]
K20535	4.398088299546821	0.451674138409839	9.73730378947685	1.9528096484788604e-15	6.801711909913825e-14	mitogen-activated protein kinase 1/2 [EC:2.7.11.24]
K06039	1.4096376096964898	0.14534144717945402	9.69879987472536	2.3331071760799e-15	8.097689237542104e-14	uncharacterized protein involved in oxidation of intracellular sulfur
K20537	5.34094498701849	0.555129160619094	9.62108526430522	3.3417420341021597e-15	1.1477195550573167e-13	mitogen-activated protein kinase 7/14 [EC:2.7.11.24]
K13003	3.0767850567234905	0.32040686336838	9.6027439124674	3.63757792561261e-15	1.2406783949053114e-13	glycosyltransferase WbtG [EC:2.4.1.-]
K07720	12.4007705965416	1.3133597426131298	9.44202124839644	7.65276179195359e-15	2.5745144362896425e-13	two-component system, response regulator YesN
K04367	3.97369342664761	0.42118065945160704	9.43465312918572	7.918324283930059e-15	2.654793281180224e-13	proto-oncogene serine/threonine-protein kinase mos [EC:2.7.11.1]
K11916	3.63981353296363	0.38982817403373504	9.33696888888448	1.2447967134530701e-14	4.159308882883699e-13	serine/threonine-protein kinase Stk1 [EC:2.7.11.-]
K08806	5.21475179924074	0.568869831539521	9.16686298010945	2.7378116329329202e-14	9.086400426201951e-13	proto-oncogene serine/threonine-protein kinase Pim-2 [EC:2.7.11.1]
K16012	9.41342366357215	1.03939077845846	9.05667421596082	4.5626704863231496e-14	1.5092027846874929e-12	ATP-binding cassette, subfamily C, bacterial CydC
K08817	6.1460699122882305	0.6801931188820021	9.03577196192489	5.02690380574312e-14	1.6516730271069977e-12	cell cycle related kinase [EC:2.7.11.22]
K08220	6.196473569313801	0.6967248828456929	8.89371647529656	9.71190647433331e-14	3.1594145913367472e-12	MFS transporter, FLVCR family, feline leukemia virus subgroup C receptor-related protein
K02090	5.1684737446799405	0.59228728152548	8.726295339937309	2.11024318033626e-13	6.797603604109319e-12	cyclin-dependent kinase 5 [EC:2.7.11.22]
K21591	1.12539381810505	0.131214105163489	8.57677470499719	4.2188422559941e-13	1.350166497316034e-11	teichoic acid glycerol-phosphate transferase [EC:2.7.8.45]
K16556	9.18798009504631	1.07360717524414	8.55804646886509	4.60112729017329e-13	1.458305842419232e-11	succinoglycan biosynthesis protein ExoM [EC:2.4.-.-]
K07481	2.13165474166741	0.25360639624907	8.405366635839451	9.328743486018191e-13	2.9284530108815706e-11	transposase, IS5 family
K11480	4.0369565021204	0.48256273711942405	8.36566148107152	1.12098104482892e-12	3.496680430024893e-11	aurora kinase C [EC:2.7.11.1]
K20391	2.4618966189953997	0.29512821585918897	8.34178667677784	1.25185934420221e-12	3.892611216341068e-11	HTH-type transcriptional regulator, pleiotropic regulator of extracellular virulence genes
K02844	6.890590146602429	0.84129527432176	8.190453883337831	2.51944744518654e-12	7.736508868287766e-11	UDP-glucose:(heptosyl)LPS alpha-1,3-glucosyltransferase [EC:2.4.1.-]
K20536	5.69173325476406	0.696636232390796	8.17030896488189	2.7650684885530203e-12	8.464372699275503e-11	mitogen-activated protein kinase 3 [EC:2.7.11.24]
K21231	3.94671178115735	0.501174913034626	7.8749188726545	1.07890063987763e-11	3.2722226483919386e-10	3,8-divinyl protochlorophyllide a 8-vinyl-reductase (ferredoxin) [EC:1.3.7.13]
K01573	14.1698450282517	1.8302378984218601	7.74207825139549	1.9863707746155897e-11	6.006029670363762e-10	oxaloacetate decarboxylase (Na+ extruding) subunit gamma
K07703	5.14897575478084	0.6704805853438891	7.679529977948481	2.6464442038899897e-11	7.953048938336472e-10	two-component system, CitB family, response regulator DcuR
K07471	4.0180970741037205	0.52846146290273	7.60338710798918	3.7510130274808895e-11	1.1238217450419188e-09	probable transcriptional regulator
K11479	4.64803669846304	0.622209367173636	7.47021331352915	6.89491014425554e-11	2.040934813571377e-09	aurora kinase B [EC:2.7.11.1]
K08795	4.11174811392967	0.55529873298256	7.40456959418059	9.301614422585819e-11	2.7450902204619285e-09	pregnancy upregulated non-ubiquitously expressed CaM kinase [EC:2.7.11.17]
K04563	5.813627734028961	0.8144946516006429	7.13771136815207	3.12568957083955e-10	9.06174179404866e-09	cyclin-dependent kinase [EC:2.7.11.22]
K14502	5.30847738961434	0.7496587101113679	7.08119217186942	4.0357988977772596e-10	1.1665944203926817e-08	protein brassinosteroid insensitive 2 [EC:2.7.11.1]
K06160	9.98249095873817	1.42157914218456	7.0221141141659995	5.26905523780915e-10	1.5143191908440907e-08	putative pyoverdin transport system ATP-binding/permease protein
K16564	3.0423752814536	0.43325738694169996	7.0220967331435	5.26946822014328e-10	1.5143191908440907e-08	succinoglycan biosynthesis protein ExoU [EC:2.4.-.-]
K06223	1.51563345278716	0.217556538662242	6.966618710275531	6.765734331620159e-10	1.927452118693061e-08	DNA adenine methylase [EC:2.1.1.72]
K18694	4.54728842543216	0.657035975750994	6.920912390276039	8.30987227794979e-10	2.3537474437859504e-08	phosphatidylglycerol phospholipase C [EC:3.1.4.-]
K02202	5.77365460773433	0.83570698587128	6.9087068857213305	8.77833787652543e-10	2.4793145114301192e-08	cyclin-dependent kinase 7 [EC:2.7.11.22 2.7.11.23]
K03208	1.3218644487332398	0.191470318013102	6.903756480118179	8.97572864325618e-10	2.5278216353307477e-08	colanic acid biosynthesis glycosyl transferase WcaI
K04411	4.84354105346829	0.7096575072338539	6.82518116710657	1.2768282451892403e-09	3.5754818218268016e-08	serine/threonine kinase 4
K07495	0.728309550188409	0.107559068398664	6.771251936554131	1.6253004293203301e-09	4.538409725725352e-08	putative transposase
K08811	5.5645087323349705	0.8225577410668291	6.7648852530619905	1.67221525682029e-09	4.656221973581243e-08	testis-specific serine kinase [EC:2.7.11.1]
K12766	4.93971162756757	0.7313811557011491	6.7539498236484405	1.7559505097131901e-09	4.875606809645891e-08	serine/threonine-protein kinase MDS1/RIM11 [EC:2.7.11.1]
K02831	4.57572524137319	0.683674488016885	6.69284187369031	2.3063614751638396e-09	6.38590029794662e-08	ser/thr/tyr protein kinase RAD53 [EC:2.7.11.-]
K04345	4.94310276405228	0.738666479805769	6.69192781748003	2.31577568359861e-09	6.39400585804804e-08	protein kinase A [EC:2.7.11.11]
K13892	6.46378713157704	0.9675109793322291	6.680841116695451	2.4330396572874e-09	6.699014497732375e-08	glutathione transport system ATP-binding protein
K16318	17.899175980722898	2.82878003172215	6.32752486230821	1.16015370050054e-08	3.133050692009267e-07	tRNA (guanine6-N2)-methyltransferase [EC:2.1.1.256]
K20531	4.22859429133467	0.674393792091846	6.270215326594781	1.4910920047679698e-08	4.0048212237051436e-07	type IV secretion system protein TrbF
K05803	5.02589173753819	0.806204410771545	6.234016671687971	1.74655884828208e-08	4.678214828129474e-07	lipoprotein NlpI
K12989	5.24419287204962	0.8483316231592719	6.18177223256127	2.19319981709733e-08	5.858637018191973e-07	mannosyltransferase [EC:2.4.1.-]
K08312	8.111040156853841	1.31492884436944	6.1684251521179405	2.3243392627511297e-08	6.192165435929158e-07	ADP-ribose diphosphatase [EC:3.6.1.-]
K21285	1.1821579363917099	0.1919827089742	6.15762712542292	2.43607593928281e-08	6.472345157280501e-07	teichoic acid glycerol-phosphate primase [EC:2.7.8.44]
K08757	2.2890793718326803	0.37404108011039505	6.119860875059709	2.8702250408954e-08	7.605324792501602e-07	apolipoprotein A-I
K20881	9.276782502558609	1.51812284017889	6.110692927500829	2.9866477753140405e-08	7.892597083450535e-07	5'-nucleotidase [EC:3.1.3.5]
K12345	11.556136181366801	1.9121393659210602	6.043563762832901	3.99350612621938e-08	1.0469146246315007e-06	3-oxo-5-alpha-steroid 4-dehydrogenase 3 / polyprenol reductase [EC:1.3.1.22 1.3.1.94]
K23189	2.3286653385075695	0.39018987373071295	5.968031195280809	5.5301775628829894e-08	1.4459140646508654e-06	O26-antigen biosynthesis N-acetyl-L-fucosamine transferase
K21592	2.07906222701498	0.354459449501217	5.865444495669559	8.58505631065679e-08	2.2327941966792604e-06	teichoic acid ribitol-phosphate primase [EC:2.7.8.46]
K20095	12.8165581845044	2.1962928645587	5.835541512392809	9.75416957018711e-08	2.5235393557305598e-06	16S rRNA (guanosine(1370)-2'-O)-methyltransferase [EC:2.1.1.-]
K16558	1.6305204290128898	0.28362535513554	5.74885284227741	1.41035665717232e-07	3.6297351357043234e-06	succinoglycan biosynthesis protein ExoL [EC:2.-.-.-]
K13631	7.015413427030059	1.2245305647700002	5.72906355207862	1.5337595050490598e-07	3.93704881283036e-06	AraC family transcriptional regulator, mar-sox-rob regulon activator
K07025	6.89562594271994	1.21371713426531	5.68141105373289	1.8761891170710602e-07	4.791087079525762e-06	putative hydrolase of the HAD superfamily
K08070	7.62760257375007	1.34500367882741	5.67106446905774	1.95993463074158e-07	4.992009213235079e-06	2-alkenal reductase [EC:1.3.1.74]
K02851	4.00986337593284	0.710247883361607	5.64572379568967	2.18088484253966e-07	5.540459250750884e-06	UDP-GlcNAc:undecaprenyl-phosphate/decaprenyl-phosphate GlcNAc-1-phosphate transferase [EC:2.7.8.33 2.7.8.35]
K13787	17.0583331048201	3.0251386043937405	5.63886001125515	2.244833374585e-07	5.688257730921425e-06	geranylgeranyl diphosphate synthase, type I [EC:2.5.1.1 2.5.1.10 2.5.1.29]
K11915	4.75792484783076	0.8446382311435721	5.633091982337709	2.29999588315018e-07	5.8130921590285445e-06	serine/threonine protein phosphatase Stp1 [EC:3.1.3.16]
K18582	10.0533515425793	1.7952616861136699	5.5999365554012694	2.64390477260027e-07	6.6652095507725985e-06	carbapenam-3-carboxylate synthase [EC:6.3.3.6]
K07953	5.63193174148905	1.0161455824800099	5.54244572686497	3.36389201084394e-07	8.458643762981815e-06	GTP-binding protein SAR1 [EC:3.6.5.-]
K15270	5.722682745199831	1.0457415148379101	5.472368328120589	4.505447042640921e-07	1.1300303180486401e-05	S-adenosylmethionine uptake transporter
K08808	4.24833332543814	0.776881952930631	5.46844125984926	4.57961697537564e-07	1.1457178813776061e-05	protein serine kinase H [EC:2.7.11.1]
K04757	2.62856176232769	0.48089865389955894	5.46593703478467	4.6275383471236e-07	1.1547758351290464e-05	serine/threonine-protein kinase RsbW [EC:2.7.11.1]
K11481	5.0554921225921605	0.937759421274076	5.39103314549863	6.31203342409333e-07	1.5632591321931645e-05	aurora kinase A [EC:2.7.11.1]
K01872	13.569381078776601	2.5188648106783	5.3871017695159695	6.41539652756456e-07	1.5848762800051095e-05	alanyl-tRNA synthetase [EC:6.1.1.7]
K04771	7.517128256007321	1.39949359570349	5.37132022546246	6.8472897559089e-07	1.6873433780998506e-05	serine protease Do [EC:3.4.21.107]
K08838	4.54784375207865	0.8736848205714609	5.2053596960789505	1.35166201159211e-06	3.2978545664018386e-05	serine/threonine-protein kinase 24/25/MST4 [EC:2.7.11.1]
K20604	3.8043426446313	0.7368117517146991	5.16324914169445	1.60379974194324e-06	3.9033713719344486e-05	mitogen-activated protein kinase kinase 9 [EC:2.7.12.2]
K02088	5.57937803045776	1.1122339039113702	5.016371116576191	2.89771858647528e-06	7.035175395784935e-05	cyclin-dependent kinase 3 [EC:2.7.11.22]
K20074	5.56183446377066	1.10985992161893	5.0112940880482695	2.95715691896007e-06	7.161841707663246e-05	PPM family protein phosphatase [EC:3.1.3.16]
K23160	2.31946502721249	0.469553329864469	4.93972650110261	3.93300682237462e-06	9.501874570624173e-05	GlcNAc transferase
K13606	3.60568641594378	0.751151843175732	4.800209769438361	6.81813666038467e-06	0.0001631222647121643	chlorophyll(ide) b reductase [EC:1.1.1.294]
K20999	3.4363091628455003	0.717820248221601	4.78714437403925	7.17576904875755e-06	0.00017126284627991083	polysaccharide biosynthesis protein PslF
K02480	5.19741344648966	1.09669425501296	4.73916355696442	8.652551967936211e-06	0.00020551374638059572	two-component system, NarL family, sensor kinase [EC:2.7.13.3]
K13413	3.99544849156908	0.852343135878423	4.68760564071579	1.0568583805627301e-05	0.00024862656461114153	mitogen-activated protein kinase kinase 4/5 [EC:2.7.12.2]
K19712	4.11754108027408	0.8793459570137641	4.68250413552493	1.07791926196979e-05	0.00025297738488657664	adenosylcobinamide-phosphate guanylyltransferase [EC:2.7.7.62]
K05541	11.1082702474944	2.3772011441886	4.672835647353639	1.11895883811325e-05	0.0002619852082489859	tRNA-dihydrouridine synthase C [EC:1.-.-.-]
K16562	2.3040419978580697	0.49642676240017203	4.64125259226208	1.26387409724814e-05	0.00029521343546386056	succinoglycan biosynthesis protein ExoW [EC:2.4.-.-]
K06234	3.2899089996934103	0.713291210947152	4.61229431850824	1.4126512907134101e-05	0.00032918448634898544	Ras-related protein Rab-23
K14953	1.9810993195891398	0.43032974316724004	4.60367741492418	1.4601120683052801e-05	0.00033864293311259164	ipoprotein LpqH
K20862	7.40361501274758	1.6671242644858402	4.44094970630816	2.70854918822282e-05	0.0006223349498441104	FMN hydrolase / 5-amino-6-(5-phospho-D-ribitylamino)uracil phosphatase [EC:3.1.3.102 3.1.3.104]
K12776	3.8611512730799	0.8856708660075641	4.35957805689741	3.6726008254322295e-05	0.0008418796822391973	meiosis-specific serine/threonine-protein kinase MEK1 [EC:2.7.11.1]
K22082	2.05116136013879	0.49758043900861604	4.12227089196984	8.76648938550764e-05	0.0019956417060727205	methylamine---glutamate N-methyltransferase subunit B [EC:2.1.1.21]
K07955	3.99964662144681	0.98533011815963	4.05919452550301	0.000109959514863395	0.0024745911826677728	ADP-ribosylation factor-like protein 8
K03319	6.05293887405196	1.5075004782222199	4.01521522645893	0.000128625254475614	0.002888061807212135	divalent anion:Na+ symporter, DASS family
K07698	8.23626775235199	2.06035510751469	3.9974991312478196	0.000136972739372676	0.0030685006636283346	two-component system, sporulation sensor kinase C [EC:2.7.13.3]
K13789	17.524383023685697	4.40471096876025	3.9785545857548397	0.000146472965447398	0.003259106140891653	geranylgeranyl diphosphate synthase, type II [EC:2.5.1.1 2.5.1.10 2.5.1.29]
K11934	6.86187606603999	1.7287966780657602	3.9691631486227297	0.00015141357656060602	0.0033614496039592193	outer membrane protein X
K11622	1.8982441366175602	0.47979217241642996	3.95638829841102	0.00015839101322209298	0.003508449926584653	lia operon protein LiaF
K05926	4.7773450906810195	1.22397517170157	3.90313888805403	0.000190934829949786	0.004210390646118659	23S rRNA (adenosine1067-2'-O)-methyltransferase [EC:2.1.1.230]
K12454	0.9169213474936808	0.236083980239129	3.88387787500419	0.000204211078630973	0.004473130226812224	CDP-paratose 2-epimerase [EC:5.1.3.10]
K18704	1.1087412954756202	0.28615541012053197	3.8746123828607897	0.000210907736977127	0.004609573311271709	CDP-ribitol ribitolphosphotransferase / teichoic acid ribitol-phosphate polymerase [EC:2.7.8.14 2.7.8.47]
K02087	4.92928775116602	1.27296044206792	3.8723023813358997	0.00021260969993049399	0.004636490734988671	cyclin-dependent kinase 1 [EC:2.7.11.22 2.7.11.23]
K03325	1.25495100159683	0.326814529976662	3.8399486145442796	0.00023787075054536498	0.005175920503588659	arsenite transporter
K23159	0.976131152146039	0.25552170602729896	3.82014963551375	0.000254716888641806	0.005518119497455565	lipid A 4'-phosphatase [EC:3.1.3.-]
K07099	9.025578959439711	2.36841123518957	3.8108158014700897	0.000263048050471456	0.005686106652406013	uncharacterized protein
K02315	3.30663786612832	0.871105870769365	3.79590814054311	0.000276895892074076	0.005928627684481006	DNA replication protein DnaC
K07116	0.3715932632905479	0.0979279406956702	3.7945581276476004	0.00027818370275191497	0.005928627684481006	acyl-homoserine-lactone acylase [EC:3.5.1.97]
K01434	0.3715932632905479	0.0979279406956702	3.7945581276476004	0.00027818370275191497	0.005928627684481006	penicillin G amidase [EC:3.5.1.11]
K19274	0.377361966848661	0.0994562535207178	3.79425077348256	0.000278477692798489	0.005928627684481006	aminoglycoside 3'-phosphotransferase VI [EC:2.7.1.95]
K12977	1.20844187745626	0.318748241989452	3.7912111135541404	0.000281401186031351	0.005977955798946178	lipid A 1-phosphatase [EC:3.1.3.-]
K00897	0.55437687172231	0.14631578922262803	3.78890668374001	0.00028363702965974503	0.0060124950566798	kanamycin kinase [EC:2.7.1.95]
K10673	0.43264831850982793	0.114365324961283	3.78303754793069	0.000289408255818666	0.006114257141282319	streptomycin 3"-kinase [EC:2.7.1.87]
K19272	0.41787890773246794	0.11046914732579699	3.78276575721233	0.000289678206855924	0.006114257141282319	aminoglycoside 3'-phosphotransferase I [EC:2.7.1.95]
K19300	0.487815285434206	0.12903239241075198	3.7805645258543397	0.000291873402091975	0.006134533250207613	aminoglycoside 3'-phosphotransferase II [EC:2.7.1.95]
K06641	4.087659886052069	1.08123292552784	3.78055439262225	0.00029188354411559	0.006134533250207613	serine/threonine-protein kinase CHEK2 [EC:2.7.11.1]
K22710	2.48141631483435	0.65680824290015	3.77799204205722	0.000294458930551137	0.006175492932856505	poly(ribitol-phosphate) alpha-N-acetylglucosaminyltransferase [EC:2.4.1.70]
K17910	1.5908540197685501	0.42121646606525803	3.77680871460064	0.000295655577046805	0.006187424677176979	aminoglycoside 2''-phosphotransferase [EC:2.7.1.190]
K10563	1.29623529915546	0.34327077877043394	3.77613062142505	0.00029634339054075297	0.006188679662203818	formamidopyrimidine-DNA glycosylase [EC:3.2.2.23 4.2.99.18]
K05672	1.1318449543414	0.30013606329443104	3.7711061507162795	0.000301487619682639	0.006282798027931865	ATP-binding cassette, subfamily C (CFTR/MRP), member 12
K01929	9.975533641083802	2.6473447919375297	3.76812785076739	0.000304576970394136	0.006320453046684208	UDP-N-acetylmuramoyl-tripeptide--D-alanyl-D-alanine ligase [EC:6.3.2.10]
K07457	0.838979598128729	0.22286518148651302	3.7645162538747696	0.000308363715086471	0.006372203646975566	endonuclease III related protein
K13039	0.968522058046016	0.258357223647103	3.7487709628314705	0.00032540303825832797	0.0066822869752340384	sulfopyruvate decarboxylase subunit beta [EC:4.1.1.79]
K05522	1.36298547633715	0.36649665138126897	3.7189575162563395	0.000360153111896842	0.007349956985439279	endonuclease VIII [EC:3.2.2.- 4.2.99.18]
K01656	1.6398020542329899	0.44180907893411203	3.71156260117854	0.000369303992929645	0.007521135244437005	anthranilate synthase / indole-3-glycerol phosphate synthase [EC:4.1.3.27 4.1.1.48]
K06935	1.28959100967849	0.347773792813308	3.70813165433304	0.000373624379927648	0.007593434047313045	uncharacterized protein
K15859	1.09201445866057	0.295491776267396	3.6955832492352902	0.000389838985036423	0.007890437116024687	osomolarity two-component system, response regulator SKN7
K24393	0.8850109158654109	0.24026906053927	3.68341605814354	0.000406198481612609	0.008204709904212062	sulfopyruvate decarboxylase [EC:4.1.1.79]
K23999	0.899449139801813	0.24471657016471102	3.67547297347467	0.000417228339663623	0.008393101518498636	phosphoenolpyruvate phosphomutase / 2-hydroxyethylphosphonate cytidylyltransferase [EC:5.4.2.9 2.7.7.104]
K01841	0.95099434383387	0.25956761670225503	3.66376343827487	0.000434008790077213	0.008695172040225789	phosphoenolpyruvate phosphomutase [EC:5.4.2.9]
K01924	15.4928487750723	4.2319854928243	3.66089363995736	0.000438218161360988	0.008761696585264217	UDP-N-acetylmuramate--alanine ligase [EC:6.3.2.8]
K06034	0.883187718953775	0.24244710909605702	3.6428057329562096	0.00046565520252733603	0.009279467307383858	sulfopyruvate decarboxylase subunit alpha [EC:4.1.1.79]
K18569	1.3039937296835802	0.36013431723771205	3.62085385165573	0.0005011462233675151	0.009919273742436941	hydrolase [EC:3.1.3.-]
K09998	12.9351885923892	3.58414560629746	3.60900198074031	0.000521360156075868	0.01029869149987942	arginine transport system permease protein
K13318	1.7303975414456498	0.48363258550562205	3.5779176037871303	0.00057811384417948	0.011374187948257754	dTDP-4-keto-6-deoxy-L-hexose 4-reductase [EC:1.1.1.-]
K01919	1.20772152420221	0.338515637616228	3.56769788452546	0.0005980184840691469	0.011742366927230243	glutamate--cysteine ligase [EC:6.3.2.2]
K00558	0.8732734159327559	0.24503218038166397	3.56391317488396	0.000605553254350332	0.011866676795489507	DNA (cytosine-5)-methyltransferase 1 [EC:2.1.1.37]
K01003	1.6956162830229597	0.4759896711445829	3.56229638123369	0.000608799376616291	0.011870409146996982	oxaloacetate decarboxylase [EC:4.1.1.112]
K02657	6.29144073912462	1.7662535512769	3.56202581139966	0.000609344221362888	0.011870409146996982	twitching motility two-component system response regulator PilG
K16701	3.41175496487985	0.964752792495639	3.53640330602647	0.0006630853540622299	0.01286620538384134	amylovoran biosynthesis glycosyltransferase AmsD [EC:2.4.-.-]
K13598	6.397259004258701	1.8103106993587	3.5337906396536805	0.0006688104448547469	0.012917927326045396	two-component system, NtrC family, nitrogen regulation sensor histidine kinase NtrY [EC:2.7.13.3]
K03417	1.63243334568685	0.462001438104967	3.53339451146028	0.0006696825467798719	0.012917927326045396	methylisocitrate lyase [EC:4.1.3.30]
K02074	5.14739968175704	1.45932986840064	3.52723520104359	0.0006833818814663589	0.013156435948464648	zinc/manganese transport system ATP-binding protein
K01803	0.786778405694457	0.224288010006503	3.50789329162822	0.000728145401924973	0.01396367553847171	triosephosphate isomerase (TIM) [EC:5.3.1.1]
K13383	1.29227721272458	0.368492481343678	3.5069296611219705	0.000730446524598866	0.013980604646545675	(RS)-norcoclaurine 6-O-methyltransferase [EC:2.1.1.128]
K21910	0.934850992664543	0.268195436662936	3.48570805042984	0.0007829002139592509	0.014955518234489025	L-erythrulose 1-phosphate isomerase [EC:5.3.1.33]
K07952	3.70801489615116	1.0729677439204202	3.45584936468152	0.000862755064560644	0.016354185906488978	ADP-ribosylation factor related protein 1
K20454	1.9391460502936202	0.564591868207879	3.43459790954629	0.0009242082413662289	0.017451955239745055	2,3-dimethylmalate lyase [EC:4.1.3.32]
K07251	3.67826637616438	1.07123195447627	3.4336787292372204	0.0009269572346223039	0.017470396676237187	thiamine kinase [EC:2.7.1.89]
K19425	1.5569782787778401	0.45511379776043	3.42107465526112	0.0009654385621973039	0.018095635132689716	glycosyltransferase EpsH [EC:2.4.-.-]
K14440	1.34178028396486	0.39266838627568895	3.41708253290045	0.000977937582140681	0.018256687021137676	SWI/SNF-related matrix-associated actin-dependent regulator of chromatin subfamily A-like protein 1 [EC:3.6.4.12]
K05020	1.7719733752801499	0.520922279205173	3.40160796728417	0.00102784320442274	0.01911594427546217	glycine betaine transporter
K08970	1.14759585583099	0.33748425260882103	3.40044267831712	0.00103169681843796	0.01915147935846134	nickel/cobalt transporter (NicO) family protein
K07453	0.7186823325019799	0.21166999060475603	3.3952962838456804	0.00104887930272413	0.0194338407649469	putative restriction endonuclease
K01829	3.2133591264551904	0.952538105482953	3.3734704238692497	0.00112478958501171	0.020762267676892182	protein disulfide-isomerase [EC:5.3.4.1]
K24657	0.852192121358503	0.25269079023219	3.3724700475844402	0.00112838988902824	0.020789792777853013	O-antigen biosynthesis rhamnosyltransferase [EC:2.4.1.-]
K11753	11.9809463346258	3.56039564342173	3.3650603850058403	0.0011553964536360599	0.021247654558751196	riboflavin kinase / FMN adenylyltransferase [EC:2.7.1.26 2.7.7.2]
K03451	1.9222067218498897	0.575824730768488	3.33818021203177	0.00125855864369714	0.023101699349949177	betaine/carnitine transporter, BCCT family
K00640	1.6258143566488898	0.48734705793270094	3.33605041865955	0.00126709223685222	0.02321510813875898	serine O-acetyltransferase [EC:2.3.1.30]
K18602	3.17670608402258	0.9553015033040259	3.32534396003309	0.00131082039107372	0.02397171909983981	malonic semialdehyde reductase [EC:1.1.1.-]
K00991	9.16630471382134	2.75896885473373	3.3223661434575997	0.00132323226272894	0.024153889655035485	2-C-methyl-D-erythritol 4-phosphate cytidylyltransferase [EC:2.7.7.60]
K17810	1.78351664306649	0.544239794630714	3.27707870806594	0.0015261317135931301	0.027601982203463275	D-aspartate ligase [EC:6.3.1.12]
K02168	1.8793085773617	0.576516909905204	3.25976314844037	0.00161115130871604	0.02903312330898356	choline/glycine/proline betaine transport protein
K19622	3.8671584763497	1.1984473637164499	3.22680711179292	0.00178535723579803	0.03205512982379086	two-component system, response regulator PhcR
K07771	6.831674894898889	2.1208911706692497	3.2211341106876006	0.0018170675569312699	0.03250605246582854	two-component system, OmpR family, response regulator BasR
K06153	3.38430391944004	1.0509391015083	3.2202664403512102	0.0018219637639484102	0.03253459569065123	undecaprenyl-diphosphatase [EC:3.6.1.27]
K19004	2.92720775460129	0.9106614748517479	3.21437530348786	0.00185553478405448	0.033074152561347214	processive 1,2-diacylglycerol beta-glycosyltransferase [EC:2.4.1.315 2.4.1.-]
K01588	6.84345909517785	2.1321786375769403	3.20960869533658	0.0018831200228098	0.03348762130953759	5-(carboxyamino)imidazole ribonucleotide mutase [EC:5.4.99.18]
K20600	4.89086672442296	1.53030439016723	3.1960090788790696	0.00196394545489726	0.03481764451245017	mitogen-activated protein kinase 4 [EC:2.7.11.24]
K08679	1.23386369418865	0.38621013744152893	3.19479882729761	0.00197129315794487	0.03488516455630626	UDP-glucuronate 4-epimerase [EC:5.1.3.6]
K05245	2.2201396061343197	0.695385873300263	3.1926728617561095	0.00198426258356598	0.03505174961686355	L-carnitine/gamma-butyrobetaine antiporter
K15740	2.64647466706123	0.8299262231881159	3.1888071410672403	0.00200804984915695	0.035408492599534984	tetrahydromethanopterin:alpha-L-glutamate ligase [EC:6.3.2.33]
K00952	4.98320994617053	1.5644320034108001	3.1853157793410403	0.00202976220586848	0.03566375412343245	nicotinamide-nucleotide adenylyltransferase [EC:2.7.7.1]
K02194	6.747701904069589	2.1243407737391298	3.1763745193256803	0.0020863706840028302	0.03646339686563103	heme exporter protein B
K01881	9.3211152396562	2.94756484453058	3.1623104940175293	0.00217840262379823	0.03800445073058257	prolyl-tRNA synthetase [EC:6.1.1.15]
K13584	6.0551586118391905	1.9502631851961	3.10479050099607	0.00259564582479521	0.04488645771053752	two-component system, cell cycle response regulator CtrA
K12243	2.9329560230225002	0.9472072562356658	3.09642478318681	0.0026621871167488396	0.045876186031107186	AraC family transcriptional regulator, transcriptional activator of the genes for pyochelin and ferripyochelin receptors
K07018	2.23695713471423	0.724952599516515	3.08565985721839	0.00275014725044314	0.04706284973544796	uncharacterized protein
K20478	2.0727506331063403	0.6718800947802239	3.0850008047706097	0.00275561919233711	0.047074763221606405	golgin subfamily B member 1
K06362	0.52244608711507	0.169659886443113	3.07937308027284	0.00280275870269169	0.04779721891424219	response regulator aspartate phosphatase D [EC:3.1.-.-]
K03814	1.10756552644484	0.36036280461474607	3.07347348911025	0.00285297943620087	0.04856963437414849	monofunctional glycosyltransferase [EC:2.4.1.129]
K19171	0.88275977948746	0.28763691667033503	3.06900723907844	0.00289155352330459	0.04914145358485059	DNA sulfur modification protein DndD
K07951	2.943396988638	0.9592908284692541	3.0683051492682303	0.00289766122037453	0.049160493372171675	ADP-ribosylation factor-like protein 6
K06889	3.4303027083675897	1.1195551675266298	3.06398720479847	0.0029354886568316897	0.04971668675324736	uncharacterized protein
K14743	1.7512157988423702	0.5730337467008221	3.05604304968914	0.00300628439374492	0.0506546072976815	membrane-anchored mycosin MYCP [EC:3.4.21.-]
K02067	15.465798972510099	5.09301646972126	3.03666777134072	0.00318565201322545	0.05331234617039603	phospholipid/cholesterol/gamma-HCH transport system substrate-binding protein
K03413	4.1857669182303	1.38124796260627	3.0304239582965202	0.00324553732417032	0.05422247695652008	two-component system, chemotaxis family, chemotaxis protein CheY
K00754	3.4280512934255998	1.1372952595498	3.01421399996216	0.00340591697655591	0.056805623752811514	L-malate glycosyltransferase [EC:2.4.1.-]
K12995	0.9731502642138	0.32762402001829105	2.9703263642252797	0.0038777240117054603	0.06381089412918317	O-antigen biosynthesis alpha-1,3-mannosyltransferase [EC:2.4.1.348 2.4.1.-]
K15206	5.010694170101679	1.68749334484382	2.96931195931053	0.0038893117007162	0.06389490905659931	transcription factor C subunit 7
K11444	3.0024292242935697	1.0155853191806998	2.95635351121036	0.0040401815309527795	0.06604575226777949	two-component system, chemotaxis family, response regulator WspR [EC:2.7.7.65]
K05810	9.91622074412322	3.35422145534667	2.95634050289573	0.00404033566170955	0.06604575226777949	polyphenol oxidase [EC:1.10.3.-]
K10875	1.5174904216519198	0.515097789431419	2.94602394494252	0.00416429784551873	0.06762353189996395	DNA repair and recombination protein RAD54 and RAD54-like protein [EC:3.6.4.-]
K14108	1.10895119683519	0.37744554212550496	2.9380429043892504	0.00426259614489116	0.06910593782926343	energy-converting hydrogenase A subunit Q
K10219	3.43936097479101	1.17543299878654	2.9260374503197	0.00441450104313942	0.07133399472495945	2-hydroxy-4-carboxymuconate semialdehyde hemiacetal dehydrogenase [EC:1.1.1.312]
K03703	13.782845274381499	4.7226065364666905	2.91848265739568	0.00451263558832447	0.07268145260476193	excinuclease ABC subunit C
K15890	5.249641930660969	1.80050469891031	2.91565022509417	0.00454994368269803	0.07304363987028417	NADP+-dependent farnesol dehydrogenase [EC:1.1.1.216]
K00033	1.28336320171978	0.44111627093525796	2.90935357927013	0.00463390250353977	0.07414996262563558	6-phosphogluconate dehydrogenase [EC:1.1.1.44 1.1.1.343]
K20891	0.86734149093942	0.29855755234304604	2.9051065167590697	0.004691336287447521	0.07494732866348494	beta-glucuronosyltransferase [EC:2.4.1.-]
K13668	3.13184096550704	1.0818074639523299	2.89500772537194	0.00483054805319164	0.07667425468648953	phosphatidyl-myo-inositol dimannoside synthase [EC:2.4.1.346]
K00742	0.916341212427087	0.317871178614633	2.88274393551736	0.0050047165369145	0.079311078624383	N-acetyllactosaminide beta-1,6-N-acetylglucosaminyltransferase [EC:2.4.1.150]
K14347	3.6206506972387795	1.2563019059598701	2.8819909291409203	0.00501559670274735	0.07935591765486456	solute carrier family 10 (sodium/bile acid cotransporter), member 7
K18764	4.71732767986092	1.6467815245629498	2.86457408557147	0.00527340633399619	0.08330122793942378	nocturnin [EC:3.1.3.108]
K01201	1.76241540403829	0.616451734226603	2.8589673873647303	0.00535895623004281	0.08424757824486759	glucosylceramidase [EC:3.2.1.45]
K03199	3.52292732612068	1.23837907432051	2.84478912731442	0.00558101812013559	0.08732078668281985	type IV secretion system protein VirB4 [EC:7.4.2.8]
K19621	5.22599485288968	1.84994490726143	2.82494620914197	0.00590600602669078	0.0918225574212792	two-component system, sensor histidine kinase PhcS [EC:2.7.13.3]
K01342	1.95122108296034	0.6946930516117789	2.8087528418965	0.00618398857658405	0.09524308656154529	subtilisin [EC:3.4.21.62]
K16699	2.10241019306438	0.749789944956427	2.80399891623855	0.006267844701234229	0.09638400190337879	teichuronic acid biosynthesis glycosyltransferase TuaH [EC:2.4.-.-]
K05844	2.35676824359443	0.8408827445905469	2.8027311283953305	0.00629038295135667	0.09657991394318179	ribosomal protein S6--L-glutamate ligase [EC:6.3.2.-]
K18549	1.04154360183663	0.372160873961408	2.79863810171682	0.006363654996306371	0.0975424387982099	oryzin [EC:3.4.21.63]
K09694	3.77425393384677	1.34889275104074	2.7980385623206403	0.0063744531613049	0.0975424387982099	lipooligosaccharide transport system permease protein
K03274	3.57564900173793	1.28251922773381	2.7879886121130895	0.0065579768048897	0.09991032050355143	ADP-L-glycero-D-manno-heptose 6-epimerase [EC:5.1.3.20]
K12996	3.5709402821349	1.29238256536342	2.76306751409228	0.0070341199931439	0.10666972426526065	rhamnosyltransferase [EC:2.4.1.-]
K10125	5.90839470038501	2.14756312480036	2.7512088618742	0.00727160964054537	0.1097845078065519	two-component system, NtrC family, C4-dicarboxylate transport sensor histidine kinase DctB [EC:2.7.13.3]
K22292	6.0156899271511195	2.2037751897812097	2.7297203249431004	0.0077206947114336205	0.11609862315453465	N-acetyl-D-muramate 6-phosphate phosphatase [EC:3.1.3.105]
K01156	0.89227493704283	0.326906817358791	2.72944732156971	0.00772655947949424	0.11609862315453465	type III restriction enzyme [EC:3.1.21.5]
K14468	0.834901160317038	0.306713259318437	2.7220902095081003	0.0078861462140636	0.11831619974433016	malonyl-CoA reductase / 3-hydroxypropionate dehydrogenase (NADP+) [EC:1.2.1.75 1.1.1.298]
K01097	3.73199825607021	1.37131260529152	2.7214788529394704	0.00789954176627264	0.11833705651998393	N-acylneuraminate-9-phosphatase [EC:3.1.3.29]
K07316	0.9475477050821299	0.348438959358318	2.7194080329797994	0.007945070186769829	0.11883847774050106	adenine-specific DNA-methyltransferase [EC:2.1.1.72]
K13503	1.19330983226133	0.440095329542197	2.71148033655038	0.00812158526697009	0.12129464541897603	anthranilate synthase [EC:4.1.3.27]
K23916	1.16637579789531	0.43068363629371004	2.7081962248035896	0.00819574907722492	0.12169022859818623	nitrogen fixation regulatory protein
K08968	6.9177923320801	2.55593252522433	2.70656297214768	0.00823286140891422	0.12203205249273304	L-methionine (R)-S-oxide reductase [EC:1.8.4.14]
K06989	0.942664197955287	0.34874693306875	2.7030035494805498	0.008314272857616009	0.12286924671292503	aspartate dehydrogenase [EC:1.4.1.21]
K16439	1.4296669814124598	0.5321389701241219	2.68664213988875	0.0086980032668393	0.1283476320377769	reductase EvaE
K00557	9.19286615148788	3.4255348511052204	2.68362943337794	0.008770393476329009	0.1290295052181717	tRNA (uracil-5-)-methyltransferase [EC:2.1.1.35]
K13310	1.72602356791361	0.644518823449828	2.67800334934355	0.008907047475888491	0.13084466016368534	dTDP-3-amino-3,4,6-trideoxy-alpha-D-glucose transaminase [EC:2.6.1.106]
K23686	5.0098290515515	1.8825354095833897	2.66121371531609	0.00932644318990898	0.13639577228921781	glycosyltransferase AglE [EC:2.4.1.-]
K05602	6.857413610200031	2.58343305207223	2.6543802266134	0.00950221606749327	0.13814652474525246	histidinol-phosphatase [EC:3.1.3.15]
K06993	2.01763489142393	0.760278043574184	2.6538118632740098	0.00951697027833478	0.1381572548358556	ribonuclease H-related protein
K13277	1.18934825954275	0.44938158646711296	2.64663327416908	0.00970511835613303	0.14026884404164702	minor extracellular protease Epr [EC:3.4.21.-]
K14120	0.732083661347021	0.277127502909565	2.64168533855668	0.00983675980340417	0.1419633109548388	energy-converting hydrogenase B subunit K
K02569	4.32616895583566	1.6528363527481003	2.61742122784432	0.0105060557782266	0.1505940535712909	cytochrome c-type protein NapC
K00980	1.62021460980795	0.619054444702973	2.61724089645353	0.0105111807707262	0.1505940535712909	glycerol-3-phosphate cytidylyltransferase [EC:2.7.7.39]
K06320	1.2917336489253002	0.49812256323080706	2.59320445262941	0.0112148974872809	0.15951694737680783	spore maturation protein CgeB
K13275	1.79002733262316	0.69598028610715	2.5719512008527903	0.0118723126175081	0.1683818495982408	major intracellular serine protease [EC:3.4.21.-]
K16696	1.868507208574	0.7283176062779511	2.56551151924358	0.0120782650058992	0.17105669276314428	exopolysaccharide (amylovoran) exporter
K09792	2.31657113451084	0.905183432120223	2.5592283865433902	0.0122823117134668	0.17369691041555557	uncharacterized protein
K11626	0.783984169503152	0.30723129189626397	2.55177187409628	0.0125284943300467	0.17641909801610045	putative sodium/glutamine symporter
K19204	2.24558696961713	0.881609047233857	2.5471460129213797	0.0126834473115112	0.17834627696086433	pimaricinolide synthase PimS2
K15921	1.36849635347943	0.538149701281909	2.5429659260603197	0.0128249509765466	0.1800791193387747	arabinoxylan arabinofuranohydrolase [EC:3.2.1.55]
K06338	1.3906282797606102	0.5487892141876961	2.53399346016481	0.013133497705186	0.18403561863925288	spore coat protein SA
K17505	3.39381489629165	1.3394754755538798	2.53368946145751	0.0131440677206081	0.18403561863925288	protein phosphatase 1K [EC:3.1.3.16]
K05788	4.16128782974099	1.6501423785381202	2.5217750200607	0.0135644101657627	0.1891151216462842	integration host factor subunit beta
K00171	1.4841417695041002	0.590859355969125	2.51183594625461	0.0139242677327154	0.19331198174841646	pyruvate ferredoxin oxidoreductase delta subunit [EC:1.2.7.1]
K03310	0.824436693096405	0.33120324558836306	2.48921683008221	0.0147753898956701	0.20340924329835222	alanine or glycine:cation symporter, AGCS family
K15976	1.0597325362358299	0.4277438481223039	2.4774933430084505	0.0152346418545141	0.20885655738518147	putative NAD(P)H nitroreductase [EC:1.-.-.-]
K16436	1.90494627511556	0.770134606746662	2.4735237949671802	0.015393018697468999	0.21073470180687767	dTDP-3-amino-2,3,6-trideoxy-4-keto-D-glucose/dTDP-3-amino-3,4,6-trideoxy-alpha-D-glucose/dTDP-2,6-dideoxy-D-kanosamine transaminase [EC:2.6.1.- 2.6.1.106]
K16708	0.804614585818673	0.32656687134974	2.4638585735690297	0.0157848264342434	0.2155000473162565	amylovoran biosynthesis protein AmsC
K20860	3.30180132486036	1.3414460930828402	2.46137458812999	0.0158869535287304	0.21659433047399107	FMN hydrolase / 5-amino-6-(5-phospho-D-ribitylamino)uracil phosphatase [EC:3.1.3.102 3.1.3.104]
K23237	2.29686087739206	0.933853281412278	2.45955218352769	0.0159622559647832	0.2171965624196926	AraC family transcriptional regulator, melibiose operon regulatory protein
K16553	3.2932457399662596	1.3391316085890401	2.45923979304481	0.0159751960793626	0.2171965624196926	succinoglycan exporter
K07745	0.732882922970823	0.299095366376088	2.45033191871413	0.0163481585971561	0.22165584496859378	transcriptional regulator
K18653	2.11021228503997	0.864376706183924	2.4413109121787797	0.0167337748970323	0.22657255379127386	3-dehydro-glucose-6-phosphate---glutamate transaminase [EC:2.6.1.104]
K00042	2.6624123110660096	1.0964752511098	2.42815540831519	0.0173106997631226	0.23406250694801023	2-hydroxy-3-oxopropionate reductase [EC:1.1.1.60]
K13664	1.04028451674167	0.434531566702469	2.3940366971174902	0.0188905177482948	0.2547248063542296	acyltransferase [EC:2.3.1.-]
K18121	2.67170964957116	1.1229255763677302	2.37924017922291	0.019614668738474998	0.2632031142026801	glyoxylate/succinic semialdehyde reductase [EC:1.1.1.79 1.1.1.-]
K07444	10.7909681664765	4.53590532499573	2.37901089050766	0.0196260818645602	0.2632031142026801	putative N6-adenine-specific DNA methylase [EC:2.1.1.-]
K19647	2.6291536187367797	1.11406127649693	2.35997217945132	0.0205945990130921	0.2750690548401746	2-hydroxymethylglutarate dehydrogenase [EC:1.1.1.291]
K19804	7.87428972197555	3.36251720014144	2.34178422095337	0.0215592190532919	0.2875632235565606	lipopolysaccharide assembly protein B
K06196	3.8806785176080494	1.65786019050004	2.34077550076015	0.021613871018189002	0.2879026035490392	cytochrome c-type biogenesis protein
K22181	6.15914573903808	2.63833463463577	2.33448238831477	0.0219576088638022	0.2920865729696333	F420H2:quinone oxidoreductase subunit N [EC:1.1.98.4]
K12987	1.3534797762801698	0.5828612129280091	2.32213045963541	0.0226463900422526	0.3004380439387401	alpha-1,6-rhamnosyltransferase [EC:2.4.1.-]
K10679	1.1819421937926102	0.511895210808737	2.30895341240891	0.0234021873903098	0.3099037583052505	nitroreductase / dihydropteridine reductase [EC:1.-.-.- 1.5.1.34]
K05822	4.261618643029729	1.8459755242244598	2.30859975503746	0.0234227756860517	0.3099037583052505	tetrahydrodipicolinate N-acetyltransferase [EC:2.3.1.89]
K07476	2.4510033751790803	1.0639920911434	2.30359172364256	0.0237160425259511	0.3133633125714477	toprim domain protein
K12991	1.21877086753962	0.529668319236856	2.30100767456815	0.0238686271431318	0.31495723929029473	rhamnosyltransferase [EC:2.4.1.-]
K08319	2.81964145249298	1.2280901337226102	2.29595644087297	0.0241694005844764	0.3184997079694971	L-threonate 2-dehydrogenase [EC:1.1.1.411]
K01515	3.17350656180657	1.38828798549196	2.28591372609335	0.02477733990115	0.3248727296945042	ADP-ribose pyrophosphatase [EC:3.6.1.13]
K13533	2.5139205968866603	1.1072236729820202	2.27047222546829	0.025738404694164	0.3364767308625657	two-component system, sporulation sensor kinase E [EC:2.7.13.3]
K07942	2.4412145492837003	1.0857515370985	2.2484099408299802	0.0271684429924283	0.3542319346248224	ADP-ribosylation factor-like protein 1
K18991	1.8452559396568	0.822091977151326	2.24458575310623	0.0274232954061843	0.3570824607909625	AraC family transcriptional regulator, activator of mtrCDE
K12998	1.87783076025632	0.837457611297597	2.24229947274194	0.027576658912573996	0.358605708312984	glucosyltransferase [EC:2.4.1.-]
K10762	2.2090367643467204	0.995888356792672	2.2181570346510298	0.029242646827983	0.3797691301494446	putative replication protein
K08723	5.835841580232019	2.63721738030345	2.2128784770713597	0.0296184330368658	0.38363849467067834	5'-nucleotidase [EC:3.1.3.5]
K22124	3.8829819028957004	1.7562038013981598	2.21100871083661	0.0297525540277202	0.3848699803822021	gliotoxin/aspirochlorine biosynthesis thioredoxin reductase [EC:1.8.1.-]
K06283	5.148792603307321	2.33454281329362	2.2054821929109503	0.0301520912587551	0.38842027561984044	putative DeoR family transcriptional regulator, stage III sporulation protein D
K10011	3.26466350530335	1.4805495929811698	2.2050348875715495	0.030184633369666	0.38842027561984044	UDP-4-amino-4-deoxy-L-arabinose formyltransferase / UDP-glucuronic acid dehydrogenase (UDP-4-keto-hexauronic acid decarboxylating) [EC:2.1.2.13 1.1.1.305]
K19113	2.75521067917692	1.26755469832574	2.17364243358978	0.0325465643776005	0.4166382922987118	acetyltransferase [EC:2.3.1.-]
K03490	2.3280512632743	1.0785104179068101	2.15858022752586	0.0337359507041261	0.4290777626975109	AraC family transcriptional regulator, dual regulator of chb operon
K07844	4.637429688188799	2.15371399864841	2.15322447228327	0.0341678946399807	0.4340115173534662	RASD family, member 2
K15910	2.31175609409623	1.08528388744337	2.13009344452914	0.0360891353724289	0.456650330380015	UDP-N-acetylbacillosamine transaminase [EC:2.6.1.34]
K19336	3.1969394522259504	1.50480415061003	2.12448872561253	0.0365685310066533	0.4615313830122683	cyclic-di-GMP-binding biofilm dispersal mediator protein
K08318	2.83007115060006	1.33742552764611	2.11605886989537	0.037299970473908	0.47016088102469455	4-hydroxybutyrate dehydrogenase / sulfolactaldehyde 3-reductase [EC:1.1.1.61 1.1.1.373]
K16560	0.534226818293439	0.253358674455966	2.10857914946302	0.0379595489031236	0.4772541754312363	succinoglycan biosynthesis protein ExoH
K06914	3.74480473979083	1.7781360604865	2.10602822978925	0.0381867921944836	0.47949963141531826	tyramine---L-glutamate ligase [EC:6.3.4.24]
K07943	1.7458017319433101	0.8296424261319549	2.1042821304146297	0.0383430177121696	0.4808487602911651	ADP-ribosylation factor-like protein 2
K15895	2.8310244834753298	1.3478376813904598	2.10041945151346	0.0386905821022319	0.48336257006552574	UDP-4-amino-4,6-dideoxy-L-N-acetyl-beta-L-altrosamine transaminase [EC:2.6.1.92]
K03524	6.6034319448639	3.15200231576859	2.0949959052468796	0.0391831909143743	0.48766251621589324	BirA family transcriptional regulator, biotin operon repressor / biotin---[acetyl-CoA-carboxylase] ligase [EC:6.3.4.15]
K18944	3.44186808462968	1.64541684288186	2.09179096441084	0.0394768297016309	0.4906974910075356	sliding clamp loader
K10917	1.1164454579046899	0.537717252567101	2.07626861993863	0.0409260504457352	0.508070628770292	PadR family transcriptional regulator, regulatory protein AphA
K09903	9.92430857053075	4.78435468047082	2.0743254280541996	0.0411106666321603	0.5097205547084328	uridylate kinase [EC:2.7.4.22]
K13017	1.9185065451758	0.9318656932525021	2.05878010003739	0.0426135969194553	0.5270291403200388	UDP-2-acetamido-2-deoxy-ribo-hexuluronate aminotransferase [EC:2.6.1.98]
K00986	1.7208291671478	0.836820582510284	2.0563896289281898	0.0428488549482353	0.5286122193050755	RNA-directed DNA polymerase [EC:2.7.7.49]
K24085	2.98458996511655	1.4525815628358603	2.0546797794195903	0.0430178145082924	0.5300332470102977	esterase [EC:3.1.1.1]
K13373	2.90677839849198	1.4152901539417402	2.05383920067293	0.0431010866307579	0.5303962683138335	17beta-estradiol 17-dehydrogenase / 3beta-hydroxysteroid 3-dehydrogenase [EC:1.1.1.62 1.1.1.270]
K24153	1.6805243834051102	0.81847189997523	2.05324627938476	0.0431599078831914	0.5304578703299472	beta-lactamase class A OXY [EC:3.5.2.6]
K09994	2.95166024454036	1.4404580196648202	2.0491122991749497	0.0435719450932577	0.5348551217736502	(aminoalkyl)phosphonate N-acetyltransferase [EC:2.3.1.280]
K22276	1.43473730277255	0.701696491489473	2.04466934090987	0.0440185446255898	0.5396651671323864	glucan endo-1,6-beta-glucosidase [EC:3.2.1.75]
K23685	2.39430391019746	1.18167756856769	2.02619053952222	0.0459184499170806	0.5608651311433253	glycosyltransferase AglI [EC:2.4.1.-]
K06718	2.02822002860065	1.00391377318034	2.02031298183646	0.046537308879750994	0.5677206109253782	L-2,4-diaminobutyric acid acetyltransferase [EC:2.3.1.178]
K11603	2.59352931733388	1.28894395217869	2.01213506060528	0.0474102568073814	0.5762304578919341	manganese transport system ATP-binding protein [EC:7.2.2.5]
K18325	3.01668369655554	1.50709328390075	2.0016569171800502	0.0485491920965767	0.5886216316063426	AraC family of transcriptional regulator, multidrug resistance transcriptional activator
K17732	8.66188217018188	4.35613891736189	1.98843111629405	0.0500201081053415	0.6042257421499402	mitochondrial-processing peptidase subunit beta [EC:3.4.24.64]
K20987	6.58486707485416	3.31294958083969	1.98761463589349	0.0501121468344206	0.6045966111956963	polysaccharide biosynthesis/export protein PslD
K08476	7.57167143284302	3.81817006844073	1.98306290634538	0.0506278984225644	0.6100723652215371	two-component system, NtrC family, phosphoglycerate transport system response regulator PgtA
K11443	2.6559091667326804	1.3401359685741299	1.98182067268778	0.0507694384025153	0.6110309576722751	two-component system, cell cycle response regulator DivK
K08714	2.19247349543181	1.1152178977151002	1.9659597464529899	0.0526064849137447	0.6308298318671307	voltage-gated sodium channel
K03818	2.13621465232152	1.08970116220722	1.9603674166911498	0.0532675492359787	0.6372065932269928	putative colanic acid biosynthesis acetyltransferase WcaF [EC:2.3.1.-]
K21379	2.14811351955654	1.1002802195933001	1.9523331250566	0.0542296299541271	0.6479290454034313	dTDP-4-amino-4,6-dideoxy-D-glucose acyltransferase [EC:2.3.1.209]
K02119	5.8785296527320705	3.03971630288378	1.93390733442957	0.0564919207221368	0.673326315064211	V/A-type H+/Na+-transporting ATPase subunit C
K21511	0.776024368126266	0.404350749709027	1.9191861735997702	0.0583563642917273	0.6930345576187422	capsid assembly protease [EC:3.4.21.-]
K05604	8.148796156614749	4.260311025916	1.91272329814528	0.0591911814093792	0.700417137037516	beta-Ala-His dipeptidase [EC:3.4.13.20]
K19329	3.77979412389125	1.9938768133817801	1.89570092722048	0.0614383906737099	0.7226709031870626	WW domain-containing oxidoreductase
K02055	5.35028315351345	2.83587770057829	1.8866410044489699	0.0626634784755909	0.7353260801594041	putative spermidine/putrescine transport system substrate-binding protein
K14264	3.57389425995106	1.89563303952326	1.88533022237779	0.0628424145752204	0.7362733347327469	kynurenine aminotransferase [EC:2.6.1.7]
K19273	2.8508547495610697	1.5132140488418302	1.88397322357867	0.0630281125835778	0.7362733347327469	streptothricin acetyltransferase [EC:2.3.-.-]
K01554	2.5734122340009997	1.3733165105908898	1.87386681377168	0.0644256948018858	0.7506431130758727	8-oxo-dGDP phosphatase [EC:3.6.1.58]
K19711	2.73131294017179	1.48445038197788	1.83994896247902	0.06930774447624401	0.8046718931711864	L-serine 3-dehydrogenase (NAD+) [EC:1.1.1.387]
K04477	3.7572626580714905	2.0466199189299	1.83583801922344	0.0699199557279434	0.8108247101298095	putative hydrolase
K10851	2.09354073507526	1.14169177608419	1.833717977943	0.0702374389695378	0.8135492784050928	nitrogen regulatory protein A
K02478	5.7249210255312	3.1359197231191303	1.82559552890497	0.0714649662263982	0.8267959766356889	two-component system, LytTR family, sensor kinase [EC:2.7.13.3]
K08256	2.73601899344549	1.5009373470349199	1.82287355221752	0.0718803152040327	0.8306263387645372	phosphatidyl-myo-inositol alpha-mannosyltransferase [EC:2.4.1.345]
K22925	0.693350783983023	0.383380266860502	1.80851974897109	0.0741040007242529	0.8553198303734905	UDP-N-acetylglucosaminuronic acid 4-epimerase [EC:5.1.3.-]
K15275	1.7562889647974	0.9731738277560799	1.80470221732844	0.0747049546075397	0.8597175335779831	solute carrier family 35 (UDP-galactose transporter), member B1
K06158	6.169312325919059	3.42980028441901	1.79873806470458	0.0756519354660008	0.8691155336694287	ATP-binding cassette, subfamily F, member 3
K22926	1.34696058803132	0.7495130001701321	1.79711437656929	0.0759114628428304	0.870068940978813	UDP-N-acetylglucosamine 6-dehydrogenase [EC:1.1.1.136]
K18574	18.733735446143	10.435173226234198	1.7952491099089798	0.0762105158695497	0.8724820614705592	Xaa-Xaa-Pro tripeptidyl-peptidase [EC:3.4.14.12]
K00720	3.7479245270630894	2.10312156083505	1.7820769834982602	0.0783503203093815	0.8931743982638551	ceramide glucosyltransferase [EC:2.4.1.80]
K01517	0.7866534477558801	0.44185576657137104	1.78033989204216	0.0786361900037946	0.8950541857591262	manganese-dependent ADP-ribose/CDP-alcohol diphosphatase [EC:3.6.1.13 3.6.1.16 3.6.1.53]
K09820	1.9514946143346799	1.09868480846621	1.7762097002679098	0.0793193576751376	0.9011855952246113	manganese/iron transport system ATP-binding protein
K15045	1.57311829039579	0.8857754669973241	1.7759786187446398	0.0793577251349257	0.9011855952246113	radical S-adenosyl methionine domain-containing protein 2
K21746	1.58646042429275	0.902828825261328	1.7572106471384998	0.08252551882120099	0.9350046425523887	AraC family transcriptional regulator, reactive chlorine species (RCS)-specific activator of rcl operon
K01371	1.25441144037853	0.7169469398810271	1.74965729065904	0.0838295432455059	0.9454322743374732	cathepsin K [EC:3.4.22.38]
K15780	5.54414617806041	3.18680680810409	1.7397183173958302	0.0855712508659349	0.9617740248409581	bifunctional protein TilS/HprT [EC:6.3.4.19 2.4.2.8]
K16617	0.786065445426332	0.453431481672543	1.73359256513646	0.0866594828245766	0.9695828855866725	collagen type XIII alpha
K16713	0.7860654454263308	0.45343148167254405	1.73359256513646	0.0866594828245772	0.9695828855866725	EPS I polysaccharide export inner membrane protein EpsF
K23065	0.78606544542633	0.453431481672543	1.73359256513646	0.0866594828245773	0.9695828855866725	swainsonine biosynthesis oxidoreductase SwnN [EC:1.3.1.-]
K06304	0.786065445426332	0.453431481672543	1.73359256513646	0.0866594828245766	0.9695828855866725	spore germination protein PF
K11629	4.0343246273566695	2.34424275949783	1.72095002149901	0.08894138553060699	0.9939855296770896	two-component system, OmpR family, bacitracin resistance sensor histidine kinase BceS [EC:2.7.13.3]
K22446	4.31124052559571	2.51315292685125	1.7154708253259001	0.089945540359415	0.9999878356120075	tRNA (cytosine49-C5)-methyltransferase [EC:2.1.1.-]
K08651	1.33440395075963	0.7822110971513521	1.70593840412038	0.0917146433723494	0.9999878356120075	thermitase [EC:3.4.21.66]
K14986	2.6597779299267996	1.5599008907087402	1.7050941798733898	0.09187268392625698	0.9999878356120075	two-component system, LuxR family, sensor kinase FixL [EC:2.7.13.3]
K22253	2.82654821546843	1.66201625822088	1.70067422715475	0.0927037477269901	0.9999878356120075	glucan 1,4-alpha-maltotetraohydrolase [EC:3.2.1.60]
K01991	5.1271618645299695	3.0275878767534796	1.6934807752063998	0.0940694277390823	0.9999878356120075	polysaccharide biosynthesis/export protein
K07504	1.40939560372391	0.8377962511115821	1.6822653501420302	0.0962313998760082	0.9999878356120075	predicted type IV restriction endonuclease
K06167	12.2362340000918	7.30384516635885	1.67531399165625	0.0975915967296398	0.9999878356120075	phosphoribosyl 1,2-cyclic phosphate phosphodiesterase [EC:3.1.4.55]
K19412	2.5283580510888504	1.51827917891028	1.6652787486050702	0.0995827741285998	0.9999878356120075	glutamate--LysW ligase ArgX [EC:6.3.2.-]
K19354	2.583540330371	1.55217126096717	1.66446860300788	0.0997449508801442	0.9999878356120075	heptose III glucuronosyltransferase [EC:2.4.1.-]
K16920	2.8016613019025804	1.6852613356810702	1.66244916594513	0.10015013985811802	0.9999878356120075	acetoin utilization transport system ATP-binding protein
K13922	1.3285768229741102	0.800980083473756	1.65868896166835	0.10090816318149	0.9999878356120075	propionaldehyde dehydrogenase [EC:1.2.1.87]
K12201	5.4216033118498	3.27173344065669	1.6571042263032298	0.10122902228837401	0.9999878356120075	MFS transporter, SP family, solute carrier family 2 (facilitated glucose/fructose transporter), member 7
K20446	3.9194833792910804	2.37745191634314	1.64860679299029	0.10296362077953698	0.9999878356120075	nicotinate dehydrogenase small FeS subunit [EC:1.17.1.5]
K12852	1.9289630048104298	1.17012715442086	1.64850717079986	0.102984098676429	0.9999878356120075	116 kDa U5 small nuclear ribonucleoprotein component
K02039	5.764588120850839	3.5084172564008904	1.6430736994961799	0.104105981540987	0.9999878356120075	phosphate transport system protein
K01192	2.21524361799452	1.36071025471581	1.6280053819813303	0.107269004445443	0.9999878356120075	beta-mannosidase [EC:3.2.1.25]
K04691	3.9708575397787795	2.44875673271441	1.6215810605968801	0.108640902472547	0.9999878356120075	serine protease DegS [EC:3.4.21.-]
K15428	7.35984308394146	4.56191044337702	1.6133247627924099	0.11042472426869199	0.9999878356120075	Cys-Gly metallodipeptidase DUG1 [EC:3.4.13.-]
K22081	3.79091623257404	2.35324236978355	1.61093318786485	0.110945814160634	0.9999878356120075	methylamine---glutamate N-methyltransferase subunit A [EC:2.1.1.21]
K16568	3.3651576576683504	2.1011040724572	1.6016139808500098	0.112995215098638	0.9999878356120075	exopolysaccharide production protein ExoZ
K02474	1.35864390183109	0.848380005320895	1.6014567685587902	0.11303004662783801	0.9999878356120075	UDP-N-acetyl-D-glucosamine/UDP-N-acetyl-D-galactosamine dehydrogenase [EC:1.1.1.136 1.1.1.-]
K07157	5.6226830712458895	3.51480137464593	1.59971573694184	0.113416360961197	0.9999878356120075	uncharacterized protein
K12583	2.55409055109161	1.6005393314421001	1.59576868928947	0.11429608519076699	0.9999878356120075	phosphatidylinositol alpha 1,6-mannosyltransferase [EC:2.4.1.-]
K22010	2.32125506331375	1.4548363934531001	1.59554371457823	0.114346392151134	0.9999878356120075	two-component system, response regulator PdtaR
K15876	2.16367463889813	1.3561621297405602	1.59543950641953	0.114369700317626	0.9999878356120075	cytochrome c nitrite reductase small subunit
K23786	3.86309389484092	2.42138059012254	1.59540962317098	0.11437638498531699	0.9999878356120075	5'-3' exonuclease [EC:3.1.11.-]
K06606	2.17420817684998	1.3661092389228302	1.59153317677899	0.11524617536194401	0.9999878356120075	2-keto-myo-inositol isomerase [EC:5.3.99.11]
K14334	2.02450576836243	1.2743470383426299	1.5886612574510601	0.115893980074101	0.9999878356120075	carboxy-cis,cis-muconate cyclase [EC:5.5.1.5]
K05540	6.17142154135753	3.8849344271002204	1.58855230562128	0.115918613044964	0.9999878356120075	tRNA-dihydrouridine synthase B [EC:1.-.-.-]
K02028	5.8743252965089106	3.70682214676358	1.58473351672342	0.11678465433383099	0.9999878356120075	polar amino acid transport system ATP-binding protein [EC:7.4.2.1]
K02558	5.391844247400429	3.4368541097836696	1.5688312844154502	0.120446780179565	0.9999878356120075	UDP-N-acetylmuramate: L-alanyl-gamma-D-glutamyl-meso-diaminopimelate ligase [EC:6.3.2.45]
K09457	5.01640789245592	3.21518223827865	1.5602250574579	0.12246654250132598	0.9999878356120075	7-cyano-7-deazaguanine reductase [EC:1.7.1.13]
K08372	3.2951105472447098	2.13273432308065	1.5450168882193702	0.126101462254187	0.9999878356120075	putative serine protease PepD [EC:3.4.21.-]
K11169	2.05543908635641	1.33074763391797	1.54457466913152	0.126208423758267	0.9999878356120075	dehydrogenase/reductase SDR family member 13 [EC:1.1.-.-]
K07218	0.8875961176219979	0.57523411163358	1.54301718147652	0.12658571308208802	0.9999878356120075	nitrous oxidase accessory protein
K03979	5.0097442247987	3.24721429687114	1.54278214087252	0.126642727391023	0.9999878356120075	GTPase [EC:3.6.5.-]
K03699	4.30846301146392	2.80505523895936	1.53596369569617	0.128305567014187	0.9999878356120075	putative hemolysin
K03526	7.324384073542809	4.77164693713824	1.5349803055495	0.128546809187633	0.9999878356120075	(E)-4-hydroxy-3-methylbut-2-enyl-diphosphate synthase [EC:1.17.7.1 1.17.7.3]
K22622	1.0367304100748	0.6755638593369411	1.53461496755072	0.128636524121437	0.9999878356120075	S-disulfanyl-L-cysteine oxidoreductase SoxD [EC:1.8.2.6]
K20481	1.37034174022331	0.893896045821269	1.5329989953857601	0.12903394766649198	0.9999878356120075	regulatory peptide NprX
K01409	3.91873849898638	2.55945818687916	1.53108127301139	0.12950684117417802	0.9999878356120075	N6-L-threonylcarbamoyladenine synthase [EC:2.3.1.234]
K24271	1.73074696961417	1.13127231829938	1.5299118891337902	0.12979587267008902	0.9999878356120075	testin-2
K19430	1.66257330408052	1.09638523773333	1.5164134346771498	0.13316924682602999	0.9999878356120075	pyridoxal phosphate-dependent aminotransferase EpsN [EC:2.6.1.-]
K22105	1.6796985561898703	1.10844195602079	1.51536897991468	0.133433117788236	0.9999878356120075	TetR/AcrR family transcriptional regulator, fatty acid biosynthesis regulator
K00816	2.72315938879521	1.79746340624189	1.51500129534695	0.133526107540368	0.9999878356120075	kynurenine---oxoglutarate transaminase / cysteine-S-conjugate beta-lyase / glutamine---phenylpyruvate transaminase [EC:2.6.1.7 4.4.1.13 2.6.1.64]
K01366	1.4096087379555202	0.935063963120995	1.5074998006025402	0.135434448149918	0.9999878356120075	cathepsin H [EC:3.4.22.16]
K11691	1.6974336781255501	1.1268714691484398	1.50632412355624	0.135735468735921	0.9999878356120075	two-component system, CitB family, sensor histidine kinase DctS [EC:2.7.13.3]
K03234	1.5899411163752801	1.06083995921444	1.4987568130000002	0.137685609083818	0.9999878356120075	elongation factor 2
K12674	2.87533337901919	1.92067649626118	1.49704199776295	0.13813056848311497	0.9999878356120075	(carboxyethyl)arginine beta-lactam-synthase [EC:6.3.3.4]
K16702	1.08799972599315	0.730303862773208	1.4897904577166798	0.140024676363258	0.9999878356120075	amylovoran biosynthesis glycosyltransferase AmsE [EC:2.4.-.-]
K10017	9.47513362239112	6.3681273700174295	1.48789951454209	0.14052192102512198	0.9999878356120075	histidine transport system ATP-binding protein [EC:7.4.2.1]
K11170	3.83276108841102	2.59865556603543	1.47490153697374	0.14397737729515198	0.9999878356120075	dehydrogenase/reductase SDR family member X [EC:1.1.-.-]
K08479	2.84571812020238	1.93386421508158	1.4715190952961101	0.144887372574436	0.9999878356120075	two-component system, OmpR family, clock-associated histidine kinase SasA [EC:2.7.13.3]
K19422	0.9031243947048471	0.615534860375233	1.4672189226688102	0.14605073805428398	0.9999878356120075	glycosyltransferase EpsD [EC:2.4.-.-]
K01790	2.53632342741435	1.73016708525718	1.46594132383309	0.14639777731287398	0.9999878356120075	dTDP-4-dehydrorhamnose 3,5-epimerase [EC:5.1.3.13]
K15383	1.18698748239197	0.8128100434284209	1.46035041273023	0.14792401808657998	0.9999878356120075	MtN3 and saliva related transmembrane protein
K10909	1.72096172911751	1.18756322253672	1.4491537767912799	0.151017721255019	0.9999878356120075	two-component system, autoinducer 2 sensor kinase/phosphatase LuxQ [EC:2.7.13.3 3.1.3.-]
K08570	2.1230799397513898	1.47504367233184	1.4393336140313	0.15377220153737803	0.9999878356120075	histolysain [EC:3.4.22.35]
K02473	0.517821211472267	0.36053877088131703	1.4362427935461202	0.154647150102708	0.9999878356120075	UDP-N-acetylglucosamine/UDP-N-acetylgalactosamine 4-epimerase [EC:5.1.3.7 5.1.3.-]
K07114	0.87745308540224	0.6114516999739991	1.4350325388571998	0.15499079556078102	0.9999878356120075	Ca-activated chloride channel homolog
K20469	4.1097877837836005	2.8845353281303705	1.4247659731203202	0.15792971722932098	0.9999878356120075	putative heme transporter
K12530	2.22617745399589	1.5693237477331798	1.41855844417795	0.15972742666592402	0.9999878356120075	ATP-binding cassette, subfamily B, bacterial RtxB
K12990	0.7838571867212499	0.552802977991806	1.4179684587966699	0.15989910380654002	0.9999878356120075	rhamnosyltransferase [EC:2.4.1.-]
K18606	2.72995160320101	1.9306203731887202	1.41402817514666	0.161049312710918	0.9999878356120075	hydroxyphenylpyruvate reductase [EC:1.1.1.237]
K00841	3.33726956818415	2.36191401064427	1.41295134079578	0.161364755950617	0.9999878356120075	aminotransferase [EC:2.6.1.-]
K01934	0.7944056029083779	0.5640644458455849	1.4083596453548703	0.162715160203018	0.9999878356120075	5-formyltetrahydrofolate cyclo-ligase [EC:6.3.3.2]
K15332	4.63663036056177	3.29519145291856	1.4070898237051102	0.16309013853015303	0.9999878356120075	tRNA (uracil-5-)-methyltransferase [EC:2.1.1.-]
K00226	3.44590096632205	2.4521675044206	1.4052469744053	0.1636355112703	0.9999878356120075	dihydroorotate dehydrogenase (fumarate) [EC:1.3.98.1]
K01368	1.8165640793670201	1.2985210010316002	1.3989485560294097	0.165510030932637	0.9999878356120075	cathepsin S [EC:3.4.22.27]
K02041	2.08505574581884	1.4978199783015	1.39206031166927	0.16757887604537	0.9999878356120075	phosphonate transport system ATP-binding protein [EC:7.3.2.2]
K07897	2.4207815567301	1.74159597813281	1.3899788395959898	0.168207908822771	0.9999878356120075	Ras-related protein Rab-7A
K19431	0.8302535464903241	0.598525087447789	1.38716582462845	0.169060883007937	0.9999878356120075	pyruvyl transferase EpsO [EC:2.-.-.-]
K14978	0.728141794994774	0.5255395866331939	1.3855127444528503	0.169563675452613	0.9999878356120075	two-component system, LuxR family, secretion system sensor histidine kinase SsrA
K02619	1.8676891236936	1.3490451948508102	1.38445259715717	0.169886724641861	0.9999878356120075	4-amino-4-deoxychorismate lyase [EC:4.1.3.38]
K06878	5.275384876749901	3.84613304901698	1.3716074845872	0.173838301148767	0.9999878356120075	tRNA-binding protein
K05664	1.35391834085921	0.988034747558856	1.37031449977275	0.174239906307581	0.9999878356120075	ATP-binding cassette, subfamily B (MDR/TAP), member 11
K07873	1.4248037725854998	1.04238696026704	1.3668664583260801	0.17531432683153397	0.9999878356120075	Ras homolog gene family, member H
K01737	2.4903738002453997	1.83180852040886	1.35951644099217	0.17762139939745397	0.9999878356120075	6-pyruvoyltetrahydropterin/6-carboxytetrahydropterin synthase [EC:4.2.3.12 4.1.2.50]
K20988	4.57692151969829	3.37709735652026	1.35528266926078	0.17896072919451603	0.9999878356120075	polysaccharide biosynthesis/export protein VpsN
K04902	1.1287837782099899	0.8336194135949649	1.3540756846606201	0.17934394904330897	0.9999878356120075	potassium voltage-gated channel subfamily G member 3
K00942	3.08304317653804	2.27782013804237	1.35350597926828	0.17952504717545104	0.9999878356120075	guanylate kinase [EC:2.7.4.8]
K11819	2.68013331392814	1.9804408112780902	1.3533013956617599	0.17959011403512698	0.9999878356120075	S-alkyl-thiohydroximate lyase SUR1 [EC:4.4.1.-]
K13538	1.7852448781319	1.3219494404568701	1.3504638101098	0.180494435876364	0.9999878356120075	cysteine peptidase A [EC:3.4.22.-]
K18975	1.33310512933025	0.9892431687724359	1.3476010463479	0.18141026645609803	0.9999878356120075	small multidrug resistance pump
K14475	1.64025395308469	1.2181861132365701	1.3464723782860601	0.181772303503529	0.9999878356120075	inhibitor of cysteine peptidase
K12771	0.9862872665853009	0.735516376195226	1.34094535282449	0.18355306085268103	0.9999878356120075	sporulation-specific protein 1 [EC:2.7.11.1]
K09601	2.0205825559058503	1.50880030834758	1.33919813293169	0.184118727121445	0.9999878356120075	cathepsin R [EC:3.4.22.-]
K24378	1.6401100371715098	1.22597395135467	1.33780170072882	0.184571768991844	0.9999878356120075	cathepsin Q [EC:3.4.22.-]
K14270	1.39231051881552	1.04275795123588	1.3352192780360501	0.18541179137427397	0.9999878356120075	aminotransferase
K19243	0.733522128671729	0.550503726651379	1.33245624536208	0.186313747113399	0.9999878356120075	NAD+ dependent glucose-6-phosphate dehydrogenase [EC:1.1.1.388]
K18044	1.08581552015799	0.817536741876979	1.32815501070334	0.18772439111593803	0.9999878356120075	tyrosine-protein phosphatase-like protein OCA2
K11962	1.5940058615363002	1.2019665921170801	1.32616486347488	0.18837979399096202	0.9999878356120075	urea transport system ATP-binding protein
K01870	2.66979680633073	2.01361020052737	1.3258756861837	0.188475169757959	0.9999878356120075	isoleucyl-tRNA synthetase [EC:6.1.1.5]
K11815	1.23777444657256	0.934380559112981	1.3247005564281003	0.18886312131181698	0.9999878356120075	multidrug resistance protein EbrB
K12407	0.7007278748791839	0.531288872845498	1.31892066763265	0.19077999273160504	0.9999878356120075	glucokinase [EC:2.7.1.2]
K02099	1.32394039887567	1.00636183184933	1.31557095765719	0.19189756008114398	0.9999878356120075	AraC family transcriptional regulator, arabinose operon regulatory protein
K03748	0.988205528063692	0.752183974911307	1.31378168244041	0.192496522402926	0.9999878356120075	SanA protein
K14940	2.23116707875742	1.69887371336065	1.31332132648271	0.19265085319586198	0.9999878356120075	gamma-F420-2:alpha-L-glutamate ligase [EC:6.3.2.32]
K18580	1.9049660453682802	1.45071475248442	1.3131224054252801	0.19271756858308103	0.9999878356120075	rhamnogalacturonan hydrolase [EC:3.2.1.171]
K22923	1.5214105468781698	1.15963638113214	1.31197207299829	0.19310371325068698	0.9999878356120075	Vi polysaccharide transport system ATP-binding protein [EC:7.6.2.12]
K17249	1.69661797427473	1.2993638752215801	1.3057296779052	0.19520925999225103	0.9999878356120075	GalNAc-alpha-(1->4)-GalNAc-alpha-(1->3)-diNAcBac-PP-undecaprenol alpha-1,4-N-acetyl-D-galactosaminyltransferase [EC:2.4.1.292]
K07648	1.723635607665	1.3216497068223798	1.3041546476101498	0.19574321201402198	0.9999878356120075	two-component system, OmpR family, aerobic respiration control sensor histidine kinase ArcB [EC:2.7.13.3]
K00395	2.04284574784619	1.5702751764466798	1.30094761637185	0.19683379667720602	0.9999878356120075	adenylylsulfate reductase, subunit B [EC:1.8.99.2]
K20973	1.8717854802312401	1.4436768721188402	1.29654046302209	0.198339875161996	0.9999878356120075	two-component system, sensor histidine kinase SagS [EC:2.7.13.3]
K00428	1.38979026687375	1.07193626720849	1.29652322566994	0.19834578256358804	0.9999878356120075	cytochrome c peroxidase [EC:1.11.1.5]
K10760	3.55521618556101	2.75324915644937	1.2912802233074598	0.200148692768635	0.9999878356120075	adenylate dimethylallyltransferase (cytokinin synthase) [EC:2.5.1.27 2.5.1.112]
K24379	1.6994423547283601	1.3168857336764	1.29050099888619	0.200417680899242	0.9999878356120075	cathepsin 8 [EC:3.4.22.-]
K15264	2.8362246428222204	2.2010539826255697	1.28857568474489	0.20108345062496902	0.9999878356120075	25S rRNA (cytosine2278-C5)-methyltransferase [EC:2.1.1.311]
K18200	1.1490424189343602	0.8936510021816991	1.2857842895371598	0.202051624186613	0.9999878356120075	peptidylamidoglycolate lyase [EC:4.3.2.5]
K01916	3.10911883444647	2.43640203724848	1.2761107513921297	0.205433576997125	0.9999878356120075	NAD+ synthase [EC:6.3.1.5]
K13441	1.7237616376549598	1.3581654170434299	1.26918386819729	0.20788088222746104	0.9999878356120075	cysteine protease
K21905	1.77679380283376	1.4036588325991899	1.2658302441937601	0.20907343940307002	0.9999878356120075	AraC family transcriptional regulator, glutamate-dependent acid resistance regulator
K21000	1.2526472338513601	0.990490993260017	1.26467301810439	0.209486120558525	0.9999878356120075	polysaccharide biosynthesis protein PslG
K09815	2.37566255770139	1.8852657942821003	1.26012075586723	0.21111534105598898	0.9999878356120075	zinc transport system substrate-binding protein
K12449	2.03316903875648	1.6147783009316299	1.25910104042361	0.211481564876942	0.9999878356120075	UDP-apiose/xylose synthase
K02362	5.63003785917055	4.473694967155099	1.2584760249648401	0.21170626586868302	0.9999878356120075	enterobactin synthetase component D [EC:6.3.2.14 2.7.8.-]
K00383	1.89205043451547	1.5079760425780002	1.25469528765249	0.213069234720309	0.9999878356120075	glutathione reductase (NADPH) [EC:1.8.1.7]
K21886	1.4724453237842399	1.17901537414891	1.24887711905127	0.215179284133798	0.9999878356120075	ArsR family transcriptional regulator, nickel/cobalt-responsive transcriptional repressor
K06942	2.24029076635034	1.7996833173575901	1.24482498934294	0.21665788037121803	0.9999878356120075	ribosome-binding ATPase
K06997	2.5675908925268502	2.07281841487688	1.23869552397785	0.218908605582143	0.9999878356120075	PLP dependent protein
K11004	1.67163478542447	1.3497564695204398	1.23847140071008	0.218991225869543	0.9999878356120075	ATP-binding cassette, subfamily B, bacterial HlyB/CyaB
K16092	4.20738377801862	3.4027148618917002	1.23647850283863	0.21972688586136496	0.9999878356120075	vitamin B12 transporter
K12252	2.7148193050697005	2.19894262589582	1.2346021551898	0.22042117101875	0.9999878356120075	arginine:pyruvate transaminase [EC:2.6.1.84]
K06360	0.731631811942897	0.5949455411531539	1.22974585291422	0.22222553160444602	0.9999878356120075	response regulator aspartate phosphatase B [EC:3.1.-.-]
K10907	2.41608173638958	1.9675871596958798	1.2279414024855801	0.22289871196879302	0.9999878356120075	aminotransferase [EC:2.6.1.-]
K14982	2.46989449169266	2.01746129533626	1.22425867470284	0.22427722252891802	0.9999878356120075	two-component system, OmpR family, sensor histidine kinase CiaH [EC:2.7.13.3]
K00783	2.60167878843414	2.12585971556304	1.22382430476843	0.224440223025448	0.9999878356120075	23S rRNA (pseudouridine1915-N3)-methyltransferase [EC:2.1.1.177]
K24259	0.245419964869822	0.20054230801670603	1.2237814917806598	0.224456293577208	0.9999878356120075	putative aminotransferase
K05742	2.09162952662818	1.71456983654123	1.2199150376094199	0.22591108350047398	0.9999878356120075	solute carrier family 9 (sodium/hydrogen exchanger), member 1
K13547	1.48146354192958	1.21594268015829	1.21836626520646	0.226495741455401	0.9999878356120075	L-glutamine:2-deoxy-scyllo-inosose/3-amino-2,3-dideoxy-scyllo-inosose aminotransferase [EC:2.6.1.100 2.6.1.101]
K21057	2.08746314707273	1.7148293215956203	1.21730082451027	0.22689858026760998	0.9999878356120075	cytidine kinase [EC:2.7.1.213]
K09599	1.78243065108874	1.47398318214126	1.2092611860736397	0.229955112745643	0.9999878356120075	cathepsin P [EC:3.4.22.-]
K06148	3.31489785552553	2.7592563974128503	1.2013736232101	0.23298268890214202	0.9999878356120075	ATP-binding cassette, subfamily C, bacterial
K22252	0.9522096391255079	0.7937943823056669	1.1995671175698	0.233680133878413	0.9999878356120075	GDP-6-deoxy-D-talose 4-dehydrogenase [EC:1.1.1.135]
K20486	1.83442776826042	1.5306840753875601	1.19843656686371	0.23411737588894102	0.9999878356120075	lantibiotic leader peptide-processing serine protease [EC:3.4.21.-]
K05649	0.808819962463052	0.675458007936156	1.19743929742484	0.23450356077258397	0.9999878356120075	ATP-binding cassette, subfamily A (ABC1), member 6
K00954	5.700503568159361	4.762697217303719	1.19690656534882	0.23471004526924397	0.9999878356120075	pantetheine-phosphate adenylyltransferase [EC:2.7.7.3]
K03448	2.00000638131673	1.6743117012582902	1.1945245200243602	0.23563491829986	0.9999878356120075	MFS transporter, ACS family, pantothenate transporter
K11710	2.6216819530898796	2.1952192407549798	1.1942688476929701	0.23573434358513198	0.9999878356120075	manganese/zinc/iron transport system ATP- binding protein [EC:7.2.2.5]
K05601	1.2766931548388702	1.0734803824807	1.1893027349867	0.23767155053655398	0.9999878356120075	hydroxylamine reductase [EC:1.7.99.1]
K05340	1.23560192693551	1.0410774294581602	1.18684921214611	0.238632846739703	0.9999878356120075	glucose uptake protein
K01375	1.51804917427297	1.27956601186867	1.18637816274599	0.23881772419370004	0.9999878356120075	cathepsin V [EC:3.4.22.43]
K07291	2.24707186916516	1.9150475954265	1.1733765126943	0.243961270798112	0.9999878356120075	CDP-L-myo-inositol myo-inositolphosphotransferase [EC:2.7.8.34]
K08203	1.45377763089877	1.2396208508039899	1.1727599047369	0.244207157723818	0.9999878356120075	MFS transporter, OCT family, solute carrier family 22 (organic anion transporter), member 6
K07122	1.71180156315406	1.46614180064805	1.16755525447636	0.246289694068117	0.9999878356120075	phospholipid transport system transporter-binding protein
K13007	1.01985498811657	0.874539769104093	1.1661619335634499	0.24684934728702	0.9999878356120075	Fuc2NAc and GlcNAc transferase [EC:2.4.1.-]
K22102	2.28041845005052	1.95551620094816	1.16614653918225	0.24685553578706	0.9999878356120075	dihydroneopterin phosphate aldolase [EC:4.1.2.59]
K01136	1.6337333687919	1.40103619545358	1.16608933737289	0.24687853173058102	0.9999878356120075	iduronate 2-sulfatase [EC:3.1.6.13]
K11942	5.347647438014441	4.58745042795127	1.1657123105748002	0.24703014009745497	0.9999878356120075	isobutyryl-CoA mutase [EC:5.4.99.13]
K02805	1.5998071862292	1.37247947492203	1.16563286771198	0.24706209377901897	0.9999878356120075	dTDP-4-amino-4,6-dideoxygalactose transaminase [EC:2.6.1.59]
K03798	5.4760363774707805	4.7027959828279196	1.16442142025006	0.24754972994063898	0.9999878356120075	cell division protease FtsH [EC:3.4.24.-]
K15974	0.679583233089251	0.5837950421229521	1.16407845914205	0.247687904360413	0.9999878356120075	MarR family transcriptional regulator, negative regulator of the multidrug operon emrRAB
K08660	4.948785098480361	4.26384935279352	1.1606378858667	0.24907710656375098	0.9999878356120075	cytosolic nonspecific dipeptidase [EC:3.4.13.18]
K15850	0.580778355704534	0.500606245489415	1.16015003995154	0.249274532362437	0.9999878356120075	two-component system, autoinducer 1 sensor kinase/phosphatase LuxN [EC:2.7.13.3 3.1.3.-]
K05373	3.02315761073604	2.60729281401869	1.1595006109330601	0.249537521770433	0.9999878356120075	MFS transporter, putative signal transducer
K03775	4.78931394007582	4.13157709281276	1.15919752493721	0.24966032543053304	0.9999878356120075	FKBP-type peptidyl-prolyl cis-trans isomerase SlyD [EC:5.2.1.8]
K09972	3.6668327662498905	3.17089760458298	1.1564021370321498	0.25079498077975	0.9999878356120075	general L-amino acid transport system ATP-binding protein [EC:7.4.2.1]
K08678	1.94188034257141	1.67946124902909	1.1562519490664198	0.250856046026116	0.9999878356120075	UDP-glucuronate decarboxylase [EC:4.1.1.35]
K22477	3.0115381990378	2.6076922167521	1.15486719624784	0.25141957339879	0.9999878356120075	N-acetylglutamate synthase [EC:2.3.1.1]
K11392	3.51727172213089	3.04563542111548	1.1548564538439299	0.251423948548438	0.9999878356120075	16S rRNA (cytosine1407-C5)-methyltransferase [EC:2.1.1.178]
K01126	0.640672263738265	0.558289772261203	1.14756224378497	0.254407214545967	0.9999878356120075	glycerophosphoryl diester phosphodiesterase [EC:3.1.4.46]
K22364	1.85732540612847	1.62176962763501	1.14524614006797	0.25535970321453	0.9999878356120075	2-oxopropyl-CoM reductase (carboxylating) [EC:1.8.1.5]
K22223	3.04014316689951	2.66369136939524	1.1413271078735199	0.256977131801886	0.9999878356120075	phosphoglycolate phosphatase [EC:3.1.3.18]
K12423	1.66031094346731	1.45545395223373	1.14075126933366	0.257215395428715	0.9999878356120075	fatty acid CoA ligase FadD21
K22299	0.707711572736353	0.622716513589658	1.1364907743601298	0.25898310139435804	0.9999878356120075	HTH-type transcriptional regulator, competence development regulator
K04060	3.1021994052977697	2.7304949283799904	1.13613080656345	0.259132845876062	0.9999878356120075	type III secretion protein Y
K21963	0.643703521553194	0.567403821019827	1.13447160154161	0.259823854639182	0.9999878356120075	LuxR family transcriptional regulator, Mat/Ecp fimbriae transcriptional regulator
K03328	1.1329529315148001	1.00798464301615	1.1239783655083402	0.264224045741116	0.9999878356120075	polysaccharide transporter, PST family
K20338	0.677108362291465	0.6032664541906939	1.12240347128175	0.264888943564559	0.9999878356120075	MarR family transcriptional regulator, global regulator for virulence
K09939	1.2801155892818998	1.1407571434939099	1.12216311471972	0.264990521807344	0.9999878356120075	uncharacterized protein
K12608	1.62042221842843	1.4470772707448603	1.11978969692085	0.26599503030850796	0.9999878356120075	CCR4-NOT complex subunit CAF16
K22838	1.8018808431638798	1.6097660781802199	1.1193432807335801	0.266184266082026	0.9999878356120075	2-acetylphloroglucinol acetyltransferase [EC:2.3.1.272]
K24593	0.9540759357074241	0.853043610286324	1.11843746814678	0.266568529753704	0.9999878356120075	Orthoreovirus FAST protein
K07710	2.3507226861599704	2.10560721894131	1.11641082202497	0.267429679820902	0.9999878356120075	two-component system, NtrC family, sensor histidine kinase AtoS [EC:2.7.13.3]
K03215	4.881235594756831	4.38866191678657	1.1122377816541698	0.269208989277474	0.9999878356120075	23S rRNA (uracil1939-C5)-methyltransferase [EC:2.1.1.190]
K07387	3.10670229441638	2.7945747138758703	1.1116905477569499	0.269442932019285	0.9999878356120075	metalloprotease [EC:3.4.24.-]
K02171	1.58427466617776	1.4267037114018601	1.1104440631342298	0.269976334776326	0.9999878356120075	BlaI family transcriptional regulator, penicillinase repressor
K02491	1.5764141864714198	1.43052742756511	1.1019810987858	0.27361734843948604	0.9999878356120075	two-component system, sporulation sensor kinase A [EC:2.7.13.3]
K17641	2.01513716892273	1.8290811498028303	1.1017210303326102	0.273729776059293	0.9999878356120075	beta-xylosidase
K18537	1.9779038502915098	1.7964193747508201	1.10102567256372	0.274030537136349	0.9999878356120075	putative methyltransferase
K00973	0.638147040199203	0.580688945404342	1.09894814642089	0.274930492428292	0.9999878356120075	glucose-1-phosphate thymidylyltransferase [EC:2.7.7.24]
K15599	2.4249136849711603	2.20701490533988	1.09873008972621	0.275025070517731	0.9999878356120075	putative hydroxymethylpyrimidine transport system permease protein
K07148	1.9900318418508702	1.8163208551693502	1.09563893195805	0.27636823573032104	0.9999878356120075	uncharacterized protein
K03212	4.821500808688639	4.4020606336134005	1.09528268917344	0.276523321895283	0.9999878356120075	23S rRNA (uracil747-C5)-methyltransferase [EC:2.1.1.189]
K18073	3.7390499202974303	3.41721619707308	1.0941800883128199	0.277003709075251	0.9999878356120075	two-component system, OmpR family, response regulator ParR
K02547	1.77345130169689	1.62214113514348	1.09327805286193	0.277397143088307	0.9999878356120075	methicillin resistance protein
K06201	1.85502150659607	1.69957662990073	1.09146094030748	0.27819087539403803	0.9999878356120075	copper homeostasis protein
K11031	0.392670034323393	0.36252770780444504	1.08314489036299	0.281843477292922	0.9999878356120075	thiol-activated cytolysin
K04782	12.0773105854135	11.1549852070211	1.0826827970880601	0.282047406162028	0.9999878356120075	isochorismate pyruvate lyase [EC:4.2.99.21]
K09814	1.66834887866368	1.5421242436185199	1.08185114498231	0.28241468362296696	0.9999878356120075	hemin transport system ATP-binding protein [EC:7.6.2.-]
K13067	4.15204953462272	3.83792552526308	1.08184734364748	0.282416363140792	0.9999878356120075	putative caffeoyl-CoA 3-O-methyltransferase [EC:2.1.1.-]
K16906	1.22053927172077	1.1310208481300201	1.07914834084513	0.283610585347493	0.9999878356120075	fluoroquinolone transport system permease protein
K11007	0.673763711795815	0.6247299387284589	1.0784879513973	0.28390331584336703	0.9999878356120075	shiga toxin subunit B
K19517	1.55710571423701	1.44407823416381	1.0782696376132699	0.284000133464961	0.9999878356120075	1D-myo-inositol 3-kinase [EC:2.7.1.64]
K15725	2.51884693153537	2.3415957215265	1.07569676028162	0.28514286522737603	0.9999878356120075	outer membrane protein, heavy metal efflux system
K09600	1.5694899581030903	1.4593536055011	1.07546927090653	0.285244055688678	0.9999878356120075	cathepsin M [EC:3.4.22.-]
K00296	0.38113070651233005	0.35632758862633707	1.06960762701987	0.28785992232908697	0.9999878356120075	D-nopaline dehydrogenase [EC:1.5.1.19]
K07725	0.761051853362633	0.7123612188842141	1.06835104605313	0.28842283207699	0.9999878356120075	CRISPR-associated protein Csa3
K03434	0.170638339895196	0.160939456289732	1.0602641752933701	0.29206357147124296	0.9999878356120075	N-acetylglucosaminylphosphatidylinositol deacetylase [EC:3.5.1.89]
K07032	0.7423586098340009	0.7021472169410661	1.05726917649566	0.29341987300702194	0.9999878356120075	uncharacterized protein
K19783	6.701472633262099	6.33898443451103	1.05718395470063	0.293458529007312	0.9999878356120075	DNA polymerase alpha-associated DNA helicase A [EC:3.6.4.12]
K02172	1.62094564349488	1.5429199746004798	1.05057013336975	0.296469123289434	0.9999878356120075	bla regulator protein blaR1
K18353	4.26271437668707	4.0592238725108	1.0501303969840898	0.296670033276621	0.9999878356120075	vancomycin resistance protein VanJ
K15050	8.11353186962682	7.7502418558784605	1.04687466797863	0.298160418430938	0.9999878356120075	nuclease EXOG, mitochondrial
K10026	1.9239093618639498	1.83800795542181	1.04673614506877	0.29822394320658596	0.9999878356120075	7-carboxy-7-deazaguanine synthase [EC:4.3.99.3]
K21749	0.262531075459461	0.25136073887913396	1.04443946429398	0.299278511699902	0.9999878356120075	N-acylneuraminate/3-deoxy-D-glycero-D-galacto-nononate cytidylyltransferase [EC:2.7.7.43 2.7.7.92]
K02486	0.654373824929151	0.6265437601128729	1.0444183895651	0.299288200310913	0.9999878356120075	two-component system, sensor kinase [EC:2.7.13.3]
K03509	1.4446214323901698	1.3850877530431798	1.0429818827119	0.299949102723036	0.9999878356120075	DNA polymerase eta [EC:2.7.7.7]
K24057	0.242845620393782	0.233528279193671	1.039898128108	0.301371208045211	0.9999878356120075	DZ domain-containing protein 1
K08271	1.25293840624543	1.20686738756845	1.0381740522210898	0.30216827220897197	0.9999878356120075	STE20-related kinase adapter protein alpha
K01524	1.4636701001994	1.4127650677218	1.03603219929531	0.303160467573948	0.9999878356120075	exopolyphosphatase / guanosine-5'-triphosphate,3'-diphosphate pyrophosphatase [EC:3.6.1.11 3.6.1.40]
K06006	1.14924348023581	1.111193290258	1.0342426383523	0.303991155321437	0.9999878356120075	periplasmic protein CpxP/Spy
K09813	1.89825171413823	1.83714588521651	1.0332612828482701	0.304447338828909	0.9999878356120075	hemin transport system permease protein
K02377	3.27395351349653	3.1688379362702297	1.03317164820048	0.304489028578783	0.9999878356120075	GDP-L-fucose synthase [EC:1.1.1.271]
K00003	2.4133592767799303	2.3770027454935803	1.01529511539491	0.31288068518247497	0.9999878356120075	homoserine dehydrogenase [EC:1.1.1.3]
K08169	1.42650680740874	1.40848040287557	1.01279847734932	0.31406488825615997	0.9999878356120075	MFS transporter, DHA2 family, multidrug resistance protein
K18445	2.7205327034137703	2.7007442429201003	1.0073270397763698	0.316670577797445	0.9999878356120075	diadenosine hexaphosphate hydrolase (ATP-forming) [EC:3.6.1.61]
K22296	0.8901036279063101	0.8841385417490809	1.00674677765481	0.316947763290397	0.9999878356120075	MarR family transcriptional regulator, lower aerobic nicotinate degradation pathway regulator
K19542	1.32048893853844	1.31531457131749	1.00393393894799	0.318293723941899	0.9999878356120075	MFS transporter, DHA2 family, tetracycline/oxytetracycline resistance protein
K00966	0.7376502318861321	0.7347785729952421	1.0039081962871899	0.31830605953797	0.9999878356120075	mannose-1-phosphate guanylyltransferase [EC:2.7.7.13]
K21977	1.81641248937095	1.8100163135393998	1.0035337669521	0.31848551793868607	0.9999878356120075	phosphopantothenate---cysteine ligase (CTP) [EC:6.3.2.5]
K15256	1.7208305232065002	1.7177848741053101	1.00177300961669	0.319330326929234	0.9999878356120075	tRNA (cmo5U34)-methyltransferase [EC:2.1.1.-]
K11696	0.501797133084531	0.5064455690980579	0.9908214499303349	0.32461835873000106	0.9999878356120075	centromere-localized protein 2
K03760	5.1471007158307005	5.20210795162133	0.9894259718748291	0.325296319252674	0.9999878356120075	lipid A ethanolaminephosphotransferase [EC:2.7.8.43]
K01804	0.7718750511347909	0.7807551149393199	0.988626313635846	0.32568523687691203	0.9999878356120075	L-arabinose isomerase [EC:5.3.1.4]
K19426	0.744891554952028	0.755249699482319	0.98628513915677	0.326825647299079	0.9999878356120075	pyruvyl transferase EpsI [EC:2.-.-.-]
K19975	2.18072352609002	2.2169110172968196	0.9836766153785841	0.328099392432407	0.9999878356120075	manganese transport system substrate-binding protein
K10020	4.1606870904143705	4.23921920278278	0.981474863975691	0.329177057988395	0.9999878356120075	octopine/nopaline transport system permease protein
K08167	1.11916792651985	1.1429429497947399	0.979198416439634	0.33029373654015	0.9999878356120075	MFS transporter, DHA2 family, multidrug resistance protein
K18331	1.08945092938193	1.11661647266264	0.9756715542482192	0.332028711405881	0.9999878356120075	NADP-reducing hydrogenase subunit HndC [EC:1.12.1.3]
K02428	1.48904249201121	1.53292484613199	0.9713734471513701	0.33415117561130797	0.9999878356120075	XTP/dITP diphosphohydrolase [EC:3.6.1.66]
K18935	1.0756189170106099	1.1118425542385402	0.9674201737558571	0.336111201333791	0.9999878356120075	MFS transporter, DHA2 family, multidrug resistance protein
K02691	1.99108830142441	2.0643721592272	0.96450065581672	0.33756351801385204	0.9999878356120075	photosystem I subunit VII
K22339	1.09845113100921	1.13900383268451	0.964396343092429	0.337615484308478	0.9999878356120075	formate dehydrogenase (NAD+, ferredoxin) subunit B [EC:1.17.1.11]
K14626	0.802001197151721	0.8319941788875671	0.963950490884505	0.337837657003486	0.9999878356120075	actinorhodin biosynthesis protein ActVIA
K05587	1.0914082090291202	1.13382297926528	0.9625913647793141	0.338515513180812	0.9999878356120075	bidirectional [NiFe] hydrogenase diaphorase subunit [EC:7.1.1.2]
K10117	3.4533099292208	3.5902162522059102	0.9618668310297479	0.33887723308499895	0.9999878356120075	raffinose/stachyose/melibiose transport system substrate-binding protein
K18005	1.0847624240301401	1.1286767323574198	0.961092217932454	0.339264234021924	0.9999878356120075	[NiFe] hydrogenase diaphorase moiety large subunit [EC:1.12.1.2]
K18898	5.8869378532794	6.12576744127849	0.961012299228055	0.33930417826052	0.9999878356120075	membrane fusion protein, multidrug efflux system
K00335	1.09707716578805	1.1442761377776698	0.958752113732544	0.34043511495376294	0.9999878356120075	NADH-quinone oxidoreductase subunit F [EC:7.1.1.2]
K04075	1.70272634113767	1.77625154724608	0.95860653508091	0.340508042821033	0.9999878356120075	tRNA(Ile)-lysidine synthase [EC:6.3.4.19]
K17998	1.10474583011077	1.1526732327888	0.9584206509575359	0.340601176590366	0.9999878356120075	iron-hydrogenase subunit beta [EC:1.12.1.4]
K06138	1.12454217729603	1.17344841362868	0.958322636287504	0.34065029169881106	0.9999878356120075	pyrroloquinoline quinone biosynthesis protein D
K21462	1.60103438363335	1.6712446600448	0.9579892291715291	0.34081739643085196	0.9999878356120075	probable poly-beta-1,6-N-acetyl-D-glucosamine export protein
K13274	0.6327025629971109	0.660598439384401	0.9577718100374479	0.340926396392514	0.9999878356120075	cell wall-associated protease [EC:3.4.21.-]
K09802	1.23957893161189	1.2944373975535102	0.957619838514168	0.34100259862607596	0.9999878356120075	uncharacterized protein
K11908	2.12907242931413	2.2248999221318195	0.9569295266432141	0.341348877599243	0.9999878356120075	sigma-54 dependent transcriptional regulator
K22448	0.701937237367111	0.7345965444910508	0.95554116423653	0.342046011033759	0.9999878356120075	extent of cell elongation protein 1
K18532	0.7019372373671071	0.7345965444910508	0.955541164236525	0.3420460110337619	0.9999878356120075	adenylate kinase [EC:2.7.4.3]
K08953	0.7019372373671071	0.7345965444910508	0.955541164236525	0.3420460110337619	0.9999878356120075	chlorosome envelope protein J
K09898	0.7019372373671071	0.7345965444910508	0.955541164236525	0.3420460110337619	0.9999878356120075	uncharacterized protein
K13614	0.7052885617865041	0.739400298496531	0.953865670896552	0.34288855409104996	0.9999878356120075	polyketide synthase PksN
K22723	1.1007143353255	1.1556399995067599	0.952471648433157	0.343590584103396	0.9999878356120075	inositol phosphorylceramide synthase catalytic subunit [EC:2.7.1.227]
K03712	1.3161280185887299	1.3820125909817902	0.952327082384789	0.343663441037266	0.9999878356120075	MarR family transcriptional regulator, multiple antibiotic resistance protein MarR
K23665	1.02987279218551	1.08333787111868	0.950647826168978	0.3445104713709001	0.9999878356120075	fumiquinazoline F synthetase [EC:6.3.2.-]
K08569	2.16899683046273	2.2816005025981	0.9506470690170591	0.34451085358999395	0.9999878356120075	cathepsin W [EC:3.4.22.-]
K10047	2.2920362996876498	2.4118775725808197	0.9503120414337859	0.344680006434412	0.9999878356120075	inositol-phosphate phosphatase / L-galactose 1-phosphate phosphatase [EC:3.1.3.25 3.1.3.93]
K19611	6.26964360255567	6.6121115210554695	0.9482059675779431	0.34574458181011497	0.9999878356120075	ferric enterobactin receptor
K00787	2.6931965875076003	2.84206064950167	0.9476210819004971	0.346040607060711	0.9999878356120075	farnesyl diphosphate synthase [EC:2.5.1.1 2.5.1.10]
K22515	1.0905448956100101	1.1518827092626498	0.946749948445796	0.34648181407730894	0.9999878356120075	formate dehydrogenase beta subunit [EC:1.17.1.9]
K08956	7.80532658256232	8.24698516413206	0.946446056009582	0.346635813646812	0.9999878356120075	AFG3 family protein [EC:3.4.24.-]
K15553	1.78605399262672	1.8871405824438798	0.946433990791374	0.346641928694056	0.9999878356120075	sulfonate transport system substrate-binding protein
K10268	0.6829675489703579	0.7222860841084291	0.9455637648251178	0.34708317205048195	0.9999878356120075	F-box and leucine-rich repeat protein 2/20
K09582	0.972216453962006	1.02844034174356	0.945330919549274	0.34720129665935906	0.9999878356120075	protein disulfide-isomerase A4 [EC:5.3.4.1]
K03942	1.08862683734908	1.15385466717071	0.9434696312477858	0.34814648167359596	0.9999878356120075	NADH dehydrogenase (ubiquinone) flavoprotein 1 [EC:7.1.1.2]
K13663	0.621139487920472	0.6591469436369229	0.942338417733168	0.348721738468146	0.9999878356120075	acyltransferase [EC:2.3.1.-]
K10003	4.1857863434461	4.44339536865787	0.9420242846205279	0.348881593790391	0.9999878356120075	glutamate/aspartate transport system permease protein
K01263	0.657267459879562	0.6985731972572571	0.940871282293868	0.34946873695747693	0.9999878356120075	cytosol alanyl aminopeptidase [EC:3.4.11.14]
K01407	1.13264082563273	1.2045523451793998	0.940300212079235	0.349759779254305	0.9999878356120075	protease III [EC:3.4.24.55]
K04118	1.8627045119981798	1.9898274459974599	0.9361135890174879	0.351898244929205	0.9999878356120075	pimeloyl-CoA dehydrogenase [EC:1.3.1.62]
K18987	3.0204293477097597	3.23064359321847	0.9349311555288928	0.352503737771204	0.9999878356120075	two-component system, OmpR family, response regulator Irr
K06378	1.43391911692725	1.53456268826103	0.9344154708675758	0.35276801626797294	0.9999878356120075	stage II sporulation protein AA (anti-sigma F factor antagonist)
K17884	1.5864733549621002	1.6987967166232198	0.933880634120608	0.35304224460309797	0.9999878356120075	archaetidylinositol phosphate synthase [EC:2.7.8.39]
K20324	0.39999388988762796	0.42908623012140296	0.9321993152156309	0.353905205535132	0.9999878356120075	mutacin VI
K16234	2.5428831417703397	2.7283888366267903	0.932009069834125	0.354002937076947	0.9999878356120075	histidine transporter
K23148	3.45761872376189	3.7175866904832597	0.9300707721525698	0.35499965518068605	0.9999878356120075	cytidine diphosphoramidate kinase [EC:2.7.1.224]
K22311	1.00318098988967	1.0820093581733499	0.927146315613426	0.35650688830851396	0.9999878356120075	phosphatidylinositol dimannoside acyltransferase [EC:2.3.1.265]
K10421	0.523265968017853	0.565971553291019	0.9245446435870479	0.357851207213019	0.9999878356120075	CAP-Gly domain-containing linker protein 1
K18064	1.1864846407003302	1.2889155184725	0.920529409178376	0.359932297110958	0.9999878356120075	arsenical-resistance protein 2
K20468	1.64169250264658	1.7842803295233702	0.9200866452891558	0.36016225363214205	0.9999878356120075	putative heme transporter
K08166	1.05890287634687	1.1540581794158702	0.917547221824496	0.36148295679386	0.9999878356120075	MFS transporter, DHA2 family, methylenomycin A resistance protein
K03832	1.18445947361132	1.29184390184599	0.916875074394645	0.3618330438395929	0.9999878356120075	periplasmic protein TonB
K03634	1.27244238472687	1.3887315505325801	0.9162623145120309	0.36215238737471706	0.9999878356120075	outer membrane lipoprotein carrier protein
K20832	0.6717087712930989	0.733125249884381	0.916226485718548	0.36217106532859794	0.9999878356120075	galactan endo-beta-1,3-galactanase [EC:3.2.1.181]
K19466	1.59723898058671	1.7567964383556003	0.9091770370856209	0.365857969167825	0.9999878356120075	ATP-dependent RNA helicase DDX59 [EC:3.6.4.13]
K13658	0.899901247058386	0.990894437699693	0.908170651504975	0.36638625317956897	0.9999878356120075	beta-1,4-mannosyltransferase [EC:2.4.1.251]
K18649	1.5176420754263797	1.6724647296039399	0.907428448901145	0.366776169224646	0.9999878356120075	inositol-phosphate phosphatase / L-galactose 1-phosphate phosphatase / histidinol-phosphatase [EC:3.1.3.25 3.1.3.93 3.1.3.15]
K10677	0.261603243638644	0.28864690171490803	0.9063088572384029	0.36736484460278795	0.9999878356120075	inulin fructotransferase (DFA-I-forming) [EC:4.2.2.17]
K19079	2.0356889535876297	2.24960336484699	0.904910165675402	0.3681011106597079	0.9999878356120075	cationic antimicrobial peptide transport system ATP-binding protein
K13754	0.429115646812813	0.47463781840370795	0.9040907196481008	0.368532898136685	0.9999878356120075	solute carrier family 24 (sodium/potassium/calcium exchanger), member 6
K18131	1.36227678276972	1.51859599364799	0.897063332491247	0.37224897453989203	0.9999878356120075	MarR family transcriptional regulator, repressor of the mexAB-oprM multidrug resistance operon
K09384	0.40675179419925706	0.45356114888814897	0.8967959341234599	0.372390839959471	0.9999878356120075	uncharacterized protein
K08165	0.8750295812515609	0.9768860294050491	0.8957335399549929	0.3729548190079821	0.9999878356120075	MFS transporter, DHA2 family, multidrug resistance protein
K15655	1.0670243677648101	1.19241697644119	0.894841644195119	0.37342870341394396	0.9999878356120075	surfactin family lipopeptide synthetase B
K07284	1.70203904751982	1.90366240123528	0.89408660191816	0.37383017089515996	0.9999878356120075	sortase A [EC:3.4.22.70]
K14744	1.1925602179168602	1.33554655409643	0.8929379618097191	0.374441441496818	0.9999878356120075	prophage endopeptidase [EC:3.4.-.-]
K14271	0.757822390127718	0.84995735629951	0.891600483849068	0.375153998065544	0.9999878356120075	nicotianamine aminotransferase [EC:2.6.1.80]
K07327	1.02918876991213	1.15523042097703	0.8908947957254308	0.375530304917731	0.9999878356120075	archaeal flagellar protein FlaD
K14644	1.11234316419629	1.2512268898588799	0.8890019653603771	0.37654082455480004	0.9999878356120075	subtilase-type proteinase RRT12 [EC:3.4.21.-]
K21055	0.9368808905327779	1.05494614157179	0.888084096062853	0.37703145895296	0.9999878356120075	3-deoxy-D-glycero-D-galacto-nononate 9-phosphatase [EC:3.1.3.103]
K23977	1.6782162351534	1.89030612414637	0.8878013003905679	0.3771827043170539	0.9999878356120075	L-glutamine---4-(methylsulfanyl)-2-oxobutanoate aminotransferase [EC:2.6.1.117]
K03651	1.3044304550436001	1.47011429143998	0.8872986696605151	0.37745161628788204	0.9999878356120075	3',5'-cyclic-AMP phosphodiesterase [EC:3.1.4.53]
K22041	1.8166318761358202	2.04972141840379	0.8862823307718142	0.377995734169306	0.9999878356120075	TetR/AcrR family transcriptional regulator, copper-responsive repressor
K22390	0.553686056809783	0.625157678382767	0.8856742482026679	0.37832151870393604	0.9999878356120075	acid phosphatase type 7
K07490	0.5944291957807789	0.6713596167686129	0.8854110091427371	0.378462605463242	0.9999878356120075	ferrous iron transport protein C
K18106	1.07151817558331	1.2103263675313998	0.885313419857816	0.378514918221249	0.9999878356120075	D-galacturonate reductase [EC:1.1.1.-]
K01204	1.5197879639796699	1.71766824517963	0.884797147670815	0.378791741435928	0.9999878356120075	alpha-N-acetylgalactosaminidase [EC:3.2.1.49]
K15861	1.86697677614879	2.11179918727475	0.884069274862306	0.379182239522791	0.9999878356120075	CRP/FNR family transcriptional regulator, nitrogen fixation regulation protein
K04933	1.1978774028838601	1.35737625898848	0.882494735672275	0.38002782967890797	0.9999878356120075	potassium voltage-gated channel delayed-rectifier subfamily S member 3
K03257	1.3788661824557502	1.5631082838391297	0.882130941734334	0.38022336915631505	0.9999878356120075	translation initiation factor 4A
K06119	0.783992874262023	0.888819960480427	0.8820603824403951	0.380261302108613	0.9999878356120075	sulfoquinovosyltransferase [EC:2.4.1.-]
K13439	1.0213262017114302	1.16564006475774	0.8761934602202409	0.383423659908924	0.9999878356120075	cysteine protease avirulence protein AvrRpt2 [EC:3.4.22.-]
K17999	1.30345446183181	1.49235237799088	0.873422712393587	0.384922816980019	0.9999878356120075	iron-hydrogenase subunit gamma [EC:1.12.1.4]
K01173	10.7051677985195	12.2797865975434	0.871771485072963	0.38581797211989	0.9999878356120075	endonuclease G, mitochondrial
K11413	1.398106879901	1.60477644961051	0.871215975434044	0.38611941297019303	0.9999878356120075	NAD+-dependent protein deacetylase sirtuin 3 [EC:2.3.1.286]
K02036	1.2886691164778799	1.48060150357743	0.8703686396131559	0.386579491744905	0.9999878356120075	phosphate transport system ATP-binding protein [EC:7.3.2.1]
K16148	2.53171496802512	2.90982088551193	0.870058696956432	0.386747866651483	0.9999878356120075	alpha-maltose-1-phosphate synthase [EC:2.4.1.342]
K06970	1.02267654555792	1.17635504691578	0.86936044371911	0.387127356337776	0.9999878356120075	23S rRNA (adenine1618-N6)-methyltransferase [EC:2.1.1.181]
K06911	1.25937291508174	1.45260093123415	0.8669779070097059	0.38842396699309795	0.9999878356120075	quercetin 2,3-dioxygenase [EC:1.13.11.24]
K23684	1.2799582769827902	1.4802576773129699	0.864686126341342	0.38967372415874696	0.9999878356120075	dolichol-phosphate hexosyltransferase [EC:2.4.1.-]
K05773	1.43129939982767	1.66078247693726	0.861822315507091	0.39123891629913005	0.9999878356120075	tungstate transport system permease protein
K02450	0.9002208834820821	1.04468952533528	0.8617114096105909	0.3912996090505271	0.9999878356120075	general secretion pathway protein A
K07446	1.4862019600080298	1.72539805030774	0.8613675897819391	0.391487799876565	0.9999878356120075	tRNA (guanine10-N2)-dimethyltransferase [EC:2.1.1.213]
K14811	1.4782977741138799	1.7244906168465	0.857237354423636	0.39375286524592695	0.9999878356120075	ATP-dependent RNA helicase DBP3 [EC:3.6.4.13]
K22907	1.3688896811463502	1.5969614253958797	0.857183936554391	0.393782212988325	0.9999878356120075	polyprenyl-phospho-N-acetylgalactosaminyl synthase
K15919	1.7115017316634598	1.99982181672935	0.8558271128687701	0.394528102953682	0.9999878356120075	glyoxylate/hydroxypyruvate reductase [EC:1.1.1.79 1.1.1.81]
K11938	2.3469375582599197	2.7450471193064905	0.854971684002586	0.394998806790262	0.9999878356120075	HMP-PP phosphatase [EC:3.6.1.-]
K17717	1.23623649122417	1.4526750921771598	0.851006875440665	0.39718497175270795	0.9999878356120075	phospholipase D [EC:3.1.4.4]
K09988	0.8153203097674779	0.9583271140705021	0.850774540130038	0.397313309664303	0.9999878356120075	D-lyxose ketol-isomerase [EC:5.3.1.15]
K15658	1.0744675046354	1.2648268198359298	0.849497723945142	0.398019054567376	0.9999878356120075	arthrofactin-type cyclic lipopeptide synthetase A
K03784	1.80183391155056	2.1300692954466	0.8459038940199279	0.400009625485277	0.9999878356120075	purine-nucleoside phosphorylase [EC:2.4.2.1]
K17286	0.777429295252945	0.921411543960953	0.8437373075563399	0.401212605181216	0.9999878356120075	erythrocyte band 7 integral membrane protein
K05641	0.662787058926314	0.7864249146660159	0.8427849201697659	0.40174210951012396	0.9999878356120075	ATP-binding cassette, subfamily A (ABC1), member 1
K03972	0.572802576033548	0.67969111545184	0.842739537139256	0.40176735202674607	0.9999878356120075	phage shock protein E
K21994	0.44548222901809903	0.5302240181154351	0.8401773850257991	0.403194018618124	0.9999878356120075	LOB domain-containing protein 18
K21162	0.44548222901809603	0.5302240181154361	0.8401773850257951	0.40319401861812704	0.9999878356120075	enediyne biosynthesis protein E4
K22486	0.44548222901809603	0.5302240181154361	0.8401773850257951	0.40319401861812704	0.9999878356120075	transcriptional regulator HilA, main transcriptional regulator of SPI1
K12026	0.280655898548073	0.334692654951501	0.8385481258581601	0.40410283328812	0.9999878356120075	tripartite motif-containing protein 56 [EC:2.3.2.27]
K18065	0.7081216319518859	0.8453938901063169	0.83762331410135	0.404619255958919	0.9999878356120075	Cdc25 family phosphatase [EC:3.1.3.48 1.20.4.1]
K04773	3.84504495709833	4.59106711168711	0.837505717855943	0.40468495147542893	0.9999878356120075	protease IV [EC:3.4.21.-]
K02967	5.46191753393816	6.5515464892449105	0.833683702451703	0.406823666120689	0.9999878356120075	small subunit ribosomal protein S2
K12677	1.69498607859572	2.03447194391474	0.833133179184677	0.4071322912955129	0.9999878356120075	clavulanate-9-aldehyde reducatase
K09561	0.420618743435145	0.5049528871139279	0.832986114485259	0.407214760306231	0.9999878356120075	STIP1 homology and U-box containing protein 1 [EC:2.3.2.27]
K19049	0.764254403490548	0.9181213315336808	0.832411117399805	0.40753729694036	0.9999878356120075	chondroitin AC lyase [EC:4.2.2.5]
K15475	1.36487305119149	1.6421672328448302	0.8311413258606001	0.408250117840716	0.9999878356120075	enhanced entry protein LpnE
K08168	1.06145640467612	1.277686804769	0.830764159662759	0.40846199257675997	0.9999878356120075	MFS transporter, DHA2 family, metal-tetracycline-proton antiporter
K11381	0.6954137186815171	0.837182930750834	0.8306592181207391	0.40852095579092496	0.9999878356120075	2-oxoisovalerate dehydrogenase E1 component [EC:1.2.4.4]
K12657	1.7499181017717902	2.1167527612815498	0.826699335784654	0.41074965235580196	0.9999878356120075	delta-1-pyrroline-5-carboxylate synthetase [EC:2.7.2.11 1.2.1.41]
K00835	2.10209074376526	2.54781708521926	0.8250555960081271	0.411676935123745	0.9999878356120075	valine--pyruvate aminotransferase [EC:2.6.1.66]
K02064	1.38745200570992	1.6844013156153699	0.823706317994082	0.41243904724094005	0.9999878356120075	thiamine transport system substrate-binding protein
K18326	1.04126346875766	1.26498037903309	0.8231459444086949	0.41275581285786206	0.9999878356120075	MFS transporter, DHA2 family, multidrug resistance protein
K17745	1.9013811620752001	2.31265331100483	0.822164374153019	0.41331102428167105	0.9999878356120075	sepiapterin reductase [EC:1.1.1.325]
K18330	1.14116110748337	1.38833628647894	0.82196303489088	0.413424964625326	0.9999878356120075	NADP-reducing hydrogenase subunit HndA [EC:1.12.1.3]
K17871	0.651069334331573	0.7925088360970691	0.821529432451437	0.41367040981408604	0.9999878356120075	NADH:ubiquinone reductase (non-electrogenic) [EC:1.6.5.9]
K22489	0.643501706372753	0.7833842448595358	0.8214381519609649	0.41372209127445003	0.9999878356120075	MarR family transcriptional regulator, temperature-dependent positive regulator of motility
K14189	1.4314109866656002	1.74701412628813	0.8193471163893309	0.41490706504124897	0.9999878356120075	uncharacterized oxidoreductase [EC:1.-.-.-]
K05772	1.20916897455848	1.475907717607	0.8192713949074	0.414950014103136	0.9999878356120075	tungstate transport system substrate-binding protein
K19239	0.7958969731732309	0.9733473311403391	0.817690610237546	0.41584724244980603	0.9999878356120075	predicted membrane protein
K08142	3.4149681928819597	4.17797528293843	0.8173739578660609	0.41602710940534204	0.9999878356120075	MFS transporter, SP family, solute carrier family 2 (facilitated glucose transporter), member 3
K06368	0.574120581925948	0.70250582754307	0.8172467179864781	0.41609939820089603	0.9999878356120075	response regulator aspartate phosphatase J [EC:3.1.-.-]
K21056	1.6364469218406001	2.0034141764371203	0.8168290616525758	0.41633673434381	0.9999878356120075	alpha-D-ribose-1-phosphate 5-kinase (ADP) [EC:2.7.1.212]
K20754	0.5426174563436811	0.6643443039730931	0.8167714438109459	0.41636948246851707	0.9999878356120075	aqualysin 1 [EC:3.4.21.111]
K03586	0.8708422055486679	1.0679026603561	0.8154696470727791	0.41710979411531	0.9999878356120075	cell division protein FtsL
K08170	0.7830348998173359	0.9610252128292379	0.8147912139704399	0.4174959214495771	0.9999878356120075	MFS transporter, DHA2 family, multidrug resistance protein
K15551	1.62013452798796	1.9912852178012201	0.8136124918242091	0.41816729587721796	0.9999878356120075	taurine transport system substrate-binding protein
K11395	1.44505398829526	1.7801465399325702	0.8117612544133559	0.41922302572531	0.9999878356120075	2-dehydro-3-deoxy-phosphogluconate/2-dehydro-3-deoxy-6-phosphogalactonate aldolase [EC:4.1.2.55]
K15373	2.03824285147988	2.51148904284847	0.8115674871382909	0.41933362015267894	0.9999878356120075	sulfoacetaldehyde reductase [EC:1.1.1.313]
K18938	1.7847846084869599	2.1999640738076898	0.8112789793870859	0.41949832092254496	0.9999878356120075	TetR/AcrR family transcriptional regulator, repressor for qacA
K13749	1.24984059953199	1.5410291894815902	0.811042781060128	0.41963318856671006	0.9999878356120075	solute carrier family 24 (sodium/potassium/calcium exchanger), member 1
K21431	1.74147980741449	2.15345415886186	0.808691376246845	0.420977239079016	0.9999878356120075	alpha-keto-acid decarboxylase [EC:4.1.1.-]
K00414	3.19216470332855	3.9505185491769703	0.808036885181462	0.421351799791349	0.9999878356120075	ubiquinol-cytochrome c reductase core subunit 1
K17880	0.284259658989729	0.351860383816396	0.8078762829351601	0.421443741748541	0.9999878356120075	hygromycin-B 7''-O-kinase [EC:2.7.1.119]
K20946	0.34000232279788395	0.42095016680384	0.80770207404698	0.42154348681273207	0.9999878356120075	polysaccharide biosynthesis protein VpsE
K01551	0.537861739593359	0.665984227041043	0.8076193365465569	0.4215908639432979	0.9999878356120075	arsenite/tail-anchored protein-transporting ATPase [EC:7.3.2.7 7.3.-.-]
K19661	0.8767306864718599	1.0881907906189698	0.8056773628576359	0.4227037892328879	0.9999878356120075	two-component system, NtrC family, sensor histidine kinase HupT/HoxJ [EC:2.7.13.3]
K03221	1.8965548571127901	2.35689888524646	0.804682317508274	0.42327471766739294	0.9999878356120075	type III secretion protein F
K05588	1.2497707685900301	1.55509493603152	0.803662039939083	0.423860600466192	0.9999878356120075	bidirectional [NiFe] hydrogenase diaphorase subunit [EC:7.1.1.2]
K06238	0.45258562467484204	0.564264013914624	0.80208131923033	0.4247692643599021	0.9999878356120075	collagen type VI alpha
K16087	2.98107151218639	3.72161367992902	0.8010158411292291	0.42538239859742893	0.9999878356120075	hemoglobin/transferrin/lactoferrin receptor protein
K08205	1.51249639166141	1.8890621518599902	0.8006599413217801	0.42558731991153004	0.9999878356120075	MFS transporter, OCT family, solute carrier family 22 (organic anion transporter), member 8
K06314	0.570495661027147	0.7137719682997391	0.799268795027231	0.426388881884505	0.9999878356120075	prespore-specific regulator
K16216	0.906611418889227	1.1364438899317901	0.797761708185734	0.42725825803282397	0.9999878356120075	benzil reductase ((S)-benzoin forming) [EC:1.1.1.320]
K01641	2.64453716720582	3.33034925616359	0.794072021819178	0.429391117920723	0.9999878356120075	hydroxymethylglutaryl-CoA synthase [EC:2.3.3.10]
K24689	1.3151063077596201	1.65890747664666	0.792754464171806	0.43015426875846996	0.9999878356120075	lipoyl synthase
K16153	6.04926240356081	7.63113389843596	0.7927081982928699	0.43018108126935994	0.9999878356120075	glycogen phosphorylase/synthase [EC:2.4.1.1 2.4.1.11]
K18950	2.044589238456	2.58423013161819	0.791179242684446	0.431067713970503	0.9999878356120075	ribonuclease H [EC:3.1.26.4]
K10188	1.4067126713290603	1.7801952771082699	0.790201327583629	0.431635366652734	0.9999878356120075	lactose/L-arabinose transport system substrate-binding protein
K05791	0.665433414687097	0.843139616193054	0.7892327698841421	0.43219802208788	0.9999878356120075	tellurium resistance protein TerZ
K17872	0.666687290600815	0.845006119094238	0.7889733287558159	0.43234881026443295	0.9999878356120075	demethylphylloquinone reductase [EC:1.6.5.12]
K03884	1.22620768439803	1.5562380470465902	0.7879306682709101	0.432955121189715	0.9999878356120075	NADH-ubiquinone oxidoreductase chain 6 [EC:7.1.1.2]
K05586	1.11237571310457	1.4119213721632502	0.787845368046422	0.433004745738826	0.9999878356120075	bidirectional [NiFe] hydrogenase diaphorase subunit [EC:7.1.1.2]
K13025	1.21806883678545	1.5474557078578002	0.7871429408933921	0.433413519516801	0.9999878356120075	ATP-dependent RNA helicase [EC:3.6.4.13]
K21563	1.199682535662	1.52554702761108	0.7863949874692729	0.433849036715796	0.9999878356120075	CRP/FNR family transcriptional regulator, dissimilatory nitrate respiration regulator
K22340	1.13180307379078	1.44120072524481	0.7853195283387959	0.434475704554875	0.9999878356120075	formate dehydrogenase (NAD+, ferredoxin) subunit C [EC:1.17.1.11]
K06913	1.9109134862051398	2.44450702433643	0.7817173226261701	0.43657857533944705	0.9999878356120075	uncharacterized protein
K01727	0.91486515371664	1.17120099143556	0.781134203613739	0.43691954501579605	0.9999878356120075	hyaluronate lyase [EC:4.2.2.1]
K05821	1.06708883896972	1.36800765374505	0.7800313368484899	0.43756485568943604	0.9999878356120075	aromatic amino acid aminotransferase II [EC:2.6.1.58 2.6.1.28]
K12164	1.1802829536514	1.5164543587253503	0.778317492287392	0.43856876950853707	0.9999878356120075	ubiquitin-like modifier-activating enzyme 5
K03840	1.68570281577584	2.16790881428762	0.777570903658956	0.43900651762988896	0.9999878356120075	flavodoxin II
K08224	0.475944931924985	0.6126396398287459	0.7768758352920621	0.439414287381026	0.9999878356120075	MFS transporter, YNFM family, putative membrane transport protein
K22120	1.06268368305334	1.36842472632473	0.776574452807102	0.439591165618049	0.9999878356120075	gliotoxin/aspirochlorine biosynthesis gamma-glutamylcyclotransferase [EC:4.3.2.-]
K01423	1.4991765571749398	1.93163751825663	0.7761169179028959	0.43985976758747497	0.9999878356120075	beta-barrel assembly-enhancing protease [EC:3.4.-.-]
K19077	1.9925848019969699	2.56977903763691	0.775391491958506	0.44028583501070595	0.9999878356120075	two-component system, OmpR family, sensor histidine kinase GraS [EC:2.7.13.3]
K03047	1.4088786046180002	1.8219617276256899	0.7732756310166808	0.44152992782514106	0.9999878356120075	DNA-directed RNA polymerase subunit D [EC:2.7.7.6]
K12502	1.1258555966183899	1.45896602216818	0.77168047748312	0.442469206284469	0.9999878356120075	MPBQ/MSBQ methyltransferase [EC:2.1.1.295]
K13641	0.9611026239167629	1.24659395592798	0.770982900523779	0.442880327748405	0.9999878356120075	IclR family transcriptional regulator, acetate operon repressor
K01682	1.0061157228647901	1.30561016491783	0.7706095968761949	0.44310042794025706	0.9999878356120075	aconitate hydratase 2 / 2-methylisocitrate dehydratase [EC:4.2.1.3 4.2.1.99]
K06076	1.7682756523093999	2.2955729210330804	0.770298183999146	0.443284085954685	0.9999878356120075	long-chain fatty acid transport protein
K17997	1.18890137204175	1.5449690642399099	0.769530859588223	0.443736810048722	0.9999878356120075	iron-hydrogenase subunit alpha [EC:1.12.1.4]
K02546	1.28245697512844	1.66795614074335	0.768879315110103	0.4441214345182671	0.9999878356120075	BlaI family transcriptional regulator, methicillin resistance regulatory protein
K24117	1.3933896064276101	1.8125001974991297	0.7687665956396541	0.44418799554690397	0.9999878356120075	S-(2-succino)cysteine N-acetyltransferase [EC:2.3.1.-]
K19776	0.9387058440497321	1.2227982913355	0.767670228770528	0.444835704248003	0.9999878356120075	GntR family transcriptional regulator, galactonate operon transcriptional repressor
K00859	2.5203222152616602	3.28663950785943	0.766838653656644	0.44532734546659797	0.9999878356120075	dephospho-CoA kinase [EC:2.7.1.24]
K02334	0.8803826925733359	1.14958790266518	0.7658245972598331	0.44592729913962603	0.9999878356120075	DNA polymerase bacteriophage-type [EC:2.7.7.7]
K02656	0.7530668664852841	0.983709115611711	0.765538160147063	0.44609685089006	0.9999878356120075	type IV pilus assembly protein PilF
K11476	1.39996085204168	1.8302688054072902	0.764893576236277	0.446478538406633	0.9999878356120075	GntR family transcriptional regulator, gluconate operon transcriptional repressor
K09817	1.31925598548215	1.7252995064364698	0.764653314140811	0.446620856942275	0.9999878356120075	zinc transport system ATP-binding protein [EC:7.2.2.20]
K22338	1.14855594857593	1.50401995462111	0.7636573870226792	0.44721107157785	0.9999878356120075	formate dehydrogenase (NAD+, ferredoxin) subunit A [EC:1.17.1.11]
K03205	0.9384630712699691	1.2294122016781799	0.7633428967021351	0.447397541215343	0.9999878356120075	type IV secretion system protein VirD4 [EC:7.4.2.8]
K08740	2.67983614934604	3.51557841059363	0.7622746064405179	0.448031294738432	0.9999878356120075	DNA mismatch repair protein MSH4
K01130	1.1504547408871002	1.51118219808436	0.7612945297697801	0.448613172710784	0.9999878356120075	arylsulfatase [EC:3.1.6.1]
K19047	0.559094587914916	0.7346224192087359	0.761063878934049	0.44875017508617104	0.9999878356120075	TetR/AcrR family transcriptional regulator, repressor of tetCD
K02177	0.319655242580052	0.420719783355721	0.759781819695846	0.44951213530585604	0.9999878356120075	bruno
K22871	0.7736057608289841	1.01874357959352	0.759372403738388	0.4497556187991679	0.9999878356120075	adenylate dimethylallyltransferase [EC:2.5.1.27]
K16707	1.11109787610528	1.46432438665811	0.7587785098908522	0.45010894825346703	0.9999878356120075	UDP-galactose-lipid carrier transferase
K04940	0.38608351017184495	0.50910036611916	0.758364235946116	0.45035550994052	0.9999878356120075	opine dehydrogenase [EC:1.5.1.28]
K00166	0.7290415556455809	0.964071259986504	0.7562112739008391	0.451638132756798	0.9999878356120075	2-oxoisovalerate dehydrogenase E1 component alpha subunit [EC:1.2.4.4]
K00852	0.930042875468294	1.23948555973628	0.750345873868977	0.45514308214437604	0.9999878356120075	ribokinase [EC:2.7.1.15]
K22177	0.18591175338018698	0.24779691590633102	0.7502585441800369	0.45519538471836	0.9999878356120075	F420H2:quinone oxidoreductase subunit J [EC:1.1.98.4]
K21610	0.985303418974049	1.31414911838813	0.7497653083560071	0.45549085296809205	0.9999878356120075	Ni-sirohydrochlorin a,c-diamide reductive cyclase subunit CfbC [EC:6.3.3.7]
K00163	1.64230807253301	2.19467218503582	0.748315891426038	0.456359748057543	0.9999878356120075	pyruvate dehydrogenase E1 component [EC:1.2.4.1]
K22171	4.4469044963756605	5.971247396598611	0.744719520231023	0.45851978926608006	0.9999878356120075	F420H2:quinone oxidoreductase subunit A [EC:1.1.98.4]
K16215	0.7361106356135121	0.990487624445668	0.7431800432897689	0.459446205757289	0.9999878356120075	2-ketoarginine methyltransferase [EC:2.1.1.243]
K14190	0.6021393744112951	0.811939171902481	0.7416065085274829	0.460394219123009	0.9999878356120075	GDP-L-galactose phosphorylase [EC:2.7.7.69]
K08124	0.615063403833413	0.8316994738708159	0.739526022507677	0.461649365489865	0.9999878356120075	osteomodulin
K12999	1.22873795215033	1.66654452124704	0.7372968057468341	0.462996396576253	0.9999878356120075	glucosyltransferase [EC:2.4.1.-]
K18332	1.13507262878206	1.53956124800374	0.7372701997103649	0.463012487053271	0.9999878356120075	NADP-reducing hydrogenase subunit HndD [EC:1.12.1.3]
K06920	0.7488647004528659	1.01601257039672	0.7370624363047591	0.46313814660741703	0.9999878356120075	7-cyano-7-deazaguanine synthase [EC:6.3.4.20]
K05658	0.427037150160812	0.579752000889975	0.7365859013945079	0.46342643773967496	0.9999878356120075	ATP-binding cassette, subfamily B (MDR/TAP), member 1 [EC:7.6.2.2]
K15973	0.8442677599257299	1.14658172316082	0.7363345698536929	0.46357852772437697	0.9999878356120075	MarR family transcriptional regulator, 2-MHQ and catechol-resistance regulon repressor
K10973	0.900551953111711	1.22548182188334	0.7348554152584079	0.464474191992998	0.9999878356120075	IclR family transcriptional regulator, negative regulator of allantoin and glyoxylate utilization operons
K11022	1.1712762872223899	1.59450438957191	0.734570751189248	0.46464667545188204	0.9999878356120075	structural toxin protein (hemagglutinin/hemolysin) RtxA
K21827	0.9028084752945229	1.22956098858727	0.73425269968253	0.4648394319014721	0.9999878356120075	IclR family transcriptional regulator, arginine deiminase pathway regulator
K18006	1.1992944609491298	1.63350291154109	0.7341856892178309	0.46488004964809	0.9999878356120075	[NiFe] hydrogenase diaphorase moiety small subunit [EC:1.12.1.2]
K03269	1.60827756530905	2.19058575089323	0.7341769500021891	0.464885346987438	0.9999878356120075	UDP-2,3-diacylglucosamine hydrolase [EC:3.6.1.54]
K01206	1.49186006492109	2.03275930827163	0.733908859179965	0.4650478687993	0.9999878356120075	alpha-L-fucosidase [EC:3.2.1.51]
K14348	0.85428166042942	1.16659747398169	0.732284853586807	0.46603305938300393	0.9999878356120075	GntR family transcriptional regulator, L-lactate dehydrogenase operon regulator
K04496	0.645765768946685	0.8821011581362059	0.732076772590487	0.46615937534564006	0.9999878356120075	C-terminal binding protein
K02051	1.12637546109836	1.53976321696964	0.7315251128775121	0.466494355060221	0.9999878356120075	NitT/TauT family transport system substrate-binding protein
K03774	2.2991874384662996	3.14478827206813	0.7311104085726791	0.46674626200498903	0.9999878356120075	FKBP-type peptidyl-prolyl cis-trans isomerase SlpA [EC:5.2.1.8]
K18924	0.748114528958336	1.02580698869044	0.729293655830317	0.467850730776594	0.9999878356120075	paired small multidrug resistance pump
K21172	0.718747671816599	0.987840455028476	0.727594894659259	0.468884800403618	0.9999878356120075	enediyne biosynthesis protein CalE5
K07709	2.3438268910304103	3.22220630923136	0.727398144654965	0.469004649160288	0.9999878356120075	two-component system, NtrC family, sensor histidine kinase HydH [EC:2.7.13.3]
K11475	1.9679464420356798	2.70851918744034	0.7265765186974609	0.46950532270642203	0.9999878356120075	GntR family transcriptional regulator, vanillate catabolism transcriptional regulator
K18553	1.08199230390072	1.4917765061105202	0.725304561017503	0.470281007459866	0.9999878356120075	MFS transporter, DHA1 family, chloramphenicol resistance protein
K00532	1.18172191861265	1.6315510950783203	0.724293540163953	0.470898077305493	0.9999878356120075	ferredoxin hydrogenase [EC:1.12.7.2]
K10542	1.89637811174902	2.61918817501188	0.7240327861286341	0.471057300545069	0.9999878356120075	methyl-galactoside transport system ATP-binding protein [EC:7.5.2.11]
K22134	0.894487259309695	1.23585359178465	0.723780927818481	0.4712111205251	0.9999878356120075	MFS transporter, DHA2 family, glioxin efflux transporter
K16074	1.38226066323702	1.91417272139902	0.722119089768851	0.47222677844642497	0.9999878356120075	zinc transporter
K16137	0.815854220236488	1.1299902657499499	0.722001104757327	0.472298933447839	0.9999878356120075	TetR/AcrR family transcriptional regulator, transcriptional repressor for nem operon
K06898	1.2544115673772	1.7381427492610402	0.721696516532086	0.47248523622644795	0.9999878356120075	pyridinium-3,5-biscarboxylic acid mononucleotide synthase [EC:2.5.1.143]
K03298	1.23346178787567	1.70941274337107	0.7215704882620699	0.47256233404104203	0.9999878356120075	drug/metabolite transporter, DME family
K18090	1.3308141845864399	1.84771167512322	0.720249919131832	0.47337061635234495	0.9999878356120075	benzene/toluene/chlorobenzene dioxygenase ferredoxin reductase component [EC:1.18.1.3 1.18.1.-]
K11743	0.525631245425206	0.7311617980913341	0.718898671672048	0.47419847668044796	0.9999878356120075	spermidine export protein MdtJ
K16958	2.61062749416985	3.63459951935506	0.718271017279256	0.474583293042048	0.9999878356120075	L-cystine transport system permease protein
K14638	1.11675952026998	1.55542003762362	0.717979383868663	0.47476215354829104	0.9999878356120075	solute carrier family 15 (peptide/histidine transporter), member 3/4
K01866	2.1087694125437	2.93794652464926	0.7177698419121	0.474890690134368	0.9999878356120075	tyrosyl-tRNA synthetase [EC:6.1.1.1]
K01197	0.8936306313308721	1.24504231596141	0.7177512120468129	0.47490211895062795	0.9999878356120075	hyaluronoglucosaminidase [EC:3.2.1.35]
K21603	1.47186814023316	2.05129858616478	0.71752993453042	0.47503787726197494	0.9999878356120075	two-component system, OmpR family, flagellar system response regulator FtcR
K07071	0.8879091465477159	1.2379154705074098	0.7172615317455999	0.47520257699303603	0.9999878356120075	uncharacterized protein
K15549	2.2607553058096497	3.15278629578832	0.7170658248640891	0.47532268851561504	0.9999878356120075	membrane fusion protein, multidrug efflux system
K06441	1.12496481789809	1.56925569018811	0.7168779599985041	0.475438003092735	0.9999878356120075	ferredoxin hydrogenase gamma subunit [EC:1.12.7.2]
K15945	0.693445842561698	0.967691129178782	0.716598325284	0.4756096764577629	0.9999878356120075	C-1 hydroxylase
K18926	1.07158932146284	1.49551303159726	0.71653626469463	0.47564778139159797	0.9999878356120075	MFS transporter, DHA2 family, lincomycin resistance protein
K00044	0.7648167307567478	1.06868426033191	0.715662014633967	0.476184748226386	0.9999878356120075	17beta-estradiol 17-dehydrogenase [EC:1.1.1.62]
K19267	0.9551437402608379	1.34017921985381	0.7126985153262021	0.47800745146092205	0.9999878356120075	NAD(P)H dehydrogenase (quinone) [EC:1.6.5.2]
K00682	0.84137614963791	1.18188793854303	0.7118916457300649	0.478504389103984	0.9999878356120075	gamma-glutamylcyclotransferase [EC:4.3.2.9]
K24269	1.066110798957	1.49835560033876	0.7115205487375429	0.478733038032625	0.9999878356120075	5-deoxyribulose 1-phosphate aldolase [EC:4.1.2.62]
K10830	1.5403548459373	2.1694453655785804	0.710022418806796	0.479656718110009	0.9999878356120075	manganese/zinc transport system ATP-binding protein [EC:7.2.2.5]
K05799	0.749291836753996	1.0578119791337	0.7083412284361049	0.480694442478286	0.9999878356120075	GntR family transcriptional regulator, transcriptional repressor for pyruvate dehydrogenase complex
K02012	1.5711522534828999	2.2248032098972903	0.7061983039639	0.482018977807764	0.9999878356120075	iron(III) transport system substrate-binding protein
K02438	1.3165186327939198	1.86424053017169	0.706195692823322	0.482020592977588	0.9999878356120075	glycogen debranching enzyme [EC:3.2.1.196]
K16481	0.718001318364901	1.01724144609173	0.7058317581568121	0.48224574087666205	0.9999878356120075	pericentrin
K16020	1.69204295902258	2.39899725776596	0.7053125857252049	0.482567027204068	0.9999878356120075	5-deoxy-5-amino-3-dehydroquinate synthase
K10817	0.565087093699736	0.801556639924493	0.7049871032856371	0.482768510166525	0.9999878356120075	6-deoxyerythronolide-B synthase EryAI [EC:2.3.1.94]
K07452	0.520910124603673	0.739320481084763	0.704579594277398	0.483020835498756	0.9999878356120075	5-methylcytosine-specific restriction enzyme B [EC:3.1.21.-]
K14390	0.829481504272288	1.18217959611673	0.7016543907516261	0.48483422933873205	0.9999878356120075	solute carrier family 5 (sodium/glucose cotransporter), member 10
K20494	1.01990873425162	1.4537724170313302	0.7015601082419219	0.48489273939830996	0.9999878356120075	lantibiotic transport system permease protein
K19333	0.8553687896349241	1.22125920746659	0.700399050754608	0.48561359028196605	0.9999878356120075	IclR family transcriptional regulator, KDG regulon repressor
K07255	0.8880182990629629	1.2679861986649799	0.700337511558036	0.485651813802427	0.9999878356120075	taurine dehydrogenase small subunit [EC:1.4.2.-]
K02572	1.29172308273289	1.8493174063281	0.6984864135884928	0.486802351019701	0.9999878356120075	ferredoxin-type protein NapF
K18934	1.05465001968653	1.51045386903963	0.698233849642224	0.486959446553955	0.9999878356120075	MFS transporter, DHA2 family, multidrug resistance protein
K21602	0.907480510658478	1.30004398822004	0.6980383116889439	0.4870810908934529	0.9999878356120075	IclR family transcriptional regulator, carbohydrate utilization repressor
K01213	0.753653947426866	1.08120331354293	0.697051089269475	0.487695497896804	0.9999878356120075	galacturan 1,4-alpha-galacturonidase [EC:3.2.1.67]
K20325	0.7569453706014759	1.08601758026976	0.6969918207157	0.48773239777247207	0.9999878356120075	TetR/AcrR family transcriptional regulator, Clp-modulated transcription factor
K14057	1.14698000309535	1.64570833073252	0.6969521765651	0.48775708059108397	0.9999878356120075	LysR family transcriptional regulator, regulator of abg operon
K10539	1.9548767051203	2.8074178193611803	0.696325531468319	0.48814732681230105	0.9999878356120075	L-arabinose transport system ATP-binding protein [EC:7.5.2.12]
K18906	1.14757296020431	1.6493076133459699	0.695790737227131	0.48848050800287396	0.9999878356120075	MarR family transcriptional regulator, multiple gene regulator MgrA
K02056	1.57372449453545	2.27249879187791	0.6925083965545171	0.49052816398446797	0.9999878356120075	simple sugar transport system ATP-binding protein [EC:7.5.2.-]
K07545	1.3695796075251898	1.9785098996286399	0.6922278264982429	0.49070341252622707	0.9999878356120075	(R)-benzylsuccinyl-CoA dehydrogenase [EC:1.3.8.3]
K21029	1.1926729804241498	1.7261540178572	0.6909423887357969	0.491506755305512	0.9999878356120075	molybdopterin-synthase adenylyltransferase [EC:2.7.7.80]
K03630	1.0537178434980201	1.5252429520559099	0.6908524586707281	0.491562984580471	0.9999878356120075	DNA repair protein RadC
K09973	0.781213432286447	1.13242310200655	0.6898600274952079	0.492183741100124	0.9999878356120075	uncharacterized protein
K08143	2.6442756123127	3.8332103007609	0.689833169807511	0.4922005462817621	0.9999878356120075	MFS transporter, SP family, solute carrier family 2 (facilitated glucose/fructose transporter), member 5
K11930	1.0516933591186	1.5253584306374899	0.689472938291018	0.49242597779875	0.9999878356120075	periplasmic protein TorT
K22135	1.2857815415442702	1.86779573458933	0.688395158920832	0.4931007844588429	0.9999878356120075	N-acetylglucosamine malate deacetylase 2 [EC:3.5.1.-]
K14666	0.8905536663393571	1.2936917876243799	0.688381633754274	0.493109255881242	0.9999878356120075	N-acetylglucosaminyltransferase [EC:2.4.1.-]
K07448	0.757524396073592	1.10063573506354	0.688260767791499	0.49318496321363503	0.9999878356120075	restriction system protein
K22293	1.2610077104261999	1.8359860973138202	0.68682857254265	0.494082535810076	0.9999878356120075	GntR family transcriptional regulator, rspAB operon transcriptional repressor
K16130	0.9679117402593941	1.4128328082583401	0.685085832238411	0.49517592921295206	0.9999878356120075	microcystin synthetase protein McyA
K14657	1.45514769984656	2.12669251341342	0.684230414443409	0.495713098461442	0.9999878356120075	LysR family transcriptional regulator, nod-box dependent transcriptional activator
K18693	0.5186202397233171	0.7583344982937409	0.683893771007671	0.495924584295248	0.9999878356120075	diacylglycerol diphosphate phosphatase / phosphatidate phosphatase [EC:3.1.3.81 3.1.3.4]
K20978	1.10304152787758	1.61515605607331	0.6829318589556229	0.496529145819271	0.9999878356120075	HptB-dependent secretion and biofilm anti anti-sigma factor
K01092	1.5688576913732901	2.29793197283335	0.6827259074335821	0.49665863828014	0.9999878356120075	myo-inositol-1(or 4)-monophosphatase [EC:3.1.3.25]
K21028	0.9704243640838951	1.42162362588842	0.6826169363058001	0.49672716152318896	0.9999878356120075	molybdopterin synthase sulfurtransferase [EC:2.8.1.11]
K05581	2.14428036294952	3.1430270329918804	0.682234145758635	0.49696790859484097	0.9999878356120075	NAD(P)H-quinone oxidoreductase subunit J [EC:7.1.1.2]
K07786	0.922701015559682	1.354192647434	0.6813661389375171	0.49751405537879495	0.9999878356120075	MFS transporter, DHA2 family, multidrug resistance protein
K16960	2.51711248397034	3.70143180207864	0.680037514822451	0.49835065059509703	0.9999878356120075	L-cystine transport system ATP-binding protein [EC:7.4.2.1]
K03446	1.0102323880631	1.48733319994152	0.6792239883455979	0.498863279805223	0.9999878356120075	MFS transporter, DHA2 family, multidrug resistance protein
K09002	0.9385629071959041	1.3851035369411298	0.677612093366415	0.49987982873440207	0.9999878356120075	CRISPR-associated protein Csm3
K15531	0.711700275813924	1.0510059702187	0.677161020946275	0.500164499889152	0.9999878356120075	oligosaccharide reducing-end xylanase [EC:3.2.1.156]
K22104	0.7428390669270709	1.09805293625123	0.676505696950396	0.500578229854699	0.9999878356120075	GntR family transcriptional regulator, sialic acid-inducible nan operon repressor
K18936	0.912765793528288	1.35650147164123	0.6728822729723489	0.502869159969094	0.9999878356120075	MFS transporter, DHA2 family, multidrug resistance protein
K00655	0.7101505398549249	1.05570695409496	0.6726777133562851	0.502998661937385	0.9999878356120075	1-acyl-sn-glycerol-3-phosphate acyltransferase [EC:2.3.1.51]
K02282	0.979542875768786	1.45630273983666	0.6726231084881771	0.503033234051347	0.9999878356120075	pilus assembly protein CpaE
K24336	0.21159364874232103	0.315143750693845	0.671419465803969	0.503795623769775	0.9999878356120075	UDP-N-acetylglucosamine 4,6-dehydratase [EC:4.2.1.115]
K10060	0.787345402754263	1.17334907701232	0.6710240099724379	0.504046241721744	0.9999878356120075	C-type lectin domain family 4 member F
K16098	0.8208919700650391	1.22431541256421	0.6704905955122789	0.504384396241534	0.9999878356120075	nonribosomal peptide synthetase protein VioF
K23244	1.41306605242277	2.1089799291291897	0.670023471018158	0.504680626678953	0.9999878356120075	D-apiose dehydrogenase [EC:1.1.1.420]
K03087	4.8602540655760995	7.255703899295501	0.669852867899973	0.504788839173074	0.9999878356120075	RNA polymerase nonessential primary-like sigma factor
K02624	0.6532031302931429	0.975365305753136	0.6697010099090689	0.504885172221318	0.9999878356120075	IclR family transcriptional regulator, pca regulon regulatory protein
K07592	1.2580113484834599	1.88264163634367	0.668216045049699	0.5058276980872171	0.9999878356120075	LysR family transcriptional regulator, tdc operon transcriptional activator
K15664	0.6926395110509521	1.03680567182665	0.668051429377941	0.505932239735618	0.9999878356120075	fengycin family lipopeptide synthetase A
K17487	2.2976519745905497	3.45161149458246	0.6656751428128199	0.507442624626945	0.9999878356120075	7,8-dihydroneopterin 2',3'-cyclic phosphate phosphodiesterase [EC:3.1.4.56]
K08130	0.4925398500197671	0.7401480118585649	0.6654612889967291	0.507578669774226	0.9999878356120075	tsukushi (leucine-rich repeat-containing protein 54)
K20461	0.747678039490739	1.1276399341415	0.6630467907825229	0.509116027306523	0.9999878356120075	lantibiotic transport system permease protein
K08816	0.395566542556311	0.596661602582826	0.6629663126368189	0.509167312019952	0.9999878356120075	vaccinia related kinase [EC:2.7.11.1]
K04033	0.870706045033641	1.31705310748818	0.661101697481439	0.510356309231514	0.9999878356120075	AraC family transcriptional regulator, ethanolamine operon transcriptional activator
K15668	0.813289920157458	1.23129405677224	0.660516401979107	0.5107298354224529	0.9999878356120075	fengycin family lipopeptide synthetase E
K00188	1.55494028601573	2.3547620263930202	0.6603386111154339	0.510843327490963	0.9999878356120075	2-oxoisovalerate ferredoxin oxidoreductase delta subunit [EC:1.2.7.7]
K09388	0.48978056263619496	0.742575586871805	0.659569976841628	0.511334136354412	0.9999878356120075	uncharacterized protein
K24696	0.793294544547181	1.20277628130068	0.6595528668800461	0.5113450647149289	0.9999878356120075	mycofactocin biosynthetic radical S-adenosylmethionine protein MftC
K02581	0.277847648688589	0.42133730219684706	0.659442321484225	0.511415674524885	0.9999878356120075	NF-kappa-B inhibitor beta
K14158	0.7937565310165821	1.2038927128872199	0.659324973496156	0.5114906350954129	0.9999878356120075	solute carrier family 5 (sodium/glucose cotransporter), member 1
K09651	0.672210820403087	1.02056202221821	0.65866728897282	0.511910864594287	0.9999878356120075	rhomboid domain-containing protein 1 [EC:3.4.21.-]
K13987	1.1680800337525301	1.7747331311183998	0.658172213766265	0.512227315311844	0.9999878356120075	ADP-sugar pyrophosphatase / 8-oxo-dGDP phosphatase / ADP-D-ribose pyrophosphorylase [EC:3.6.1.13 3.6.1.58 2.7.7.96]
K10551	1.7392420894696101	2.6436296487529503	0.657899297766632	0.512401806867103	0.9999878356120075	D-allose transport system ATP-binding protein [EC:7.5.2.8]
K20261	0.418761725706546	0.63691759192475	0.657481801438485	0.512668798324597	0.9999878356120075	trans-2,3-dihydro-3-hydroxyanthranilic acid synthase [EC:3.3.2.15]
K13854	3.3244228914170098	5.064102425433839	0.656468335774667	0.513317222746018	0.9999878356120075	MFS transporter, SP family, glucose uniporter
K07660	1.08859737245413	1.65881228104667	0.656251092961074	0.5134562732047171	0.9999878356120075	two-component system, OmpR family, response regulator PhoP
K18240	0.43356005019439703	0.6614039207995971	0.655514786894897	0.51392770856472	0.9999878356120075	chorismate lyase / 3-hydroxybenzoate synthase [EC:4.1.3.40 4.1.3.45]
K23753	1.1027472368254398	1.6848585558724698	0.6545043398342739	0.5145750413858591	0.9999878356120075	AMP-polyphosphate phosphotransferase [EC:2.7.4.33]
K24301	0.205731721674303	0.314341601644714	0.654484549922324	0.514587723901378	0.9999878356120075	UDP-N-acetylglucosamine 4,6-dehydratase [EC:4.2.1.135]
K21498	0.607150651945505	0.9287873136713358	0.653702567862973	0.515088995396993	0.9999878356120075	antitoxin HigA-1
K14391	0.785728481995848	1.20211776002646	0.65362022600727	0.515141793756893	0.9999878356120075	solute carrier family 5 (sodium/myo-inositol cotransporter), member 11
K14389	0.7806222579487829	1.19741961264573	0.651920387560696	0.516232384754262	0.9999878356120075	solute carrier family 5 (sodium/glucose cotransporter), member 9
K07024	0.695173465297295	1.06641545923777	0.65187864567734	0.51625918104668	0.9999878356120075	sucrose-6-phosphatase [EC:3.1.3.24]
K16101	0.813556691067451	1.24887112473846	0.651433662731077	0.5165448844342471	0.9999878356120075	nonribosomal peptide synthetase protein VioG
K03797	2.4014455223752598	3.69084194998371	0.6506497853114139	0.5170483794391479	0.9999878356120075	carboxyl-terminal processing protease [EC:3.4.21.102]
K23360	1.2528614548283001	1.92862991517443	0.6496121650767739	0.517715254576144	0.9999878356120075	methylmalonyl-CoA decarboxylase subunit epsilon
K18907	1.0886378637765601	1.6772224566143799	0.649071838671938	0.518062699880718	0.9999878356120075	GntR family transcriptional regulator, regulator for abcA and norABC
K04685	0.36318537486304	0.559739832876702	0.648846756173312	0.518207470562009	0.9999878356120075	cyclin-dependent kinase inhibitor 2B
K00001	1.2321454547561	1.90029417593829	0.648397216787614	0.5184966732542561	0.9999878356120075	alcohol dehydrogenase [EC:1.1.1.1]
K21612	1.53657996140119	2.37386567968761	0.6472901877091	0.519209221396927	0.9999878356120075	coenzyme F430 synthetase [EC:6.4.1.9]
K12283	0.6761592088427779	1.04538938567091	0.646801295393706	0.519524064598793	0.9999878356120075	MSHA biogenesis protein MshM
K03197	1.07653367309297	1.66661608436598	0.6459398077287309	0.520079100543866	0.9999878356120075	type IV secretion system protein VirB2
K19335	0.891169592247636	1.38145437745087	0.645095203138062	0.5206235611233521	0.9999878356120075	TetR/AcrR family transcriptional regulator, repressor for divergent bdcA
K19223	0.421306587969453	0.653690412041018	0.644504768937956	0.5210043523589091	0.9999878356120075	peptidoglycan DL-endopeptidase LytF [EC:3.4.-.-]
K13654	1.64891205490879	2.56454527459651	0.6429646890005579	0.521998289242091	0.9999878356120075	GntR family transcriptional regulator, colanic acid and biofilm gene transcriptional regulator
K01209	0.760950032175932	1.18419496091378	0.6425884734290289	0.522241242016578	0.9999878356120075	alpha-L-arabinofuranosidase [EC:3.2.1.55]
K14107	0.7628344928096841	1.18774797523393	0.642252825275867	0.5224580470603539	0.9999878356120075	energy-converting hydrogenase A subunit P
K02077	1.4106500327123899	2.19851061314193	0.641638946057396	0.522854691508702	0.9999878356120075	zinc/manganese transport system substrate-binding protein
K12743	0.592380801976261	0.9247920600924731	0.640555674663801	0.52355500708172	0.9999878356120075	N-(5-amino-5-carboxypentanoyl)-L-cysteinyl-D-valine synthase [EC:6.3.2.26]
K18088	1.23877504893937	1.93598564927728	0.639867888174594	0.523999902835679	0.9999878356120075	biphenyl 2,3-dioxygenase ferredoxin reductase component [EC:1.18.1.3]
K11292	1.22964180020657	1.92478796328097	0.6388453292852769	0.5246617111509699	0.9999878356120075	transcription elongation factor SPT6
K10545	1.4617555931389201	2.29046980584695	0.6381902915320911	0.525085885709213	0.9999878356120075	D-xylose transport system ATP-binding protein [EC:7.5.2.10]
K24446	1.22853681944196	1.92634955959683	0.637753835134202	0.525368615444908	0.9999878356120075	arginine/ornithine antiporter
K03885	0.590478801382474	0.92604495557952	0.6376351362045389	0.5254455204949791	0.9999878356120075	NADH:ubiquinone reductase (H+-translocating) [EC:7.1.1.2]
K19775	0.7481302376213871	1.17390651638946	0.63729967180213	0.525662899610825	0.9999878356120075	GntR family transcriptional regulator, hexuronate regulon transcriptional repressor
K23466	1.30686697874343	2.05434754508174	0.636146976139539	0.526410196799412	0.9999878356120075	GntR family transcriptional regulator, trigonelline degradation regulator
K18590	1.4138892540616	2.2235826665195897	0.6358608903327451	0.526595752898551	0.9999878356120075	dihydrofolate reductase (trimethoprim resistance protein) [EC:1.5.1.3]
K21454	1.26808410897252	1.99737540608161	0.634875199279746	0.527235335320217	0.9999878356120075	MarR family transcriptional regulator, teicoplanin-associated locus regulator
K14383	0.760756953467929	1.1996323305404701	0.63415842846215	0.527700677492801	0.9999878356120075	solute carrier family 5 (sodium/myo-inositol cotransporter), member 3
K14382	0.739061373330391	1.16658423827313	0.6335259375905931	0.528111480377253	0.9999878356120075	solute carrier family 5 (sodium/glucose cotransporter), member 2
K21900	1.62086828917932	2.56801915919932	0.631174531300886	0.529640172285539	0.9999878356120075	LysR family transcriptional regulator, transcriptional activator of the cysJI operon
K13780	1.09741687838501	1.7447634229876798	0.628977467045834	0.531070590205186	0.9999878356120075	solute carrier family 7 (L-type amino acid transporter), member 5
K09793	2.2891648406118397	3.64115204884188	0.6286924604919871	0.53125629228575	0.9999878356120075	uncharacterized protein
K18914	1.24827290703368	1.99142051264097	0.6268253737018371	0.5324736609375941	0.9999878356120075	adrenodoxin-NADP+ reductase [EC:1.18.1.6]
K06991	0.7173983941442191	1.14544363855248	0.6263061489876629	0.532812458532268	0.9999878356120075	uncharacterized protein
K22295	0.7385490143720509	1.1814268212861	0.625133102673312	0.5335782876189951	0.9999878356120075	TetR/AcrR family transcriptional regulator, repressor for neighboring sulfatase
K21439	0.315296678786945	0.504417302464052	0.625071101341563	0.533618781245051	0.9999878356120075	ankyrin repeat domain-containing protein 49
K21620	1.27212123073025	2.0361423068248103	0.6247702955074951	0.533815262670257	0.9999878356120075	galactitol 2-dehydrogenase [EC:1.1.1.16]
K09016	1.08094543855663	1.73342859501467	0.623588096830421	0.5345878156591239	0.9999878356120075	putative pyrimidine permease RutG
K09579	0.832367779167973	1.33655360860644	0.62277171211699	0.535121648525779	0.9999878356120075	peptidyl-prolyl cis-trans isomerase NIMA-interacting 4 [EC:5.2.1.8]
K09818	1.32829649367981	2.13499131705071	0.6221554547185351	0.535524799538925	0.9999878356120075	manganese/iron transport system substrate-binding protein
K11053	0.9808060814777491	1.57664637096923	0.6220837465758471	0.5355717205893871	0.9999878356120075	CylF protein
K24101	0.700204298602511	1.12601645053847	0.621841979544499	0.535729932428827	0.9999878356120075	L-arginine---[L-arginyl-carrier protein] ligase [EC:6.2.1.63]
K07851	0.32407886332675895	0.5215270362180179	0.621403763986804	0.536016760842854	0.9999878356120075	Ras-like protein family member 10B
K18613	0.715896447871457	1.15213951047551	0.6213626399948671	0.5360436820672501	0.9999878356120075	3-hydroxy-2-methylpyridine-4,5-dicarboxylate 4-decarboxylase [EC:4.1.1.51]
K13831	0.27040491881283896	0.43520003709107397	0.621334778876067	0.536061921338015	0.9999878356120075	3-hexulose-6-phosphate synthase / 6-phospho-3-hexuloisomerase [EC:4.1.2.43 5.3.1.27]
K13637	0.692071196541891	1.11411878294767	0.621182594831448	0.53616155417754	0.9999878356120075	GntR family transcriptional regulator, uxu operon transcriptional repressor
K15943	0.620343519328953	0.9993375708493578	0.620754725354427	0.5364417253794339	0.9999878356120075	nogalonic acid methyl ester cyclase / aklanonic acid methyl ester cyclase [EC:5.5.1.26 5.5.1.23]
K14410	0.39750050055621206	0.6403524439078321	0.62075268758313	0.536443059902275	0.9999878356120075	lysosomal acid phosphatase [EC:3.1.3.2]
K22315	0.9070179642370741	1.4611805790243402	0.620743238212699	0.536449248254212	0.9999878356120075	sedoheptulose-bisphosphatase [EC:3.1.3.37]
K14777	1.0385036931071299	1.67534286090966	0.6198753206512329	0.537017799585818	0.9999878356120075	ATP-dependent RNA helicase DDX47/RRP3 [EC:3.6.4.13]
K10956	0.6602588033990601	1.06563893954582	0.619589599156786	0.5372050361139871	0.9999878356120075	protein transport protein SEC61 subunit alpha
K11741	0.559317702881849	0.90328439604223	0.619204433656241	0.537457492269375	0.9999878356120075	quaternary ammonium compound-resistance protein SugE
K02068	1.2793944806173	2.06723649082423	0.618891203931484	0.537662842950354	0.9999878356120075	putative ABC transport system ATP-binding protein
K13040	0.687344618461972	1.1108880595442399	0.618734365318468	0.537765680047961	0.9999878356120075	two-component system, LuxR family, sensor histidine kinase TtrS [EC:2.7.13.3]
K12262	0.4960459810113811	0.801715684187413	0.6187305435020309	0.537768186090202	0.9999878356120075	superoxide oxidase [EC:1.10.3.17]
K08850	0.3437843897820301	0.5558929061874229	0.618436367788657	0.537961100959621	0.9999878356120075	aurora kinase, other [EC:2.7.11.1]
K00533	1.06559273891126	1.72973830956153	0.616042746478443	0.539532105907956	0.9999878356120075	ferredoxin hydrogenase large subunit [EC:1.12.7.2]
K23370	1.04799592803404	1.7033634696770803	0.6152509119106071	0.540052324846558	0.9999878356120075	L-serine kinase (ADP) [EC:2.7.1.226]
K21711	1.31757737363637	2.14427402064057	0.61446315207548	0.5405701201705271	0.9999878356120075	LysR family transcriptional regulator, putative pyruvate carboxylase regulator
K03077	0.714001867810527	1.16244537674753	0.6142240161066921	0.540727354458828	0.9999878356120075	L-ribulose-5-phosphate 4-epimerase [EC:5.1.3.4]
K11175	1.29457699846705	2.10970335271905	0.61362987208536	0.541118110794205	0.9999878356120075	phosphoribosylglycinamide formyltransferase 1 [EC:2.1.2.2]
K21166	0.25607485820526604	0.417617204776467	0.613180815532569	0.5414135413260159	0.9999878356120075	enediyne biosynthesis protein E9
K20051	0.25607485820526604	0.417617204776467	0.613180815532569	0.5414135413260159	0.9999878356120075	low-density lipoprotein receptor-related protein 4
K15503	0.25607485820526604	0.417617204776467	0.613180815532569	0.5414135413260159	0.9999878356120075	serine/threonine-protein phosphatase 6 regulatory ankyrin repeat subunit B
K12505	0.25607485820526604	0.417617204776467	0.613180815532569	0.5414135413260159	0.9999878356120075	decaprenyl-diphosphate synthase subunit 2 [EC:2.5.1.91]
K10326	0.25607485820526604	0.417617204776467	0.613180815532569	0.5414135413260159	0.9999878356120075	ankyrin repeat and SOCS box protein 4
K07850	0.25607485820526604	0.417617204776467	0.613180815532569	0.5414135413260159	0.9999878356120075	Ras-like protein family member 10A
K20129	0.256074858205264	0.417617204776467	0.613180815532566	0.5414135413260179	0.9999878356120075	rabankyrin-5
K00860	0.256074858205264	0.417617204776467	0.613180815532566	0.5414135413260179	0.9999878356120075	adenylylsulfate kinase [EC:2.7.1.25]
K04837	0.256074858205264	0.417617204776467	0.613180815532566	0.5414135413260179	0.9999878356120075	voltage-gated sodium channel type IV alpha
K13057	0.256074858205264	0.417617204776467	0.613180815532566	0.5414135413260179	0.9999878356120075	trehalose synthase [EC:2.4.1.245]
K21438	0.256074858205264	0.417617204776467	0.613180815532566	0.5414135413260179	0.9999878356120075	ankyrin repeat domain-containing protein 23
K17391	0.256074858205264	0.417617204776467	0.613180815532566	0.5414135413260179	0.9999878356120075	insulin-like growth factor 2 mRNA-binding protein 1
K16531	0.256074858205264	0.417617204776467	0.613180815532566	0.5414135413260179	0.9999878356120075	Bardet-Biedl syndrome 4 protein
K05818	0.7644023740123109	1.2473108634035401	0.612840308250411	0.541637612843993	0.9999878356120075	IclR family transcriptional regulator, mhp operon transcriptional activator
K03615	2.17817642805039	3.5606237432514503	0.6117401290093489	0.5423619099786071	0.9999878356120075	Na+-translocating ferredoxin:NAD+ oxidoreductase subunit C [EC:7.2.1.2]
K15652	0.927811409005419	1.5211486150863898	0.609941329731761	0.543547197855867	0.9999878356120075	3-dehydroshikimate dehydratase [EC:4.2.1.118]
K09567	1.05408950538304	1.7302850374711	0.609199919409603	0.544036119078822	0.9999878356120075	peptidyl-prolyl isomerase H (cyclophilin H) [EC:5.2.1.8]
K19813	0.292169997156395	0.47974711700140604	0.609008343776121	0.5441624893467171	0.9999878356120075	glucose dehydrogenase [EC:1.1.5.9]
K23273	0.292939705858972	0.48109805588347204	0.6088981285135899	0.5442351980810359	0.9999878356120075	fructose 5-dehydrogenase large subunit [EC:1.1.99.11]
K12992	1.0727991075892	1.7624229704968601	0.608706948075443	0.544361330999377	0.9999878356120075	rhamnosyltransferase [EC:2.4.1.-]
K02859	0.9639972368829821	1.5837497424965599	0.608680280107495	0.5443789265932021	0.9999878356120075	riboflavin biosynthesis RibT protein
K08293	0.9561798060767099	1.5713071782947998	0.608525067081008	0.5444813422580471	0.9999878356120075	sporulation-specific mitogen-activated protein kinase SMK1 [EC:2.7.11.24]
K21003	1.25934318681776	2.0696040584664397	0.608494741622667	0.544501353327366	0.9999878356120075	polysaccharide biosynthesis protein PslJ
K10021	2.62829556933904	4.32093340990119	0.608270324952576	0.544649452265498	0.9999878356120075	octopine/nopaline transport system ATP-binding protein [EC:7.4.2.1]
K09999	2.55040046673715	4.1935647588024505	0.6081700446818579	0.544715636650642	0.9999878356120075	arginine transport system permease protein
K22337	0.5426119901264671	0.8928500136098539	0.60773028152024	0.545005925749541	0.9999878356120075	trehalose 6-phosphate synthase complex regulatory subunit
K03975	1.02643489401812	1.6896329206153402	0.607489876347997	0.54516465103899	0.9999878356120075	membrane-associated protein
K07717	0.6895447409547889	1.1357232375739699	0.607141527215496	0.545394686768181	0.9999878356120075	two-component system, sensor histidine kinase YcbA [EC:2.7.13.3]
K07096	0.86697747557962	1.42930451669573	0.6065729629007989	0.545770249022526	0.9999878356120075	uncharacterized protein
K08981	0.813265369129903	1.3414379916931298	0.6062638557772	0.54597448292551	0.9999878356120075	putative membrane protein
K03333	0.31257638394071	0.515883057673338	0.6059055037598	0.54621130228569	0.9999878356120075	cholesterol oxidase [EC:1.1.3.6]
K02935	0.9316803799072109	1.53849093688471	0.605580674913673	0.546426012399171	0.9999878356120075	large subunit ribosomal protein L7/L12
K20927	0.31489632060386696	0.5200349421246651	0.605529157939504	0.546460068751235	0.9999878356120075	2-methyl-1,2-propanediol dehydrogenase [EC:1.1.1.400]
K10910	0.512302596693253	0.846934834681537	0.60489021789485	0.546882542112495	0.9999878356120075	autoinducer 2-binding periplasmic protein LuxP
K06123	0.6230126468586911	1.03330102622967	0.6029343154065679	0.5481768261417029	0.9999878356120075	1-acylglycerone phosphate reductase [EC:1.1.1.101]
K00903	0.910077831150524	1.5098497878715602	0.6027605119801109	0.548291911987183	0.9999878356120075	protein-tyrosine kinase [EC:2.7.10.2]
K05894	0.883531280074828	1.46860422364301	0.601612923244323	0.5490521052741121	0.9999878356120075	12-oxophytodienoic acid reductase [EC:1.3.1.42]
K17108	0.355862901055867	0.5919606680250611	0.601159705835052	0.549352474281256	0.9999878356120075	non-lysosomal glucosylceramidase [EC:3.2.1.45]
K07257	0.6618234853426079	1.1021495946598998	0.600484261437155	0.549800276842948	0.9999878356120075	spore coat polysaccharide biosynthesis protein SpsF
K15980	1.19594216201572	1.99344428408102	0.599937591216423	0.550162839407766	0.9999878356120075	acyl-CoA dehydrogenase family member 9 [EC:1.3.99.-]
K13016	0.5857183271621379	0.9766038728540279	0.599750158117266	0.550287176357212	0.9999878356120075	UDP-N-acetyl-2-amino-2-deoxyglucuronate dehydrogenase [EC:1.1.1.335]
K03839	1.15748877211589	1.9325567249614999	0.5989416802960601	0.5508236552967429	0.9999878356120075	flavodoxin I
K05654	1.3219096973408302	2.2078634405112	0.598728016002095	0.55096547955079	0.9999878356120075	ATP-binding cassette, subfamily B (MDR/TAP), member 3
K00658	0.529957777951037	0.8851462825209939	0.59872338438982	0.5509685540851589	0.9999878356120075	2-oxoglutarate dehydrogenase E2 component (dihydrolipoamide succinyltransferase) [EC:2.3.1.61]
K19068	0.275389681064982	0.460388962115548	0.5981674273847281	0.551337669157406	0.9999878356120075	UDP-2-acetamido-2,6-beta-L-arabino-hexul-4-ose reductase [EC:1.1.1.367]
K03050	0.871263270198636	1.4577553884966699	0.5976745324173599	0.551665019073342	0.9999878356120075	DNA-directed RNA polymerase subunit E" [EC:2.7.7.6]
K07152	0.7692220548965809	1.29124130708068	0.595722930081666	0.552962104611032	0.9999878356120075	protein SCO1
K03704	0.834820644206446	1.4035527143648001	0.594791086691931	0.553581968396204	0.9999878356120075	cold shock protein
K03543	1.9733723702808401	3.3182659796082	0.59469987710685	0.5536426597770749	0.9999878356120075	membrane fusion protein, multidrug efflux system
K00996	0.9699854025714759	1.63141739514703	0.594566053700843	0.5537317126428879	0.9999878356120075	undecaprenyl-phosphate galactose phosphotransferase [EC:2.7.8.6]
K04772	1.4592534575113503	2.45888433019077	0.593461611672533	0.55446693679025	0.9999878356120075	serine protease DegQ [EC:3.4.21.-]
K06694	0.31606031983674	0.532628286790483	0.593397548863317	0.5545095981443859	0.9999878356120075	26S proteasome non-ATPase regulatory subunit 10
K01463	1.013833350486	1.7106960973738101	0.5926437501332911	0.555011698138724	0.9999878356120075	N-acetylglucosamine malate deacetylase 1 [EC:3.5.1.-]
K18824	0.9605181279690641	1.6237268571142	0.591551543143261	0.555739610537544	0.9999878356120075	dihydropteroate synthase type 2 [EC:2.5.1.15]
K02824	0.903014890876883	1.52702802928131	0.59135449615937	0.55587098498998	0.9999878356120075	uracil permease
K19342	0.37418142763652207	0.6330050619046579	0.591119171323279	0.556027900126981	0.9999878356120075	copper chaperone NosL
K16370	1.62952650567923	2.7570747165393503	0.591034583105022	0.5560843091186429	0.9999878356120075	6-phosphofructokinase 2 [EC:2.7.1.11]
K18002	1.43200844666463	2.42397666287836	0.590768248141541	0.556261937363018	0.9999878356120075	2-heptyl-4(1H)-quinolone synthase subunit PqsC [EC:2.3.1.230]
K06205	1.26186336568036	2.13776718919296	0.59027164981269	0.55659321163637	0.9999878356120075	MioC protein
K10680	0.9115991955516278	1.54443731135066	0.590246809535058	0.556609784832509	0.9999878356120075	N-ethylmaleimide reductase [EC:1.-.-.-]
K16228	0.653861373903265	1.10938641860027	0.589390101537616	0.557181522043375	0.9999878356120075	glycopeptidolipid biosynthesis protein
K03637	0.745676176730592	1.2655158627193401	0.58922704858735	0.557290370899356	0.9999878356120075	cyclic pyranopterin monophosphate synthase [EC:4.6.1.17]
K14384	0.730612826088684	1.24025997313151	0.589080387915746	0.5573882858054239	0.9999878356120075	solute carrier family 5 (low affinity sodium-glucose cotransporter), member 4
K01372	1.40962717408501	2.39343293559493	0.588956203084347	0.557471201856162	0.9999878356120075	bleomycin hydrolase [EC:3.4.22.40]
K05651	0.6212637932671371	1.0553196191168102	0.5886972837547271	0.5576440974404949	0.9999878356120075	ATP-binding cassette, subfamily A (ABC1), member 9
K14981	1.4209556144078201	2.41692466082169	0.5879188695624179	0.558164050061334	0.9999878356120075	two-component system, OmpR family, response regulator ChvI
K19619	0.8381422608122149	1.4256351127375302	0.5879079810280489	0.5581713249112901	0.9999878356120075	tyrosyl-DNA phosphodiesterase 2 [EC:3.1.4.-]
K20816	0.6833412309709069	1.16294259682918	0.5875966989549339	0.558379318604328	0.9999878356120075	streptothricin hydrolase [EC:3.5.2.19]
K10190	1.80583745992533	3.0743179864694	0.5873944946076259	0.5585144488527061	0.9999878356120075	lactose/L-arabinose transport system permease protein
K10814	0.892934074529252	1.52145163464715	0.586896128798953	0.558847568589203	0.9999878356120075	hydrogen cyanide synthase HcnA [EC:1.4.99.5]
K09023	0.33756578354925	0.5767516322611529	0.585287955277777	0.5599231800671041	0.9999878356120075	aminoacrylate hydrolase [EC:3.5.1.-]
K06622	0.315902569540289	0.539936751997585	0.5850732856608771	0.5600668370521229	0.9999878356120075	cyclin-dependent kinase inhibitor 2C
K00839	0.76731059442895	1.3134524501773102	0.5841936602466011	0.560655672569396	0.9999878356120075	(S)-ureidoglycine---glyoxylate transaminase [EC:2.6.1.112]
K18129	0.542011216554502	0.9287748624374079	0.5835765355794489	0.5610689679164	0.9999878356120075	TetR/AcrR family transcriptional regulator, mexXY operon repressor
K08999	2.85196775681244	4.89230496723598	0.5829497089638149	0.561488914358735	0.9999878356120075	uncharacterized protein
K18268	0.43523437882393895	0.746616996134237	0.58294196499337	0.561494103448062	0.9999878356120075	podocin
K11161	1.65044791953951	2.83311598582681	0.5825557187902579	0.561752949733365	0.9999878356120075	retinol dehydrogenase 13 [EC:1.1.1.300]
K01189	1.0208250032864599	1.7527574472308	0.582410877728275	0.561850031379444	0.9999878356120075	alpha-galactosidase [EC:3.2.1.22]
K02861	0.48538724714591897	0.8341453066842991	0.581897714050946	0.562194052568646	0.9999878356120075	receptor-interacting serine/threonine-protein kinase 1 [EC:2.7.11.1]
K11689	1.02882170538079	1.7705225234256101	0.581083658506771	0.5627400018710501	0.9999878356120075	C4-dicarboxylate transporter, DctQ subunit
K00432	0.7266892780137059	1.25057719765884	0.5810831025658489	0.5627403748038311	0.9999878356120075	glutathione peroxidase [EC:1.11.1.9]
K01848	2.34738568920496	4.043260965353681	0.580567445267443	0.5630863370557291	0.9999878356120075	methylmalonyl-CoA mutase, N-terminal domain [EC:5.4.99.2]
K19515	0.62785056569987	1.08146898377137	0.580553464890312	0.5630957181553189	0.9999878356120075	benzoyl-CoA reductase subunit BamB [EC:1.3.-.-]
K23547	1.4084660746700302	2.42840772085299	0.5799957159481041	0.563470040916851	0.9999878356120075	sugar transport system ATP-binding protein
K04673	1.11489162960388	1.9229361039694097	0.579786102774018	0.563610750435827	0.9999878356120075	bone morphogenetic protein receptor type-1A [EC:2.7.11.30]
K01247	0.8819717125045698	1.52286281801633	0.579153750469408	0.5640353414738161	0.9999878356120075	DNA-3-methyladenine glycosylase II [EC:3.2.2.21]
K15257	0.778814133551511	1.3452989219557	0.578915303387984	0.564195486747995	0.9999878356120075	tRNA (mo5U34)-methyltransferase [EC:2.1.1.-]
K14636	0.46544368820551596	0.8044360766612941	0.578596238668557	0.5644098111078679	0.9999878356120075	MFS transporter, DHA1 family, solute carrier family 18 (vesicular acetylcholine transporter), member 3
K04479	1.03169135816421	1.7888424438681	0.5767368510852939	0.5656596047633979	0.9999878356120075	DNA polymerase IV (archaeal DinB-like DNA polymerase) [EC:2.7.7.7]
K07589	0.9640361722597371	1.67468063506629	0.5756537408229929	0.566388244138545	0.9999878356120075	D-erythro-7,8-dihydroneopterin triphosphate epimerase [EC:5.1.99.7]
K03799	1.30864959177954	2.27358720875921	0.5755880340713759	0.566432461699487	0.9999878356120075	heat shock protein HtpX [EC:3.4.24.-]
K15461	1.2637119199195601	2.19699941222878	0.575199025036411	0.566694281054484	0.9999878356120075	tRNA 5-methylaminomethyl-2-thiouridine biosynthesis bifunctional protein [EC:2.1.1.61 1.5.-.-]
K06152	0.4500949921493839	0.784873628053793	0.573461734553955	0.567864270648155	0.9999878356120075	gluconate 2-dehydrogenase gamma chain [EC:1.1.99.3]
K00791	2.70272340983427	4.71735688134767	0.5729317238050791	0.568221443960725	0.9999878356120075	tRNA dimethylallyltransferase [EC:2.5.1.75]
K22770	0.795862070336357	1.3891738563421399	0.5729031443421739	0.568240706718066	0.9999878356120075	stearoyl-CoA 9-desaturase NADPH oxidoreductase
K19073	0.7519814876982149	1.3126103145087	0.5728901254137071	0.568249481672056	0.9999878356120075	divinyl chlorophyllide a 8-vinyl-reductase [EC:1.3.1.75]
K07777	0.850971865986745	1.48545120167219	0.57287096676673	0.568262395008821	0.9999878356120075	two-component system, NarL family, sensor histidine kinase DegS [EC:2.7.13.3]
K00249	1.1599626189651202	2.02755937438224	0.57209797829893	0.5687835248506271	0.9999878356120075	acyl-CoA dehydrogenase [EC:1.3.8.7]
K07473	1.0601932095928601	1.85710201050473	0.5708858229628	0.569601197985411	0.9999878356120075	DNA-damage-inducible protein J
K08162	0.6509240167793671	1.1403227977438999	0.570824347340249	0.569642682272724	0.9999878356120075	MFS transporter, DHA1 family, multidrug resistance protein
K18286	0.9722579754955809	1.7082353713364398	0.569159257447606	0.5707668572714211	0.9999878356120075	aminodeoxyfutalosine deaminase [EC:3.5.4.40]
K16795	0.511230152966081	0.8987314064470879	0.568835304184042	0.570985697204865	0.9999878356120075	platelet-activating factor acetylhydrolase IB subunit beta/gamma [EC:3.1.1.47]
K18839	0.31545828290189193	0.554955016142787	0.568439375671354	0.571253213735442	0.9999878356120075	toxin GhoT
K11690	1.05396722536547	1.8548777656567499	0.568213843995424	0.571405625582014	0.9999878356120075	C4-dicarboxylate transporter, DctM subunit
K01240	1.07632544958955	1.89477289447727	0.568049845301637	0.5715164664752249	0.9999878356120075	uridine nucleosidase [EC:3.2.2.3]
K00111	0.623208458225748	1.10018266400291	0.5664590786754139	0.5725921490221519	0.9999878356120075	glycerol-3-phosphate dehydrogenase [EC:1.1.5.3]
K01190	1.6902136285961398	2.9842884550618196	0.566370729253494	0.5726519199137621	0.9999878356120075	beta-galactosidase [EC:3.2.1.23]
K10189	1.6010967973578798	2.8287243571909397	0.5660137203851989	0.572893477250366	0.9999878356120075	lactose/L-arabinose transport system permease protein
K08869	1.14190443494791	2.0175490067470903	0.565985971656278	0.5729122545009461	0.9999878356120075	aarF domain-containing kinase
K03692	0.505361710170451	0.893282739935125	0.565735446995375	0.573081795158241	0.9999878356120075	glucosylglycerol-phosphate synthase [EC:2.4.1.213]
K02346	0.9472495574129342	1.6744958639818002	0.565692384071026	0.573110940104575	0.9999878356120075	DNA polymerase IV [EC:2.7.7.7]
K03738	0.656539232424306	1.16070731696098	0.565637196242793	0.5731482922207111	0.9999878356120075	aldehyde:ferredoxin oxidoreductase [EC:1.2.7.5]
K24698	1.01574018894351	1.79739619891276	0.565117579283814	0.573500035960827	0.9999878356120075	mycofactocin glycosyltransferase
K01671	0.95109707665804	1.6837325515905701	0.564874199147347	0.5736648228254579	0.9999878356120075	sulfofructosephosphate aldolase [EC:4.1.2.57]
K03632	0.4208375221716621	0.745057452168094	0.564839021403031	0.57368864272339	0.9999878356120075	chromosome partition protein MukB
K07465	1.1901970325684599	2.10729363657827	0.564798854753364	0.573715841341076	0.9999878356120075	putative RecB family exonuclease
K01087	0.504069894990013	0.894050011334993	0.563805031708839	0.57438900096426	0.9999878356120075	trehalose 6-phosphate phosphatase [EC:3.1.3.12]
K08156	0.8604316906020408	1.5289244918079299	0.562769250680651	0.5750909853207959	0.9999878356120075	MFS transporter, DHA1 family, arabinose polymer utilization protein
K04076	0.8713757180958059	1.54865759718857	0.562665188016834	0.5751615349789471	0.9999878356120075	ATP-dependent Lon protease [EC:3.4.21.53]
K10331	0.319951714346982	0.568944826480523	0.562359827272171	0.575368579434348	0.9999878356120075	ankyrin repeat and SOCS box protein 9
K21600	0.452866192928541	0.8054548536159609	0.562249008613544	0.5754437269325929	0.9999878356120075	CsoR family transcriptional regulator, copper-sensing transcriptional repressor
K03794	0.510434912634622	0.908852117817693	0.561625926405125	0.575866334522595	0.9999878356120075	sirohydrochlorin ferrochelatase [EC:4.99.1.4]
K03502	0.39736343771988203	0.7079100541577851	0.561319104575556	0.5760744922533481	0.9999878356120075	DNA polymerase V
K15836	0.47901460068200996	0.8537962275355759	0.561040896215544	0.5762632689380309	0.9999878356120075	formate hydrogenlyase transcriptional activator
K06151	0.4840601771994121	0.8631466848154399	0.560808708085248	0.5764208416031811	0.9999878356120075	gluconate 2-dehydrogenase alpha chain [EC:1.1.99.3]
K05295	0.34524488275852694	0.616108551567603	0.5603637246717299	0.5767228839353771	0.9999878356120075	20alpha-hydroxysteroid dehydrogenase [EC:1.1.1.149]
K10554	1.3858508922608999	2.4738917071116604	0.560190605060446	0.576840413220577	0.9999878356120075	fructose transport system ATP-binding protein
K21589	0.9638246024947509	1.72111087411892	0.56000146009661	0.576968835103821	0.9999878356120075	cAMP deaminase [EC:3.5.4.46]
K00528	2.80925029232161	5.018875168024491	0.559737032357268	0.577148393975061	0.9999878356120075	ferredoxin/flavodoxin---NADP+ reductase [EC:1.18.1.2 1.19.1.1]
K16055	0.49611569810247397	0.8866461316704292	0.5595419416851221	0.57728088689423	0.9999878356120075	trehalose 6-phosphate synthase/phosphatase [EC:2.4.1.15 3.1.3.12]
K01252	0.38292199921063697	0.685239863678865	0.558814539998933	0.5777750194103299	0.9999878356120075	bifunctional isochorismate lyase / aryl carrier protein [EC:3.3.2.1 6.3.2.14]
K00782	1.20610897401554	2.16051120807517	0.558251662619277	0.578157527642356	0.9999878356120075	L-lactate dehydrogenase complex protein LldG
K18925	0.543521532066628	0.974388463668558	0.557807848032475	0.578459211171922	0.9999878356120075	paired small multidrug resistance pump
K19971	1.23281030989703	2.2107082099290203	0.557654015287985	0.578563796752257	0.9999878356120075	manganese/zinc transport system substrate-binding protein
K24483	0.268621364280186	0.482411189318308	0.5568307083833879	0.579123688450547	0.9999878356120075	fibronectin type 3 and ankyrin repeat domains protein 1
K03290	0.911803031403779	1.63823127005766	0.5565777238348549	0.5792957831571041	0.9999878356120075	MFS transporter, SHS family, sialic acid transporter
K19956	0.805879287950173	1.4482571090937	0.5564476658806011	0.5793842656011851	0.9999878356120075	L-sorbose 1-phosphate reductase [EC:1.1.1.-]
K15634	1.27495977485	2.2935963836613302	0.5558780018717779	0.579771901681556	0.9999878356120075	2,3-bisphosphoglycerate-dependent phosphoglycerate mutase [EC:5.4.2.11]
K00796	0.8994421450165129	1.62060512749173	0.555003886979311	0.5803669464002571	0.9999878356120075	dihydropteroate synthase [EC:2.5.1.15]
K12302	0.88148383531279	1.5887327648125702	0.5548345542031949	0.58048225161501	0.9999878356120075	MFS transporter, ACS family, solute carrier family 17 (sodium-dependent inorganic phosphate cotransporter), member 6/7/8
K15011	1.21099656520522	2.18463018221865	0.554325658897275	0.580828843774821	0.9999878356120075	two-component system, sensor histidine kinase RegB [EC:2.7.13.3]
K17064	1.12636524157957	2.03305688981541	0.554025441797564	0.581033358187427	0.9999878356120075	D-2-hydroxyacid dehydrogenase (NADP+) [EC:1.1.1.272]
K07145	0.5513553741556351	0.9974276981914909	0.552777284163391	0.581883997876402	0.9999878356120075	heme oxygenase (staphylobilin-producing) [EC:1.14.99.48]
K09565	0.8915359990734001	1.61317051317519	0.5526607335008871	0.581963459276907	0.9999878356120075	peptidyl-prolyl isomerase F (cyclophilin D) [EC:5.2.1.8]
K05910	0.8862834248041558	1.6043826340850902	0.552413997742853	0.5821316947277	0.9999878356120075	NADH peroxidase [EC:1.11.1.1]
K16700	0.49133493556106894	0.890135580768766	0.5519776382118411	0.582429280727859	0.9999878356120075	amylovoran biosynthesis glycosyltransferase AmsB [EC:2.4.-.-]
K22238	0.338321260076558	0.613239562274344	0.551695097462098	0.5826220048201279	0.9999878356120075	biogenesis of lysosome-related organelles complex 1 subunit BLI1
K03198	0.8570253200778679	1.55498315121162	0.5511476567511929	0.582995506228082	0.9999878356120075	type IV secretion system protein VirB3
K03978	0.881356337696744	1.6008323690834498	0.550561292186614	0.5833956901913661	0.9999878356120075	GTP-binding protein
K02049	0.729453527101365	1.3249931685446101	0.550533802300737	0.583414454774406	0.9999878356120075	NitT/TauT family transport system ATP-binding protein
K22912	0.747398457218467	1.3577398459749	0.5504725072584239	0.583456295772167	0.9999878356120075	5-amino-6-(5-phospho-D-ribitylamino)uracil phosphatase [EC:3.1.3.104]
K12892	0.475684397417865	0.867324849661282	0.548450096412705	0.584837624129343	0.9999878356120075	splicing factor, arginine/serine-rich 3
K06383	1.3554611319066499	2.47872739722348	0.54683751566427	0.585940141929796	0.9999878356120075	stage II sporulation protein GA (sporulation sigma-E factor processing peptidase) [EC:3.4.23.-]
K19147	0.40348439110826395	0.7386639238325559	0.546235409758184	0.5863520519382289	0.9999878356120075	5-methylcytosine-specific restriction enzyme subunit McrC
K19577	0.849181357251395	1.5549652147646698	0.546109552283401	0.5864381702602359	0.9999878356120075	MFS transporter, DHA1 family, inner membrane transport protein
K10024	2.51017269714462	4.60306064469526	0.54532687941825	0.586973850243915	0.9999878356120075	arginine/ornithine transport system permease protein
K08669	0.851499588692523	1.56353530448367	0.544598888333842	0.5874723117044921	0.9999878356120075	HtrA serine peptidase 2 [EC:3.4.21.108]
K07735	3.2048430119685603	5.895830689842451	0.543577857059223	0.588171755943958	0.9999878356120075	putative transcriptional regulator
K16229	0.638539674016312	1.17681704624327	0.542598933330127	0.5888427226257309	0.9999878356120075	glycopeptidolipid biosynthesis protein
K11688	0.9980758497999631	1.8403814988862	0.5423200843977171	0.589033915006096	0.9999878356120075	C4-dicarboxylate-binding protein DctP
K18098	0.37833626933988196	0.6980669281922328	0.5419770713384889	0.589269141422398	0.9999878356120075	LuxR family transcriptional regulator, quorum-sensing system regulator BjaR1
K03280	0.419146267489855	0.7739110812254621	0.5415948649115491	0.5895312972318659	0.9999878356120075	UDP-N-acetylglucosamine:(glucosyl)LPS alpha-1,2-N-acetylglucosaminyltransferase [EC:2.4.1.56]
K10218	0.5131407726300421	0.9491885415562908	0.540609952779977	0.590207101703838	0.9999878356120075	4-hydroxy-4-methyl-2-oxoglutarate aldolase [EC:4.1.3.17]
K18589	1.31962527128223	2.4418921755032996	0.540410950377136	0.59034369271062	0.9999878356120075	dihydrofolate reductase (trimethoprim resistance protein) [EC:1.5.1.3]
K04778	0.608577940608106	1.12639196069518	0.540289669887655	0.590426944318315	0.9999878356120075	vibriobactin synthetase
K15870	0.7514078551104251	1.3907759917976699	0.540279570212583	0.5904338773731329	0.9999878356120075	3-oxocholoyl-CoA 4-desaturase [EC:1.3.1.115]
K00336	0.855274779716758	1.5846070716329699	0.539739342975026	0.590804779049742	0.9999878356120075	NADH-quinone oxidoreductase subunit G [EC:7.1.1.2]
K01798	8.907677903272571	16.515847899068802	0.539341241073962	0.591078172105681	0.9999878356120075	Alr-MurF fusion protein [EC:5.1.1.1 6.3.2.10]
K21053	0.861617946917644	1.59802556147035	0.5391765736994001	0.591191273318509	0.9999878356120075	adenine deaminase [EC:3.5.4.2]
K00570	0.24915543650383898	0.46236168775761605	0.538875609941223	0.591398015394584	0.9999878356120075	phosphatidylethanolamine/phosphatidyl-N-methylethanolamine N-methyltransferase [EC:2.1.1.17 2.1.1.71]
K12975	3.08161193130109	5.729584134509599	0.537842164275129	0.592108181131701	0.9999878356120075	KDO II ethanolaminephosphotransferase [EC:2.7.8.42]
K01791	0.38124464719245205	0.7104063805075559	0.5366571270377221	0.5929230079702409	0.9999878356120075	UDP-N-acetylglucosamine 2-epimerase (non-hydrolysing) [EC:5.1.3.14]
K08261	1.04311306682321	1.94778317469361	0.535538596069501	0.593692584938119	0.9999878356120075	D-sorbitol dehydrogenase (acceptor) [EC:1.1.99.21]
K15681	0.8227186153760471	1.5373237920009801	0.535162871775499	0.593951196917831	0.9999878356120075	aminotransferase MxcL
K08354	0.560652787862728	1.04864846468796	0.534643216236964	0.5943089635607409	0.9999878356120075	thiosulfate reductase cytochrome b subunit
K19372	0.6939587171373629	1.30077532084279	0.5334962203063149	0.595098989268641	0.9999878356120075	DnaJ homolog subfamily C member 27
K07220	0.5619550796951309	1.05343644917485	0.5334494360198989	0.595131223618452	0.9999878356120075	uncharacterized protein
K08087	0.767119403487997	1.4383510766598702	0.533332519393943	0.595211782662027	0.9999878356120075	fimbrial protein FimW
K03606	0.5801735022515611	1.0883364597494	0.533082850486468	0.5953838289475359	0.9999878356120075	putative colanic acid biosysnthesis UDP-glucose lipid carrier transferase
K05615	0.990226092799533	1.85766514729055	0.533048754369861	0.595407326297673	0.9999878356120075	solute carrier family 1 (neutral amino acid transporter), member 4
K16566	0.9116738047023959	1.71140657086559	0.532704396618795	0.595644664694172	0.9999878356120075	exopolysaccharide production protein ExoY
K01912	1.06361827887731	1.9969113637908402	0.532631692203998	0.595694779676956	0.9999878356120075	phenylacetate-CoA ligase [EC:6.2.1.30]
K21030	0.686965507415493	1.28978152115207	0.5326216077292499	0.595701731036343	0.9999878356120075	D-ribitol-5-phosphate cytidylyltransferase [EC:2.7.7.40]
K07029	1.5549440269677999	2.92310236379795	0.531949905766378	0.596164828678959	0.9999878356120075	diacylglycerol kinase (ATP) [EC:2.7.1.107]
K21703	1.18359617481496	2.22568069102527	0.531790647053568	0.5962746523571241	0.9999878356120075	LysR family transcriptional regulator, low CO2-responsive transcriptional regulator
K09699	0.48549746530563703	0.918189526193022	0.528755176851773	0.598369682111245	0.9999878356120075	2-oxoisovalerate dehydrogenase E2 component (dihydrolipoyl transacylase) [EC:2.3.1.168]
K22745	0.561829387221724	1.06315597648773	0.528454337507278	0.598577501379546	0.9999878356120075	apoptosis-inducing factor 2
K00697	0.478854851104659	0.9082028752557308	0.527255378892985	0.599406070715109	0.9999878356120075	trehalose 6-phosphate synthase [EC:2.4.1.15 2.4.1.347]
K19660	0.5860588826272671	1.11288536627531	0.526612084575013	0.5998508526899828	0.9999878356120075	L-arabinose 1-dehydrogenase [NAD(P)+] [EC:1.1.1.376]
K11707	1.2957966343673102	2.46092050310606	0.526549570671552	0.599894083712893	0.9999878356120075	manganese/zinc/iron transport system substrate-binding protein
K15514	0.8749287039055841	1.6641693205929398	0.525745002674276	0.6004506047628829	0.9999878356120075	3,4-dehydroadipyl-CoA semialdehyde dehydrogenase [EC:1.2.1.77]
K20906	2.0724338542994802	3.9508735451938395	0.524550793791048	0.601277078836702	0.9999878356120075	2-hydroxyisobutanoyl-CoA mutase large subunit [EC:5.4.99.64]
K20539	0.672342232061373	1.28177689041844	0.5245392057598129	0.601285101105651	0.9999878356120075	IclR family transcriptional regulator, blcABC operon repressor
K16121	0.69446873337274	1.3274403110558501	0.52316381202885	0.602237620468	0.9999878356120075	lichenysin synthetase C
K15665	0.678405086105485	1.2974151846028998	0.52288973811658	0.6024275111237299	0.9999878356120075	fengycin family lipopeptide synthetase B
K15656	0.6868934649534271	1.3140223114446798	0.5227410972940271	0.602530507610038	0.9999878356120075	surfactin family lipopeptide synthetase C
K02195	1.2249902018636298	2.3437143885005898	0.52267042770827	0.602579478947465	0.9999878356120075	heme exporter protein C
K04792	0.6781533118488349	1.2989326744644099	0.522085035799458	0.602985203429744	0.9999878356120075	mycobactin peptide synthetase MbtF
K08475	0.6217946559591659	1.19282113182824	0.5212807179280421	0.603542865501394	0.9999878356120075	two-component system, NtrC family, phosphoglycerate transport system sensor histidine kinase PgtB [EC:2.7.13.3]
K03385	0.7215137963537109	1.38470891261505	0.5210581009340929	0.603697255439015	0.9999878356120075	nitrite reductase (cytochrome c-552) [EC:1.7.2.2]
K02005	1.3640855923042101	2.61843685271921	0.5209541680898739	0.6037693414112	0.9999878356120075	HlyD family secretion protein
K16122	0.695093447397991	1.3348359812755	0.520733226515062	0.603922595637182	0.9999878356120075	tyrocidine synthetase I
K08992	1.00974876978351	1.94141125517065	0.520110701477704	0.604354500421106	0.9999878356120075	lipopolysaccharide assembly protein A
K18816	0.187018669014627	0.3599722791998661	0.519536308268865	0.604753136720636	0.9999878356120075	aminoglycoside 6'-N-acetyltransferase I [EC:2.3.1.82]
K22447	2.44535788322388	4.70861466222391	0.5193370149488771	0.604891476904376	0.9999878356120075	archaeal chaperonin
K20997	0.593089538793827	1.14249892547411	0.519116058291001	0.6050448716562161	0.9999878356120075	polysaccharide biosynthesis protein PslA
K17642	0.9446367952159129	1.82052240459367	0.518882268535854	0.6052071948541279	0.9999878356120075	ATP-dependent RNA helicase DDX3Y [EC:3.6.4.13]
K01810	1.04685340653979	2.0233180352664597	0.517394392919513	0.606240710994584	0.9999878356120075	glucose-6-phosphate isomerase [EC:5.3.1.9]
K23587	0.909981978858256	1.7596892221922902	0.517126528583591	0.6064268616840649	0.9999878356120075	superantigen-like protein 5/11
K11601	1.11569604172454	2.15836215405192	0.516917904453628	0.6065718617722541	0.9999878356120075	manganese transport system substrate-binding protein
K02364	0.665087271508187	1.2885268967749999	0.5161609533901129	0.607098098094852	0.9999878356120075	enterobactin synthetase component F [EC:6.3.2.14]
K15659	0.604127626081982	1.17293553733522	0.515056119328171	0.607866556773839	0.9999878356120075	arthrofactin-type cyclic lipopeptide synthetase B
K17215	1.30943629709598	2.5423280457294397	0.515054026680603	0.607868012717339	0.9999878356120075	inositol transport system ATP-binding protein
K02237	0.906665510735298	1.7611909238150802	0.514802511457011	0.608043014032723	0.9999878356120075	competence protein ComEA
K10329	0.294615728226938	0.573229573026647	0.5139576569146099	0.608631021126394	0.9999878356120075	ankyrin repeat and SOCS box protein 7
K03566	0.20721937108398697	0.403297461070517	0.513812733990295	0.608731911373549	0.9999878356120075	LysR family transcriptional regulator, glycine cleavage system transcriptional activator
K04084	6.486917145308619	12.6661755387533	0.51214489531282	0.609893547133729	0.9999878356120075	thioredoxin:protein disulfide reductase [EC:1.8.4.16]
K07647	0.317921013027201	0.621095081893211	0.511871728332028	0.610083901160639	0.9999878356120075	two-component system, OmpR family, sensor histidine kinase TorS [EC:2.7.13.3]
K22550	0.851156683357943	1.66320065572692	0.511758265863558	0.610162974385096	0.9999878356120075	D-hydroxyproline dehydrogenase subunit gamma
K16516	0.934911380905021	1.83027206152361	0.510804595971788	0.610827780274322	0.9999878356120075	LysR family transcriptional regulator, regulator for genes of the gallate degradation pathway
K19083	1.2220748869272	2.3935135138267003	0.510577809512081	0.6109859218458511	0.9999878356120075	bacitracin transport system ATP-binding protein
K04072	1.10972363157831	2.1759865684125104	0.509986434515497	0.6113983833043061	0.9999878356120075	acetaldehyde dehydrogenase / alcohol dehydrogenase [EC:1.2.1.10 1.1.1.1]
K00879	1.19250795940537	2.33967084218123	0.509690482056706	0.61160484596139	0.9999878356120075	L-fuculokinase [EC:2.7.1.51]
K02251	1.4726727633255698	2.89041641440522	0.509501937501489	0.611736394992225	0.9999878356120075	competence protein ComQ
K07219	0.615655868869004	1.20916540693809	0.5091576928486551	0.611976610100646	0.9999878356120075	putative molybdopterin biosynthesis protein
K07874	0.489332355119654	0.9619279224198599	0.50869960598365	0.612296330565951	0.9999878356120075	Ras-related protein Rab-1A
K16378	0.655065503934792	1.28786003974179	0.5086465017317651	0.612333399395259	0.9999878356120075	pipecolate-incorporating enzyme
K07773	1.3737150335314	2.70281428668572	0.5082535786119071	0.6126077063675921	0.9999878356120075	two-component system, OmpR family, aerobic respiration control protein ArcA
K00899	0.651202423071646	1.28174784817301	0.5080581363954411	0.612744168815347	0.9999878356120075	5-methylthioribose kinase [EC:2.7.1.100]
K02564	1.35148197943414	2.6607670477019103	0.507929463648991	0.612834018679005	0.9999878356120075	glucosamine-6-phosphate deaminase [EC:3.5.99.6]
K14215	1.63030868168112	3.2113478400784397	0.507671159546919	0.613014405667838	0.9999878356120075	trans,polycis-decaprenyl diphosphate synthase [EC:2.5.1.86]
K00176	1.22567583648539	2.41710715558956	0.507083781391741	0.6134246907502221	0.9999878356120075	2-oxoglutarate ferredoxin oxidoreductase subunit delta [EC:1.2.7.3]
K01733	1.19937550048084	2.3676282106856696	0.5065725670389369	0.6137818755875171	0.9999878356120075	threonine synthase [EC:4.2.3.1]
K21186	0.5964487685297839	1.17742275705288	0.506571462932068	0.61378264712665	0.9999878356120075	condensation enzyme
K21054	0.554372933337878	1.0955527799891802	0.506021200862046	0.6141672190632049	0.9999878356120075	D-erythritol 1-phosphate dehydrogenase [EC:1.1.1.402]
K03307	0.772437492595918	1.52751573466575	0.5056821838663039	0.6144042080002671	0.9999878356120075	solute:Na+ symporter, SSS family
K11625	0.9164552156050931	1.81515941293708	0.504889658215854	0.6149583808489061	0.9999878356120075	membrane protein YdfJ
K23513	0.782814199073207	1.55256687473253	0.504206428601065	0.615436308145965	0.9999878356120075	riboflavin transport system ATP-binding protein
K01488	0.779917380581274	1.5482187758290202	0.503751403068766	0.615754696126831	0.9999878356120075	adenosine deaminase [EC:3.5.4.4]
K08153	0.993046073938874	1.9731579094829699	0.5032775477149121	0.616086337876442	0.9999878356120075	MFS transporter, DHA1 family, multidrug resistance protein
K04103	1.11352682390955	2.21351630615433	0.503057881621906	0.616240104793435	0.9999878356120075	indolepyruvate decarboxylase [EC:4.1.1.74]
K15667	0.6337745549538429	1.26135746297331	0.502454358544713	0.616662660976813	0.9999878356120075	fengycin family lipopeptide synthetase D
K23239	0.9585421549366852	1.91240249851122	0.501224065374782	0.61752445002706	0.9999878356120075	FrmR/RcnR family transcriptional regulator, repressor of frmRAB operon
K21211	0.78761536802243	1.5715337361765	0.5011762394224379	0.61755796172511	0.9999878356120075	NDP-hexose 4,6-dehydratase
K24136	0.714862230220687	1.42958939176049	0.500047240376035	0.618349287856105	0.9999878356120075	glutathione-dependent peroxiredoxin [EC:1.11.1.27]
K00767	0.714862230220687	1.42958939176049	0.500047240376035	0.618349287856105	0.9999878356120075	nicotinate-nucleotide pyrophosphorylase (carboxylating) [EC:2.4.2.19]
K12185	0.714862230220687	1.42958939176049	0.500047240376035	0.618349287856105	0.9999878356120075	ESCRT-I complex subunit VPS37
K13583	0.714862230220687	1.42958939176049	0.500047240376035	0.618349287856105	0.9999878356120075	GcrA cell cycle regulator
K05567	0.714862230220687	1.42958939176049	0.500047240376035	0.618349287856105	0.9999878356120075	multicomponent Na+:H+ antiporter subunit C
K21970	0.714862230220687	1.42958939176049	0.500047240376035	0.618349287856105	0.9999878356120075	5-methylcytosine rRNA methyltransferase NSUN4 [EC:2.1.1.-]
K23223	0.7148622302206721	1.42958939176049	0.500047240376024	0.618349287856113	0.9999878356120075	polyamine-modulated factor 1-binding protein 1
K04347	0.7148622302206721	1.42958939176049	0.500047240376024	0.618349287856113	0.9999878356120075	guanine nucleotide-binding protein G(I)/G(S)/G(O) subunit gamma-12
K23761	0.7148622302206721	1.42958939176049	0.500047240376024	0.618349287856113	0.9999878356120075	protein S100-A4
K23896	0.7148622302206721	1.42958939176049	0.500047240376024	0.618349287856113	0.9999878356120075	proline-rich transmembrane protein 1
K14447	2.2577146560846	4.5339522943483095	0.497957302925065	0.619815334020349	0.9999878356120075	ethylmalonyl-CoA mutase [EC:5.4.99.63]
K02497	1.10443750523889	2.2180033078697003	0.49794222638002	0.619825915493426	0.9999878356120075	HemX protein
K23095	1.36800417317482	2.74924821165981	0.497592093494137	0.6200716787980799	0.9999878356120075	demethylphylloquinol methyltransferase [EC:2.1.1.329]
K06359	0.13582489780781698	0.273228321371793	0.497111343091677	0.6204091947963399	0.9999878356120075	response regulator aspartate phosphatase A (stage 0 sporulation protein L) [EC:3.1.-.-]
K01448	0.8114127329177859	1.63243090145051	0.497057935007724	0.6204466955413449	0.9999878356120075	N-acetylmuramoyl-L-alanine amidase [EC:3.5.1.28]
K16416	0.6376200885127199	1.28354054724971	0.49676661160332897	0.620651267361821	0.9999878356120075	myxalamid-type nonribosomal peptide synthetase MxaA
K03732	0.8556884668404101	1.7234318921344298	0.496502629866423	0.620836665237542	0.9999878356120075	ATP-dependent RNA helicase RhlB [EC:3.6.4.13]
K19623	0.5044181110702329	1.01602200100121	0.49646376808097703	0.6208639604556451	0.9999878356120075	two-component system, probable response regulator PhcQ
K00806	1.1143859433874599	2.24576551270305	0.49621651819123297	0.6210376329500911	0.9999878356120075	undecaprenyl diphosphate synthase [EC:2.5.1.31]
K03620	0.54117980482287	1.09122246704906	0.4959390235854989	0.621232575448524	0.9999878356120075	Ni/Fe-hydrogenase 1 B-type cytochrome subunit
K11329	1.59494161925417	3.21846098816252	0.495560339280281	0.62149864831079	0.9999878356120075	two-component system, OmpR family, response regulator RpaB
K00015	0.959934595044285	1.9401017731398702	0.4947856902840321	0.6220430925766071	0.9999878356120075	glyoxylate reductase [EC:1.1.1.26]
K04789	0.642675100686542	1.30022348373273	0.49428049002893604	0.6223982744484351	0.9999878356120075	mycobactin peptide synthetase MbtE
K05927	0.543891997054105	1.1015674661524	0.49374370046877897	0.6227757633005699	0.9999878356120075	quinone-reactive Ni/Fe-hydrogenase small subunit [EC:1.12.5.1]
K06139	0.605418654103109	1.22697551519654	0.49342358230036204	0.6230009294515999	0.9999878356120075	PqqA peptide cyclase [EC:1.21.98.4]
K00143	0.634846524278735	1.2867430251868701	0.493374754595259	0.6230352772564239	0.9999878356120075	L-2-aminoadipate reductase [EC:1.2.1.95]
K02021	1.14357266212921	2.32019118343535	0.49287863443907903	0.623384319857118	0.9999878356120075	putative ABC transport system ATP-binding protein
K04040	0.6675096554857509	1.35644376326684	0.49210271266840505	0.623930388003736	0.9999878356120075	chlorophyll/bacteriochlorophyll a synthase [EC:2.5.1.62 2.5.1.133]
K08636	2.3235612619426	4.72863085197205	0.49138140292206706	0.624438210743297	0.9999878356120075	phosphate-regulating neutral endopeptidase [EC:3.4.24.-]
K08297	0.9886602986480649	2.0141192251951296	0.49086483375991796	0.624802001877529	0.9999878356120075	crotonobetainyl-CoA dehydrogenase [EC:1.3.8.13]
K09692	1.17773416272798	2.40153307407444	0.490409303724404	0.62512288376666	0.9999878356120075	teichoic acid transport system permease protein
K03021	0.8861234409281958	1.8076611134176002	0.490204405212256	0.6252672408065679	0.9999878356120075	DNA-directed RNA polymerase III subunit RPC2 [EC:2.7.7.6]
K22152	0.646574807710894	1.32047833723735	0.489651961321553	0.625656526697844	0.9999878356120075	fusarinine C synthase
K04651	0.609647338756563	1.2451938442961101	0.489600347407106	0.625692902461052	0.9999878356120075	hydrogenase nickel incorporation protein HypA/HybF
K22970	1.14372741835075	2.34151260229913	0.488456657131688	0.626499175025413	0.9999878356120075	17beta-estradiol 17-dehydrogenase / 3beta-hydroxysteroid 3-dehydrogenase [EC:1.1.1.62 1.1.1.270]
K16915	1.54969281769229	3.17285658353222	0.48842195570247704	0.62652364576092	0.9999878356120075	nickel transport protein
K09568	0.749889127181347	1.5357610708531202	0.4882850212922639	0.626620213179816	0.9999878356120075	FK506-binding protein 1 [EC:5.2.1.8]
K18210	0.681901071899668	1.3968772880517502	0.48816104158349394	0.6267076504428349	0.9999878356120075	fumarate reductase (CoM/CoB) subunit B [EC:1.3.4.1]
K16430	0.651639835583032	1.33628569173204	0.48765008831188106	0.627068058941761	0.9999878356120075	nonribosomal peptide synthetase CepC
K10782	0.6808109478599119	1.39865712662153	0.48676043249028295	0.6276958071521229	0.9999878356120075	fatty acyl-ACP thioesterase A [EC:3.1.2.14]
K07066	0.512484657691608	1.0559426948066	0.48533377825533597	0.628703038310344	0.9999878356120075	uncharacterized protein
K21493	0.5956454536553001	1.22805561877354	0.48503133290507705	0.628916658033831	0.9999878356120075	toxin YxiD [EC:3.1.-.-]
K23775	0.9861932615887621	2.03531477691639	0.4845409038315421	0.6292631194693841	0.9999878356120075	MarR family transcriptional regulator, organic hydroperoxide resistance regulator
K09012	0.5236960934591061	1.08118301360027	0.48437321607119	0.629381600806088	0.9999878356120075	DeoR family transcriptional regulator, suf operon transcriptional repressor
K22818	0.9613015106014681	1.98611159098042	0.48401183245042695	0.6296369727558371	0.9999878356120075	3-oxocholest-4-en-26-oyl-CoA dehydrogenase alpha subunit [EC:1.3.99.-]
K18927	0.36524115168712296	0.7548496182247859	0.48385949051160204	0.62974463878537	0.9999878356120075	LysR family transcriptional regulator, L-lactate utilization regulator
K21090	0.462905373504683	0.957597760852037	0.48340273174073206	0.630067496138066	0.9999878356120075	c-di-GMP phosphodiesterase [EC:3.1.4.52]
K02242	0.11016534294663001	0.22800849379504998	0.483163329194456	0.630236745212335	0.9999878356120075	competence protein ComFC
K08085	0.7115953172600981	1.4753684030879899	0.48231703740619003	0.630835201678184	0.9999878356120075	type IV fimbrial biogenesis protein FimU
K05046	1.00447966517295	2.08366191169793	0.482074207688723	0.631006964601592	0.9999878356120075	solute carrier family 6 (neurotransmitter transporter, GABA) member 13
K15654	0.5847830404428741	1.2141508693763	0.48163951877189004	0.631314487682293	0.9999878356120075	surfactin family lipopeptide synthetase A
K22537	0.5575844877354871	1.1607648821157301	0.48035954251060503	0.632220391170335	0.9999878356120075	mitochondrial RNA pseudouridine synthase RPUSD3 [EC:5.4.99.-]
K15381	0.8780836760028109	1.82813562576601	0.480316483977979	0.632250875638213	0.9999878356120075	MFS transporter, FLVCR family, disrupted in renal carcinoma protein 2
K01113	0.6031312267916601	1.25627922347803	0.48009329098182596	0.6324089014301479	0.9999878356120075	alkaline phosphatase D [EC:3.1.3.1]
K19084	1.08010823709019	2.25362268056021	0.47927643185668295	0.632987402215495	0.9999878356120075	bacitracin transport system permease protein
K24130	0.8110403689883492	1.6922573813628403	0.479265375303128	0.632995234051041	0.9999878356120075	glutaredoxin-dependent peroxiredoxin [EC:1.11.1.25]
K00142	0.636684066481333	1.3293310142121497	0.478950735124973	0.6332181248617521	0.9999878356120075	acyl-CoA synthetase [EC:6.2.1.-]
K00105	0.679480889403844	1.41923122951024	0.478766867072341	0.633348392513974	0.9999878356120075	alpha-glycerophosphate oxidase [EC:1.1.3.21]
K00155	0.6116374556641079	1.2780389296451398	0.478574980367721	0.6334843535971851	0.9999878356120075	L-tyrosine reductase [EC:1.2.1.101]
K21408	0.230325773905094	0.48167517935432	0.47817654672147103	0.633766703496566	0.9999878356120075	adipogenesis regulatory factor
K10005	1.5498928602902702	3.2413119286889702	0.478168375765415	0.6337724944106751	0.9999878356120075	glutamate transport system substrate-binding protein
K05375	0.23043060550025998	0.48242334322123	0.47765227105643804	0.6341383140250699	0.9999878356120075	MbtH protein
K23667	0.632494739447098	1.32642519022144	0.476841622211282	0.634713092877121	0.9999878356120075	fumiquinazoline A synthase [EC:6.3.2.-]
K21182	0.614208132592556	1.28914389055681	0.47644652943067795	0.634993309009313	0.9999878356120075	(S)-beta-tyrosine adenylation enzyme [EC:6.2.1.-]
K21394	0.870921349202735	1.8291415741863	0.47613665420631396	0.63521312258109	0.9999878356120075	TRAP-type transport system small permease protein
K14346	0.6741776254197529	1.41869974016621	0.475208112282284	0.635871990453843	0.9999878356120075	solute carrier family 10 (sodium/bile acid cotransporter), member 6
K18567	0.7695693870988021	1.6229317699075902	0.4741846831568421	0.636598527642963	0.9999878356120075	MFS transporter, DHA1 family, purine base/nucleoside efflux pump
K02335	1.12063364002732	2.36491852485986	0.47385718714928204	0.636831093809103	0.9999878356120075	DNA polymerase I [EC:2.7.7.7]
K09647	0.541055348890316	1.14483995943618	0.472603480015479	0.637721730780051	0.9999878356120075	mitochondrial inner membrane protease subunit 1 [EC:3.4.21.-]
K17816	1.19008210791998	2.52036552519259	0.47218631425655605	0.638018204652284	0.9999878356120075	8-oxo-dGTP diphosphatase / 2-hydroxy-dATP diphosphatase [EC:3.6.1.55 3.6.1.56]
K18239	0.292110356167458	0.619423906882455	0.47158392325805104	0.638446419513885	0.9999878356120075	chorismatase [EC:3.3.2.13]
K16898	1.87202962384249	3.97162182616296	0.47135142915937794	0.6386117228054351	0.9999878356120075	ATP-dependent helicase/nuclease subunit A [EC:3.1.-.- 3.6.4.12]
K18256	0.620550933877786	1.31681026446467	0.471253111115489	0.638681632430381	0.9999878356120075	3,4-dihydroxyphthalate decarboxylase [EC:4.1.1.69]
K02240	2.49662041556613	5.29877459449279	0.471169394176714	0.638741162430354	0.9999878356120075	competence protein ComFA
K12077	0.496928851379318	1.05472522502014	0.47114531784316493	0.638758283229223	0.9999878356120075	pyruvate dehydrogenase kinase isoform 1 [EC:2.7.11.2]
K04484	0.9723584111356609	2.06424564819767	0.471047819325497	0.638827616907228	0.9999878356120075	DNA repair protein RadB
K22287	0.27595134018410494	0.586282348879764	0.47067993896008903	0.6390892549362029	0.9999878356120075	apolipoprotein C-II
K04066	0.47050852431330703	1.00014036044161	0.47044249279726497	0.6392581519072199	0.9999878356120075	primosomal protein N' (replication factor Y) (superfamily II helicase) [EC:3.6.4.-]
K05922	0.520416076023544	1.10627951476045	0.470420060283078	0.6392741092823149	0.9999878356120075	quinone-reactive Ni/Fe-hydrogenase large subunit [EC:1.12.5.1]
K18990	1.42441742548446	3.03026719135705	0.47006330977914795	0.63952790668951	0.9999878356120075	membrane fusion protein, multidrug efflux system
K00076	0.484536688458009	1.0327854307802802	0.469155232071715	0.6401741199283989	0.9999878356120075	7-alpha-hydroxysteroid dehydrogenase [EC:1.1.1.159]
K07076	0.295710201951041	0.6308241042607061	0.46876807647925606	0.640449715093953	0.9999878356120075	uncharacterized protein
K12582	0.31875619997975396	0.6810593485477451	0.46802998983782107	0.640975258967189	0.9999878356120075	dTDP-N-acetylfucosamine:lipid II N-acetylfucosaminyltransferase [EC:2.4.1.325]
K07893	1.0355093662213901	2.21687643876265	0.467102878678866	0.641635654648974	0.9999878356120075	Ras-related protein Rab-6A
K16120	0.529757753289547	1.13592755934832	0.46636578972823406	0.642160900591318	0.9999878356120075	lichenysin synthetase B
K00615	0.83697913972451	1.79499858724332	0.46628401028989397	0.642219187451714	0.9999878356120075	transketolase [EC:2.2.1.1]
K18737	0.598474393495823	1.2850613457191398	0.46571659437854	0.642623664954535	0.9999878356120075	SWI5-dependent HO expression protein 3
K18244	0.924399034079445	1.98886343650222	0.464787585267879	0.643286133917521	0.9999878356120075	acyl-CoA dehydrogenase [EC:1.3.99.-]
K15357	0.279027986484263	0.6006518524788	0.46454195609779	0.643461338401111	0.9999878356120075	N-formylmaleamate deformylase [EC:3.5.1.106]
K23156	0.635192006190837	1.36842005214084	0.46417911312911697	0.643720187067729	0.9999878356120075	mycolipenoyl-CoA---2-(long-chain-fatty acyl)-trehalose mycolipenoyltransferase / long-chain-acyl-CoA---trehalose acyltransferase [EC:2.3.1.278 2.3.1.279]
K13683	1.13062866997793	2.43627297881194	0.464081274886236	0.6437899914584039	0.9999878356120075	putative colanic acid biosynthesis glycosyltransferase [EC:2.4.-.-]
K00627	0.430777853462086	0.929273061149028	0.46356434020527504	0.644158860560426	0.9999878356120075	pyruvate dehydrogenase E2 component (dihydrolipoamide acetyltransferase) [EC:2.3.1.12]
K07124	0.729858913307968	1.5758470975036498	0.463153382370766	0.644452171427474	0.9999878356120075	uncharacterized protein
K07139	1.5340170118324399	3.31345610771334	0.462965846525453	0.6445860391708299	0.9999878356120075	uncharacterized protein
K19103	0.6003120911353891	1.29732020670018	0.46273239870542293	0.644752696412882	0.9999878356120075	nocardicin nonribosomal peptide synthetase NocB
K00437	0.55115371455927	1.1928097982041599	0.462063369523842	0.645230413669923	0.9999878356120075	[NiFe] hydrogenase large subunit [EC:1.12.2.1]
K01746	0.785366337659055	1.70175002967929	0.46150511177429604	0.645629149194078	0.9999878356120075	formiminotetrahydrofolate cyclodeaminase [EC:4.3.1.4]
K13940	0.848386035871484	1.8384243504496203	0.46147454240583596	0.645650986357166	0.9999878356120075	dihydroneopterin aldolase / 2-amino-4-hydroxy-6-hydroxymethyldihydropteridine diphosphokinase [EC:4.1.2.25 2.7.6.3]
K23256	0.6499970560975551	1.40984701851197	0.46104084171032794	0.645960833014304	0.9999878356120075	NADPH-dependent curcumin reductase [EC:1.3.1.-]
K21138	0.530922765118574	1.1520041445998601	0.460868797744634	0.646083762867338	0.9999878356120075	guanosine-3',5'-bis(diphosphate) 3'-pyrophosphohydrolase [EC:3.1.7.2]
K11474	0.448542903681091	0.975302835786527	0.459901158104771	0.646775349560859	0.9999878356120075	GntR family transcriptional regulator, glc operon transcriptional activator
K05895	0.604943738163565	1.3160413977327	0.45966923168661206	0.646941157063046	0.9999878356120075	precorrin-6A/cobalt-precorrin-6A reductase [EC:1.3.1.54 1.3.1.106]
K17100	0.839412424466727	1.82980038479682	0.458745353559392	0.647601827744434	0.9999878356120075	dihydroxyacetone synthase [EC:2.2.1.3]
K15653	0.608674966698687	1.32747136164203	0.45852210773555196	0.647761514571061	0.9999878356120075	nonribosomal peptide synthetase MxcG
K06330	0.42074210779495397	0.91770533632491	0.45847189848528	0.647797431315883	0.9999878356120075	spore coat protein H
K11165	0.955573952314141	2.0854931252487	0.4582004806178329	0.647991602143547	0.9999878356120075	dehydrogenase/reductase SDR family member 7 [EC:1.1.-.-]
K06985	0.19680793346314804	0.429603185384129	0.458115628931318	0.648052309568495	0.9999878356120075	aspartyl protease family protein
K20173	0.19680793346314804	0.429603185384129	0.458115628931318	0.648052309568495	0.9999878356120075	RILP-like protein 1
K19780	0.19680793346314804	0.429603185384129	0.458115628931318	0.648052309568495	0.9999878356120075	antisense regulator of RalR protein
K23106	0.196807933463146	0.429603185384129	0.458115628931315	0.6480523095684971	0.9999878356120075	hepcidin
K06357	0.196807933463146	0.429603185384129	0.458115628931315	0.6480523095684971	0.9999878356120075	phosphatase RapI regulator
K09739	0.196807933463146	0.429603185384129	0.458115628931315	0.6480523095684971	0.9999878356120075	dihydroneopterin aldolase [EC:4.1.2.25]
K17415	0.196807933463146	0.429603185384129	0.458115628931315	0.6480523095684971	0.9999878356120075	small subunit ribosomal protein MRP21
K23995	0.196807933463146	0.429603185384129	0.458115628931315	0.6480523095684971	0.9999878356120075	lanthanide-dependent methanol dehydrogenase [EC:1.1.2.10]
K09688	1.14493279669131	2.4998709281485696	0.45799676447265997	0.6481373555513771	0.9999878356120075	capsular polysaccharide transport system permease protein
K07192	0.5696249787609079	1.24378996484969	0.45797521676398606	0.648152773158671	0.9999878356120075	flotillin
K02506	1.28122522569504	2.7980536148915296	0.457898740351589	0.6482074940584771	0.9999878356120075	leader peptidase HopD [EC:3.4.23.43]
K14392	0.781559921583592	1.70694055615983	0.457871786315687	0.6482267808465	0.9999878356120075	sodium/pantothenate symporter
K05777	0.535528305849623	1.1708970416598101	0.45736583729896596	0.6485888540003021	0.9999878356120075	putative thiamine transport system substrate-binding protein
K12513	0.658542013797059	1.4406964804518203	0.45709975885450294	0.648779302111089	0.9999878356120075	tight adherence protein E
K22719	1.56349158900314	3.42152309303905	0.45695777771718005	0.648880935993003	0.9999878356120075	murein hydrolase activator
K08310	0.48604420108024105	1.06509740367971	0.456337795398854	0.649324813828481	0.9999878356120075	dihydroneopterin triphosphate diphosphatase [EC:3.6.1.67]
K00433	0.18655342840693898	0.40884638998085904	0.4562922236287151	0.649357446050854	0.9999878356120075	non-heme chloroperoxidase [EC:1.11.1.10]
K17196	1.04985523162105	2.3040377681727597	0.45565886381005494	0.6498110419678149	0.9999878356120075	GTPase Eras
K08242	0.43297880085673207	0.9503625974144209	0.45559326727998906	0.649858028060605	0.9999878356120075	24-methylenesterol C-methyltransferase [EC:2.1.1.143]
K08635	1.80908047063292	3.97593117303116	0.45500799483249604	0.65027731517774	0.9999878356120075	neprilysin [EC:3.4.24.11]
K21506	1.01523940278138	2.23313041648365	0.454626113767241	0.6505509542039151	0.9999878356120075	Orthopoxvirus serine/threonine-protein kinase 1 [EC:2.7.11.1]
K00167	0.438444235532434	0.966588678904001	0.4535995973277679	0.6512867479720289	0.9999878356120075	2-oxoisovalerate dehydrogenase E1 component beta subunit [EC:1.2.4.4]
K12532	0.425400605701546	0.9384799576251941	0.45328683073639103	0.6515110038215489	0.9999878356120075	membrane fusion protein, RTX toxin transport system
K07666	0.5591756619361539	1.23382725710866	0.45320417320534995	0.651570275216297	0.9999878356120075	two-component system, OmpR family, response regulator QseB
K21332	0.7647877681089179	1.68783194938665	0.453118433021036	0.651631759463439	0.9999878356120075	dTDP-alpha-D-glucuronic acid decarboxylase [EC:1.1.1.-]
K14658	0.746824193023193	1.6491820823562	0.45284520188104294	0.651827709473471	0.9999878356120075	nodulation protein A [EC:2.3.1.-]
K24283	0.18842750326132301	0.41704315616380894	0.451817756691134	0.6525647694005411	0.9999878356120075	UDP-2,4-diacetamido-2,4,6-trideoxy-beta-L-gulopyranose hydrolase [EC:3.6.1.-]
K05281	0.529424424251589	1.17335328454983	0.4512063256845179	0.6530035566041651	0.9999878356120075	2'-hydroxyisoflavone reductase [EC:1.3.1.45]
K19139	0.42756505960968605	0.9504617265781898	0.44984984418992496	0.6539774578098829	0.9999878356120075	CRISPR-associated protein Csm4
K07883	0.402854076663614	0.89609617919037	0.44956566718942603	0.6541815619720389	0.9999878356120075	Ras-related protein Rab-3C
K02940	0.82255677238114	1.83075672779041	0.449298784428833	0.654373268879917	0.9999878356120075	large subunit ribosomal protein L9e
K05031	0.297755881843369	0.6638535842650339	0.44852643549860605	0.654928192367198	0.9999878356120075	cystic fibrosis transmembrane conductance regulator [EC:5.6.1.6]
K02658	0.660420270575729	1.47271864031894	0.448436145571366	0.65499307727861	0.9999878356120075	twitching motility two-component system response regulator PilH
K04762	4.6906801831031295	10.4619574732128	0.44835588321911296	0.655050758315923	0.9999878356120075	ribosome-associated heat shock protein Hsp15
K12542	0.5679884915669151	1.2674023847616103	0.448151667060141	0.655197528973135	0.9999878356120075	membrane fusion protein, adhesin transport system
K03427	0.305163174632049	0.680953681232644	0.44814086925802404	0.6552052897576529	0.9999878356120075	type I restriction enzyme M protein [EC:2.1.1.72]
K22900	0.7007349858984501	1.56376965277554	0.448106269778745	0.65523015795375	0.9999878356120075	tRNA (adenine37-N6)-methyltransferase [EC:2.1.1.-]
K12272	0.658861854694656	1.47522410648469	0.446618145540379	0.6563001075848051	0.9999878356120075	signal recognition particle receptor subunit beta
K02359	0.7310232149973199	1.6377988241626698	0.44634493822589	0.656496619575115	0.9999878356120075	beta-1,4-mannosyltransferase [EC:2.4.1.-]
K00462	0.4235706793013971	0.9495869488213159	0.44605781474477796	0.6567031672294928	0.9999878356120075	biphenyl-2,3-diol 1,2-dioxygenase [EC:1.13.11.39]
K13876	0.631618076208777	1.4165471898785502	0.445885658255358	0.656827024032962	0.9999878356120075	2-keto-3-deoxy-L-arabinonate dehydratase [EC:4.2.1.43]
K22241	0.525823421701091	1.18041629483535	0.4454559158508039	0.657136241131182	0.9999878356120075	biogenesis of lysosome-related organelles complex 1 subunit SNN1
K15660	0.38100575206313203	0.855683989200888	0.44526455662556896	0.6572739510923371	0.9999878356120075	arthrofactin-type cyclic lipopeptide synthetase C
K10004	1.7824702662799499	4.00322205997465	0.445258903846877	0.6572780192443011	0.9999878356120075	glutamate/aspartate transport system ATP-binding protein [EC:7.4.2.1]
K21741	1.31341562481243	2.95060099568723	0.445134949365297	0.657367228531097	0.9999878356120075	reactive chlorine resistance protein C
K10562	1.05030641692934	2.35961146956444	0.44511837244256897	0.657379159218344	0.9999878356120075	rhamnose transport system ATP-binding protein [EC:7.5.2.-]
K01847	1.98750803057404	4.47953616246037	0.443686122511937	0.658410308605814	0.9999878356120075	methylmalonyl-CoA mutase [EC:5.4.99.2]
K07470	0.508643404894401	1.14727710846625	0.44334834290765895	0.6586535897755109	0.9999878356120075	DNA gyrase inhibitor
K00187	0.676783288101336	1.5272005279431102	0.443152864157829	0.658794397492954	0.9999878356120075	2-oxoisovalerate ferredoxin oxidoreductase beta subunit [EC:1.2.7.7]
K19591	0.656902786808785	1.4825748530640301	0.44308237486368296	0.658845175529968	0.9999878356120075	MerR family transcriptional regulator, copper efflux regulator
K07734	0.466144806323661	1.05342516399894	0.44250395970618	0.659261906155818	0.9999878356120075	transcriptional regulator
K07149	0.310818699460258	0.702520204368739	0.44243382258244	0.659312445155463	0.9999878356120075	uncharacterized protein
K00590	0.5599679688153311	1.2662924898369299	0.44221060561406605	0.659473300073803	0.9999878356120075	site-specific DNA-methyltransferase (cytosine-N4-specific) [EC:2.1.1.113]
K00875	0.408521938892869	0.924246291170912	0.442005494417856	0.659621121718545	0.9999878356120075	D-ribulokinase [EC:2.7.1.47]
K10621	0.478588771979864	1.08438984768356	0.441343833126259	0.660098066775179	0.9999878356120075	2,3-dihydroxy-p-cumate/2,3-dihydroxybenzoate 3,4-dioxygenase [EC:1.13.11.- 1.13.11.14]
K21969	0.46546903344695	1.0549528014395402	0.441222614710147	0.660185459846802	0.9999878356120075	tRNA (cytosine34-C5)-methyltransferase [EC:2.1.1.-]
K08082	1.50988683506177	3.42383643494187	0.440992688684733	0.6603512392199841	0.9999878356120075	two-component system, LytTR family, sensor histidine kinase AlgZ [EC:2.7.13.3]
K16119	0.47570187275256703	1.07989966361747	0.440505621752906	0.660702476261245	0.9999878356120075	lichenysin synthetase A
K15173	0.360437834288764	0.8184590284771371	0.44038592250538394	0.6607888062523349	0.9999878356120075	transcription termination factor 2 [EC:3.6.4.-]
K05776	1.83700191310689	4.18401990590482	0.439051905683901	0.661751242136904	0.9999878356120075	molybdate transport system ATP-binding protein
K23980	1.72486189935368	3.9322670387952696	0.438643124268114	0.662046274396897	0.9999878356120075	cysteinylglycine-S-conjugate dipeptidase [EC:3.4.13.23]
K00088	0.59850046824571	1.3658518123398102	0.438188435113201	0.6623745026717499	0.9999878356120075	IMP dehydrogenase [EC:1.1.1.205]
K11473	0.890515612640886	2.03264302510712	0.43810723360731696	0.66243312687748	0.9999878356120075	glycolate oxidase iron-sulfur subunit
K01265	0.968534632196426	2.2115065400278398	0.437952415996126	0.6625449047702789	0.9999878356120075	methionyl aminopeptidase [EC:3.4.11.18]
K06281	0.508250577951026	1.16078584642682	0.43785042651540207	0.662618545077974	0.9999878356120075	hydrogenase large subunit [EC:1.12.99.6]
K01818	0.6723993521145749	1.53687980853946	0.437509392978215	0.6628648084502061	0.9999878356120075	L-fucose/D-arabinose isomerase [EC:5.3.1.25 5.3.1.3]
K11731	0.874914668960068	2.00398740989095	0.43658690900042996	0.663531128230217	0.9999878356120075	citronellyl-CoA dehydrogenase [EC:1.3.99.-]
K21898	0.917299030961184	2.10369212567435	0.43604243214398	0.663924536737265	0.9999878356120075	ornithine racemase [EC:5.1.1.12]
K17490	1.00749380814723	2.3120558770021002	0.435756686578694	0.6641310382333689	0.9999878356120075	methylmalonyl-CoA carboxyltransferase 1.3S subunit [EC:2.1.3.1]
K11528	2.12195848698099	4.87752851439953	0.43504788966717495	0.664643380875252	0.9999878356120075	UDP-N-acetylglucosamine pyrophosphorylase [EC:2.7.7.23]
K20329	0.536855122402729	1.2415794631568	0.43239690920606894	0.666561012637308	0.9999878356120075	IclR family transcriptional regulator, positive regulator for flagellar biogenesis
K14809	0.551871802336239	1.2764777099376001	0.432339552849079	0.6666025269149319	0.9999878356120075	ATP-dependent RNA helicase DDX55/SPB4 [EC:3.6.4.13]
K16103	0.5048670934723061	1.16837127230992	0.4321118684082	0.666767334158116	0.9999878356120075	nonribosomal peptide synthetase protein VioM
K01131	1.00397764353924	2.3235591345754303	0.43208611676788206	0.666785975271699	0.9999878356120075	steryl-sulfatase [EC:3.1.6.2]
K10105	0.475320810888557	1.10067524346799	0.431844736864367	0.6669607156881341	0.9999878356120075	lipoyltransferase 1
K14645	0.241869247487642	0.560423649629506	0.431582870650696	0.667150307410704	0.9999878356120075	serine protease [EC:3.4.21.-]
K16066	1.11546149549458	2.5902609895168798	0.43063671962362104	0.667835503092918	0.9999878356120075	3-hydroxy acid dehydrogenase / malonic semialdehyde reductase [EC:1.1.1.381 1.1.1.-]
K10016	2.05405582773529	4.7713355871627	0.43049913178644106	0.667935166695023	0.9999878356120075	histidine transport system permease protein
K00058	0.885392270313709	2.06019702395391	0.429760969470034	0.668469966239525	0.9999878356120075	D-3-phosphoglycerate dehydrogenase / 2-oxoglutarate reductase [EC:1.1.1.95 1.1.1.399]
K17737	0.26452177174700603	0.615720882005956	0.42961312418903297	0.668577100936561	0.9999878356120075	LysR family transcriptional regulator, carnitine catabolism transcriptional activator
K05342	0.5010475118016671	1.16678353607852	0.42942627857576	0.668712506687292	0.9999878356120075	alpha,alpha-trehalose phosphorylase [EC:2.4.1.64]
K01239	0.7540831236309141	1.7560503376736298	0.42941999295413397	0.6687170620254731	0.9999878356120075	purine nucleosidase [EC:3.2.2.1]
K20460	0.489347251420207	1.1407566482374198	0.42896725798293106	0.6690452023739761	0.9999878356120075	lantibiotic transport system permease protein
K23352	1.56313440253106	3.6475244693040096	0.428546652856128	0.669350112814736	0.9999878356120075	glutaconyl-CoA/methylmalonyl-CoA decarboxylase subunit delta
K01633	0.7753010052258	1.80934337269001	0.42849854644955204	0.6693849902630229	0.9999878356120075	7,8-dihydroneopterin aldolase/epimerase/oxygenase [EC:4.1.2.25 5.1.99.8 1.13.11.81]
K18008	0.5445065388419009	1.27117190468709	0.42835004206290794	0.669492661459362	0.9999878356120075	[NiFe] hydrogenase small subunit [EC:1.12.2.1]
K13183	0.735644688035835	1.71939931496517	0.42784982036051294	0.669855391643849	0.9999878356120075	ATP-dependent RNA helicase DDX50 [EC:3.6.4.13]
K18233	0.5674516904406091	1.32728965222681	0.427526643855459	0.6700897811685429	0.9999878356120075	oleandomycin transport system permease protein
K12143	1.2011232236470701	2.8096445852329	0.427500058178179	0.6701090643611851	0.9999878356120075	hydrogenase-4 component H
K10705	1.53059558564444	3.5828065692001	0.42720575506429403	0.670322543843025	0.9999878356120075	glyceraldehyde-3-phosphate dehydrogenase, spermatogenic [EC:1.2.1.12]
K01729	0.18648254662849198	0.436805594712687	0.42692343890685	0.6705273537819261	0.9999878356120075	poly(beta-D-mannuronate) lyase [EC:4.2.2.3]
K07125	5.017888848408339	11.756731489844501	0.42680985380527003	0.670609762608032	0.9999878356120075	uncharacterized protein
K14393	0.684634582079615	1.60710596256624	0.42600463070050604	0.671194087683376	0.9999878356120075	cation/acetate symporter
K23255	0.398981199758351	0.9391102034537651	0.424850244722098	0.672032142311936	0.9999878356120075	archaeal type IV pilus assembly protein PilA
K04653	0.573396891779802	1.35259785545098	0.423922668122686	0.6727058399799449	0.9999878356120075	hydrogenase expression/formation protein HypC
K21699	0.14124068583348998	0.33344380136245805	0.42358168080011604	0.672953565904842	0.9999878356120075	LysR family transcriptional regulator, transcriptional activator for bauABCD operon
K07267	0.38348671680913704	0.905671226869732	0.42342817728082205	0.673065097392575	0.9999878356120075	porin
K17062	1.0684732280951401	2.52721491495505	0.422786847993156	0.6735311489884209	0.9999878356120075	arginine/lysine/histidine/glutamine transport system substrate-binding and permease protein
K22118	0.541101231062557	1.2809244789521101	0.42243023687486797	0.673790352175314	0.9999878356120075	gliotoxin/aspirochlorine biosynthesis peptide synthetase [EC:6.3.2.-]
K21814	0.376994045933782	0.892765150894291	0.42227683905016206	0.6739018616847621	0.9999878356120075	serine/threonine-protein phosphatase CPPED1 [EC:3.1.3.16]
K17992	0.71321015042656	1.69010277014426	0.42199217883400203	0.674108809113795	0.9999878356120075	NADP-reducing hydrogenase subunit HndB [EC:1.12.1.3]
K03745	0.7386364066577429	1.7527287203159099	0.42142083831696103	0.6745242483126209	0.9999878356120075	SlyX protein
K19735	0.5876010748116861	1.39895068148244	0.42002987138118103	0.675536085109949	0.9999878356120075	LysR family transcriptional regulator, quorum-sensing system regulator MvfR
K07289	1.43230978143706	3.4108413792045997	0.419928581308309	0.675609790308072	0.9999878356120075	AsmA protein
K16515	0.481560324026384	1.14682511581503	0.419907375052687	0.675625221749915	0.9999878356120075	4-oxalomesaconate hydratase [EC:4.2.1.83]
K21393	0.786239185329786	1.87241376621001	0.41990675326064797	0.675625674219802	0.9999878356120075	TRAP-type transport system large permease protein
K15977	0.710100015408226	1.69403382011559	0.41917700046848705	0.676156787915786	0.9999878356120075	putative oxidoreductase
K05865	0.710100015408226	1.69403382011559	0.41917700046848705	0.676156787915786	0.9999878356120075	troponin C, slow skeletal and cardiac muscles
K14314	0.710100015408226	1.69403382011559	0.41917700046848705	0.676156787915786	0.9999878356120075	nuclear pore complex protein Nup210
K00573	0.710100015408204	1.69403382011559	0.419177000468474	0.676156787915795	0.9999878356120075	protein-L-isoaspartate(D-aspartate) O-methyltransferase [EC:2.1.1.77]
K22684	0.710100015408204	1.69403382011559	0.419177000468474	0.676156787915795	0.9999878356120075	metacaspase-1 [EC:3.4.22.-]
K23540	0.7101000154082049	1.69403382011559	0.419177000468474	0.676156787915795	0.9999878356120075	golgi integral membrane protein 4
K10427	0.710100015408204	1.69403382011559	0.419177000468474	0.676156787915796	0.9999878356120075	dynactin 5
K07581	0.7101000154082049	1.69403382011559	0.419177000468474	0.676156787915795	0.9999878356120075	RNA-binding protein
K19856	0.7101000154082049	1.69403382011559	0.419177000468474	0.676156787915795	0.9999878356120075	3-O-methyltransferase [EC:2.1.1.-]
K05446	0.7101000154082049	1.69403382011559	0.419177000468474	0.676156787915795	0.9999878356120075	interleukin 26
K03747	0.7101000154082049	1.69403382011559	0.419177000468474	0.676156787915795	0.9999878356120075	Smg protein
K03424	0.7101000154082049	1.69403382011559	0.419177000468474	0.676156787915795	0.9999878356120075	TatD DNase family protein [EC:3.1.21.-]
K16619	0.7101000154082049	1.69403382011559	0.419177000468474	0.676156787915795	0.9999878356120075	phospholipase C / alpha-toxin [EC:3.1.4.3]
K18010	0.7101000154082049	1.69403382011559	0.419177000468474	0.676156787915795	0.9999878356120075	7-hydroxymethyl chlorophyll a reductase [EC:1.17.7.2]
K15266	1.82287893708089	4.34968582799985	0.41908289682593397	0.6762252884456129	0.9999878356120075	dimethyladenosine transferase 1, mitochondrial [EC:2.1.1.-]
K07898	0.6652849400269389	1.58857468036143	0.41879361936926596	0.6764358782358089	0.9999878356120075	Ras-related protein Rab-7B
K03800	0.503528509145351	1.20253171435231	0.41872368365482504	0.6764867942887729	0.9999878356120075	lipoate---protein ligase [EC:6.3.1.20]
K01495	0.7888499043584	1.8857402521025202	0.41832373439495	0.6767780025847839	0.9999878356120075	GTP cyclohydrolase IA [EC:3.5.4.16]
K11927	0.81859282091849	1.95729527089964	0.41822653591874	0.676848781502099	0.9999878356120075	ATP-dependent RNA helicase RhlE [EC:3.6.4.13]
K22319	0.537007139019289	1.2846354683660601	0.418022974021039	0.676997022568013	0.9999878356120075	olefin beta-lactone synthetase [EC:6.1.3.1]
K14162	1.6984996038803997	4.06704392713855	0.41762509437054707	0.6772868095603609	0.9999878356120075	error-prone DNA polymerase [EC:2.7.7.7]
K13330	0.515784900228182	1.23584398020705	0.417354381692879	0.677484005054343	0.9999878356120075	dTDP-4-amino-2,3,4,6-tetradeoxy-D-glucose N,N-dimethyltransferase [EC:2.1.1.324]
K19242	0.8813458569731991	2.11311655339534	0.41708340960041096	0.677681412046072	0.9999878356120075	LysR family transcriptional regulator, repressor for citA
K04761	0.146917484896261	0.35281856421457497	0.416410868921596	0.678171464747999	0.9999878356120075	LysR family transcriptional regulator, hydrogen peroxide-inducible genes activator
K13632	0.7162020063979441	1.7204955884676298	0.41627657240076704	0.678269337701626	0.9999878356120075	AraC family transcriptional regulator, mar-sox-rob regulon activator
K14121	0.41255153550370394	0.9914196501125581	0.416122007927587	0.678381988423261	0.9999878356120075	energy-converting hydrogenase B subunit L
K23683	0.710361210389254	1.7080094341604701	0.415900050773675	0.678543769530104	0.9999878356120075	glycosyltransferase AglD [EC:2.4.1.-]
K11383	0.949686411481933	2.2880339535900696	0.41506657276296705	0.679151413246298	0.9999878356120075	two-component system, NtrC family, sensor histidine kinase KinB [EC:2.7.13.3]
K09924	0.459908823493211	1.10819625934625	0.41500665573850604	0.679195103690926	0.9999878356120075	uncharacterized protein
K18236	0.11821061573334901	0.285655664380281	0.413822060871091	0.6800591146103879	0.9999878356120075	lincosamide nucleotidyltransferase B/F
K22185	1.1077091902892902	2.6804037036077903	0.41326207272372	0.680467703551344	0.9999878356120075	D-xylose 1-dehydrogenase [EC:1.1.1.175]
K21645	0.107657976934013	0.260726493811564	0.412915371047106	0.680720718333316	0.9999878356120075	LysR family transcriptional regulator, hypochlorite-specific transcription factor HypT
K09745	1.4179171521726	3.43575832862014	0.41269408862702506	0.68088222419892	0.9999878356120075	uncharacterized protein
K10222	0.5563929297498411	1.3493964073453302	0.412327264783842	0.681149988182683	0.9999878356120075	2,6-dioxo-6-phenylhexa-3-enoate hydrolase [EC:3.7.1.8]
K12376	0.6598474470845122	1.6007979013229299	0.41219909555053896	0.6812435552796979	0.9999878356120075	arylsulfatase K [EC:3.1.6.-]
K16089	2.0719442951414098	5.02919480322164	0.411983304725867	0.681401099847231	0.9999878356120075	outer membrane receptor for ferrienterochelin and colicins
K12308	0.6861283236372189	1.66550273364913	0.41196469376781397	0.681414687998338	0.9999878356120075	beta-galactosidase [EC:3.2.1.23]
K01698	0.787830924130809	1.91241910471201	0.411955163065289	0.6814216465538199	0.9999878356120075	porphobilinogen synthase [EC:4.2.1.24]
K16045	0.513360783692298	1.24792208572488	0.41137246432665103	0.6818471388826589	0.9999878356120075	3beta-hydroxy-Delta5-steroid dehydrogenase / steroid Delta-isomerase [EC:1.1.1.145 5.3.3.1]
K00442	0.457259776695351	1.1116692109406299	0.411327193552877	0.681880200359312	0.9999878356120075	coenzyme F420 hydrogenase subunit delta
K23063	1.60863751700593	3.9122586845281804	0.41117871969141706	0.681988635939481	0.9999878356120075	hydroxyproline transport system permease protein
K21585	0.6676333045858679	1.6249092190313401	0.4108742179356121	0.682211044983736	0.9999878356120075	3-aminobutanoyl-CoA transaminase [EC:2.6.1.111]
K13794	0.27790800066193	0.676976342521528	0.410513607649581	0.682474472221414	0.9999878356120075	LysR family transcriptional regulator, regulatory protein for tcuABC
K18297	0.904273065212404	2.20306481001074	0.410461399548203	0.682512613710033	0.9999878356120075	LysR family transcriptional regulator, mexEF-oprN operon transcriptional activator
K00440	0.513463762066808	1.25101567466873	0.41043751286551705	0.682530064794846	0.9999878356120075	coenzyme F420 hydrogenase subunit alpha [EC:1.12.98.1]
K06379	2.00501671934762	4.88818734238901	0.410175915714333	0.6827211932235869	0.9999878356120075	stage II sporulation protein AB (anti-sigma F factor) [EC:2.7.11.1]
K04654	0.548237117672203	1.34052651920356	0.408971482338091	0.683601444842335	0.9999878356120075	hydrogenase expression/formation protein HypD
K17231	0.46995741694031606	1.14918723449475	0.40894764824544705	0.683618868243366	0.9999878356120075	iodotyrosine deiodinase [EC:1.21.1.1]
K03306	0.48036500557162204	1.1752299144918898	0.40874130214708293	0.683769720291484	0.9999878356120075	inorganic phosphate transporter, PiT family
K06282	0.49770024348343894	1.2177156137774099	0.40871631919012	0.683787985285213	0.9999878356120075	hydrogenase small subunit [EC:1.12.99.6]
K24285	0.117011783231836	0.28642338065698103	0.40852734495152204	0.683926150102273	0.9999878356120075	N,N'-diacetyl-8-epilegionaminate cytidylyltransferase [EC:2.7.7.-]
K18930	0.494844231300757	1.21178101533301	0.40836110240988394	0.684047703990694	0.9999878356120075	D-lactate dehydrogenase
K08308	0.9345748075892231	2.2915578430132	0.407833828170071	0.684433293605948	0.9999878356120075	membrane-bound lytic murein transglycosylase E [EC:4.2.2.-]
K18971	0.902119741539972	2.21335560686506	0.407580118956894	0.6846188580979301	0.9999878356120075	beta-lactamase class D OXA-24 [EC:3.5.2.6]
K16100	0.5160482207104671	1.26626013044593	0.407537288984005	0.684650186117946	0.9999878356120075	nonribosomal peptide synthetase protein VioI
K09931	0.5121008829375421	1.2569187067799399	0.40742561963253704	0.684731869356701	0.9999878356120075	uncharacterized protein
K03576	0.779889216581773	1.9153936445876598	0.407169157517836	0.684919478958832	0.9999878356120075	LysR family transcriptional regulator, regulator for metE and metH
K02523	1.47566599642297	3.6265484227044	0.40690646433517896	0.6851116672838872	0.9999878356120075	octaprenyl-diphosphate synthase [EC:2.5.1.90]
K07264	1.08569286035146	2.67274968802696	0.40620820768028004	0.6856226179903361	0.9999878356120075	4-amino-4-deoxy-L-arabinose transferase [EC:2.4.2.43]
K06941	0.0590897312186784	0.145505491497838	0.406099664077327	0.6857020581408491	0.9999878356120075	23S rRNA (adenine2503-C2)-methyltransferase [EC:2.1.1.192]
K03702	0.9707076584190559	2.39047951154478	0.40607236068371994	0.685722041318721	0.9999878356120075	excinuclease ABC subunit B
K18577	0.654097212604183	1.61080272823372	0.406069099051885	0.685724428501009	0.9999878356120075	mannosylglycoprotein endo-beta-mannosidase [EC:3.2.1.152]
K21959	0.8532684776420401	2.1056012802304	0.40523744246046106	0.686333220565225	0.9999878356120075	LysR family transcriptional regulator, cell division regulator
K21210	0.15483302781396302	0.382108670154463	0.40520679039126	0.6863556625584879	0.9999878356120075	NDP-mannose synthase
K15337	1.27392161845733	3.14877193552199	0.404577290621127	0.686816614705174	0.9999878356120075	polyketide biosynthesis acyl carrier protein
K13588	0.138647134373098	0.34328856242687	0.403879271109225	0.687327879169112	0.9999878356120075	histidine phosphotransferase ChpT
K22228	0.420473560211111	1.04185939695123	0.403579947007758	0.6875471637515439	0.9999878356120075	preprotein translocase subunit SecG
K07593	1.82000438524899	4.5128762766705	0.40329144290030206	0.6877585469374681	0.9999878356120075	MFS transporter, SP family, solute carrier family 2 (facilitated glucose transporter), member 2
K18319	0.746076341686722	1.8514419878010202	0.40297041257708793	0.68799379085518	0.9999878356120075	carbapenem biosynthesis protein CpmE
K02440	0.35761122785039096	0.8877276021903001	0.402838919245107	0.6880901551339771	0.9999878356120075	glycerol uptake facilitator protein
K19093	0.3496687147593	0.869505615087903	0.402146586165461	0.68859761322026	0.9999878356120075	toxin ParE2
K02340	1.23126749749172	3.06586475549761	0.40160528780137705	0.688994467092395	0.9999878356120075	DNA polymerase III subunit delta [EC:2.7.7.7]
K06960	1.11728693013328	2.7841431016524396	0.40130370075810606	0.6892156139841109	0.9999878356120075	uncharacterized protein
K21005	0.20749061593191798	0.517610138160782	0.40086273555072205	0.6895390123565501	0.9999878356120075	polysaccharide biosynthesis protein PslL
K00998	0.7657109922778571	1.9104969756137902	0.40079152286114095	0.689591244269887	0.9999878356120075	CDP-diacylglycerol---serine O-phosphatidyltransferase [EC:2.7.8.8]
K12700	0.7675418502042991	1.91519391583313	0.40076456167646707	0.689611019709522	0.9999878356120075	non-specific riboncleoside hydrolase [EC:3.2.-.-]
K13005	0.27033178321084694	0.675073453984399	0.4004479536490471	0.689843260921015	0.9999878356120075	abequosyltransferase [EC:2.4.1.60]
K15069	0.49763602860685996	1.24309760125167	0.4003193539314961	0.689937601054575	0.9999878356120075	F-box/TPR repeat protein Pof3
K05593	0.0994263367985619	0.248370256557351	0.40031499011478205	0.689940802415562	0.9999878356120075	aminoglycoside 6-adenylyltransferase [EC:2.7.7.-]
K19066	0.7955130845910351	1.9882585411208	0.40010545315831897	0.690094528496155	0.9999878356120075	cyclohex-1-ene-1-carbonyl-CoA dehydrogenase [EC:1.3.8.10]
K16881	0.73805196318651	1.84596915159027	0.39981814568823704	0.690305331811017	0.9999878356120075	mannose-1-phosphate guanylyltransferase / phosphomannomutase [EC:2.7.7.13 5.4.2.8]
K00885	1.19691768057077	2.9941013994793906	0.399758565551216	0.690349050027705	0.9999878356120075	N-acylmannosamine kinase [EC:2.7.1.60]
K18817	0.0504911061717555	0.126418982589343	0.39939497326734297	0.690615866532385	0.9999878356120075	hygromycin-B 4-O-kinase [EC:2.7.1.163]
K01815	0.748284169307141	1.8755112468222401	0.398976103489111	0.690923296072203	0.9999878356120075	4-deoxy-L-threo-5-hexosulose-uronate ketol-isomerase [EC:5.3.1.17]
K00652	0.859166394356312	2.15448695694809	0.39878003976099896	0.691067214909633	0.9999878356120075	8-amino-7-oxononanoate synthase [EC:2.3.1.47]
K15735	0.8142181092321099	2.04445912917209	0.398255997204419	0.6914519394645781	0.9999878356120075	GntR family transcriptional regulator, carbon starvation induced regulator
K07056	0.6488498993483149	1.6300126256726102	0.39806433958177095	0.691592664697227	0.9999878356120075	16S rRNA (cytidine1402-2'-O)-methyltransferase [EC:2.1.1.198]
K04652	0.683452541176067	1.7178178820486	0.39786088404261405	0.6917420644541671	0.9999878356120075	hydrogenase nickel incorporation protein HypB
K02994	1.8642373360901898	4.69395895357513	0.39715671878006303	0.692259235420032	0.9999878356120075	small subunit ribosomal protein S8
K02338	1.0672407780159	2.68853958632205	0.396959294721002	0.6924042588524779	0.9999878356120075	DNA polymerase III subunit beta [EC:2.7.7.7]
K16424	0.9672095128756891	2.43934647542882	0.39650354003346794	0.69273909019343	0.9999878356120075	3,5-dihydroxyphenylacetyl-CoA synthase [EC:2.3.1.246]
K17734	0.777107825849739	1.96045760938799	0.396391037545737	0.692821752308682	0.9999878356120075	serine protease AprX [EC:3.4.21.-]
K03315	0.793457937241677	2.00329120526912	0.396077182965063	0.693052379186787	0.9999878356120075	Na+:H+ antiporter, NhaC family
K18910	0.6087335617268779	1.5395617670435802	0.39539404962999797	0.6935544598646372	0.9999878356120075	D-psicose/D-tagatose/L-ribulose 3-epimerase [EC:5.1.3.30 5.1.3.31]
K01009	0.17178252205254402	0.435021514690439	0.39488281901364	0.6939302872942329	0.9999878356120075	L-glutamine-phosphate cytidylyltransferase [EC:2.7.7.103]
K05798	0.511191294892897	1.29677899862814	0.394200781654919	0.6944318013562859	0.9999878356120075	LysR family transcriptional regulator, transcriptional activator for leuABCD operon
K06370	0.31430041614039506	0.797687436887793	0.394014499421791	0.694568801647528	0.9999878356120075	morphogenetic protein associated with SpoVID
K24662	0.31430041614039506	0.797687436887793	0.394014499421791	0.694568801647528	0.9999878356120075	lipid A galacturonosyltransferase RgtD [EC:2.4.1.-]
K17678	0.31430041614039	0.797687436887793	0.39401449942178496	0.694568801647533	0.9999878356120075	ATP-dependent RNA helicase MRH4, mitochondrial [EC:3.6.4.13]
K23362	0.31430041614039	0.797687436887793	0.39401449942178496	0.694568801647533	0.9999878356120075	ethanolamine phosphate phosphodiesterase [EC:3.1.-.-]
K15632	0.0914666221058086	0.2324766176241	0.3934443947120061	0.694988145256791	0.9999878356120075	23S rRNA (adenine-C8)-methyltransferase [EC:2.1.1.224]
K00917	1.0939835861279499	2.78552221279615	0.39273913562864504	0.6955070338596961	0.9999878356120075	tagatose 6-phosphate kinase [EC:2.7.1.144]
K08211	0.5873180366896129	1.49770247417295	0.3921460015040279	0.6959435398491579	0.9999878356120075	MFS transporter, OCT family, solute carrier family 22 (organic cation transporter), member 15
K03717	0.6792984580748771	1.7322901352986397	0.392138963463975	0.6959487199793571	0.9999878356120075	LysR family transcriptional regulator, transcriptional activator of nhaA
K12950	0.6977291378646429	1.7829309233332	0.39133828951726	0.696538125315842	0.9999878356120075	manganese/zinc-transporting P-type ATPase C [EC:7.2.2.-]
K14068	0.49489854987578497	1.26469553936555	0.391318332730151	0.696552818620148	0.9999878356120075	methanophenazine hydrogenase, large subunit [EC:1.12.98.3]
K18219	0.964036801538022	2.46535526166917	0.3910336236430779	0.696762450013487	0.9999878356120075	sigma-54 dependent transcriptional regulator, tetracycline resistant transcriptional regulator
K20021	1.13592836090711	2.9113890250461	0.39016715084619297	0.697400579202999	0.9999878356120075	L-cysteine desulfidase [EC:4.4.1.28]
K16173	0.780667820499412	2.00341824726326	0.38966791959983	0.697768345854969	0.9999878356120075	glutaryl-CoA dehydrogenase (non-decarboxylating) [EC:1.3.99.32]
K21163	0.6145288448280429	1.57896794704432	0.38919652927621795	0.6981156693871521	0.9999878356120075	enediyne biosynthesis protein E5
K08904	0.0611453664064694	0.157482765583857	0.388267034680126	0.6988007157370161	0.9999878356120075	photosystem II Psb28-2 protein
K03299	0.563200508942532	1.45175407670494	0.38794484408876895	0.6990382315838289	0.9999878356120075	gluconate:H+ symporter, GntP family
K02508	1.17282463259308	3.02335976820202	0.38792096293936895	0.699055837734624	0.9999878356120075	AraC family transcriptional regulator, 4-hydroxyphenylacetate 3-monooxygenase operon regulatory protein
K21757	0.39897752501525	1.0293444979944202	0.387603495032633	0.699289903585747	0.9999878356120075	LysR family transcriptional regulator, benzoate and cis,cis-muconate-responsive activator of ben and cat genes
K02835	1.98959393089317	5.13664648352628	0.3873332411085711	0.6994891819756739	0.9999878356120075	peptide chain release factor 1
K03354	0.9686198818466291	2.50189571609452	0.387154378823852	0.6996210820772131	0.9999878356120075	anaphase-promoting complex subunit 7
K11814	0.388481140947474	1.00358209863757	0.387094530158383	0.6996652189033221	0.9999878356120075	multidrug resistance protein EbrA
K09690	0.8462216239870709	2.18628187667018	0.387059707632901	0.699690900080795	0.9999878356120075	lipopolysaccharide transport system permease protein
K17850	0.9389645704850791	2.42904808615327	0.386556600438511	0.700061974354892	0.9999878356120075	LysR family transcriptional regulator, regulator of gene expression of beta-lactamase
K01250	0.633118470029979	1.6383680132725502	0.386432391807602	0.7001535975218721	0.9999878356120075	pyrimidine-specific ribonucleoside hydrolase [EC:3.2.-.-]
K16331	0.45038355115017203	1.16631066664622	0.38616087808342797	0.7003538965531421	0.9999878356120075	sulfate permease
K08350	0.8861115704587379	2.29711238551167	0.38575020362417295	0.70065689648577	0.9999878356120075	formate dehydrogenase-N, gamma subunit
K20793	0.42178889417468896	1.0940527231316	0.385528855471761	0.700820229593063	0.9999878356120075	N-alpha-acetyltransferase 50 [EC:2.3.1.258]
K02439	0.5113488097209961	1.32654821255522	0.385473219051744	0.7008612859987521	0.9999878356120075	thiosulfate sulfurtransferase [EC:2.8.1.1]
K02356	1.52490479182328	3.9565187495090495	0.38541578806179205	0.700903667624429	0.9999878356120075	elongation factor P
K00436	0.531024943511858	1.37863786180583	0.385180879057165	0.7010770303331659	0.9999878356120075	NAD-reducing hydrogenase large subunit [EC:1.12.1.2]
K15521	0.796337309592487	2.06801185614308	0.38507386078418704	0.701156015010674	0.9999878356120075	D-inositol-3-phosphate glycosyltransferase [EC:2.4.1.250]
K07499	0.300282646479604	0.7818677677991541	0.384058096326002	0.701905862060296	0.9999878356120075	putative transposase
K21885	0.664698530784938	1.73250954686014	0.38366226148051097	0.702198151196876	0.9999878356120075	ArsR family transcriptional regulator, cadmium/lead-responsive transcriptional repressor
K21861	0.365759049986601	0.9535422858384242	0.38357926587912106	0.702259441819708	0.9999878356120075	KSHV protein ORF35
K19059	0.549684906677823	1.4338553309925401	0.38336148340524895	0.702420279273462	0.9999878356120075	mercuric ion transport protein
K16322	0.432041947598398	1.12712860219705	0.38331202558096794	0.7024568069244711	0.9999878356120075	low-affinity inorganic phosphate transporter
K15346	0.41670402976380794	1.0875641661612099	0.383153511975901	0.7025738837033629	0.9999878356120075	secreted effector protein SseD
K10622	0.560604041448566	1.46341881866807	0.38307833294012206	0.7026294128008901	0.9999878356120075	HCOMODA/2-hydroxy-3-carboxy-muconic semialdehyde decarboxylase [EC:4.1.1.-]
K24204	1.11421630600415	2.90881939872284	0.38304760566894	0.7026521091893829	0.9999878356120075	mannitol-1-/sugar-/sorbitol-6-/2-deoxyglucose-6-phosphatase [EC:3.1.3.22 3.1.3.23 3.1.3.50 3.1.3.68]
K08264	0.7763773365614721	2.0275735667409798	0.382909576893617	0.702754066078487	0.9999878356120075	heterodisulfide reductase subunit D [EC:1.8.98.1]
K20459	0.282353681711771	0.737642212456275	0.38277863840189	0.7028507906615071	0.9999878356120075	lantibiotic transport system ATP-binding protein
K11607	0.6608626902536129	1.72778523565715	0.38249122438082395	0.70306312126991	0.9999878356120075	manganese/iron transport system ATP-binding protein
K13629	0.595315597370115	1.5569935280931397	0.382349436030863	0.703167877826923	0.9999878356120075	D-serine transporter
K06446	0.766108717328303	2.0038037500679	0.38232722006950104	0.703184292019911	0.9999878356120075	acyl-CoA dehydrogenase [EC:1.3.99.-]
K14101	1.3536302761626002	3.54279488667826	0.382079775843803	0.7033671249241801	0.9999878356120075	energy-converting hydrogenase A subunit J
K14963	0.269648462042951	0.706181442143453	0.381840198496996	0.703544161745276	0.9999878356120075	COMPASS component SWD3
K18974	0.618363634628535	1.62001770992239	0.381701774518354	0.7036464582612011	0.9999878356120075	dihydropteroate synthase type 1 [EC:2.5.1.15]
K09478	0.766092668651157	2.00800588045919	0.381519136027614	0.7037814380377869	0.9999878356120075	short-chain 2-methylacyl-CoA dehydrogenase [EC:1.3.8.5]
K06872	0.918121446103335	2.4077257855282403	0.381323094025803	0.703926334310583	0.9999878356120075	uncharacterized protein
K03588	1.02263987279936	2.68290357423487	0.38116907466233	0.704040178977688	0.9999878356120075	cell division protein FtsW
K06880	0.211808065596365	0.556211316014901	0.380805027689674	0.7043092940979642	0.9999878356120075	erythromycin esterase [EC:3.1.1.-]
K23549	0.451098870585161	1.1883556893320901	0.379599201345769	0.705200948347017	0.9999878356120075	uptake hydrogenase large subunit [EC:1.12.99.6]
K18929	0.821338263595287	2.16717970945448	0.37898945805561796	0.7056519830927421	0.9999878356120075	L-lactate dehydrogenase complex protein LldF
K03589	0.549630982945787	1.45115371932131	0.378754487293629	0.7058258220232471	0.9999878356120075	cell division protein FtsQ
K00344	0.189841297868849	0.501288066197117	0.37870699637640903	0.705860959230884	0.9999878356120075	NADPH:quinone reductase [EC:1.6.5.5]
K11534	0.39113308146844394	1.0328738197815501	0.37868428260788894	0.7058777647416049	0.9999878356120075	DeoR family transcriptional regulator, deoxyribose operon repressor
K06336	0.6049043280302719	1.59764691008769	0.378622037329306	0.705923819657322	0.9999878356120075	spore coat-associated protein N
K20436	0.33462086455204304	0.885812879330163	0.37775570028410205	0.706564931105759	0.9999878356120075	validamine 7-phosphate valienyltransferase [EC:2.5.1.135]
K12051	0.325650394062877	0.862853015972205	0.377411202180195	0.7068199273959	0.9999878356120075	ComB7 competence protein
K02623	0.5134636732157221	1.3634989615327702	0.37657797160220297	0.7074368201769531	0.9999878356120075	LysR family transcriptional regulator, pca operon transcriptional activator
K08202	0.8166956970344879	2.16971562316931	0.37640679189171294	0.7075635794658579	0.9999878356120075	MFS transporter, OCT family, solute carrier family 22 (organic cation transporter), member 4/5
K21960	0.7719209479504899	2.05152487893235	0.376266920219955	0.7076671611472299	0.9999878356120075	LysR family transcriptional regulator, regulator of the ytmI operon
K01134	0.756331572255855	2.01653096489035	0.37506568727397704	0.708556958314857	0.9999878356120075	arylsulfatase A [EC:3.1.6.8]
K19597	0.40834824570415995	1.09120448906367	0.37421789389315097	0.709185193769928	0.9999878356120075	Au+-exporting ATPase [EC:3.6.1.-]
K13999	0.46469507319047704	1.2417921364039899	0.374213251612424	0.709188634367261	0.9999878356120075	cytoskeleton-associated protein 4
K13938	0.440775686297699	1.17817722480523	0.374116624407307	0.7092602503868671	0.9999878356120075	dihydromonapterin reductase / dihydrofolate reductase [EC:1.5.1.50 1.5.1.3]
K07856	0.627919345666456	1.6785594281819498	0.37408228456144504	0.7092857022659731	0.9999878356120075	Ras homolog gene family, member B
K21781	0.48529404547288296	1.29741875013042	0.37404580859040404	0.7093127377521421	0.9999878356120075	peptidyl carrier protein
K23077	0.8203517778713101	2.19654931967004	0.373472960759443	0.709737373515845	0.9999878356120075	dissimilatory sulfite reductase related protein
K02003	0.545609659482615	1.46502938485273	0.372422331677301	0.71051641335491	0.9999878356120075	putative ABC transport system ATP-binding protein
K07050	1.03314212775588	2.77780466599455	0.37192756582327396	0.7108833881910841	0.9999878356120075	misacylated tRNA(Ala) deacylase [EC:3.1.1.-]
K19001	0.423800487332823	1.14073883062078	0.37151403630416796	0.7111901612348491	0.9999878356120075	ATP-dependent DNA helicase
K08164	0.5892237118370289	1.58750871679824	0.37116250487455704	0.7114509790154141	0.9999878356120075	MFS transporter, DHA1 family, putative efflux transporter
K16778	0.691791590607104	1.8639442677463303	0.37114392451419204	0.711464765619744	0.9999878356120075	podoplanin
K11604	0.8067839596317109	2.17395815840206	0.37111291977428207	0.7114877713121299	0.9999878356120075	manganese/iron transport system substrate-binding protein
K13893	0.8275742295756221	2.23409291504474	0.37042963790924	0.7119948381737199	0.9999878356120075	microcin C transport system substrate-binding protein
K01948	1.20825461788513	3.26524654927264	0.370034727746447	0.712287962109611	0.9999878356120075	carbamoyl-phosphate synthase (ammonia) [EC:6.3.4.16]
K01002	0.512959789521447	1.3866426678815502	0.36992932743453205	0.7123662033078471	0.9999878356120075	phosphoglycerol transferase [EC:2.7.8.20]
K16557	0.428287264147984	1.15847097640507	0.36970046973211995	0.712536100520394	0.9999878356120075	succinoglycan biosynthesis protein ExoA [EC:2.4.-.-]
K15598	0.7032405777733081	1.90330172680107	0.369484547757578	0.7126964079447908	0.9999878356120075	putative hydroxymethylpyrimidine transport system substrate-binding protein
K17993	0.5546995941889971	1.50135762576031	0.36946533235749895	0.71271067470255	0.9999878356120075	sulfhydrogenase subunit alpha [EC:1.12.1.3 1.12.1.5]
K23874	1.0713475359129498	2.90406177053888	0.368913480691614	0.713120448777431	0.9999878356120075	4-amino-4-deoxychorismate mutase [EC:5.4.99.67]
K03282	0.69873252714349	1.89443169391792	0.368834901457136	0.7131788041648441	0.9999878356120075	large conductance mechanosensitive channel
K00127	0.588780354621326	1.59998330847602	0.36799156060080296	0.713805202868348	0.9999878356120075	formate dehydrogenase subunit gamma
K24118	0.64579864404375	1.75595720044121	0.36777584549411796	0.7139654586893891	0.9999878356120075	serine-type anaerobic sulfatase-maturating enzyme [EC:1.1.98.7]
K24043	0.681313346038236	1.8531083462685298	0.36765974715409794	0.714051714038532	0.9999878356120075	thymosin beta 15
K20203	1.2817574467222	3.48875724235613	0.36739657066439	0.7142472549811401	0.9999878356120075	sulfide dehydrogenase subunit beta [EC:1.8.1.19]
K18661	0.6225661512615379	1.69542170285283	0.3672043068777329	0.714390119642621	0.9999878356120075	malonyl-CoA/methylmalonyl-CoA synthetase [EC:6.2.1.-]
K21805	0.6283707144965479	1.71199115940846	0.367040864109174	0.71451157640234	0.9999878356120075	protein N-lysine methyltransferase METTL21C [EC:2.1.1.-]
K11537	2.2717595697132005	6.1918998276009	0.366892170895053	0.7146220789430592	0.9999878356120075	MFS transporter, NHS family, xanthosine permease
K21266	0.8127923125983009	2.2160605793546098	0.36677350798551395	0.7147102685946821	0.9999878356120075	beta-lactamase class D OXA-286 [EC:3.5.2.6]
K13997	0.341414059596036	0.9311760038579291	0.36664825788200395	0.7148033580209381	0.9999878356120075	dihydrolipoamide dehydrogenase-binding protein of pyruvate dehydrogenase complex
K22513	0.5329232960019961	1.45421555935105	0.36646788199667896	0.714937426078735	0.9999878356120075	type III secretion system protein
K13684	0.43329029224086896	1.18323709237137	0.366190592768265	0.715143544417218	0.9999878356120075	putative colanic acid biosynthesis glycosyltransferase [EC:2.4.-.-]
K21198	0.0932724286046141	0.25498740021479	0.36579230395715795	0.715439642780735	0.9999878356120075	gamma-soluble NSF attachment protein
K08122	0.5338911789181939	1.45970631494095	0.36575246229567104	0.7154692645171089	0.9999878356120075	lumican
K00175	5.385351222750231	14.738899656020699	0.36538353258619005	0.715743579476228	0.9999878356120075	2-oxoglutarate/2-oxoacid ferredoxin oxidoreductase subunit beta [EC:1.2.7.3 1.2.7.11]
K03438	0.6146158310518129	1.6841345881883503	0.364944604405379	0.7160699899455399	0.9999878356120075	16S rRNA (cytosine1402-N4)-methyltransferase [EC:2.1.1.199]
K09833	0.5306113563463779	1.45434576045955	0.36484539699741997	0.7161437732013571	0.9999878356120075	homogentisate phytyltransferase / homogentisate geranylgeranyltransferase [EC:2.5.1.115 2.5.1.116]
K01241	0.5306113563463779	1.45434576045955	0.364845396997419	0.7161437732013571	0.9999878356120075	AMP nucleosidase [EC:3.2.2.4]
K19339	0.5306113563463779	1.45434576045955	0.364845396997419	0.7161437732013571	0.9999878356120075	NosR/NirI family transcriptional regulator, nitrous oxide reductase regulator
K11522	0.5306113563463779	1.45434576045955	0.364845396997419	0.7161437732013571	0.9999878356120075	two-component system, chemotaxis family, response regulator PixG
K06144	0.5306113563463621	1.45434576045955	0.36484539699740903	0.716143773201365	0.9999878356120075	universal stress protein B
K16260	0.5306113563463621	1.45434576045955	0.36484539699740903	0.716143773201365	0.9999878356120075	mxaD protein
K09005	0.5306113563463621	1.45434576045955	0.36484539699740903	0.716143773201365	0.9999878356120075	uncharacterized protein
K09923	0.5306113563463621	1.45434576045955	0.36484539699740903	0.716143773201365	0.9999878356120075	uncharacterized protein
K12672	0.5306113563463621	1.45434576045955	0.36484539699740903	0.716143773201365	0.9999878356120075	C-X-C motif chemokine 11
K18271	0.5306113563463621	1.45434576045955	0.36484539699740903	0.716143773201365	0.9999878356120075	retinol-binding protein 4
K02484	0.83979477938989	2.3049942108379597	0.36433704494406893	0.716521890813958	0.9999878356120075	two-component system, OmpR family, sensor kinase [EC:2.7.13.3]
K24157	0.71064621116219	1.9508515729426	0.364274874120882	0.7165681389850279	0.9999878356120075	thioredoxin-dependent peroxiredoxin [EC:1.11.1.24]
K05786	0.8324086533081071	2.28632312145261	0.3640818069404121	0.716711766218326	0.9999878356120075	chloramphenicol-sensitive protein RarD
K21828	0.6797213789304399	1.86765303644157	0.36394414040924294	0.7168141858308391	0.9999878356120075	CRP/FNR family transcriptional regulator, arginine deiminase pathway regulator
K14070	0.46100333904403096	1.26689701238107	0.36388383154965104	0.7168590553776909	0.9999878356120075	methanophenazine hydrogenase [EC:1.12.98.3]
K21564	0.862707177008196	2.37135971511331	0.36380274637792404	0.7169193839844179	0.9999878356120075	CRP/FNR family transcriptional regulator, nitrogen oxide reductase regulator
K03441	0.330100021543265	0.9093904924472909	0.36299040322592496	0.7175238788828309	0.9999878356120075	aquaglyceroporin related protein, other eukaryote
K11069	1.10294941223814	3.0440127927464102	0.36233402660670794	0.7180124448347199	0.9999878356120075	spermidine/putrescine transport system substrate-binding protein
K10428	0.7254751049722479	2.00227003484915	0.36232630581564096	0.718018192410635	0.9999878356120075	dynactin 6
K21887	0.441445928982365	1.21951519944276	0.36198477000046997	0.7182724576098299	0.9999878356120075	cation-transporting P-type ATPase J [EC:7.2.2.-]
K24138	0.7838738699306709	2.16931547473191	0.36134618457352	0.7187479542914699	0.9999878356120075	glutaredoxin/glutathione-dependent peroxiredoxin [EC:1.11.1.25 1.11.1.27]
K04104	1.24521308064878	3.44639712469649	0.361308646564764	0.7187759088956659	0.9999878356120075	acyl-CoA carboxylase subunit beta [EC:6.4.1.-]
K00609	0.8357531137542209	2.31479461151655	0.361048496309861	0.718969653655241	0.9999878356120075	aspartate carbamoyltransferase catalytic subunit [EC:2.1.3.2]
K22711	1.221602505491	3.38383604801753	0.36101113888384107	0.718997476800583	0.9999878356120075	LysR family transcriptional regulator, pyoluteorin biosynthesis regulator
K08141	1.1716575001643799	3.2503381271461405	0.36047249680854604	0.719398689946606	0.9999878356120075	MFS transporter, SP family, general alpha glucoside:H+ symporter
K00527	0.568467915704084	1.58017589088767	0.359749771517363	0.7199371430341579	0.9999878356120075	ribonucleoside-triphosphate reductase (thioredoxin) [EC:1.17.4.2]
K14637	0.49843302433698	1.38697773969594	0.35936627537097404	0.7202229171964359	0.9999878356120075	solute carrier family 15 (oligopeptide transporter), member 2
K16650	0.673854978116615	1.8755062518296497	0.359292312387247	0.7202780376085842	0.9999878356120075	galactofuranosylgalactofuranosylrhamnosyl-N-acetylglucosaminyl-diphospho-decaprenol beta-1,5/1,6-galactofuranosyltransferase [EC:2.4.1.288]
K19291	0.585663459646578	1.6304320950566797	0.35920751402174705	0.7203412348365891	0.9999878356120075	mannuronan synthase [EC:2.4.1.33]
K11477	0.271637786037483	0.7564958151676721	0.35907374580423296	0.720440931520318	0.9999878356120075	glc operon protein GlcG
K23147	0.935060325717587	2.60655383511171	0.35873432312113107	0.7206939230058779	0.9999878356120075	aminoimidazole riboside kinase [EC:2.7.1.223]
K21314	0.7150797400739201	1.9935604492984298	0.35869478666953397	0.7207233938493471	0.9999878356120075	T5 DNA polymerase [EC:2.7.7.7]
K14669	1.06137121206086	2.9656042222862298	0.357893748627939	0.7213205860447021	0.9999878356120075	minimal PKS acyl carrier protein
K21889	0.7099208716132851	1.98961207893808	0.35681371214442603	0.722126051789173	0.9999878356120075	Bax inhibitor 1
K09886	0.331638595793328	0.9308176563942958	0.356287392611346	0.722518682216914	0.9999878356120075	aquaglyceroporin related protein, invertebrate
K18609	0.5577577711325699	1.56942997644683	0.355388758659578	0.72318922831348	0.9999878356120075	pyridoxal 4-dehydrogenase [EC:1.1.1.107]
K09768	0.587971361742991	1.65500110366728	0.355269468062662	0.7232782573050909	0.9999878356120075	uncharacterized protein
K09876	0.32867467229889197	0.925258178993875	0.35522482239097103	0.72331157825572	0.9999878356120075	aquaporin-3
K00869	1.03458029668651	2.9210956079929	0.35417543125107503	0.7240949368340028	0.9999878356120075	mevalonate kinase [EC:2.7.1.36]
K09020	0.35451605863776603	1.0011255311031	0.35411748839042895	0.724138199100575	0.9999878356120075	ureidoacrylate peracid hydrolase [EC:3.5.1.110]
K03603	0.371111710660242	1.04878025095881	0.3538507807722029	0.7243373443617299	0.9999878356120075	GntR family transcriptional regulator, negative regulator for fad regulon and positive regulator of fabA
K17195	0.332234125440528	0.9389329746588321	0.35384221707757896	0.72434373901651	0.9999878356120075	D-allulose-6-phosphate 3-epimerase [EC:5.1.3.-]
K19055	0.38228343387484404	1.08172766854459	0.353400809641105	0.7246733718751779	0.9999878356120075	Ala-tRNA(Pro) deacylase [EC:3.1.1.-]
K16011	1.0469280440753799	2.96825465221187	0.35270829721272	0.72519062881411	0.9999878356120075	mannose-1-phosphate guanylyltransferase / mannose-6-phosphate isomerase [EC:2.7.7.13 5.3.1.8]
K03311	0.7744678185169549	2.197142315115	0.35248869096420793	0.7253546855486209	0.9999878356120075	branched-chain amino acid:cation transporter, LIVCS family
K14659	0.756013398469366	2.14531437658278	0.35240214987679397	0.7254193395484381	0.9999878356120075	chitooligosaccharide deacetylase [EC:3.5.1.-]
K11325	0.800131203013978	2.27580625761672	0.351581423214776	0.726032595391105	0.9999878356120075	L-cysteine/cystine lyase
K21192	0.30566946444843607	0.8729489924996601	0.350157302516796	0.727097137937248	0.9999878356120075	methyltransferase [EC:2.1.1.-]
K21417	0.342505918957727	0.9784666732226228	0.350043520470317	0.72718221417243	0.9999878356120075	acetoin:2,6-dichlorophenolindophenol oxidoreductase subunit beta [EC:1.1.1.-]
K03553	0.517468787247001	1.4789303235924	0.349893959838515	0.72729404770374	0.9999878356120075	recombination protein RecA
K06157	0.549693908801741	1.5731453345227098	0.349423474575869	0.727645890253495	0.9999878356120075	Gnt-II system L-idonate transporter
K00443	0.46567679295356496	1.33426860968644	0.34901277716711104	0.7279530694925269	0.9999878356120075	coenzyme F420 hydrogenase subunit gamma [EC:1.12.98.1]
K24072	0.644832383080473	1.84890668144969	0.348764158597162	0.7281390442317471	0.9999878356120075	positive control factor
K12954	0.505486911875044	1.44998800831807	0.34861454644813694	0.7282509668168191	0.9999878356120075	cation-transporting P-type ATPase G [EC:7.2.2.-]
K10193	1.02350646427511	2.95330760816074	0.346562769637305	0.7297864641952659	0.9999878356120075	oligogalacturonide transport system permease protein
K00578	0.557316748714841	1.60865943079602	0.34644794171197696	0.729872431147631	0.9999878356120075	tetrahydromethanopterin S-methyltransferase subunit B [EC:2.1.1.86]
K11907	1.06417094407718	3.07338233365659	0.346254005700318	0.7300176309222209	0.9999878356120075	type VI secretion system protein VasG
K00253	0.69149233987932	2.0007072954169898	0.34562394082498604	0.7304894280899209	0.9999878356120075	isovaleryl-CoA dehydrogenase [EC:1.3.8.4]
K00148	0.523659451634932	1.51607943683574	0.34540370307236606	0.7306543682211301	0.9999878356120075	glutathione-independent formaldehyde dehydrogenase [EC:1.2.1.46]
K03365	0.660716355410999	1.9169513707459	0.34467037896423497	0.731203659579144	0.9999878356120075	cytosine/creatinine deaminase [EC:3.5.4.1 3.5.4.21]
K00134	1.40330574736411	4.07296689544387	0.34454140762447105	0.7313002791859359	0.9999878356120075	glyceraldehyde 3-phosphate dehydrogenase [EC:1.2.1.12]
K18677	1.0151239867011501	2.9472675952243197	0.344428849401403	0.731384606359223	0.9999878356120075	galacturonokinase [EC:2.7.1.44]
K23558	0.365330615328459	1.06192948600474	0.344025305016182	0.7316869637698551	0.9999878356120075	plant 3beta-hydroxysteroid-4alpha-carboxylate 3-dehydrogenase [EC:1.1.1.418]
K03218	1.24644217985424	3.6263873525762005	0.34371457284307105	0.7319198101303179	0.9999878356120075	23S rRNA (guanosine2251-2'-O)-methyltransferase [EC:2.1.1.185]
K04749	0.304886566933011	0.887242447211241	0.34363388258905203	0.731980279277202	0.9999878356120075	anti-sigma B factor antagonist
K00252	0.6957852142253621	2.0276667501328	0.343145743342585	0.732346126160376	0.9999878356120075	glutaryl-CoA dehydrogenase [EC:1.3.8.6]
K24018	1.0516090312414101	3.06472823819072	0.34313288145321397	0.7323557666289301	0.9999878356120075	cyclohexadieny/prephenate dehydrogenase / 3-phosphoshikimate 1-carboxyvinyltransferase [EC:1.3.1.43 1.3.1.12 2.5.1.19]
K21721	0.21633858408907297	0.630961060631246	0.34287152977814006	0.7325516688237751	0.9999878356120075	N-[(2S)-2-amino-2-carboxyethyl]-L-glutamate dehydrogenase [EC:1.5.1.51]
K02618	0.5794752355435671	1.6918826062336698	0.34250321707222303	0.73282777624697	0.9999878356120075	oxepin-CoA hydrolase / 3-oxo-5,6-dehydrosuberyl-CoA semialdehyde dehydrogenase [EC:3.3.2.12 1.2.1.91]
K03273	0.47820508991510396	1.39679866248947	0.342357923698762	0.7329367058188571	0.9999878356120075	D-glycero-D-manno-heptose 1,7-bisphosphate phosphatase [EC:3.1.3.82 3.1.3.83]
K11179	0.719187439338632	2.10380803987145	0.3418503141487069	0.7333173146004841	0.9999878356120075	tRNA 2-thiouridine synthesizing protein E [EC:2.8.1.-]
K03597	0.8212828867982959	2.40400058815867	0.34163173288878096	0.733481228745369	0.9999878356120075	sigma-E factor negative regulatory protein RseA
K05984	1.1736922998760901	3.4441344129688902	0.340780050702015	0.734120023371486	0.9999878356120075	excinuclease Cho [EC:3.1.25.-]
K03387	0.888592846375408	2.6119937472751	0.34019715678967893	0.734557324411577	0.9999878356120075	NADH-dependent peroxiredoxin subunit F [EC:1.8.1.-]
K15037	0.569843893579954	1.67582179653392	0.340038478290802	0.7346763840212	0.9999878356120075	biotin carboxyl carrier protein
K11941	0.38566316405911294	1.13458414488806	0.339915876488088	0.7347683790194109	0.9999878356120075	glucans biosynthesis protein C [EC:2.1.-.-]
K07107	0.261797294636262	0.771459223673376	0.339353379417372	0.735190501715372	0.9999878356120075	acyl-CoA thioester hydrolase [EC:3.1.2.-]
K19091	0.448762891500964	1.32392820260873	0.33896316327177	0.735483385028101	0.9999878356120075	CRISPR-associated endoribonuclease Cas6 [EC:3.1.-.-]
K04755	0.6941961783465891	2.04866988418776	0.33885214192125396	0.735566721131678	0.9999878356120075	ferredoxin, 2Fe-2S
K16253	0.46046124349085205	1.3607558440183798	0.338386379536749	0.735916371482871	0.9999878356120075	DNA-directed RNA polymerase IV and V subunit 7
K02426	4.23556476118768	12.519990695523601	0.338304146080719	0.73597811037121	0.9999878356120075	cysteine desulfuration protein SufE
K21522	0.37779356491016003	1.1172482967805302	0.338146467529924	0.736096496464992	0.9999878356120075	endonuclease V [EC:3.2.2.17]
K20398	0.37779356491016003	1.1172482967805302	0.338146467529924	0.736096496464992	0.9999878356120075	ragulator complex protein LAMTOR2
K24600	0.37779356491016003	1.1172482967805302	0.338146467529924	0.736096496464992	0.9999878356120075	Orthopoxvirus virion membrane protein A21
K12237	0.37779356491016003	1.1172482967805302	0.338146467529924	0.736096496464992	0.9999878356120075	nonribosomal peptide synthetase VibF
K12514	0.37779356491016003	1.1172482967805302	0.338146467529924	0.736096496464992	0.9999878356120075	tight adherence protein F
K07842	0.37779356491016003	1.1172482967805302	0.338146467529924	0.736096496464992	0.9999878356120075	DIRAS family, GTP-binding Ras-like 3
K16143	0.37779356491016003	1.1172482967805302	0.338146467529924	0.736096496464992	0.9999878356120075	C-reactive protein
K04644	0.37779356491016003	1.1172482967805302	0.338146467529924	0.736096496464992	0.9999878356120075	clathrin light chain A
K15711	0.377793564910151	1.1172482967805302	0.338146467529916	0.736096496464998	0.9999878356120075	SWI/SNF-related matrix-associated actin-dependent regulator of chromatin subfamily A3 [EC:3.6.4.- 2.3.2.27]
K19481	0.377793564910151	1.1172482967805302	0.338146467529916	0.736096496464998	0.9999878356120075	matrix Gla protein
K06294	0.377793564910151	1.1172482967805302	0.338146467529916	0.736096496464998	0.9999878356120075	spore germination protein D
K14200	0.377793564910151	1.1172482967805302	0.338146467529916	0.736096496464998	0.9999878356120075	fibrinogen-binding protein
K02204	1.0003848378870401	2.96006162092273	0.33796081501005704	0.7362358937753679	0.9999878356120075	homoserine kinase type II [EC:2.7.1.39]
K05044	0.792750553187002	2.3465018231169905	0.337843570108098	0.736323931736899	0.9999878356120075	solute carrier family 6 (neurotransmitter transporter, GABA) member 11
K06890	0.6786431076566171	2.00877665082239	0.337839006331929	0.7363273586996021	0.9999878356120075	uncharacterized protein
K00948	1.6136188038050903	4.7774264347435995	0.337759005993295	0.7363874322272529	0.9999878356120075	ribose-phosphate pyrophosphokinase [EC:2.7.6.1]
K04117	0.669927559236811	1.98601638256476	0.337322272423383	0.736715411328079	0.9999878356120075	cyclohexanecarboxyl-CoA dehydrogenase [EC:1.3.99.-]
K22133	0.5678037898366078	1.6838131617284098	0.33721306065440604	0.7367974350478651	0.9999878356120075	oxalate---CoA ligase [EC:6.2.1.8]
K13656	0.416087739173515	1.23553275910581	0.33676787289286303	0.7371318257908129	0.9999878356120075	undecaprenyl-phosphate glucose phosphotransferase [EC:2.7.8.31]
K08771	0.33450284549014503	0.9933397429094809	0.336745658147524	0.7371485131234481	0.9999878356120075	aquaporin-7
K21494	0.381618969264341	1.1349928960946	0.336230271200336	0.73753569828591	0.9999878356120075	antitoxin YxxD
K23259	0.5337129187786621	1.58825702533591	0.336036869514734	0.7376810090736919	0.9999878356120075	isopropanol dehydrogenase (NADP+) [EC:1.1.1.80]
K18909	0.810881404605246	2.4147675940665	0.335801013148314	0.7378582307571631	0.9999878356120075	MarR family transcriptional regulator, repressor for mepA
K22444	0.60116860566287	1.79155784893757	0.335556346126014	0.738042087727274	0.9999878356120075	carnitine monooxygenase subunit [EC:1.14.13.239]
K16693	0.14979087374649303	0.44672132949500104	0.33531166715460997	0.738225968932212	0.9999878356120075	enterobacterial common antigen flippase
K13186	0.5921381942376489	1.7663059680487	0.335241008607249	0.7382790730998531	0.9999878356120075	RNA-binding protein 3
K06155	0.524988522424351	1.5673858685098503	0.33494529520256	0.738501333380885	0.9999878356120075	Gnt-I system high-affinity gluconate transporter
K07716	0.670480360450732	2.00687445150899	0.33409183117887103	0.739142927664347	0.9999878356120075	two-component system, cell cycle sensor histidine kinase PleC [EC:2.7.13.3]
K01267	1.28480717956893	3.8466206636302998	0.334009327126211	0.739204960155022	0.9999878356120075	aspartyl aminopeptidase [EC:3.4.11.21]
K04788	0.482228917490992	1.4437618591801202	0.334008627825118	0.739205485947347	0.9999878356120075	mycobactin phenyloxazoline synthetase
K15873	0.4747468343952171	1.4237224978521397	0.33345461289782896	0.7396220791106101	0.9999878356120075	7beta-hydroxy-3-oxochol-24-oyl-CoA 4-desaturase [EC:1.3.1.116]
K13532	0.771868415961094	2.31635806253818	0.333225000246857	0.7397947598278319	0.9999878356120075	two-component system, sporulation sensor kinase D [EC:2.7.13.3]
K22149	0.8056431494942591	2.41820669695402	0.33315727332533196	0.739845696563884	0.9999878356120075	mevalonyl-CoA ligase
K11162	0.906894744668248	2.7245801499298197	0.33285669525692196	0.7400717723171559	0.9999878356120075	retinol dehydrogenase 14 [EC:1.1.1.-]
K00364	0.5498886699439599	1.65269594626093	0.33272222346042	0.7401729208730659	0.9999878356120075	GMP reductase [EC:1.7.1.7]
K00248	0.659099148362157	1.98207411354128	0.33253002188933	0.740317501220292	0.9999878356120075	butyryl-CoA dehydrogenase [EC:1.3.8.1]
K18844	0.31613348027204496	0.951018292917159	0.33241577225852803	0.7404034479782919	0.9999878356120075	spectinomycin phosphotransferase
K19416	0.7216503911953491	2.17479835612282	0.33182404665869397	0.7408486391331379	0.9999878356120075	modulator of FtsH protease
K19969	0.765858100451053	2.30803612975804	0.331822405454	0.7408498740341629	0.9999878356120075	2-epi-5-epi-valiolone synthase [EC:4.2.3.152]
K06156	0.495741567679428	1.49680764829056	0.33119924811019896	0.7413188089669509	0.9999878356120075	Gnt-I system low-affinity gluconate transporter
K19292	0.24509959268879197	0.7406790969433309	0.33091198833648805	0.741535009058656	0.9999878356120075	alginate biosynthesis protein AlgK
K23082	0.41431328406172996	1.2520585288989399	0.330905684118519	0.74153975403011	0.9999878356120075	3-deoxy-D-manno-octulosonic acid-hydrolase [EC:3.2.1.144]
K05590	0.578299537539643	1.7480419610153601	0.330827034154108	0.7415989520366791	0.9999878356120075	ATP-dependent RNA helicase SrmB [EC:3.6.4.13]
K04784	0.46439914714953795	1.4048762140018503	0.33056232465255997	0.7417982041816491	0.9999878356120075	yersiniabactin nonribosomal peptide synthetase
K11054	0.338317426374485	1.0238712658697	0.330429652293358	0.741898075954014	0.9999878356120075	CylI protein
K09022	0.702130021843255	2.1348767080988003	0.32888551323815396	0.7430607825426491	0.9999878356120075	2-iminobutanoate/2-iminopropanoate deaminase [EC:3.5.99.10]
K21480	0.5212984894696769	1.5857611805512801	0.328737073314187	0.74317258639724	0.9999878356120075	heme oxygenase (biliverdin-producing, ferredoxin) [EC:1.14.15.20]
K22333	0.7157519726344951	2.18059197049516	0.32823746134952697	0.7435489309365991	0.9999878356120075	beta-lactamase class D OXA-493 [EC:3.5.2.6]
K17469	0.584901790725361	1.78573280709133	0.32754160555412	0.7440732047096321	0.9999878356120075	sulfate transporter 2, low-affinity
K00654	0.403180348014447	1.23113078180729	0.327487829865307	0.744113725581691	0.9999878356120075	serine palmitoyltransferase [EC:2.3.1.50]
K03471	1.1074235522696698	3.38678586750395	0.32698363451180895	0.744493680195712	0.9999878356120075	ribonuclease HIII [EC:3.1.26.4]
K20812	0.8132616535049059	2.48771314531144	0.32691134628510105	0.7445481607904259	0.9999878356120075	glycogen synthase [EC:2.4.1.242]
K00853	0.258276268857728	0.7930207317020799	0.325686654248475	0.7454713571937479	0.9999878356120075	L-ribulokinase [EC:2.7.1.16]
K01761	0.69527456563145	2.1357980912489296	0.325533845394947	0.7455865735899809	0.9999878356120075	methionine-gamma-lyase [EC:4.4.1.11]
K21140	0.426156822201754	1.30998254440212	0.32531488608212894	0.745751676888005	0.9999878356120075	[CysO sulfur-carrier protein]-S-L-cysteine hydrolase [EC:3.13.1.6]
K15507	1.0256354563580898	3.1534357021256	0.32524381444237	0.7458052700488399	0.9999878356120075	21S rRNA (GM2251-2'-O)-methyltransferase [EC:2.1.1.-]
K11921	0.5007370825919539	1.5430082230023	0.324520035037563	0.746351123366503	0.9999878356120075	LysR family transcriptional regulator, cyn operon transcriptional activator
K08068	0.19599711827794394	0.6039832309948199	0.324507549580668	0.746360540671705	0.9999878356120075	UDP-N-acetylglucosamine 2-epimerase (hydrolysing) [EC:3.2.1.183]
K03214	0.995878761124543	3.06893578036811	0.32450296532601003	0.746363998410292	0.9999878356120075	RNA methyltransferase, TrmH family [EC:2.1.1.-]
K16133	0.662151885822721	2.04088312188681	0.324443805096765	0.7464086213121178	0.9999878356120075	microcystin synthetase protein McyI
K00102	0.513388922910719	1.58529801894753	0.32384379263373697	0.746861242771879	0.9999878356120075	D-lactate dehydrogenase (cytochrome) [EC:1.1.2.4]
K08499	0.40315518413728296	1.24595127276276	0.323572191746576	0.747066155068053	0.9999878356120075	member of the syntaxin family of t-SNAREs
K07098	0.81060881876452	2.5077419467803703	0.323242516960424	0.74731490631325	0.9999878356120075	uncharacterized protein
K24016	0.641381475494698	1.98744793208132	0.32271611504459496	0.747712150644432	0.9999878356120075	3-(aryl)acrylate reductase [EC:1.3.8.15]
K09516	0.29694069965527004	0.92032213014719	0.322648657386712	0.747763061873795	0.9999878356120075	all-trans-retinol 13,14-reductase [EC:1.3.99.23]
K18295	1.4606137919814097	4.5311137960061	0.32235204361207	0.7479869336859721	0.9999878356120075	membrane fusion protein, multidrug efflux system
K09979	0.441169578920567	1.36862017285314	0.32234624892373803	0.747991307492629	0.9999878356120075	uncharacterized protein
K21193	0.55884970034572	1.73501433025417	0.32210091328977697	0.7481764933823091	0.9999878356120075	acetyltransferase/esterase
K16246	1.1481501514622299	3.5663068759124905	0.321943733787199	0.7482951444432651	0.9999878356120075	phenol/toluene 2-monooxygenase (NADH) P5/A5 [EC:1.14.13.244 1.14.13.243]
K03309	0.709590817409402	2.20523503111405	0.321775596431973	0.7484220740435559	0.9999878356120075	dicarboxylate/amino acid:cation (Na+ or H+) symporter, DAACS family
K21377	0.35763473480232394	1.11158930569202	0.321732795530701	0.748454386242394	0.9999878356120075	3-hydroxy-5-methyl-1-naphthoate 3-O-methyltransferase [EC:2.1.1.302]
K04478	0.9736837983817571	3.02638585024989	0.32173154599614595	0.7484553295752908	0.9999878356120075	monofunctional glycosyltransferase [EC:2.4.1.129]
K05873	0.613834349661329	1.9096424509599599	0.321439413620471	0.748675884677208	0.9999878356120075	adenylate cyclase, class 2 [EC:4.6.1.1]
K08218	2.6720172046011497	8.31544871004843	0.321331692103671	0.7487572179204158	0.9999878356120075	MFS transporter, PAT family, beta-lactamase induction signal transducer AmpG
K01951	0.940645640169297	2.92814079237094	0.321243309959713	0.748823951434132	0.9999878356120075	GMP synthase (glutamine-hydrolysing) [EC:6.3.5.2]
K10806	0.518810015464353	1.61754673458	0.320738810430144	0.749204913739991	0.9999878356120075	acyl-CoA thioesterase YciA [EC:3.1.2.-]
K14725	0.523331017977398	1.63238794536257	0.320592307401021	0.7493155541270459	0.9999878356120075	solute carrier family 9 (sodium/hydrogen exchanger), member 9
K05360	0.5553130483863029	1.73233022601138	0.32055842474381396	0.7493411433581871	0.9999878356120075	protein-disulfide reductase (glutathione) [EC:1.8.4.2]
K03614	1.07498402739647	3.3561937309872003	0.320298562467153	0.7495374087269772	0.9999878356120075	Na+-translocating ferredoxin:NAD+ oxidoreductase subunit D [EC:7.2.1.2]
K20151	0.40191859464028096	1.2559897563038	0.32000149095409003	0.749761797225011	0.9999878356120075	alpha(1,3/1,4) fucosyltransferase [EC:2.4.1.65 2.4.1.152]
K22165	1.7714372455236203	5.538215424593611	0.319857049557368	0.7498709066518829	0.9999878356120075	F420H2 dehydrogenase subunit J [EC:1.5.98.3]
K13088	0.145129102017163	0.453751425962244	0.31984274585891603	0.7498817117841129	0.9999878356120075	ELAV-like protein 1
K04095	0.363330373823539	1.13615437395617	0.319789618516715	0.749921845055631	0.9999878356120075	cell filamentation protein
K09877	0.302663610530213	0.946676943905254	0.31971161068068105	0.7499807747117808	0.9999878356120075	aquaporin-9
K02864	2.13558179497282	6.68130097076794	0.31963562251071004	0.750038180074734	0.9999878356120075	large subunit ribosomal protein L10
K05781	0.6495480596295179	2.03421705616462	0.319311087113877	0.750283366624766	0.9999878356120075	putative phosphonate transport system ATP-binding protein
K22482	0.6870627820861961	2.15202132046799	0.31926392901013695	0.750318996718038	0.9999878356120075	heterodisulfide reductase subunit C1 [EC:1.8.7.3]
K24280	0.11170965055592999	0.34990258211146397	0.31925929177723	0.750322500387793	0.9999878356120075	UDP-4-amino-4,6-dideoxy-N-acetyl-beta-L-idosamine transaminase
K05793	0.5151837015198639	1.61704112421845	0.318596536478851	0.7508233002424208	0.9999878356120075	tellurite resistance protein TerB
K18610	0.35512614156055194	1.11483753932344	0.31854519518248997	0.7508620998897291	0.9999878356120075	4-pyridoxolactonase [EC:3.1.1.27]
K02662	0.548246694630669	1.7214409900117902	0.318481259486516	0.7509104182740111	0.9999878356120075	type IV pilus assembly protein PilM
K10025	1.82709150413495	5.739233474183179	0.318351137369435	0.75100875906339	0.9999878356120075	arginine/ornithine transport system ATP-binding protein [EC:7.4.2.1]
K09778	0.549217963916633	1.72780544226271	0.317870259279531	0.751372222085467	0.9999878356120075	Kdo2-lipid IVA 3' secondary acyltransferase [EC:2.3.1.-]
K03720	0.497776269181192	1.56640472628234	0.317782665507273	0.7514384343051129	0.9999878356120075	TrpR family transcriptional regulator, trp operon repressor
K00153	0.543412364896767	1.7103580367827702	0.31771848537569297	0.7514869493129499	0.9999878356120075	S-(hydroxymethyl)mycothiol dehydrogenase [EC:1.1.1.306]
K06116	1.0378646936	3.27017105568873	0.31737321257080703	0.7517479648852199	0.9999878356120075	glycerol-1-phosphatase [EC:3.1.3.21]
K01095	0.465154334609738	1.46792240019127	0.31687937628659996	0.7521213400950749	0.9999878356120075	phosphatidylglycerophosphatase A [EC:3.1.3.27]
K20110	0.380321295300095	1.20068636326354	0.31675323959402396	0.75221671784117	0.9999878356120075	desampylase [EC:3.4.19.15]
K13918	0.46632259460740405	1.47418277456031	0.316326172476469	0.7525396714899101	0.9999878356120075	glucarate dehydratase-related protein
K16551	0.22654613687959696	0.7204061453735631	0.314470022687164	0.7539438274928841	0.9999878356120075	A-kinase anchor protein 9
K13655	0.31462739302375603	1.00265906876997	0.313792995868208	0.754456196982298	0.9999878356120075	HTH-type transcriptional regulator / antitoxin MqsA
K05817	0.503300126609406	1.6047194386066002	0.313637458674041	0.7545739220685609	0.9999878356120075	LysR family transcriptional regulator, hca operon transcriptional activator
K16233	0.720991108268611	2.30079421372555	0.313366186322743	0.754779260228102	0.9999878356120075	alpha-pyrone synthase
K17713	0.21381459986687698	0.682723667447681	0.31317883070644	0.7549210883641121	0.9999878356120075	outer membrane protein assembly factor BamB
K02823	0.945960229596865	3.02414990624905	0.312802029966223	0.755206351857234	0.9999878356120075	dihydroorotate dehydrogenase electron transfer subunit
K00104	0.5145814604591479	1.6464717088676102	0.31253586544348305	0.75540787677965	0.9999878356120075	glycolate oxidase [EC:1.1.3.15]
K08736	1.1354143631767901	3.64148576203056	0.31179975355544604	0.7559653078137148	0.9999878356120075	DNA mismatch repair protein MSH3
K01453	0.284592430055443	0.9142687309627471	0.31127875253456394	0.756359921309494	0.9999878356120075	6-aminohexanoate-oligomer exohydrolase [EC:3.5.1.46]
K07313	0.460545334729591	1.48163753027172	0.310835359742224	0.7566958041990981	0.9999878356120075	serine/threonine protein phosphatase 1 [EC:3.1.3.16]
K00757	0.630351014152369	2.02892373026319	0.31068245925173404	0.756811641604937	0.9999878356120075	uridine phosphorylase [EC:2.4.2.3]
K12812	0.560871794321986	1.80533626817146	0.310674417952101	0.7568177338472049	0.9999878356120075	ATP-dependent RNA helicase UAP56/SUB2 [EC:3.6.4.13]
K04064	0.396622583808574	1.28073309067043	0.30968402916875604	0.7575681888265559	0.9999878356120075	osmotically inducible lipoprotein OsmE
K01713	0.75693397615328	2.4451895508511603	0.309560449368759	0.7576618462494971	0.9999878356120075	cyclohexadienyl dehydratase [EC:4.2.1.51 4.2.1.91]
K14171	0.60609747177969	1.9625759241838798	0.30882752830657106	0.758217379520414	0.9999878356120075	alkyl hydroperoxide reductase 1 [EC:1.11.1.24]
K11928	0.615106600471153	1.9954546014136898	0.308253868584821	0.758652285929327	0.9999878356120075	sodium/proline symporter
K23548	0.4221615756116	1.3707489666888402	0.30797876625898	0.7588608757709671	0.9999878356120075	uptake hydrogenase small subunit [EC:1.12.99.6]
K11173	0.438319723546902	1.4236660599524	0.307880995323831	0.758935012576869	0.9999878356120075	hydroxyacid-oxoacid transhydrogenase [EC:1.1.99.24]
K03550	0.7363798447362241	2.39177450797506	0.307880129285123	0.7589356692784649	0.9999878356120075	holliday junction DNA helicase RuvA [EC:3.6.4.12]
K06184	0.800112653364001	2.600567121098	0.307668526173699	0.7590961294202879	0.9999878356120075	ATP-binding cassette, subfamily F, member 1
K22739	0.510829759833422	1.66153955938451	0.30744363379626694	0.759266678481638	0.9999878356120075	2-(2-aminopropanamido)benzoic acid synthetase
K13778	0.9507638841851931	3.09342809732674	0.307349598656203	0.759337994370207	0.9999878356120075	geranyl-CoA carboxylase beta subunit [EC:6.4.1.5]
K02382	0.484735905051225	1.57769064805015	0.307243949027843	0.7594181211272479	0.9999878356120075	flagellar protein FlbA
K08259	0.536851918713056	1.7512760661774098	0.306548995376193	0.7599452531368291	0.9999878356120075	lysostaphin [EC:3.4.24.75]
K08315	0.48748636684218494	1.5902932969430899	0.30653865408302	0.7599530980092901	0.9999878356120075	hydrogenase 3 maturation protease [EC:3.4.23.51]
K16705	0.493862478783208	1.61177779117564	0.30640853937004603	0.760051804768648	0.9999878356120075	teichuronic acid biosynthesis protein TuaE
K01534	0.483182129386549	1.58051892102961	0.30571106929348496	0.7605809826576979	0.9999878356120075	Zn2+/Cd2+-exporting ATPase [EC:7.2.2.12 7.2.2.21]
K00326	0.622015449448361	2.04132386782716	0.304711789859417	0.7613393452008891	0.9999878356120075	cytochrome-b5 reductase [EC:1.6.2.2]
K19200	0.309904408725526	1.01772056367459	0.304508349135232	0.7614937668995791	0.9999878356120075	isopenicillin-N N-acyltransferase like protein
K12240	0.45194605393384096	1.486299340127	0.304074718821597	0.7618229462896751	0.9999878356120075	pyochelin synthetase
K18928	0.7370449470651079	2.42786079243134	0.303577927269466	0.7622001268465141	0.9999878356120075	L-lactate dehydrogenase complex protein LldE
K15318	0.575891608806531	1.8974068188489899	0.303515093909002	0.7622478361074809	0.9999878356120075	hydrolase
K18000	0.6056275715970519	1.9968724550043602	0.303288059324614	0.7624202307352058	0.9999878356120075	anthranilate-CoA ligase [EC:6.2.1.32]
K19209	0.658986640745193	2.1749365896032	0.302991197028609	0.7626456658808699	0.9999878356120075	beta-lactamase class D OXA-42 [EC:3.5.2.6]
K08993	0.5484249182250011	1.81103942274164	0.302823291055017	0.7627731815759989	0.9999878356120075	putative membrane protein
K15095	0.22775778043232797	0.753101621967661	0.302426357597339	0.7630746575708329	0.9999878356120075	(+)-neomenthol dehydrogenase [EC:1.1.1.208]
K01552	0.5639223872612971	1.8662441904814198	0.302169667901726	0.7632696361310258	0.9999878356120075	energy-coupling factor transport system ATP-binding protein [EC:7.-.-.-]
K03758	0.666989433829375	2.20961041846064	0.301858385648835	0.7635061030828941	0.9999878356120075	arginine:ornithine antiporter / lysine permease
K23163	0.62473605205154	2.0725163719685	0.30143841587999604	0.7638251705801199	0.9999878356120075	sulfate/thiosulfate transport system substrate-binding protein
K02521	0.6433169946561329	2.1358204995323997	0.30120368017676397	0.7640035262885658	0.9999878356120075	LysR family transcriptional regulator, positive regulator for ilvC
K02048	0.622691347584571	2.06832415495596	0.301060811039955	0.7641120866426121	0.9999878356120075	sulfate/thiosulfate transport system substrate-binding protein
K21742	0.463511265318264	1.54070152820867	0.30084429516804306	0.7642766171038771	0.9999878356120075	LysR family transcriptional regulator, transcriptional activator for ttdABT operon
K15666	0.42363497772157105	1.4082830873067298	0.30081663377194395	0.764297637785763	0.9999878356120075	fengycin family lipopeptide synthetase C
K08198	0.6221416202294828	2.0692151869285103	0.300665500697863	0.7644124912302329	0.9999878356120075	MFS transporter, OCT family, solute carrier family 22 (organic cation transporter), member 1
K00014	0.6374238348165301	2.12167263239878	0.30043458405543605	0.7645879863134492	0.9999878356120075	shikimate dehydrogenase [EC:1.1.1.25]
K17217	0.620014565511788	2.06548754458786	0.300178312445599	0.764782765408075	0.9999878356120075	cystathionine gamma-lyase / homocysteine desulfhydrase [EC:4.4.1.1 4.4.1.2]
K00729	0.661341479620104	2.2032613917174397	0.300164783945399	0.7647930481581321	0.9999878356120075	dolichyl-phosphate beta-glucosyltransferase [EC:2.4.1.117]
K01181	0.285329932164151	0.950829912833328	0.300085144896117	0.7648535811071031	0.9999878356120075	endo-1,4-beta-xylanase [EC:3.2.1.8]
K15899	0.17263391314049698	0.5756744526367061	0.299881143500113	0.7650086474643091	0.9999878356120075	pseudaminic acid cytidylyltransferase [EC:2.7.7.81]
K14126	0.353701906163614	1.18093428736899	0.299510235198293	0.7652906083296558	0.9999878356120075	F420-non-reducing hydrogenase large subunit [EC:1.12.99.- 1.8.98.5]
K19428	0.346264321722767	1.15658013245858	0.299386365030067	0.7653847802755781	0.9999878356120075	sugar transferase EpsL [EC:2.-.-.-]
K04044	0.949212749714068	3.1710717366906103	0.299334997291699	0.765423833489348	0.9999878356120075	molecular chaperone HscA
K18672	0.628874429560755	2.10185401663894	0.299199860971497	0.765526576118602	0.9999878356120075	diadenylate cyclase [EC:2.7.7.85]
K10866	0.160335327238348	0.53653078436658	0.298837143944383	0.7658023665649789	0.9999878356120075	DNA repair protein RAD50 [EC:3.6.-.-]
K21183	0.51075140682424	1.70916306339829	0.298831292204926	0.7658068161595469	0.9999878356120075	peptidyl carrier protein
K13989	0.217124532967096	0.7271528927977629	0.29859543311681896	0.765986167210418	0.9999878356120075	Derlin-2/3
K23057	1.31991966969421	4.43246864443213	0.297784321915562	0.7666030466371679	0.9999878356120075	putative lysine/arginine/ornithine/histidine/octopine transport system permease protein
K03447	0.47099088741073	1.58501132517422	0.297153010789345	0.767083285864665	0.9999878356120075	MFS transporter, OPA family, solute carrier family 37 (glycerol-3-phosphate transporter), member 3
K08145	1.1456797414134698	3.8568493339456005	0.297050686250538	0.767161132861614	0.9999878356120075	MFS transporter, SP family, solute carrier family 2 (facilitated glucose transporter), member 8
K01631	0.5781501333888721	1.94630554716499	0.29705003627565696	0.767161627360545	0.9999878356120075	2-dehydro-3-deoxyphosphogalactonate aldolase [EC:4.1.2.21]
K04067	0.30410182343313	1.02546084211096	0.296551375679173	0.76754103526435	0.9999878356120075	primosomal replication protein N''
K15526	0.871002687074244	2.9472530320647996	0.29553033879280893	0.7683180721224441	0.9999878356120075	L-cysteine:1D-myo-inositol 2-amino-2-deoxy-alpha-D-glucopyranoside ligase [EC:6.3.1.13]
K07675	0.39769601602603294	1.3467796330150101	0.29529405277366494	0.768497926017011	0.9999878356120075	two-component system, NarL family, sensor histidine kinase UhpB [EC:2.7.13.3]
K03287	1.50525224210583	5.0985524748136	0.29523129349784	0.7685456986449241	0.9999878356120075	outer membrane factor, OMF family
K15013	1.04650640062135	3.5468034020091403	0.295056218799312	0.768678970979757	0.9999878356120075	long-chain-fatty-acid--CoA ligase ACSBG [EC:6.2.1.3]
K13604	0.297081023648753	1.0069736338955602	0.295023636815069	0.76870377417316	0.9999878356120075	bacteriochlorophyllide d C-20 methyltransferase [EC:2.1.1.333]
K18253	0.4263892258518211	1.4454523960492098	0.29498669552677803	0.76873189619943	0.9999878356120075	phthalate 3,4-dioxygenase ferredoxin component
K19003	0.632865605186514	2.14718579178707	0.29474189313621996	0.768918262964193	0.9999878356120075	1,2-diacylglycerol 3-beta-glucosyltransferase [EC:2.4.1.336]
K03206	0.150472327994286	0.51160408226793	0.29411870078762	0.769392757327598	0.9999878356120075	azobenzene reductase [EC:1.7.1.6]
K06075	0.7105904613532921	2.4206217752632098	0.29355699788168	0.76982050939672	0.9999878356120075	MarR family transcriptional regulator, transcriptional regulator for hemolysin
K18235	0.77859871675793	2.65574965639054	0.29317474065538696	0.77011164947293	0.9999878356120075	virginiamycin B lyase [EC:4.2.99.-]
K21786	0.389028815271001	1.3276691030056698	0.29301639571960403	0.770232260013524	0.9999878356120075	4-hydroxy-2,2'-bipyrrole-5-carbaldehyde O-methyltransferase [EC:2.1.1.-]
K13625	0.47244283035847096	1.61303054909686	0.29289143384357597	0.770327446839442	0.9999878356120075	ferritin light chain
K08208	0.531798310755896	1.8170199117355799	0.29267610515502396	0.770491476761958	0.9999878356120075	MFS transporter, OCT family, solute carrier family 22 (organic anion/cation transporter), member 12
K18981	0.21463495778382502	0.7337150917351151	0.29253174727025	0.770601449440767	0.9999878356120075	uronate dehydrogenase [EC:1.1.1.203]
K10281	0.28525623269760103	0.975564242721021	0.29240127938880894	0.7707008446728849	0.9999878356120075	F-box and leucine-rich repeat protein 15
K14731	0.536389837275706	1.8349013293565601	0.29232625683681895	0.7707580013490459	0.9999878356120075	epsilon-lactone hydrolase [EC:3.1.1.83]
K04092	0.8512634130794899	2.9133159018874704	0.29219742786148806	0.770856153939193	0.9999878356120075	chorismate mutase [EC:5.4.99.5]
K01533	0.28351980549063804	0.970882527521066	0.29202277047311104	0.7709892283765691	0.9999878356120075	P-type Cu2+ transporter [EC:7.2.2.9]
K09545	0.31953523499451697	1.09487838110575	0.29184541453070695	0.7711243659093431	0.9999878356120075	heat shock protein beta-6
K08146	1.09917959961922	3.7722230561930097	0.29138775285694	0.771473116903504	0.9999878356120075	MFS transporter, SP family, solute carrier family 2 (facilitated glucose transporter), member 9
[truncated: 7,858 more rows]
