# Supplementary material for: Culturing of a complex gut microbial community in mucin-hydrogel carriers reveals strain- and gene-associated spatial organization
Source: Nat Commun. 2023 Jun 14;14:3510. doi: 10.1038/s41467-023-39121-0 (PMC10267222; doi:10.1038/s41467-023-39121-0)
Supplement: Supplementary file 4 — Supplementary Data 1 - 16 [file 41467_2023_39121_MOESM4_ESM.zip › supplementaryData/SupplementaryDataS15.csv]

KEGG BRITE hierarchical category	carrier-associated KOs in category	non-carrier-associated KOs in category	carrier-associated KOs not in category	non-carrier-associated KOs not in category	log odds ratio	fisher-exact p-val
Enzymes;1. Oxidoreductases;1.2 Acting on the aldehyde or oxo group of donors;1.2.1 With NAD+ or NADP+ as acceptor	45	40	200	8319	3.8457630033922348	4.862127865075048e-48
Enzymes;1. Oxidoreductases;1.2 Acting on the aldehyde or oxo group of donors	46	92	199	8267	3.033574959968238	1.1968168470768043e-37
Enzymes;2. Transferases;2.7 Transferring phosphorus-containing groups;2.7.11 Protein-serine/threonine kinases	44	92	201	8267	2.979123114062821	2.3434653309566495e-35
Protein kinases	54	225	191	8134	2.324418302780394	9.755698967476523e-31
Enzymes;2. Transferases;2.7 Transferring phosphorus-containing groups	75	679	170	7680	1.6074433750690704	2.3722152664579275e-23
Enzymes;2. Transferases;2.7 Transferring phosphorus-containing groups;2.7.11 Protein-serine/threonine kinases;2.7.11.1 non-specific serine/threonine protein kinase	26	61	219	8298	2.7819207449244834	3.8641113116655206e-20
Enzymes;1. Oxidoreductases;1.2 Acting on the aldehyde or oxo group of donors;1.2.1 With NAD+ or NADP+ as acceptor;1.2.1.-	8	0	237	8359	inf	3.8635916105712135e-13
Protein kinases;Serine/threonine kinases: Other	13	24	232	8335	2.9683769506321758	1.1440514802121632e-11
Protein kinases;Serine/threonine kinases: CMGC group	11	14	234	8345	3.332934663921346	2.5028760587145528e-11
Enzymes;2. Transferases	98	1826	147	6533	0.8692733655776721	3.937031572765771e-10
Protein kinases;Serine/threonine kinases: STE group	10	14	235	8345	3.2333600853305637	4.0336579477152693e-10
Enzymes;2. Transferases;2.7 Transferring phosphorus-containing groups;2.7.12 Dual-specificity kinases (those acting on Ser/Thr and Tyr residues);2.7.12.2 mitogen-activated protein kinase kinase	8	6	237	8353	3.849997966072556	9.99826665855222e-10
Enzymes;2. Transferases;2.7 Transferring phosphorus-containing groups;2.7.12 Dual-specificity kinases (those acting on Ser/Thr and Tyr residues)	8	8	237	8351	3.5620764300180983	4.077801439939589e-09
Enzymes;2. Transferases;2.7 Transferring phosphorus-containing groups;2.7.11 Protein-serine/threonine kinases;2.7.11.22 cyclin-dependent kinase	8	8	237	8351	3.5620764300180983	4.077801439939589e-09
Protein kinases;Serine/threonine kinases: STE group;STE7 family	7	6	238	8353	3.71225604091169	2.0674160513452174e-08
Antimicrobial resistance genes;Gene variants;Aminoglycoside resistance genes;O-Phosphotransferases	6	4	239	8355	3.959616997206148	9.574469444875864e-08
Protein kinases;Serine/threonine kinases: CMGC group;CDK family	6	5	239	8354	3.7363537499195645	2.0562787959773866e-07
Protein kinases;Serine/threonine kinases: AGC group	7	11	238	8348	3.1055214707825596	3.3926998640390194e-07
Protein kinases;Serine/threonine kinases: CAMK group	8	18	237	8341	2.749948034890152	3.8649342848338324e-07
Enzymes;2. Transferases;2.7 Transferring phosphorus-containing groups;2.7.1 Phosphotransferases with an alcohol group as acceptor;2.7.1.95 kanamycin kinase	4	0	241	8359	inf	6.419169444932778e-07
Enzymes;1. Oxidoreductases;1.2 Acting on the aldehyde or oxo group of donors;1.2.1 With NAD+ or NADP+ as acceptor;1.2.1.3 aldehyde dehydrogenase (NAD+)	3	0	242	8359	inf	2.2814577023217075e-05
Enzymes;4. Lyases;4.1 Carbon-carbon lyases;4.1.1 Carboxy-lyases;4.1.1.79 sulfopyruvate decarboxylase	3	0	242	8359	inf	2.2814577023217075e-05
Enzymes;1. Oxidoreductases;1.2 Acting on the aldehyde or oxo group of donors;1.2.1 With NAD+ or NADP+ as acceptor;1.2.1.24 succinate-semialdehyde dehydrogenase (NAD+)	3	0	242	8359	inf	2.2814577023217075e-05
Enzymes	197	5702	48	2657	0.6483833941172937	3.425897286306627e-05
Antimicrobial resistance genes;Gene variants;Aminoglycoside resistance genes	6	20	239	8339	2.348262227829539	7.150187351769433e-05
Protein kinases;Serine/threonine kinases: Other;Bacterial family	4	5	241	8354	3.322555260252256	7.22270873574444e-05
Chromosome and associated proteins;Eukaryotic type;Sister chromatid separation proteins;Aurora kinases	3	1	242	8358	4.640649005519284	8.933255725890432e-05
Protein kinases;Serine/threonine kinases: AGC group;AUR family [OT]	3	1	242	8358	4.640649005519284	8.933255725890432e-05
Chromosome and associated proteins;Eukaryotic type;Centrosome formation and ciliogenesis proteins;Kinases and associated factors	4	6	241	8353	3.1401139931570867	0.00011769149332063095
Protein kinases;Serine/threonine kinases: Other;Other	3	2	242	8357	3.9473821719529143	0.00021862494767878983
Lipopolysaccharide biosynthesis proteins	10	91	235	8268	1.3522879931346956	0.0005766609863905362
Chromosome and associated proteins;Eukaryotic type;Centrosome formation and ciliogenesis proteins;Spindle formation proteins	3	4	242	8355	3.253995642421027	0.0007333405453103543
Glycosyltransferases;Polysaccharide;Bacterial polysaccharide (excluding LPS)	7	47	238	8312	1.6489474064528433	0.0007873773754624753
Secretion system;Type VI secretion system;Imp/Vas secretion system related proteins	3	5	242	8354	3.030732395134444	0.0011487190136310918
Enzymes;1. Oxidoreductases	58	1310	187	7049	0.5121930192705111	0.0013365439868593
Chromosome and associated proteins;Eukaryotic type;Sister chromatid separation proteins	3	6	242	8353	2.848291128039275	0.0016869649767785053
Protein kinases;Serine/threonine kinases: CMGC group;MAPK family [OT]	3	6	242	8353	2.848291128039275	0.0016869649767785053
Enzymes;2. Transferases;2.7 Transferring phosphorus-containing groups;2.7.11 Protein-serine/threonine kinases;2.7.11.24 mitogen-activated protein kinase	3	6	242	8353	2.848291128039275	0.0016869649767785053
Glycosyltransferases;Polysaccharide	7	60	238	8299	1.403185217760186	0.002827595727870176
Enzymes;2. Transferases;2.7 Transferring phosphorus-containing groups;2.7.8 Transferases for other substituted phosphate groups	5	30	240	8329	1.7551002873652943	0.0029009851175488648
Chromosome and associated proteins;Eukaryotic type;Centrosome formation and ciliogenesis proteins	7	63	238	8296	1.3540334989016691	0.0036270895886987343
GTP-binding proteins;Small (monomeric) G-proteins;Arf/Sar Family	3	9	242	8350	2.442466803020105	0.004146964879978435
Two-component system;CitB family	3	9	242	8350	2.442466803020105	0.004146964879978435
Lipopolysaccharide biosynthesis proteins;Core region	4	26	241	8333	1.6713797039899603	0.009822008248208705
Chromosome and associated proteins;Eukaryotic type	10	145	235	8214	0.8798611309458162	0.012988438975828904
Lipopolysaccharide biosynthesis proteins;O-antigen repeat unit	4	29	241	8330	1.56182033280365	0.013725019397556664
Transporters;ABC transporters, eukaryotic type;ABCC (CFTR/MRP) subfamily	3	16	242	8343	1.8662639831737167	0.01577188482030039
Secretion system;Type VI secretion system	3	17	242	8342	1.8055194932120977	0.01817238025018908
Chromosome and associated proteins;Eukaryotic type;Centromeric chromatin formation proteins	3	17	242	8342	1.8055194932120977	0.01817238025018908
Enzymes;2. Transferases;2.4 Glycosyltransferases;2.4.- Glycosyltransferases	3	22	242	8337	1.5470908275637207	0.03305045804481523
Enzymes;2. Transferases;2.4 Glycosyltransferases;2.4.- Glycosyltransferases;2.4.-.-	3	22	242	8337	1.5470908275637207	0.03305045804481523
Enzymes;3. Hydrolases;3.2 Glycosylases;3.2.2 Hydrolysing N-glycosyl compounds	3	23	242	8336	1.5025191105754216	0.036597667731758356
Protein phosphatases and associated proteins;Protein serine/threonine phosphatases	3	23	242	8336	1.5025191105754216	0.036597667731758356
Transporters;ABC transporters, eukaryotic type	6	81	239	8278	0.9422034349327834	0.03734539140558333
Membrane trafficking	9	151	236	8208	0.7289775029062358	0.04841823545876914
