# Supplementary material for: Culturing of a complex gut microbial community in mucin-hydrogel carriers reveals strain- and gene-associated spatial organization
Source: Nat Commun. 2023 Jun 14;14:3510. doi: 10.1038/s41467-023-39121-0 (PMC10267222; doi:10.1038/s41467-023-39121-0)
Supplement: Supplementary file 4 — Supplementary Data 1 - 16 [file 41467_2023_39121_MOESM4_ESM.zip › supplementaryData/SupplementaryDataS16.csv]

sampleID	sampleType	passage	bioReplicate	techReplicate
CZBMI-Biofilm_BeadExperiment_ExpV2_AB_P0R1a_position_M13	plain-agar carrier	P1	1	a
CZBMI-Biofilm_BeadExperiment_ExpV2_AB_P0R1b_position_O13	plain-agar carrier	P1	1	b
CZBMI-Biofilm_BeadExperiment_ExpV2_AB_P0R1c_position_A15	plain-agar carrier	P1	1	c
CZBMI-Biofilm_BeadExperiment_ExpV2_AB_P0R2a_position_C15	plain-agar carrier	P1	2	a
CZBMI-Biofilm_BeadExperiment_ExpV2_AB_P0R2b_position_E15	plain-agar carrier	P1	2	b
CZBMI-Biofilm_BeadExperiment_ExpV2_AB_P0R2c_position_G15	plain-agar carrier	P1	2	c
CZBMI-Biofilm_BeadExperiment_ExpV2_AB_P0R3a_position_I15	plain-agar carrier	P1	3	a
CZBMI-Biofilm_BeadExperiment_ExpV2_AB_P0R3b_position_K15	plain-agar carrier	P1	3	b
CZBMI-Biofilm_BeadExperiment_ExpV2_AB_P0R3c_position_M15	plain-agar carrier	P1	3	c
CZBMI-Biofilm_BeadExperiment_ExpV2_AB_P1R1a_position_O15	plain-agar carrier	P2	1	a
CZBMI-Biofilm_BeadExperiment_ExpV2_AB_P1R1b_position_A17	plain-agar carrier	P2	1	b
CZBMI-Biofilm_BeadExperiment_ExpV2_AB_P1R1c_position_C17	plain-agar carrier	P2	1	c
CZBMI-Biofilm_BeadExperiment_ExpV2_AB_P1R2a_position_E17	plain-agar carrier	P2	2	a
CZBMI-Biofilm_BeadExperiment_ExpV2_AB_P1R2b_position_G17	plain-agar carrier	P2	2	b
CZBMI-Biofilm_BeadExperiment_ExpV2_AB_P1R2c_position_I17	plain-agar carrier	P2	2	c
CZBMI-Biofilm_BeadExperiment_ExpV2_AB_P1R3a_position_K17	plain-agar carrier	P2	3	a
CZBMI-Biofilm_BeadExperiment_ExpV2_AB_P1R3b_position_M17	plain-agar carrier	P2	3	b
CZBMI-Biofilm_BeadExperiment_ExpV2_AB_P1R3c_position_O17	plain-agar carrier	P2	3	c
CZBMI-Biofilm_BeadExperiment_ExpV2_AB_P2R1a_position_A19	plain-agar carrier	P3	1	a
CZBMI-Biofilm_BeadExperiment_ExpV2_AB_P2R1b_position_C19	plain-agar carrier	P3	1	b
CZBMI-Biofilm_BeadExperiment_ExpV2_AB_P2R1c_position_E19	plain-agar carrier	P3	1	c
CZBMI-Biofilm_BeadExperiment_ExpV2_AB_P2R2a_position_G19	plain-agar carrier	P3	2	a
CZBMI-Biofilm_BeadExperiment_ExpV2_AB_P2R2b_position_I19	plain-agar carrier	P3	2	b
CZBMI-Biofilm_BeadExperiment_ExpV2_AB_P2R2c_position_K19	plain-agar carrier	P3	2	c
CZBMI-Biofilm_BeadExperiment_ExpV2_AB_P2R3a_position_M19	plain-agar carrier	P3	3	a
CZBMI-Biofilm_BeadExperiment_ExpV2_AB_P2R3b_position_O19	plain-agar carrier	P3	3	b
CZBMI-Biofilm_BeadExperiment_ExpV2_AB_P2R3c_position_A21	plain-agar carrier	P3	3	c
CZBMI-Biofilm_BeadExperiment_ExpV2_AB_P3R1a_position_C21	plain-agar carrier	P4	1	a
CZBMI-Biofilm_BeadExperiment_ExpV2_AB_P3R1b_position_E21	plain-agar carrier	P4	1	b
CZBMI-Biofilm_BeadExperiment_ExpV2_AB_P3R1c_position_G21	plain-agar carrier	P4	1	c
CZBMI-Biofilm_BeadExperiment_ExpV2_AB_P3R2a_position_I21	plain-agar carrier	P4	2	a
CZBMI-Biofilm_BeadExperiment_ExpV2_AB_P3R2b_position_K21	plain-agar carrier	P4	2	b
CZBMI-Biofilm_BeadExperiment_ExpV2_AB_P3R2c_position_M21	plain-agar carrier	P4	2	c
CZBMI-Biofilm_BeadExperiment_ExpV2_AB_P3R3a_position_O21	plain-agar carrier	P4	3	a
CZBMI-Biofilm_BeadExperiment_ExpV2_AB_P3R3b_position_A23	plain-agar carrier	P4	3	b
CZBMI-Biofilm_BeadExperiment_ExpV2_AB_P3R3c_position_C23	plain-agar carrier	P4	3	c
CZBMI-Biofilm_BeadExperiment_ExpV2_AB_P4R1a_position_E23	plain-agar carrier	P5	1	a
CZBMI-Biofilm_BeadExperiment_ExpV2_AB_P4R1b_position_G23	plain-agar carrier	P5	1	b
CZBMI-Biofilm_BeadExperiment_ExpV2_AB_P4R1c_position_I23	plain-agar carrier	P5	1	c
CZBMI-Biofilm_BeadExperiment_ExpV2_AB_P4R2a_position_K23	plain-agar carrier	P5	2	a
CZBMI-Biofilm_BeadExperiment_ExpV2_AB_P4R2b_position_M23	plain-agar carrier	P5	2	b
CZBMI-Biofilm_BeadExperiment_ExpV2_AB_P4R2c_position_O23	plain-agar carrier	P5	2	c
CZBMI-Biofilm_BeadExperiment_ExpV2_AB_P4R3a_position_A2	plain-agar carrier	P5	3	a
CZBMI-Biofilm_BeadExperiment_ExpV2_AB_P4R3b_position_C2	plain-agar carrier	P5	3	b
CZBMI-Biofilm_BeadExperiment_ExpV2_AB_P4R3c_position_E2	plain-agar carrier	P5	3	c
CZBMI-Biofilm_BeadExperiment_ExpV2_AB_P5R1a_position_G2	plain-agar carrier	P6	1	a
CZBMI-Biofilm_BeadExperiment_ExpV2_AB_P5R1b_position_I2	plain-agar carrier	P6	1	b
CZBMI-Biofilm_BeadExperiment_ExpV2_AB_P5R1c_position_K2	plain-agar carrier	P6	1	c
CZBMI-Biofilm_BeadExperiment_ExpV2_AB_P5R2a_position_M2	plain-agar carrier	P6	2	a
CZBMI-Biofilm_BeadExperiment_ExpV2_AB_P5R2b_position_O2	plain-agar carrier	P6	2	b
CZBMI-Biofilm_BeadExperiment_ExpV2_AB_P5R2c_position_A4	plain-agar carrier	P6	2	c
CZBMI-Biofilm_BeadExperiment_ExpV2_AB_P5R3a_position_C4	plain-agar carrier	P6	3	a
CZBMI-Biofilm_BeadExperiment_ExpV2_AB_P5R3b_position_E4	plain-agar carrier	P6	3	b
CZBMI-Biofilm_BeadExperiment_ExpV2_AB_P5R3c_position_G4	plain-agar carrier	P6	3	c
CZBMI-Biofilm_BeadExperiment_ExpV2_AS_P0R1a_position_E18	plain-agar supernatant	P1	1	a
CZBMI-Biofilm_BeadExperiment_ExpV2_AS_P0R1b_position_G18	plain-agar supernatant	P1	1	b
CZBMI-Biofilm_BeadExperiment_ExpV2_AS_P0R1c_position_I18	plain-agar supernatant	P1	1	c
CZBMI-Biofilm_BeadExperiment_ExpV2_AS_P0R2a_position_K18	plain-agar supernatant	P1	2	a
CZBMI-Biofilm_BeadExperiment_ExpV2_AS_P0R2b_position_M18	plain-agar supernatant	P1	2	b
CZBMI-Biofilm_BeadExperiment_ExpV2_AS_P0R2c_position_O18	plain-agar supernatant	P1	2	c
CZBMI-Biofilm_BeadExperiment_ExpV2_AS_P0R3a_position_A20	plain-agar supernatant	P1	3	a
CZBMI-Biofilm_BeadExperiment_ExpV2_AS_P0R3b_position_C20	plain-agar supernatant	P1	3	b
CZBMI-Biofilm_BeadExperiment_ExpV2_AS_P0R3c_position_E20	plain-agar supernatant	P1	3	c
CZBMI-Biofilm_BeadExperiment_ExpV2_AS_P1R1a_position_G20	plain-agar supernatant	P2	1	a
CZBMI-Biofilm_BeadExperiment_ExpV2_AS_P1R1b_position_I20	plain-agar supernatant	P2	1	b
CZBMI-Biofilm_BeadExperiment_ExpV2_AS_P1R1c_position_K20	plain-agar supernatant	P2	1	c
CZBMI-Biofilm_BeadExperiment_ExpV2_AS_P1R2a_position_M20	plain-agar supernatant	P2	2	a
CZBMI-Biofilm_BeadExperiment_ExpV2_AS_P1R2b_position_O20	plain-agar supernatant	P2	2	b
CZBMI-Biofilm_BeadExperiment_ExpV2_AS_P1R2c_position_A22	plain-agar supernatant	P2	2	c
CZBMI-Biofilm_BeadExperiment_ExpV2_AS_P1R3a_position_C22	plain-agar supernatant	P2	3	a
CZBMI-Biofilm_BeadExperiment_ExpV2_AS_P1R3b_position_E22	plain-agar supernatant	P2	3	b
CZBMI-Biofilm_BeadExperiment_ExpV2_AS_P1R3c_position_G22	plain-agar supernatant	P2	3	c
CZBMI-Biofilm_BeadExperiment_ExpV2_AS_P2R1a_position_I22	plain-agar supernatant	P3	1	a
CZBMI-Biofilm_BeadExperiment_ExpV2_AS_P2R1b_position_K22	plain-agar supernatant	P3	1	b
CZBMI-Biofilm_BeadExperiment_ExpV2_AS_P2R1c_position_M22	plain-agar supernatant	P3	1	c
CZBMI-Biofilm_BeadExperiment_ExpV2_AS_P2R2a_position_O22	plain-agar supernatant	P3	2	a
CZBMI-Biofilm_BeadExperiment_ExpV2_AS_P2R2b_position_B2	plain-agar supernatant	P3	2	b
CZBMI-Biofilm_BeadExperiment_ExpV2_AS_P2R2c_position_D2	plain-agar supernatant	P3	2	c
CZBMI-Biofilm_BeadExperiment_ExpV2_AS_P2R3a_position_F2	plain-agar supernatant	P3	3	a
CZBMI-Biofilm_BeadExperiment_ExpV2_AS_P2R3b_position_H2	plain-agar supernatant	P3	3	b
CZBMI-Biofilm_BeadExperiment_ExpV2_AS_P2R3c_position_J2	plain-agar supernatant	P3	3	c
CZBMI-Biofilm_BeadExperiment_ExpV2_AS_P3R1a_position_L2	plain-agar supernatant	P4	1	a
CZBMI-Biofilm_BeadExperiment_ExpV2_AS_P3R1b_position_N2	plain-agar supernatant	P4	1	b
CZBMI-Biofilm_BeadExperiment_ExpV2_AS_P3R1c_position_P2	plain-agar supernatant	P4	1	c
CZBMI-Biofilm_BeadExperiment_ExpV2_AS_P3R2a_position_B4	plain-agar supernatant	P4	2	a
CZBMI-Biofilm_BeadExperiment_ExpV2_AS_P3R2b_position_D4	plain-agar supernatant	P4	2	b
CZBMI-Biofilm_BeadExperiment_ExpV2_AS_P3R2c_position_F4	plain-agar supernatant	P4	2	c
CZBMI-Biofilm_BeadExperiment_ExpV2_AS_P3R3a_position_H4	plain-agar supernatant	P4	3	a
CZBMI-Biofilm_BeadExperiment_ExpV2_AS_P3R3b_position_J4	plain-agar supernatant	P4	3	b
CZBMI-Biofilm_BeadExperiment_ExpV2_AS_P3R3c_position_L4	plain-agar supernatant	P4	3	c
CZBMI-Biofilm_BeadExperiment_ExpV2_AS_P4R1a_position_N4	plain-agar supernatant	P5	1	a
CZBMI-Biofilm_BeadExperiment_ExpV2_AS_P4R1b_position_P4	plain-agar supernatant	P5	1	b
CZBMI-Biofilm_BeadExperiment_ExpV2_AS_P4R1c_position_B6	plain-agar supernatant	P5	1	c
CZBMI-Biofilm_BeadExperiment_ExpV2_AS_P4R2a_position_D6	plain-agar supernatant	P5	2	a
CZBMI-Biofilm_BeadExperiment_ExpV2_AS_P4R2b_position_F6	plain-agar supernatant	P5	2	b
CZBMI-Biofilm_BeadExperiment_ExpV2_AS_P4R2c_position_H6	plain-agar supernatant	P5	2	c
CZBMI-Biofilm_BeadExperiment_ExpV2_AS_P4R3a_position_J6	plain-agar supernatant	P5	3	a
CZBMI-Biofilm_BeadExperiment_ExpV2_AS_P4R3b_position_L6	plain-agar supernatant	P5	3	b
CZBMI-Biofilm_BeadExperiment_ExpV2_AS_P4R3c_position_N6	plain-agar supernatant	P5	3	c
CZBMI-Biofilm_BeadExperiment_ExpV2_AS_P5R1a_position_P6	plain-agar supernatant	P6	1	a
CZBMI-Biofilm_BeadExperiment_ExpV2_AS_P5R1b_position_B8	plain-agar supernatant	P6	1	b
CZBMI-Biofilm_BeadExperiment_ExpV2_AS_P5R1c_position_D8	plain-agar supernatant	P6	1	c
CZBMI-Biofilm_BeadExperiment_ExpV2_AS_P5R2a_position_F8	plain-agar supernatant	P6	2	a
CZBMI-Biofilm_BeadExperiment_ExpV2_AS_P5R2b_position_H8	plain-agar supernatant	P6	2	b
CZBMI-Biofilm_BeadExperiment_ExpV2_AS_P5R2c_position_J8	plain-agar supernatant	P6	2	c
CZBMI-Biofilm_BeadExperiment_ExpV2_AS_P5R3a_position_L8	plain-agar supernatant	P6	3	a
CZBMI-Biofilm_BeadExperiment_ExpV2_AS_P5R3b_position_N8	plain-agar supernatant	P6	3	b
CZBMI-Biofilm_BeadExperiment_ExpV2_AS_P5R3c_position_P8	plain-agar supernatant	P6	3	c
CZBMI-Biofilm_BeadExperiment_ExpV2_MB_P0R1a_position_A1	mucin-agar carrier	P1	1	a
CZBMI-Biofilm_BeadExperiment_ExpV2_MB_P0R1b_position_C1	mucin-agar carrier	P1	1	b
CZBMI-Biofilm_BeadExperiment_ExpV2_MB_P0R1c_position_E1	mucin-agar carrier	P1	1	c
CZBMI-Biofilm_BeadExperiment_ExpV2_MB_P0R2a_position_G1	mucin-agar carrier	P1	2	a
CZBMI-Biofilm_BeadExperiment_ExpV2_MB_P0R2b_position_I1	mucin-agar carrier	P1	2	b
CZBMI-Biofilm_BeadExperiment_ExpV2_MB_P0R2c_position_K1	mucin-agar carrier	P1	2	c
CZBMI-Biofilm_BeadExperiment_ExpV2_MB_P0R3a_position_M1	mucin-agar carrier	P1	3	a
CZBMI-Biofilm_BeadExperiment_ExpV2_MB_P0R3b_position_O1	mucin-agar carrier	P1	3	b
CZBMI-Biofilm_BeadExperiment_ExpV2_MB_P0R3c_position_A3	mucin-agar carrier	P1	3	c
CZBMI-Biofilm_BeadExperiment_ExpV2_MB_P1R1a_position_C3	mucin-agar carrier	P2	1	a
CZBMI-Biofilm_BeadExperiment_ExpV2_MB_P1R1b_position_E3	mucin-agar carrier	P2	1	b
CZBMI-Biofilm_BeadExperiment_ExpV2_MB_P1R1c_position_G3	mucin-agar carrier	P2	1	c
CZBMI-Biofilm_BeadExperiment_ExpV2_MB_P1R2a_position_I3	mucin-agar carrier	P2	2	a
CZBMI-Biofilm_BeadExperiment_ExpV2_MB_P1R2b_position_K3	mucin-agar carrier	P2	2	b
CZBMI-Biofilm_BeadExperiment_ExpV2_MB_P1R2c_position_M3	mucin-agar carrier	P2	2	c
CZBMI-Biofilm_BeadExperiment_ExpV2_MB_P1R3a_position_O3	mucin-agar carrier	P2	3	a
CZBMI-Biofilm_BeadExperiment_ExpV2_MB_P1R3b_position_A5	mucin-agar carrier	P2	3	b
CZBMI-Biofilm_BeadExperiment_ExpV2_MB_P1R3c_position_C5	mucin-agar carrier	P2	3	c
CZBMI-Biofilm_BeadExperiment_ExpV2_MB_P2R1a_position_E5	mucin-agar carrier	P3	1	a
CZBMI-Biofilm_BeadExperiment_ExpV2_MB_P2R1b_position_G5	mucin-agar carrier	P3	1	b
CZBMI-Biofilm_BeadExperiment_ExpV2_MB_P2R1c_position_I5	mucin-agar carrier	P3	1	c
CZBMI-Biofilm_BeadExperiment_ExpV2_MB_P2R2a_position_K5	mucin-agar carrier	P3	2	a
CZBMI-Biofilm_BeadExperiment_ExpV2_MB_P2R2b_position_M5	mucin-agar carrier	P3	2	b
CZBMI-Biofilm_BeadExperiment_ExpV2_MB_P2R2c_position_O5	mucin-agar carrier	P3	2	c
CZBMI-Biofilm_BeadExperiment_ExpV2_MB_P2R3a_position_A7	mucin-agar carrier	P3	3	a
CZBMI-Biofilm_BeadExperiment_ExpV2_MB_P2R3b_position_C7	mucin-agar carrier	P3	3	b
CZBMI-Biofilm_BeadExperiment_ExpV2_MB_P2R3c_position_E7	mucin-agar carrier	P3	3	c
CZBMI-Biofilm_BeadExperiment_ExpV2_MB_P3R1a_position_G7	mucin-agar carrier	P4	1	a
CZBMI-Biofilm_BeadExperiment_ExpV2_MB_P3R1b_position_I7	mucin-agar carrier	P4	1	b
CZBMI-Biofilm_BeadExperiment_ExpV2_MB_P3R1c_position_K7	mucin-agar carrier	P4	1	c
CZBMI-Biofilm_BeadExperiment_ExpV2_MB_P3R2a_position_M7	mucin-agar carrier	P4	2	a
CZBMI-Biofilm_BeadExperiment_ExpV2_MB_P3R2b_position_O7	mucin-agar carrier	P4	2	b
CZBMI-Biofilm_BeadExperiment_ExpV2_MB_P3R2c_position_A9	mucin-agar carrier	P4	2	c
CZBMI-Biofilm_BeadExperiment_ExpV2_MB_P3R3a_position_C9	mucin-agar carrier	P4	3	a
CZBMI-Biofilm_BeadExperiment_ExpV2_MB_P3R3b_position_E9	mucin-agar carrier	P4	3	b
CZBMI-Biofilm_BeadExperiment_ExpV2_MB_P3R3c_position_G9	mucin-agar carrier	P4	3	c
CZBMI-Biofilm_BeadExperiment_ExpV2_MB_P4R1a_position_I9	mucin-agar carrier	P5	1	a
CZBMI-Biofilm_BeadExperiment_ExpV2_MB_P4R1b_position_K9	mucin-agar carrier	P5	1	b
CZBMI-Biofilm_BeadExperiment_ExpV2_MB_P4R1c_position_M9	mucin-agar carrier	P5	1	c
CZBMI-Biofilm_BeadExperiment_ExpV2_MB_P4R2a_position_O9	mucin-agar carrier	P5	2	a
CZBMI-Biofilm_BeadExperiment_ExpV2_MB_P4R2b_position_A11	mucin-agar carrier	P5	2	b
CZBMI-Biofilm_BeadExperiment_ExpV2_MB_P4R2c_position_C11	mucin-agar carrier	P5	2	c
CZBMI-Biofilm_BeadExperiment_ExpV2_MB_P4R3a_position_E11	mucin-agar carrier	P5	3	a
CZBMI-Biofilm_BeadExperiment_ExpV2_MB_P4R3b_position_G11	mucin-agar carrier	P5	3	b
CZBMI-Biofilm_BeadExperiment_ExpV2_MB_P4R3c_position_I11	mucin-agar carrier	P5	3	c
CZBMI-Biofilm_BeadExperiment_ExpV2_MB_P5R1a_position_K11	mucin-agar carrier	P6	1	a
CZBMI-Biofilm_BeadExperiment_ExpV2_MB_P5R1b_position_M11	mucin-agar carrier	P6	1	b
CZBMI-Biofilm_BeadExperiment_ExpV2_MB_P5R1c_position_O11	mucin-agar carrier	P6	1	c
CZBMI-Biofilm_BeadExperiment_ExpV2_MB_P5R2a_position_A13	mucin-agar carrier	P6	2	a
CZBMI-Biofilm_BeadExperiment_ExpV2_MB_P5R2b_position_C13	mucin-agar carrier	P6	2	b
CZBMI-Biofilm_BeadExperiment_ExpV2_MB_P5R2c_position_E13	mucin-agar carrier	P6	2	c
CZBMI-Biofilm_BeadExperiment_ExpV2_MB_P5R3a_position_G13	mucin-agar carrier	P6	3	a
CZBMI-Biofilm_BeadExperiment_ExpV2_MB_P5R3b_position_I13	mucin-agar carrier	P6	3	b
CZBMI-Biofilm_BeadExperiment_ExpV2_MB_P5R3c_position_K13	mucin-agar carrier	P6	3	c
CZBMI-Biofilm_BeadExperiment_ExpV2_MS_P0R1a_position_I4	mucin-agar supernatant	P1	1	a
CZBMI-Biofilm_BeadExperiment_ExpV2_MS_P0R1b_position_K4	mucin-agar supernatant	P1	1	b
CZBMI-Biofilm_BeadExperiment_ExpV2_MS_P0R1c_position_M4	mucin-agar supernatant	P1	1	c
CZBMI-Biofilm_BeadExperiment_ExpV2_MS_P0R2a_position_O4	mucin-agar supernatant	P1	2	a
CZBMI-Biofilm_BeadExperiment_ExpV2_MS_P0R2b_position_A6	mucin-agar supernatant	P1	2	b
CZBMI-Biofilm_BeadExperiment_ExpV2_MS_P0R2c_position_C6	mucin-agar supernatant	P1	2	c
CZBMI-Biofilm_BeadExperiment_ExpV2_MS_P0R3a_position_E6	mucin-agar supernatant	P1	3	a
CZBMI-Biofilm_BeadExperiment_ExpV2_MS_P0R3b_position_G6	mucin-agar supernatant	P1	3	b
CZBMI-Biofilm_BeadExperiment_ExpV2_MS_P0R3c_position_I6	mucin-agar supernatant	P1	3	c
CZBMI-Biofilm_BeadExperiment_ExpV2_MS_P1R1a_position_K6	mucin-agar supernatant	P2	1	a
CZBMI-Biofilm_BeadExperiment_ExpV2_MS_P1R1b_position_M6	mucin-agar supernatant	P2	1	b
CZBMI-Biofilm_BeadExperiment_ExpV2_MS_P1R1c_position_O6	mucin-agar supernatant	P2	1	c
CZBMI-Biofilm_BeadExperiment_ExpV2_MS_P1R2a_position_A8	mucin-agar supernatant	P2	2	a
CZBMI-Biofilm_BeadExperiment_ExpV2_MS_P1R2b_position_C8	mucin-agar supernatant	P2	2	b
CZBMI-Biofilm_BeadExperiment_ExpV2_MS_P1R2c_position_E8	mucin-agar supernatant	P2	2	c
CZBMI-Biofilm_BeadExperiment_ExpV2_MS_P1R3a_position_G8	mucin-agar supernatant	P2	3	a
CZBMI-Biofilm_BeadExperiment_ExpV2_MS_P1R3b_position_I8	mucin-agar supernatant	P2	3	b
CZBMI-Biofilm_BeadExperiment_ExpV2_MS_P1R3c_position_K8	mucin-agar supernatant	P2	3	c
CZBMI-Biofilm_BeadExperiment_ExpV2_MS_P2R1a_position_M8	mucin-agar supernatant	P3	1	a
CZBMI-Biofilm_BeadExperiment_ExpV2_MS_P2R1b_position_O8	mucin-agar supernatant	P3	1	b
CZBMI-Biofilm_BeadExperiment_ExpV2_MS_P2R1c_position_A10	mucin-agar supernatant	P3	1	c
CZBMI-Biofilm_BeadExperiment_ExpV2_MS_P2R2a_position_C10	mucin-agar supernatant	P3	2	a
CZBMI-Biofilm_BeadExperiment_ExpV2_MS_P2R2b_position_E10	mucin-agar supernatant	P3	2	b
CZBMI-Biofilm_BeadExperiment_ExpV2_MS_P2R2c_position_G10	mucin-agar supernatant	P3	2	c
CZBMI-Biofilm_BeadExperiment_ExpV2_MS_P2R3a_position_I10	mucin-agar supernatant	P3	3	a
CZBMI-Biofilm_BeadExperiment_ExpV2_MS_P2R3b_position_K10	mucin-agar supernatant	P3	3	b
CZBMI-Biofilm_BeadExperiment_ExpV2_MS_P2R3c_position_M10	mucin-agar supernatant	P3	3	c
CZBMI-Biofilm_BeadExperiment_ExpV2_MS_P3R1a_position_O10	mucin-agar supernatant	P4	1	a
CZBMI-Biofilm_BeadExperiment_ExpV2_MS_P3R1b_position_A12	mucin-agar supernatant	P4	1	b
CZBMI-Biofilm_BeadExperiment_ExpV2_MS_P3R1c_position_C12	mucin-agar supernatant	P4	1	c
CZBMI-Biofilm_BeadExperiment_ExpV2_MS_P3R2a_position_E12	mucin-agar supernatant	P4	2	a
CZBMI-Biofilm_BeadExperiment_ExpV2_MS_P3R2b_position_G12	mucin-agar supernatant	P4	2	b
CZBMI-Biofilm_BeadExperiment_ExpV2_MS_P3R2c_position_I12	mucin-agar supernatant	P4	2	c
CZBMI-Biofilm_BeadExperiment_ExpV2_MS_P3R3a_position_K12	mucin-agar supernatant	P4	3	a
CZBMI-Biofilm_BeadExperiment_ExpV2_MS_P3R3b_position_M12	mucin-agar supernatant	P4	3	b
CZBMI-Biofilm_BeadExperiment_ExpV2_MS_P3R3c_position_O12	mucin-agar supernatant	P4	3	c
CZBMI-Biofilm_BeadExperiment_ExpV2_MS_P4R1a_position_A14	mucin-agar supernatant	P5	1	a
CZBMI-Biofilm_BeadExperiment_ExpV2_MS_P4R1b_position_C14	mucin-agar supernatant	P5	1	b
CZBMI-Biofilm_BeadExperiment_ExpV2_MS_P4R1c_position_E14	mucin-agar supernatant	P5	1	c
CZBMI-Biofilm_BeadExperiment_ExpV2_MS_P4R2a_position_G14	mucin-agar supernatant	P5	2	a
CZBMI-Biofilm_BeadExperiment_ExpV2_MS_P4R2b_position_I14	mucin-agar supernatant	P5	2	b
CZBMI-Biofilm_BeadExperiment_ExpV2_MS_P4R2c_position_K14	mucin-agar supernatant	P5	2	c
CZBMI-Biofilm_BeadExperiment_ExpV2_MS_P4R3a_position_M14	mucin-agar supernatant	P5	3	a
CZBMI-Biofilm_BeadExperiment_ExpV2_MS_P4R3b_position_O14	mucin-agar supernatant	P5	3	b
CZBMI-Biofilm_BeadExperiment_ExpV2_MS_P4R3c_position_A16	mucin-agar supernatant	P5	3	c
CZBMI-Biofilm_BeadExperiment_ExpV2_MS_P5R1a_position_C16	mucin-agar supernatant	P6	1	a
CZBMI-Biofilm_BeadExperiment_ExpV2_MS_P5R1b_position_E16	mucin-agar supernatant	P6	1	b
CZBMI-Biofilm_BeadExperiment_ExpV2_MS_P5R1c_position_G16	mucin-agar supernatant	P6	1	c
CZBMI-Biofilm_BeadExperiment_ExpV2_MS_P5R2a_position_I16	mucin-agar supernatant	P6	2	a
CZBMI-Biofilm_BeadExperiment_ExpV2_MS_P5R2b_position_K16	mucin-agar supernatant	P6	2	b
CZBMI-Biofilm_BeadExperiment_ExpV2_MS_P5R2c_position_M16	mucin-agar supernatant	P6	2	c
CZBMI-Biofilm_BeadExperiment_ExpV2_MS_P5R3a_position_O16	mucin-agar supernatant	P6	3	a
CZBMI-Biofilm_BeadExperiment_ExpV2_MS_P5R3b_position_A18	mucin-agar supernatant	P6	3	b
CZBMI-Biofilm_BeadExperiment_ExpV2_MS_P5R3c_position_C18	mucin-agar supernatant	P6	3	c
CZBMI-Biofilm_BeadExperiment_ExpV2_N_P0R1a_position_B10	no carrier	P1	1	a
CZBMI-Biofilm_BeadExperiment_ExpV2_N_P0R1b_position_D10	no carrier	P1	1	b
CZBMI-Biofilm_BeadExperiment_ExpV2_N_P0R1c_position_F10	no carrier	P1	1	c
CZBMI-Biofilm_BeadExperiment_ExpV2_N_P0R2a_position_H10	no carrier	P1	2	a
CZBMI-Biofilm_BeadExperiment_ExpV2_N_P0R2b_position_J10	no carrier	P1	2	b
CZBMI-Biofilm_BeadExperiment_ExpV2_N_P0R2c_position_L10	no carrier	P1	2	c
CZBMI-Biofilm_BeadExperiment_ExpV2_N_P0R3a_position_N10	no carrier	P1	3	a
CZBMI-Biofilm_BeadExperiment_ExpV2_N_P0R3b_position_P10	no carrier	P1	3	b
CZBMI-Biofilm_BeadExperiment_ExpV2_N_P0R3c_position_B12	no carrier	P1	3	c
CZBMI-Biofilm_BeadExperiment_ExpV2_N_P1R1a_position_D12	no carrier	P2	1	a
CZBMI-Biofilm_BeadExperiment_ExpV2_N_P1R1b_position_F12	no carrier	P2	1	b
CZBMI-Biofilm_BeadExperiment_ExpV2_N_P1R1c_position_H12	no carrier	P2	1	c
CZBMI-Biofilm_BeadExperiment_ExpV2_N_P1R2a_position_J12	no carrier	P2	2	a
CZBMI-Biofilm_BeadExperiment_ExpV2_N_P1R2b_position_L12	no carrier	P2	2	b
CZBMI-Biofilm_BeadExperiment_ExpV2_N_P1R2c_position_N12	no carrier	P2	2	c
CZBMI-Biofilm_BeadExperiment_ExpV2_N_P1R3a_position_P12	no carrier	P2	3	a
CZBMI-Biofilm_BeadExperiment_ExpV2_N_P1R3b_position_B14	no carrier	P2	3	b
CZBMI-Biofilm_BeadExperiment_ExpV2_N_P1R3c_position_D14	no carrier	P2	3	c
CZBMI-Biofilm_BeadExperiment_ExpV2_N_P2R1a_position_F14	no carrier	P3	1	a
CZBMI-Biofilm_BeadExperiment_ExpV2_N_P2R1b_position_H14	no carrier	P3	1	b
CZBMI-Biofilm_BeadExperiment_ExpV2_N_P2R1c_position_J14	no carrier	P3	1	c
CZBMI-Biofilm_BeadExperiment_ExpV2_N_P2R2a_position_L14	no carrier	P3	2	a
CZBMI-Biofilm_BeadExperiment_ExpV2_N_P2R2b_position_N14	no carrier	P3	2	b
CZBMI-Biofilm_BeadExperiment_ExpV2_N_P2R2c_position_P14	no carrier	P3	2	c
CZBMI-Biofilm_BeadExperiment_ExpV2_N_P2R3a_position_B16	no carrier	P3	3	a
CZBMI-Biofilm_BeadExperiment_ExpV2_N_P2R3b_position_D16	no carrier	P3	3	b
CZBMI-Biofilm_BeadExperiment_ExpV2_N_P2R3c_position_F16	no carrier	P3	3	c
CZBMI-Biofilm_BeadExperiment_ExpV2_N_P3R1a_position_H16	no carrier	P4	1	a
CZBMI-Biofilm_BeadExperiment_ExpV2_N_P3R1b_position_J16	no carrier	P4	1	b
CZBMI-Biofilm_BeadExperiment_ExpV2_N_P3R1c_position_L16	no carrier	P4	1	c
CZBMI-Biofilm_BeadExperiment_ExpV2_N_P3R2a_position_N16	no carrier	P4	2	a
CZBMI-Biofilm_BeadExperiment_ExpV2_N_P3R2b_position_P16	no carrier	P4	2	b
CZBMI-Biofilm_BeadExperiment_ExpV2_N_P3R2c_position_B18	no carrier	P4	2	c
CZBMI-Biofilm_BeadExperiment_ExpV2_N_P3R3a_position_D18	no carrier	P4	3	a
CZBMI-Biofilm_BeadExperiment_ExpV2_N_P3R3b_position_F18	no carrier	P4	3	b
CZBMI-Biofilm_BeadExperiment_ExpV2_N_P3R3c_position_H18	no carrier	P4	3	c
CZBMI-Biofilm_BeadExperiment_ExpV2_N_P4R1a_position_J18	no carrier	P5	1	a
CZBMI-Biofilm_BeadExperiment_ExpV2_N_P4R1b_position_L18	no carrier	P5	1	b
CZBMI-Biofilm_BeadExperiment_ExpV2_N_P4R1c_position_N18	no carrier	P5	1	c
CZBMI-Biofilm_BeadExperiment_ExpV2_N_P4R2a_position_P18	no carrier	P5	2	a
CZBMI-Biofilm_BeadExperiment_ExpV2_N_P4R2b_position_B20	no carrier	P5	2	b
CZBMI-Biofilm_BeadExperiment_ExpV2_N_P4R2c_position_D20	no carrier	P5	2	c
CZBMI-Biofilm_BeadExperiment_ExpV2_N_P4R3a_position_F20	no carrier	P5	3	a
CZBMI-Biofilm_BeadExperiment_ExpV2_N_P4R3b_position_H20	no carrier	P5	3	b
CZBMI-Biofilm_BeadExperiment_ExpV2_N_P4R3c_position_J20	no carrier	P5	3	c
CZBMI-Biofilm_BeadExperiment_ExpV2_N_P5R1a_position_L20	no carrier	P6	1	a
CZBMI-Biofilm_BeadExperiment_ExpV2_N_P5R1b_position_N20	no carrier	P6	1	b
CZBMI-Biofilm_BeadExperiment_ExpV2_N_P5R1c_position_P20	no carrier	P6	1	c
CZBMI-Biofilm_BeadExperiment_ExpV2_N_P5R2a_position_B22	no carrier	P6	2	a
CZBMI-Biofilm_BeadExperiment_ExpV2_N_P5R2b_position_D22	no carrier	P6	2	b
CZBMI-Biofilm_BeadExperiment_ExpV2_N_P5R2c_position_F22	no carrier	P6	2	c
CZBMI-Biofilm_BeadExperiment_ExpV2_N_P5R3a_position_H22	no carrier	P6	3	a
CZBMI-Biofilm_BeadExperiment_ExpV2_N_P5R3b_position_J22	no carrier	P6	3	b
CZBMI-Biofilm_BeadExperiment_ExpV2_N_P5R3c_position_L22	no carrier	P6	3	c
CZBMI-NICHE_124Comm_Innoculum_PBS_P0_Rep1_LibA18	inoculum	inoculum	1	-
CZBMI-NICHE_124Comm_Innoculum_PBS_P0_Rep2_LibB18	inoculum	inoculum	2	-
