# Supplementary material for: Culturing of a complex gut microbial community in mucin-hydrogel carriers reveals strain- and gene-associated spatial organization
Source: Nat Commun. 2023 Jun 14;14:3510. doi: 10.1038/s41467-023-39121-0 (PMC10267222; doi:10.1038/s41467-023-39121-0)
Supplement: Supplementary file 4 — Supplementary Data 1 - 16 [file 41467_2023_39121_MOESM4_ESM.zip › supplementaryData/SupplementaryDataS12.csv]

clusterID	bgcGroup	speciesName	K00001	K00002	K00004	K00008	K00010	K00012	K00014	K00015	K00018	K00019	K00023	K00034	K00038	K00039	K00046	K00058	K00059	K00060	K00065	K00066	K00067	K00068	K00069	K00076	K00078	K00091	K00098	K00102	K00104	K00113	K00118	K00128	K00130	K00131	K00135	K00142	K00143	K00155	K00177	K00179	K00180	K00216	K00243	K00248	K00249	K00252	K00253
Acidaminococcus-fermentans-DSM-20731_cluster_Acidaminococcus-fermentans-DSM-20731->_575669-580580.1	bgcGroup177	Acidaminococcus-fermentans-DSM-20731	False	False	False	False	False	False	False	False	False	False	False	False	False	False	False	False	False	False	False	False	False	False	False	False	False	False	False	False	False	False	False	False	False	False	False	False	False	False	False	False	False	False	False	False	False	False	False
Acidaminococcus-fermentans-DSM-20731_cluster_Acidaminococcus-fermentans-DSM-20731->_585368-587341.1	bgcGroup131	Acidaminococcus-fermentans-DSM-20731	False	False	False	False	False	False	False	False	False	False	False	False	False	False	False	False	False	False	False	False	True	False	False	False	False	True	False	False	False	False	False	False	False	False	False	False	False	False	False	False	False	False	False	False	False	False	False
Acidaminococcus-fermentans-DSM-20731_cluster_Acidaminococcus-fermentans-DSM-20731->_659860-679190.1	bgcGroup157	Acidaminococcus-fermentans-DSM-20731	False	False	False	False	False	False	False	False	False	False	False	False	False	False	False	False	False	False	False	False	True	False	False	False	False	True	False	False	False	False	False	False	False	False	False	False	False	False	False	False	False	False	False	False	False	False	False
Acidaminococcus-fermentans-DSM-20731_cluster_Acidaminococcus-fermentans-DSM-20731->_855086-869860.1	bgcGroup176	Acidaminococcus-fermentans-DSM-20731	False	False	False	False	False	False	False	False	False	False	False	False	False	False	False	False	False	False	False	False	False	False	False	False	False	False	False	False	False	False	False	False	False	False	False	False	False	False	False	False	False	False	False	False	False	False	False
Acidaminococcus-intestini-D21_cluster_1_1343599-1372641.1	bgcGroup132	Acidaminococcus-intestini-D21	False	False	False	False	False	False	False	False	False	False	False	False	False	False	False	False	False	False	False	False	True	False	False	False	True	True	False	False	False	False	False	False	False	False	False	False	False	False	False	False	False	False	False	False	False	False	False
Acidaminococcus-intestini-D21_cluster_1_851125-852073.1	bgcGroup195	Acidaminococcus-intestini-D21	False	False	False	False	False	False	False	False	False	False	False	False	False	False	False	False	False	False	False	False	False	False	False	False	False	False	False	False	False	False	False	False	False	False	False	False	False	False	False	False	False	False	False	False	False	False	False
Adlercreutzia-equolifaciens-DSM-19450_cluster_Adlercreutzia-equolifaciens-DSM-19450>_2037747-2038491.1	bgcGroup233	Adlercreutzia-equolifaciens-DSM-19450	False	False	False	False	False	False	False	False	False	False	False	False	False	False	False	False	False	False	False	False	False	False	False	False	False	False	False	False	False	False	False	False	False	False	False	False	False	False	False	False	False	False	False	False	False	False	False
Adlercreutzia-equolifaciens-DSM-19450_cluster_Adlercreutzia-equolifaciens-DSM-19450>_73860-107825.1	bgcGroup77	Adlercreutzia-equolifaciens-DSM-19450	False	False	False	False	False	False	False	False	False	False	False	False	False	False	False	False	False	False	False	False	False	False	False	False	False	False	False	False	False	False	False	False	False	False	False	True	False	False	False	False	False	False	False	False	False	False	False
Adlercreutzia-equolifaciens-DSM-19450_cluster_Adlercreutzia-equolifaciens-DSM-19450>_868864-941171.1	bgcGroup145	Adlercreutzia-equolifaciens-DSM-19450	False	False	False	False	False	False	False	False	False	False	False	False	False	False	False	False	False	False	False	False	True	False	False	False	False	True	False	False	False	False	False	False	False	False	False	False	False	False	False	False	False	False	False	False	False	False	False
Akkermansia-muciniphila-ATCC-BAA-835_cluster_1_1116575-1126818.1	bgcGroup176	Akkermansia-muciniphila-ATCC-BAA-835	False	False	False	False	False	False	False	False	False	False	False	False	False	False	False	False	False	False	False	False	False	False	False	False	False	False	False	False	False	False	False	False	False	False	False	False	False	False	False	False	False	False	False	False	False	False	False
Akkermansia-muciniphila-ATCC-BAA-835_cluster_1_2528639-2553236.1	bgcGroup185	Akkermansia-muciniphila-ATCC-BAA-835	False	False	False	False	False	False	False	False	False	False	False	False	False	False	False	False	False	False	False	False	False	False	False	False	False	False	False	False	False	False	False	False	False	False	False	False	False	False	False	False	False	False	False	False	False	False	False
Akkermansia-muciniphila-ATCC-BAA-835_cluster_1_738558-752940.1	bgcGroup191	Akkermansia-muciniphila-ATCC-BAA-835	False	False	False	False	False	False	False	False	False	False	False	False	False	False	False	False	False	False	False	False	False	False	False	False	False	False	False	False	False	False	False	False	False	False	False	False	False	False	False	False	False	False	False	False	False	False	False
Akkermansia-muciniphila-ATCC-BAA-835_cluster_1_884479-897573.1	bgcGroup176	Akkermansia-muciniphila-ATCC-BAA-835	False	False	False	False	False	False	False	False	False	False	False	False	False	False	False	False	False	False	False	False	True	False	False	False	False	False	False	False	False	False	False	False	False	False	False	False	False	False	False	False	False	False	False	False	False	False	False
Alistipes-finegoldii-DSM-17242_cluster_Alistipes-finegoldii-DSM-17242_Node_0_1002783-1009378.1	bgcGroup42	Alistipes-finegoldii-DSM-17242	False	False	False	False	False	False	False	False	False	False	False	False	False	False	False	False	False	False	False	False	False	False	False	False	False	False	False	False	False	False	False	False	False	False	False	False	False	False	False	False	False	False	False	False	False	False	False
Alistipes-finegoldii-DSM-17242_cluster_Alistipes-finegoldii-DSM-17242_Node_0_1430068-1458268.1	bgcGroup187	Alistipes-finegoldii-DSM-17242	False	False	False	False	False	False	False	False	False	False	False	False	False	False	False	False	False	False	False	False	False	False	False	False	False	False	False	False	False	False	False	False	False	False	False	False	False	False	False	False	False	False	False	False	False	False	False
Alistipes-finegoldii-DSM-17242_cluster_Alistipes-finegoldii-DSM-17242_Node_0_1504414-1525278.1	bgcGroup133	Alistipes-finegoldii-DSM-17242	False	False	False	False	False	False	False	False	False	False	False	False	False	False	False	False	False	False	False	False	True	False	False	False	False	True	False	False	False	False	False	False	False	False	False	False	False	False	False	False	False	False	False	False	False	False	False
Alistipes-finegoldii-DSM-17242_cluster_Alistipes-finegoldii-DSM-17242_Node_0_1700879-1731976.1	bgcGroup118	Alistipes-finegoldii-DSM-17242	False	False	False	False	False	False	False	False	False	True	True	True	True	False	True	False	True	False	True	False	False	True	True	True	False	False	False	False	False	False	False	False	False	False	False	False	False	False	False	False	False	True	False	False	False	False	False
Alistipes-finegoldii-DSM-17242_cluster_Alistipes-finegoldii-DSM-17242_Node_0_1966158-1968397.1	bgcGroup233	Alistipes-finegoldii-DSM-17242	False	False	False	False	False	False	False	False	False	False	False	False	False	False	False	False	False	False	False	False	False	False	False	False	False	False	False	False	False	False	False	False	False	False	False	False	False	False	False	False	False	False	False	False	False	False	False
Alistipes-finegoldii-DSM-17242_cluster_Alistipes-finegoldii-DSM-17242_Node_0_3375788-3406794.1	bgcGroup157	Alistipes-finegoldii-DSM-17242	False	False	False	False	False	False	False	False	False	False	False	False	False	False	False	False	False	False	False	False	True	False	False	False	False	True	False	False	False	False	False	False	False	False	False	False	False	False	False	False	False	False	False	False	False	False	False
Alistipes-ihumii-AP11_cluster_1_1811059-1831683.1	bgcGroup120	Alistipes-ihumii-AP11	False	False	False	False	False	False	False	False	False	False	False	True	True	False	False	False	True	False	False	False	True	False	False	True	False	True	False	False	False	False	False	False	False	False	False	False	False	False	False	False	False	False	False	False	False	False	False
Alistipes-ihumii-AP11_cluster_1_1872965-1874983.1	bgcGroup189	Alistipes-ihumii-AP11	False	False	False	False	False	False	False	False	False	False	False	False	False	False	False	False	False	False	False	False	False	False	False	False	False	False	False	False	False	False	False	False	False	False	False	False	False	False	False	False	False	False	False	False	False	False	False
Alistipes-ihumii-AP11_cluster_1_1889634-1917142.1	bgcGroup133	Alistipes-ihumii-AP11	False	False	False	False	False	False	False	False	False	False	False	False	False	False	False	False	False	False	False	False	True	False	False	False	False	True	False	False	False	False	False	False	False	False	False	False	False	False	False	False	False	False	False	False	False	False	False
Alistipes-ihumii-AP11_cluster_1_2036848-2037838.1	bgcGroup1	Alistipes-ihumii-AP11	False	False	False	False	False	False	False	False	False	False	False	False	False	False	False	False	False	False	False	False	False	False	False	False	False	False	False	False	False	False	False	False	False	False	False	False	False	False	False	False	False	False	False	False	False	False	False
Alistipes-ihumii-AP11_cluster_1_2201748-2202498.1	bgcGroup233	Alistipes-ihumii-AP11	False	False	False	False	False	False	False	False	False	False	False	False	False	False	False	False	False	False	False	False	False	False	False	False	False	False	False	False	False	False	False	False	False	False	False	False	False	False	False	False	False	False	False	False	False	False	False
Alistipes-ihumii-AP11_cluster_1_2707966-2731808.1	bgcGroup133	Alistipes-ihumii-AP11	False	False	False	False	False	True	False	False	False	False	False	False	False	False	False	False	False	False	False	True	True	False	False	False	False	True	False	False	False	False	False	False	False	False	False	False	False	False	False	False	False	False	False	False	False	False	False
Alistipes-indistinctus-YIT-12060_cluster_1_1247831-1249045.1	bgcGroup233	Alistipes-indistinctus-YIT-12060	False	False	False	False	False	False	False	False	False	False	False	False	False	False	False	False	False	False	False	False	False	False	False	False	False	False	False	False	False	False	False	False	False	False	False	False	False	False	False	False	False	False	False	False	False	False	False
Alistipes-indistinctus-YIT-12060_cluster_1_1641937-1653010.1	bgcGroup253	Alistipes-indistinctus-YIT-12060	False	False	False	False	False	False	False	False	False	False	False	False	False	False	False	False	False	False	False	False	False	False	False	False	False	False	False	False	False	False	False	False	False	False	False	False	False	False	False	False	False	False	False	False	False	False	False
Alistipes-indistinctus-YIT-12060_cluster_1_1856175-1866482.1	bgcGroup69	Alistipes-indistinctus-YIT-12060	False	False	False	False	False	False	False	False	False	False	False	False	False	False	False	False	False	False	False	False	False	False	False	False	False	False	False	False	False	False	False	False	False	False	False	False	False	False	False	False	False	False	False	False	False	False	False
Alistipes-indistinctus-YIT-12060_cluster_1_1994253-2064189.1	bgcGroup188	Alistipes-indistinctus-YIT-12060	False	False	False	False	False	True	False	False	False	False	False	False	False	False	False	False	False	False	False	True	True	False	False	False	False	True	False	False	False	False	False	False	False	False	False	False	False	False	False	False	False	False	False	False	False	False	False
Alistipes-indistinctus-YIT-12060_cluster_1_2232924-2245366.1	bgcGroup121	Alistipes-indistinctus-YIT-12060	False	False	False	False	False	False	False	False	False	True	True	True	True	False	True	False	True	False	True	False	False	True	True	True	False	False	False	False	False	False	False	False	False	False	False	False	False	False	False	False	False	True	False	False	False	False	False
Alistipes-indistinctus-YIT-12060_cluster_1_2722153-2752807.1	bgcGroup136	Alistipes-indistinctus-YIT-12060	False	False	False	False	False	False	False	False	False	False	False	False	False	False	False	False	False	False	False	False	True	False	False	False	False	True	False	False	False	False	False	False	False	False	False	False	False	False	False	False	False	False	False	False	False	False	False
Alistipes-onderdonkii-DSM-19147_cluster_1_1210645-1212857.1	bgcGroup121	Alistipes-onderdonkii-DSM-19147	False	False	False	False	False	False	False	False	False	True	False	True	True	True	False	False	False	False	False	False	False	False	True	True	False	False	False	False	False	False	False	False	False	False	False	False	False	False	False	False	False	False	False	False	False	False	False
Alistipes-onderdonkii-DSM-19147_cluster_1_1475920-1505308.1	bgcGroup118	Alistipes-onderdonkii-DSM-19147	False	False	False	False	False	False	False	False	False	True	True	True	True	False	True	False	True	False	True	False	False	True	True	True	False	False	False	False	False	False	False	False	False	False	False	False	False	False	False	False	False	True	False	False	False	False	False
Alistipes-onderdonkii-DSM-19147_cluster_1_1753732-1776047.1	bgcGroup133	Alistipes-onderdonkii-DSM-19147	False	False	False	False	False	False	False	False	False	False	False	False	False	False	False	False	False	False	False	False	True	False	False	False	False	True	False	False	False	False	False	False	False	False	False	False	False	False	False	False	False	False	False	False	False	False	False
Alistipes-onderdonkii-DSM-19147_cluster_1_1828160-1829144.1	bgcGroup43	Alistipes-onderdonkii-DSM-19147	False	False	False	False	False	False	False	False	False	False	False	False	False	False	False	False	False	False	False	False	False	False	False	False	False	False	False	False	False	False	False	False	False	False	False	False	False	False	False	False	False	False	False	False	False	False	False
Alistipes-onderdonkii-DSM-19147_cluster_1_1838810-1856211.1	bgcGroup187	Alistipes-onderdonkii-DSM-19147	False	False	False	False	False	False	False	False	False	False	False	False	False	False	False	False	False	False	False	False	False	False	False	False	False	False	False	False	False	False	False	False	False	False	False	False	False	False	False	False	False	False	False	False	False	False	False
Alistipes-onderdonkii-DSM-19147_cluster_1_3478903-3511556.1	bgcGroup157	Alistipes-onderdonkii-DSM-19147	False	False	False	False	False	False	False	False	False	False	False	False	False	False	False	False	False	False	False	False	True	False	False	False	False	True	False	False	False	False	False	False	False	False	False	False	False	False	False	False	False	False	False	False	False	False	False
Alistipes-onderdonkii-DSM-19147_cluster_1_414709-416512.1	bgcGroup240	Alistipes-onderdonkii-DSM-19147	False	False	False	False	False	False	False	False	False	False	False	False	False	False	False	False	False	False	False	False	False	False	False	False	False	False	False	False	False	False	False	False	False	False	False	False	False	False	False	False	False	False	False	False	False	False	False
Alistipes-putredinis-DSM-17216_cluster_1_1717442-1718159.1	bgcGroup233	Alistipes-putredinis-DSM-17216	False	False	False	False	False	False	False	False	False	False	False	False	False	False	False	False	False	False	False	False	False	False	False	False	False	False	False	False	False	False	False	False	False	False	False	False	False	False	False	False	False	False	False	False	False	False	False
Alistipes-putredinis-DSM-17216_cluster_1_2063091-2102505.1	bgcGroup157	Alistipes-putredinis-DSM-17216	False	False	False	False	False	False	False	False	False	False	False	False	False	False	False	False	False	False	False	True	True	False	False	False	False	True	False	False	False	False	False	False	False	False	False	False	False	False	False	False	False	False	False	False	False	False	False
Alistipes-putredinis-DSM-17216_cluster_1_2160694-2166037.1	bgcGroup203	Alistipes-putredinis-DSM-17216	False	False	False	False	False	False	False	False	False	False	False	False	False	False	False	False	False	False	False	False	False	False	False	False	False	False	False	False	False	False	False	False	False	False	False	False	False	False	False	False	False	False	True	False	False	False	False
Alistipes-senegalensis-JC50_cluster_1_1416363-1419286.1	bgcGroup121	Alistipes-senegalensis-JC50	False	False	False	False	False	False	False	False	False	False	False	False	False	True	False	False	False	False	False	False	False	False	True	True	False	False	False	False	False	False	False	False	False	False	False	False	False	False	False	False	False	False	False	False	False	False	False
Alistipes-senegalensis-JC50_cluster_1_2072455-2078302.1	bgcGroup35	Alistipes-senegalensis-JC50	False	False	False	False	False	False	False	False	False	False	False	False	False	False	False	False	False	False	False	False	False	False	False	False	False	False	False	False	False	False	False	False	False	False	False	False	False	False	False	False	False	False	False	False	False	False	False
Alistipes-senegalensis-JC50_cluster_1_2086374-2118720.1	bgcGroup133	Alistipes-senegalensis-JC50	False	False	False	False	False	False	False	False	False	False	False	False	False	False	False	False	False	False	False	False	True	False	False	False	False	True	False	False	False	False	False	False	False	False	False	False	False	False	False	False	False	False	False	False	False	False	False
Alistipes-senegalensis-JC50_cluster_1_2133721-2135020.1	bgcGroup27	Alistipes-senegalensis-JC50	False	False	False	False	False	False	False	False	False	False	False	False	False	False	False	False	False	False	False	False	False	False	False	False	False	False	False	False	False	False	False	False	False	False	False	False	False	False	False	False	False	False	False	False	False	False	False
Alistipes-senegalensis-JC50_cluster_1_3892541-3929299.1	bgcGroup112	Alistipes-senegalensis-JC50	False	False	False	False	False	False	False	False	False	False	False	False	False	False	False	False	False	False	False	False	False	False	False	False	False	False	False	False	False	False	False	False	False	False	False	False	False	False	False	False	False	False	False	False	False	False	False
Alistipes-senegalensis-JC50_cluster_1_707867-724039.1	bgcGroup69	Alistipes-senegalensis-JC50	False	False	False	False	False	False	False	False	False	False	False	False	False	False	False	False	False	False	False	False	False	False	False	False	False	False	False	False	False	False	False	False	False	False	False	False	False	False	False	False	False	False	False	False	False	False	False
Alistipes-shahii-WAL-8301_cluster_1_1446425-1502542.1	bgcGroup120	Alistipes-shahii-WAL-8301	False	False	False	False	False	False	False	False	False	True	True	True	True	False	True	False	True	False	True	False	True	True	False	True	False	True	False	False	False	False	False	False	False	False	False	False	False	False	False	False	False	True	False	False	False	False	False
Alistipes-shahii-WAL-8301_cluster_1_1504265-1507152.1	bgcGroup121	Alistipes-shahii-WAL-8301	False	False	False	False	False	False	False	False	False	True	False	False	False	True	False	False	False	False	False	False	False	False	True	True	False	False	False	False	False	False	False	False	False	False	False	False	False	False	False	False	False	False	False	False	False	False	False
Alistipes-shahii-WAL-8301_cluster_1_3457941-3474861.1	bgcGroup135	Alistipes-shahii-WAL-8301	False	False	False	False	False	False	False	False	False	False	False	False	False	False	False	False	False	False	False	False	True	False	False	False	False	True	False	False	False	False	False	False	False	False	False	False	False	False	False	False	False	False	False	False	False	False	False
Alistipes-shahii-WAL-8301_cluster_1_44745-58973.1	bgcGroup203	Alistipes-shahii-WAL-8301	False	False	False	False	False	False	False	False	False	False	False	False	False	False	False	False	False	False	False	False	False	False	False	False	False	False	False	False	False	False	False	False	False	False	False	False	False	False	False	False	False	False	True	False	False	False	False
Anaerobutyricum-hallii-DSM-3353_cluster_1_2474635-2480544.1	bgcGroup80	Anaerobutyricum-hallii-DSM-3353	False	False	False	False	False	False	False	False	False	False	False	False	False	False	False	False	False	False	False	False	False	False	False	False	False	False	False	False	False	False	False	False	False	False	False	False	False	False	False	False	False	False	False	False	False	False	False
Anaerobutyricum-hallii-DSM-3353_cluster_1_2574683-2594425.1	bgcGroup201	Anaerobutyricum-hallii-DSM-3353	False	False	False	False	False	False	False	False	False	False	False	False	False	False	False	False	False	False	False	False	False	False	False	False	False	False	False	False	False	False	False	False	False	False	False	True	False	False	False	False	False	False	False	False	False	False	False
Anaerobutyricum-hallii-DSM-3353_cluster_1_261100-292385.1	bgcGroup183	Anaerobutyricum-hallii-DSM-3353	False	False	False	False	False	False	False	False	False	False	False	False	False	False	False	False	False	False	False	False	False	False	False	False	False	False	False	False	False	False	False	False	False	False	False	False	False	False	False	False	False	False	False	False	False	False	False
Anaerobutyricum-hallii-DSM-3353_cluster_1_308286-345796.1	bgcGroup81	Anaerobutyricum-hallii-DSM-3353	False	False	False	False	False	False	False	False	False	False	False	False	False	False	False	False	False	False	False	False	False	False	False	False	False	True	False	False	False	False	False	False	False	False	False	False	False	False	False	False	False	False	False	False	False	False	False
Anaerobutyricum-hallii-DSM-3353_cluster_1_3215730-3217646.1	bgcGroup193	Anaerobutyricum-hallii-DSM-3353	False	False	False	False	False	False	False	False	False	False	False	False	False	False	False	False	False	False	False	False	False	False	False	False	False	False	False	False	False	False	False	False	False	False	False	False	False	False	False	False	False	False	False	False	False	False	False
Anaerobutyricum-hallii-DSM-3353_cluster_1_3251999-3257163.1	bgcGroup12	Anaerobutyricum-hallii-DSM-3353	False	False	False	False	False	False	False	False	False	False	False	False	False	False	False	False	False	False	False	False	False	False	False	False	False	False	False	False	False	False	False	False	False	False	False	False	False	False	False	False	False	False	False	False	False	False	False
Anaerobutyricum-hallii-DSM-3353_cluster_1_3272464-3274050.1	bgcGroup21	Anaerobutyricum-hallii-DSM-3353	False	False	False	False	False	False	False	False	False	False	False	False	False	False	False	False	False	False	False	False	True	False	False	False	False	False	False	False	False	False	False	False	False	False	False	False	False	False	False	False	False	False	False	False	False	False	False
Anaerobutyricum-hallii-DSM-3353_cluster_1_357524-358655.1	bgcGroup88	Anaerobutyricum-hallii-DSM-3353	False	False	False	False	False	False	False	False	False	False	False	False	False	False	False	False	False	False	False	False	False	False	False	False	False	False	False	False	False	False	False	False	False	False	False	False	False	False	False	False	False	False	False	False	False	False	False
Anaerobutyricum-hallii-DSM-3353_cluster_1_510220-513922.1	bgcGroup176	Anaerobutyricum-hallii-DSM-3353	False	False	False	False	False	False	False	False	False	False	False	False	False	False	False	False	False	False	False	False	False	False	False	False	False	False	False	False	False	False	False	False	False	False	False	False	False	False	False	False	False	False	False	False	False	False	False
Anaerobutyricum-hallii-DSM-3353_cluster_1_928401-940415.1	bgcGroup191	Anaerobutyricum-hallii-DSM-3353	False	False	False	False	False	False	False	False	False	False	False	False	False	False	False	False	False	False	False	False	False	False	False	False	False	False	False	False	False	False	False	False	False	False	False	False	False	False	False	False	False	False	False	False	False	False	False
Anaerostipes-caccae-DSM-14662_cluster_1_1571075-1573255.1	bgcGroup6	Anaerostipes-caccae-DSM-14662	False	False	False	False	False	False	False	False	False	False	False	False	False	False	False	False	False	False	False	False	False	False	False	False	False	False	False	False	False	False	False	False	False	False	False	False	False	False	False	False	False	False	False	False	False	False	False
Anaerostipes-caccae-DSM-14662_cluster_1_1745292-1765238.1	bgcGroup8	Anaerostipes-caccae-DSM-14662	False	False	False	False	False	False	False	False	False	False	False	False	False	False	False	False	False	False	False	False	False	False	False	False	False	False	False	False	False	False	False	False	False	False	False	False	False	False	False	False	False	False	False	False	False	False	False
Anaerostipes-caccae-DSM-14662_cluster_1_2763300-2834558.1	bgcGroup119	Anaerostipes-caccae-DSM-14662	True	False	True	True	False	False	False	True	True	True	False	True	True	True	True	True	True	True	True	False	False	True	True	True	False	False	False	False	False	False	False	False	False	False	False	False	False	False	False	False	False	True	False	False	False	False	False
Anaerostipes-caccae-DSM-14662_cluster_1_323604-348820.1	bgcGroup77	Anaerostipes-caccae-DSM-14662	False	False	False	False	False	False	False	False	False	False	False	False	False	False	False	False	False	False	False	False	False	False	False	False	False	False	False	False	False	False	False	False	False	False	False	True	False	False	False	False	False	False	False	False	False	False	False
Anaerostipes-caccae-DSM-14662_cluster_1_3240006-3242003.1	bgcGroup118	Anaerostipes-caccae-DSM-14662	False	False	False	False	False	False	False	False	False	True	True	True	True	True	True	False	True	False	True	False	False	True	True	True	False	False	False	False	False	False	False	False	False	False	False	False	False	False	False	False	False	True	False	False	False	False	False
Anaerostipes-caccae-DSM-14662_cluster_1_3480781-3508416.1	bgcGroup132	Anaerostipes-caccae-DSM-14662	False	False	False	False	False	False	False	False	False	False	False	False	False	False	False	False	False	False	False	False	True	False	False	False	False	True	False	False	False	False	False	False	False	False	False	False	False	False	False	False	False	False	False	False	False	False	False
Anaerotruncus-colihominis-DSM-17241_cluster_1_1130378-1155108.1	bgcGroup127	Anaerotruncus-colihominis-DSM-17241	False	False	False	False	False	False	False	False	False	False	False	False	False	False	False	False	False	False	False	False	True	False	False	False	False	False	False	False	False	False	False	False	False	False	False	False	False	False	False	False	False	False	False	False	False	False	False
Anaerotruncus-colihominis-DSM-17241_cluster_1_2662605-2667479.1	bgcGroup248	Anaerotruncus-colihominis-DSM-17241	False	False	False	False	False	False	False	False	False	False	False	False	False	False	False	False	False	False	False	False	False	False	False	False	False	False	False	False	False	False	False	False	False	False	False	False	False	False	False	False	False	False	False	False	False	False	False
Anaerotruncus-colihominis-DSM-17241_cluster_1_3525333-3552531.1	bgcGroup147	Anaerotruncus-colihominis-DSM-17241	False	False	False	False	False	False	False	False	False	False	False	False	False	False	False	False	False	False	False	False	True	False	False	False	False	True	False	False	False	False	False	False	False	False	False	False	False	False	False	False	False	False	False	False	False	False	False
Anaerotruncus-colihominis-DSM-17241_cluster_1_484839-492074.1	bgcGroup144	Anaerotruncus-colihominis-DSM-17241	False	False	False	False	False	False	False	False	False	False	False	False	False	False	False	False	False	False	False	False	False	False	False	False	False	False	False	False	False	False	False	False	False	False	False	False	False	False	False	False	False	False	False	False	False	False	False
Anaerotruncus-colihominis-DSM-17241_cluster_1_834123-840204.1	bgcGroup215	Anaerotruncus-colihominis-DSM-17241	False	False	False	False	False	False	False	False	False	False	False	False	False	False	False	False	False	False	False	False	False	False	False	False	False	False	False	False	False	False	False	False	False	False	False	False	False	False	False	False	False	False	False	False	False	False	False
Bacteroides-caccae-ATCC-43185_cluster_1_1132977-1176165.1	bgcGroup190	Bacteroides-caccae-ATCC-43185	False	False	False	False	False	False	False	False	True	False	False	False	False	False	False	False	False	False	False	False	False	False	False	False	False	False	False	False	False	False	False	False	False	False	False	False	False	False	False	False	False	False	False	False	False	False	False
Bacteroides-caccae-ATCC-43185_cluster_1_2854258-2875677.1	bgcGroup186	Bacteroides-caccae-ATCC-43185	False	False	False	False	False	False	False	False	False	False	False	False	False	False	False	False	False	False	False	False	False	False	False	False	False	False	False	False	False	False	False	False	False	False	False	False	False	False	False	False	False	False	False	False	False	False	False
Bacteroides-caccae-ATCC-43185_cluster_1_2917802-2921175.1	bgcGroup34	Bacteroides-caccae-ATCC-43185	False	False	False	False	False	False	False	False	False	False	False	False	False	False	False	False	False	False	False	False	False	False	False	False	False	False	False	False	False	False	False	False	False	False	False	False	False	False	False	False	False	False	False	False	False	False	False
Bacteroides-caccae-ATCC-43185_cluster_1_2960394-2987564.1	bgcGroup148	Bacteroides-caccae-ATCC-43185	False	False	False	False	False	False	False	False	False	False	False	False	False	False	False	False	False	False	False	False	False	False	False	False	False	True	False	False	False	False	False	False	False	False	False	False	False	False	False	False	False	False	False	False	False	False	False
Bacteroides-caccae-ATCC-43185_cluster_1_3158172-3204164.1	bgcGroup157	Bacteroides-caccae-ATCC-43185	False	False	False	False	False	False	False	False	False	False	False	False	False	False	False	False	False	False	False	False	True	False	False	False	False	True	False	False	False	False	False	False	False	False	False	False	False	False	False	False	False	False	False	False	False	False	False
Bacteroides-caccae-ATCC-43185_cluster_1_3446602-3464042.1	bgcGroup165	Bacteroides-caccae-ATCC-43185	False	False	False	False	False	False	False	False	False	False	False	False	False	False	False	False	False	False	False	False	False	False	False	False	False	False	False	False	False	False	False	False	False	False	False	False	False	False	False	False	False	False	False	False	False	False	False
Bacteroides-caccae-ATCC-43185_cluster_1_3636709-3653862.1	bgcGroup175	Bacteroides-caccae-ATCC-43185	False	False	False	False	False	False	False	False	False	False	False	False	False	False	False	False	False	False	False	False	False	False	False	False	False	False	False	False	False	False	False	False	False	False	False	False	False	False	False	False	False	False	False	False	False	False	False
Bacteroides-caccae-ATCC-43185_cluster_1_4498284-4499667.1	bgcGroup27	Bacteroides-caccae-ATCC-43185	False	False	False	False	False	False	False	False	False	False	False	False	False	False	False	False	False	False	False	False	False	False	False	False	False	False	False	False	False	False	False	False	False	False	False	False	False	False	False	False	False	False	False	False	False	False	False
Bacteroides-caccae-ATCC-43185_cluster_1_4502800-4503871.1	bgcGroup26	Bacteroides-caccae-ATCC-43185	False	False	False	False	False	False	False	False	False	False	False	False	False	False	False	False	False	False	False	False	False	False	False	False	False	False	False	False	False	False	False	False	False	False	False	False	False	False	False	False	False	False	False	False	False	False	False
Bacteroides-caccae-ATCC-43185_cluster_1_4517456-4553303.1	bgcGroup157	Bacteroides-caccae-ATCC-43185	False	False	False	False	False	False	False	False	False	False	False	False	False	False	False	False	False	False	False	False	True	False	False	False	False	False	False	False	False	False	False	False	False	False	False	False	False	False	False	False	False	False	False	False	False	False	False
Bacteroides-caccae-ATCC-43185_cluster_1_692572-700403.1	bgcGroup172	Bacteroides-caccae-ATCC-43185	False	False	False	False	False	False	False	False	False	False	False	False	False	False	False	False	False	False	False	False	False	False	False	False	False	False	False	False	False	False	False	False	False	False	False	False	False	False	False	False	False	False	False	False	False	False	False
Bacteroides-cellulosilyticus-DSM-14838_cluster_1_1184936-1209079.1	bgcGroup190	Bacteroides-cellulosilyticus-DSM-14838	False	False	False	False	False	False	False	False	True	False	False	False	False	False	False	False	False	False	False	False	False	False	False	False	False	False	False	False	False	False	False	False	False	False	False	False	False	False	False	False	False	False	False	False	False	False	False
Bacteroides-cellulosilyticus-DSM-14838_cluster_1_2061575-2064112.1	bgcGroup101	Bacteroides-cellulosilyticus-DSM-14838	False	False	False	False	False	False	False	False	False	False	False	False	False	False	False	False	False	False	False	False	False	False	False	False	False	False	False	False	False	False	False	False	False	False	False	False	False	False	False	False	False	False	False	False	False	False	False
Bacteroides-cellulosilyticus-DSM-14838_cluster_1_2068735-2071980.1	bgcGroup85	Bacteroides-cellulosilyticus-DSM-14838	False	False	False	False	False	False	False	False	False	False	False	False	False	False	False	False	False	False	False	False	False	False	False	False	False	False	False	False	False	False	False	False	False	False	False	False	False	False	False	False	False	False	False	False	False	False	False
Bacteroides-cellulosilyticus-DSM-14838_cluster_1_297138-317784.1	bgcGroup148	Bacteroides-cellulosilyticus-DSM-14838	False	False	False	False	False	False	False	False	False	False	False	False	False	False	False	False	False	False	False	False	False	False	False	False	False	False	False	False	False	False	False	False	False	False	False	False	False	False	False	False	False	False	False	False	False	False	False
Bacteroides-cellulosilyticus-DSM-14838_cluster_1_3092895-3115313.1	bgcGroup118	Bacteroides-cellulosilyticus-DSM-14838	False	False	False	False	False	False	False	False	False	True	True	True	True	False	True	False	True	False	True	False	False	True	True	True	False	False	False	False	False	False	False	False	False	False	False	False	False	False	False	False	False	True	False	False	False	False	False
Bacteroides-cellulosilyticus-DSM-14838_cluster_1_3141654-3165709.1	bgcGroup155	Bacteroides-cellulosilyticus-DSM-14838	False	False	False	False	False	False	False	False	False	False	False	False	False	False	False	False	False	False	False	False	False	False	False	False	False	False	False	False	False	False	False	False	False	False	False	False	False	False	False	False	False	False	False	False	False	False	False
Bacteroides-cellulosilyticus-DSM-14838_cluster_1_3710600-3751061.1	bgcGroup84	Bacteroides-cellulosilyticus-DSM-14838	False	False	False	False	False	False	False	False	False	False	False	False	False	False	False	False	False	False	False	True	True	False	False	False	False	True	False	False	False	False	False	False	False	False	False	False	False	False	False	False	False	False	False	False	False	False	False
Bacteroides-cellulosilyticus-DSM-14838_cluster_1_4484649-4499654.1	bgcGroup157	Bacteroides-cellulosilyticus-DSM-14838	False	False	False	False	False	False	False	False	False	False	False	False	False	False	False	False	False	False	False	False	False	False	False	False	False	True	False	False	False	False	False	False	False	False	False	False	False	False	False	False	False	False	False	False	False	False	False
Bacteroides-cellulosilyticus-DSM-14838_cluster_1_4772170-4786040.1	bgcGroup75	Bacteroides-cellulosilyticus-DSM-14838	False	False	False	False	False	False	False	False	False	False	False	False	False	False	False	False	False	False	False	False	False	False	False	False	False	False	False	False	False	False	False	False	False	False	False	False	False	False	False	False	False	False	False	False	False	False	False
Bacteroides-cellulosilyticus-DSM-14838_cluster_1_4839770-4873493.1	bgcGroup187	Bacteroides-cellulosilyticus-DSM-14838	False	False	False	False	False	False	False	False	False	False	False	False	False	False	False	False	False	False	False	False	False	False	False	False	False	False	False	False	False	False	False	False	False	False	False	False	False	False	False	False	False	False	False	False	False	False	False
Bacteroides-cellulosilyticus-DSM-14838_cluster_1_5096274-5111684.1	bgcGroup165	Bacteroides-cellulosilyticus-DSM-14838	False	False	False	False	False	False	False	False	False	False	False	False	False	False	False	False	False	False	False	True	False	False	False	False	False	False	False	False	False	False	False	False	False	False	False	False	False	False	False	False	False	False	False	False	False	False	False
Bacteroides-cellulosilyticus-DSM-14838_cluster_1_5466668-5487275.1	bgcGroup159	Bacteroides-cellulosilyticus-DSM-14838	False	False	False	False	False	False	False	False	False	False	False	False	False	False	False	False	False	False	False	False	False	False	False	False	False	False	False	False	False	False	False	False	False	False	False	False	False	False	False	False	False	False	False	False	False	False	False
Bacteroides-cellulosilyticus-DSM-14838_cluster_1_5521035-5547736.1	bgcGroup120	Bacteroides-cellulosilyticus-DSM-14838	False	False	False	False	False	False	False	False	False	True	True	True	True	False	True	False	True	False	True	False	False	True	True	True	False	True	False	False	False	False	False	False	False	False	False	False	False	False	False	False	False	True	False	False	False	False	False
Bacteroides-cellulosilyticus-DSM-14838_cluster_1_5668290-5674971.1	bgcGroup75	Bacteroides-cellulosilyticus-DSM-14838	False	False	False	False	False	False	False	False	False	False	False	False	False	False	False	False	False	False	False	False	False	False	False	False	False	False	False	False	False	False	False	False	False	False	False	False	False	False	False	False	False	False	False	False	False	False	False
Bacteroides-cellulosilyticus-DSM-14838_cluster_1_5799896-5805879.1	bgcGroup54	Bacteroides-cellulosilyticus-DSM-14838	False	False	False	False	False	False	False	False	False	False	False	False	False	False	False	False	False	False	False	False	False	False	False	False	False	False	False	False	False	False	False	False	False	False	False	False	False	False	False	False	False	False	False	False	False	False	False
Bacteroides-cellulosilyticus-DSM-14838_cluster_1_5808471-5815153.1	bgcGroup199	Bacteroides-cellulosilyticus-DSM-14838	False	False	False	False	False	False	False	False	False	False	False	False	False	False	False	False	False	False	False	False	True	False	False	False	False	False	False	False	False	False	False	False	False	False	False	False	False	False	True	True	True	False	False	False	False	False	False
Bacteroides-cellulosilyticus-DSM-14838_cluster_1_5941450-5957396.1	bgcGroup155	Bacteroides-cellulosilyticus-DSM-14838	False	False	False	False	False	False	False	False	False	False	False	False	False	False	False	False	False	False	False	False	False	False	False	False	False	False	False	False	False	False	False	False	False	False	False	False	False	False	False	False	False	False	False	False	False	False	False
Bacteroides-cellulosilyticus-DSM-14838_cluster_1_5966028-5979620.1	bgcGroup204	Bacteroides-cellulosilyticus-DSM-14838	False	False	False	False	False	False	False	False	False	False	False	False	False	False	False	False	False	False	False	False	False	False	False	False	False	False	False	False	False	False	False	False	False	False	False	False	False	False	False	False	False	False	False	False	False	False	False
Bacteroides-cellulosilyticus-DSM-14838_cluster_1_6570532-6593233.1	bgcGroup18	Bacteroides-cellulosilyticus-DSM-14838	False	False	False	False	False	False	False	False	False	False	False	False	False	False	False	False	False	False	False	False	False	False	False	False	False	False	False	False	False	False	False	False	False	False	False	False	False	False	False	False	False	False	False	False	False	False	False
Bacteroides-coprocola-DSM-17136_cluster_Bacteroides-coprocola-DSM-17136_0_1876459-1879904.1	bgcGroup176	Bacteroides-coprocola-DSM-17136	False	False	False	False	False	False	False	False	False	False	False	False	False	False	False	False	False	False	False	False	False	False	False	False	False	False	False	False	False	False	False	False	False	False	False	False	False	False	False	False	False	False	False	False	False	False	False
Bacteroides-coprocola-DSM-17136_cluster_Bacteroides-coprocola-DSM-17136_0_331587-339759.1	bgcGroup83	Bacteroides-coprocola-DSM-17136	False	False	False	False	False	False	False	False	False	False	False	False	False	False	False	False	False	False	False	False	False	False	False	False	False	False	False	False	False	False	False	False	False	False	False	False	False	False	False	False	False	False	False	False	False	False	False
Bacteroides-coprocola-DSM-17136_cluster_Bacteroides-coprocola-DSM-17136_0_658482-688869.1	bgcGroup221	Bacteroides-coprocola-DSM-17136	False	False	False	False	False	False	False	False	False	False	False	False	False	False	False	False	False	False	False	False	False	False	False	False	False	False	False	False	False	False	False	False	False	False	False	False	False	False	False	False	False	False	False	False	False	False	False
Bacteroides-coprocola-DSM-17136_cluster_Bacteroides-coprocola-DSM-17136_0_962274-973560.1	bgcGroup172	Bacteroides-coprocola-DSM-17136	False	False	False	False	False	False	False	False	False	False	False	False	False	False	False	False	False	False	False	False	False	False	False	False	False	False	False	False	False	False	False	False	False	False	False	False	False	False	False	False	False	False	False	False	False	False	False
Bacteroides-coprocola-DSM-17136_cluster_Bacteroides-coprocola-DSM-17136_0_989692-1012484.1	bgcGroup83	Bacteroides-coprocola-DSM-17136	False	False	False	False	False	False	False	False	True	False	False	False	False	False	False	True	False	False	False	False	False	False	False	False	False	False	False	False	False	False	False	False	False	False	False	False	False	False	False	False	False	False	False	False	False	False	False
Bacteroides-coprocola-DSM-17136_cluster_Bacteroides-coprocola-DSM-17136_1_0-47512.1	bgcGroup163	Bacteroides-coprocola-DSM-17136	False	False	False	False	False	False	False	False	False	False	False	False	False	False	False	False	False	False	False	False	False	False	False	False	False	True	False	False	False	False	False	False	False	False	False	False	False	False	False	False	False	False	False	False	False	False	False
Bacteroides-coprophilus-DSM-18228_cluster_1_1160500-1162550.1	bgcGroup227	Bacteroides-coprophilus-DSM-18228	False	False	False	False	False	False	False	False	False	False	False	False	False	False	False	False	False	False	False	False	False	False	False	False	False	False	False	False	False	False	False	False	False	False	False	False	False	False	False	False	False	False	False	False	False	False	False
Bacteroides-coprophilus-DSM-18228_cluster_1_1279714-1288351.1	bgcGroup172	Bacteroides-coprophilus-DSM-18228	False	False	False	False	False	False	False	False	False	False	False	False	False	False	False	False	True	False	False	False	False	False	False	False	False	False	False	False	False	False	False	False	False	False	False	False	False	False	False	False	False	False	False	False	False	False	False
Bacteroides-coprophilus-DSM-18228_cluster_1_1945152-1977521.1	bgcGroup185	Bacteroides-coprophilus-DSM-18228	False	False	False	False	False	False	False	False	False	False	False	False	False	False	False	False	False	False	False	False	False	False	False	False	False	False	False	False	False	False	False	False	False	False	False	False	False	False	False	False	False	False	False	False	False	False	False
Bacteroides-coprophilus-DSM-18228_cluster_1_2464398-2471591.1	bgcGroup38	Bacteroides-coprophilus-DSM-18228	False	False	False	False	True	False	False	False	False	False	False	False	False	False	False	False	False	False	False	False	False	False	False	False	False	False	False	False	False	False	True	False	False	False	False	False	False	False	False	False	False	False	False	False	False	False	False
Bacteroides-coprophilus-DSM-18228_cluster_1_3076731-3094381.1	bgcGroup175	Bacteroides-coprophilus-DSM-18228	False	False	False	False	False	False	False	False	False	False	False	False	False	False	False	False	False	False	False	False	False	False	False	False	False	False	False	False	False	False	False	False	False	False	False	False	False	False	False	False	False	False	False	False	False	False	False
Bacteroides-coprophilus-DSM-18228_cluster_1_3983109-4006061.1	bgcGroup149	Bacteroides-coprophilus-DSM-18228	False	False	False	False	False	False	False	False	False	False	False	False	False	False	False	False	False	False	False	False	False	False	False	False	False	False	False	False	False	False	False	False	False	False	False	False	False	False	False	False	False	False	False	False	False	False	False
Bacteroides-dorei-5-1-36-D4_cluster_1_1756248-1778986.1	bgcGroup83	Bacteroides-dorei-5-1-36-D4	False	False	False	False	False	False	False	False	False	False	False	False	False	False	False	False	False	False	False	False	False	False	False	False	False	False	False	False	False	False	False	False	False	False	False	False	False	False	False	False	False	False	False	False	False	False	False
Bacteroides-dorei-5-1-36-D4_cluster_1_1819445-1846249.1	bgcGroup118	Bacteroides-dorei-5-1-36-D4	False	False	False	False	False	False	False	False	False	True	True	True	True	False	True	False	True	False	True	False	False	True	True	True	False	False	False	False	False	False	False	False	False	False	False	False	False	False	False	False	False	True	False	False	False	False	False
Bacteroides-dorei-5-1-36-D4_cluster_1_1914401-1927401.1	bgcGroup172	Bacteroides-dorei-5-1-36-D4	False	False	False	False	False	False	False	False	False	False	False	False	False	False	False	False	False	False	False	False	False	False	False	False	False	False	False	False	False	False	False	False	False	False	False	False	False	False	False	False	False	False	False	False	False	False	False
Bacteroides-dorei-5-1-36-D4_cluster_1_3165748-3207790.1	bgcGroup198	Bacteroides-dorei-5-1-36-D4	False	True	False	False	False	False	False	False	False	False	False	False	False	False	False	False	False	False	False	False	False	False	False	False	False	False	False	False	False	False	False	False	False	False	False	False	False	False	True	True	True	False	False	False	False	False	False
Bacteroides-dorei-5-1-36-D4_cluster_1_3328076-3349944.1	bgcGroup120	Bacteroides-dorei-5-1-36-D4	False	False	False	False	False	False	False	False	False	True	False	True	True	False	True	False	True	False	True	False	True	False	True	True	False	True	False	False	False	False	False	False	False	False	False	False	False	False	False	False	False	True	False	False	False	False	False
Bacteroides-dorei-5-1-36-D4_cluster_1_3353619-3356087.1	bgcGroup34	Bacteroides-dorei-5-1-36-D4	False	False	False	False	False	False	False	False	False	False	False	False	False	False	False	False	False	False	False	False	False	False	False	False	False	False	False	False	False	False	False	False	False	False	False	False	False	False	False	False	False	False	False	False	False	False	False
Bacteroides-dorei-5-1-36-D4_cluster_1_3425424-3440235.1	bgcGroup83	Bacteroides-dorei-5-1-36-D4	False	False	False	False	False	False	False	False	False	False	False	False	False	False	False	False	False	False	False	False	False	False	False	False	False	False	False	False	False	False	False	False	False	False	False	False	False	False	False	False	False	False	False	False	False	False	False
Bacteroides-dorei-5-1-36-D4_cluster_1_3585780-3614197.1	bgcGroup167	Bacteroides-dorei-5-1-36-D4	False	False	False	False	False	False	False	False	False	False	False	False	False	False	False	False	False	False	False	True	True	False	False	False	False	False	False	False	False	False	False	False	False	False	False	False	False	False	False	False	False	False	False	False	False	False	False
Bacteroides-dorei-5-1-36-D4_cluster_1_3727267-3758422.1	bgcGroup185	Bacteroides-dorei-5-1-36-D4	False	False	False	False	False	False	False	False	False	False	False	False	False	False	False	False	False	False	False	False	False	False	False	False	False	False	False	False	False	False	False	False	False	False	False	False	False	False	False	False	False	False	False	False	False	False	False
Bacteroides-dorei-5-1-36-D4_cluster_1_3760174-3769442.1	bgcGroup81	Bacteroides-dorei-5-1-36-D4	False	False	False	False	False	False	False	False	False	False	False	False	False	False	False	False	False	False	False	False	False	False	False	False	False	False	False	False	False	False	False	False	False	False	False	False	False	False	False	False	False	False	False	False	False	False	False
Bacteroides-dorei-5-1-36-D4_cluster_1_3897435-3907016.1	bgcGroup221	Bacteroides-dorei-5-1-36-D4	False	False	False	False	False	False	False	False	False	False	False	False	False	False	False	False	False	False	False	False	False	False	False	False	False	False	False	False	False	False	False	False	False	False	False	False	False	False	False	False	False	False	False	False	False	False	False
Bacteroides-dorei-5-1-36-D4_cluster_1_4031495-4047308.1	bgcGroup174	Bacteroides-dorei-5-1-36-D4	False	False	False	False	False	False	False	False	False	False	False	False	False	False	False	False	False	False	False	False	False	False	False	False	False	False	False	False	False	False	False	False	False	False	False	False	False	False	False	False	False	False	False	False	False	False	False
Bacteroides-dorei-5-1-36-D4_cluster_1_4325366-4347419.1	bgcGroup128	Bacteroides-dorei-5-1-36-D4	False	False	False	False	False	False	False	False	False	False	False	False	False	False	False	False	False	False	False	False	False	False	False	False	False	False	False	False	False	False	False	False	False	False	False	False	False	False	False	False	False	False	False	False	False	False	False
Bacteroides-dorei-5-1-36-D4_cluster_1_4590372-4608451.1	bgcGroup180	Bacteroides-dorei-5-1-36-D4	False	False	False	False	False	False	False	False	False	False	False	False	False	False	False	False	False	False	False	False	False	False	False	False	False	False	False	False	False	False	False	False	False	False	False	False	False	False	False	False	False	False	False	False	False	False	False
Bacteroides-dorei-5-1-36-D4_cluster_1_5091778-5113997.1	bgcGroup76	Bacteroides-dorei-5-1-36-D4	False	False	False	False	False	False	False	False	False	False	False	False	False	False	False	False	False	False	False	False	False	False	False	False	False	False	False	False	False	False	False	False	False	False	False	False	False	False	False	False	False	False	False	False	False	False	False
Bacteroides-dorei-5-1-36-D4_cluster_1_5119700-5164128.1	bgcGroup144	Bacteroides-dorei-5-1-36-D4	False	False	False	False	False	False	False	False	False	False	False	False	False	False	False	False	False	False	False	False	False	False	False	False	False	False	False	False	False	False	False	False	False	False	False	False	False	False	False	False	False	False	False	False	False	False	False
Bacteroides-dorei-5-1-36-D4_cluster_1_5201649-5234035.1	bgcGroup95	Bacteroides-dorei-5-1-36-D4	False	False	False	False	False	False	False	False	False	False	False	False	True	False	False	False	True	False	False	False	False	False	False	True	False	False	False	False	False	False	False	False	False	False	False	False	False	False	False	False	False	True	False	False	False	False	False
Bacteroides-dorei-5-1-36-D4_cluster_1_5425272-5427823.1	bgcGroup83	Bacteroides-dorei-5-1-36-D4	False	False	False	False	False	False	False	False	False	False	False	False	False	False	False	False	False	False	False	False	False	False	False	False	False	False	False	False	False	False	False	False	False	False	False	False	False	False	False	False	False	False	False	False	False	False	False
Bacteroides-dorei-5-1-36-D4_cluster_2_21807-74680.1	bgcGroup167	Bacteroides-dorei-5-1-36-D4	False	False	False	False	False	False	False	False	False	False	False	False	False	False	False	False	False	False	False	False	False	False	False	False	False	False	False	False	False	False	False	False	False	False	False	False	False	False	False	False	False	False	False	False	False	False	False
Bacteroides-dorei-DSM-17855_cluster_1_1254084-1258605.1	bgcGroup172	Bacteroides-dorei-DSM-17855	False	False	False	False	False	False	False	False	False	False	False	False	False	False	False	False	False	False	False	False	False	False	False	False	False	False	False	False	False	False	False	False	False	False	False	False	False	False	False	False	False	False	False	False	False	False	False
Bacteroides-dorei-DSM-17855_cluster_1_1426362-1453165.1	bgcGroup118	Bacteroides-dorei-DSM-17855	False	False	False	False	False	False	False	False	False	True	True	True	True	False	True	False	True	False	True	False	False	True	True	True	False	False	False	False	False	False	False	False	False	False	False	False	False	False	False	False	False	True	False	False	False	False	False
Bacteroides-dorei-DSM-17855_cluster_1_1500261-1517591.1	bgcGroup83	Bacteroides-dorei-DSM-17855	False	False	False	False	False	False	False	False	False	False	False	False	False	False	False	False	False	False	False	False	False	False	False	False	False	False	False	False	False	False	False	False	False	False	False	False	False	False	False	False	False	False	False	False	False	False	False
Bacteroides-dorei-DSM-17855_cluster_1_1744029-1751622.1	bgcGroup4	Bacteroides-dorei-DSM-17855	False	False	False	False	False	False	False	False	False	False	False	False	False	False	False	False	False	False	False	False	False	False	False	False	False	False	False	False	False	False	False	False	False	False	False	False	False	False	False	False	False	False	False	False	False	False	False
Bacteroides-dorei-DSM-17855_cluster_1_1759496-1760873.1	bgcGroup2	Bacteroides-dorei-DSM-17855	False	False	False	False	False	False	False	False	False	False	False	False	False	False	False	False	False	False	False	False	False	False	False	False	False	False	False	False	False	False	False	False	False	False	False	False	False	False	False	False	False	False	False	False	False	False	False
Bacteroides-dorei-DSM-17855_cluster_1_3026925-3068967.1	bgcGroup198	Bacteroides-dorei-DSM-17855	False	True	False	False	False	False	False	False	False	False	False	False	False	False	False	False	False	False	False	False	False	False	False	False	False	False	False	False	False	False	False	False	False	False	False	False	False	False	True	True	True	False	False	False	False	False	False
Bacteroides-dorei-DSM-17855_cluster_1_3290873-3314487.1	bgcGroup157	Bacteroides-dorei-DSM-17855	False	False	False	False	False	False	False	False	False	False	False	False	False	False	False	False	False	False	False	False	True	False	False	False	False	True	False	False	False	False	False	False	False	False	False	False	False	False	False	False	False	False	False	False	False	False	False
Bacteroides-dorei-DSM-17855_cluster_1_3318401-3320630.1	bgcGroup34	Bacteroides-dorei-DSM-17855	False	False	False	False	False	False	False	False	False	False	False	False	False	False	False	False	False	False	False	False	False	False	False	False	False	False	False	False	False	False	False	False	False	False	False	False	False	False	False	False	False	False	False	False	False	False	False
Bacteroides-dorei-DSM-17855_cluster_1_3405371-3420182.1	bgcGroup83	Bacteroides-dorei-DSM-17855	False	False	False	False	False	False	False	False	False	False	False	False	False	False	False	False	False	False	False	False	False	False	False	False	False	False	False	False	False	False	False	False	False	False	False	False	False	False	False	False	False	False	False	False	False	False	False
Bacteroides-dorei-DSM-17855_cluster_1_3601415-3629604.1	bgcGroup167	Bacteroides-dorei-DSM-17855	False	False	False	False	False	False	False	False	False	False	False	False	False	False	False	False	False	False	False	False	False	False	False	False	False	False	False	False	False	False	False	False	False	False	False	False	False	False	False	False	False	False	False	False	False	False	False
Bacteroides-dorei-DSM-17855_cluster_1_3677990-3716875.1	bgcGroup185	Bacteroides-dorei-DSM-17855	False	False	False	False	False	False	False	False	False	False	False	False	False	False	False	False	False	False	False	False	False	False	False	False	False	False	False	False	False	False	False	False	False	False	False	False	False	False	False	False	False	False	False	False	False	False	False
Bacteroides-dorei-DSM-17855_cluster_1_3721044-3727890.1	bgcGroup81	Bacteroides-dorei-DSM-17855	False	False	False	False	False	False	False	False	False	False	False	False	False	False	False	False	False	False	False	False	False	False	False	False	False	False	False	False	False	False	False	False	False	False	False	False	False	False	False	False	False	False	False	False	False	False	False
Bacteroides-dorei-DSM-17855_cluster_1_3858018-3867599.1	bgcGroup221	Bacteroides-dorei-DSM-17855	False	False	False	False	False	False	False	False	False	False	False	False	False	False	False	False	False	False	False	False	False	False	False	False	False	False	False	False	False	False	False	False	False	False	False	False	False	False	False	False	False	False	False	False	False	False	False
Bacteroides-dorei-DSM-17855_cluster_1_3993792-4005906.1	bgcGroup172	Bacteroides-dorei-DSM-17855	False	False	False	False	False	False	False	False	False	False	False	False	False	False	False	False	False	False	False	False	False	False	False	False	False	False	False	False	False	False	False	False	False	False	False	False	False	False	False	False	False	False	False	False	False	False	False
Bacteroides-dorei-DSM-17855_cluster_1_4461128-4489923.1	bgcGroup128	Bacteroides-dorei-DSM-17855	False	False	False	False	False	False	False	False	False	False	False	False	False	False	False	False	False	False	False	False	False	False	False	False	False	False	False	False	False	False	False	False	False	False	False	False	False	False	False	False	False	False	False	False	False	False	False
Bacteroides-dorei-DSM-17855_cluster_1_4722598-4739128.1	bgcGroup180	Bacteroides-dorei-DSM-17855	False	False	False	False	False	False	False	False	False	False	False	False	False	False	False	False	False	False	False	False	False	False	False	False	False	False	False	False	False	False	False	False	False	False	False	False	False	False	False	False	False	False	False	False	False	False	False
Bacteroides-dorei-DSM-17855_cluster_1_4774381-4775485.1	bgcGroup101	Bacteroides-dorei-DSM-17855	False	False	False	False	False	False	False	False	False	False	False	False	False	False	False	False	False	False	False	False	False	False	False	False	False	False	False	False	False	False	False	False	False	False	False	False	False	False	False	False	False	False	False	False	False	False	False
Bacteroides-dorei-DSM-17855_cluster_1_4777898-4785020.1	bgcGroup121	Bacteroides-dorei-DSM-17855	False	False	False	False	False	False	False	False	False	True	False	True	True	False	True	False	True	False	True	False	False	False	True	True	False	False	False	False	False	False	False	False	False	False	False	False	False	False	False	False	False	True	False	False	False	False	False
Bacteroides-dorei-DSM-17855_cluster_1_5261398-5282623.1	bgcGroup128	Bacteroides-dorei-DSM-17855	False	False	False	False	False	False	False	False	False	False	False	False	False	False	False	False	False	False	False	False	False	False	False	False	False	False	False	False	False	False	False	False	False	False	False	False	False	False	False	False	False	False	False	False	False	False	False
Bacteroides-dorei-DSM-17855_cluster_1_5294052-5338509.1	bgcGroup144	Bacteroides-dorei-DSM-17855	False	False	False	False	False	False	False	False	False	False	False	False	False	False	False	False	False	False	False	False	False	False	False	False	False	False	False	False	False	False	False	False	False	False	False	False	False	False	False	False	False	False	False	False	False	False	False
Bacteroides-dorei-DSM-17855_cluster_1_5377099-5394517.1	bgcGroup171	Bacteroides-dorei-DSM-17855	False	False	False	False	False	False	False	False	False	False	False	False	False	False	False	False	False	False	False	False	False	False	False	False	False	False	False	False	False	False	False	False	False	False	False	False	False	False	False	False	False	False	False	False	False	False	False
Bacteroides-dorei-DSM-17855_cluster_1_5541392-5545036.1	bgcGroup83	Bacteroides-dorei-DSM-17855	False	False	False	False	False	False	False	False	False	False	False	False	False	False	False	False	False	False	False	False	False	False	False	False	False	False	False	False	False	False	False	False	False	False	False	False	False	False	False	False	False	False	False	False	False	False	False
Bacteroides-eggerthii-DSM-20697_cluster_1_1886613-1903306.1	bgcGroup155	Bacteroides-eggerthii-DSM-20697	False	False	False	False	False	False	False	False	False	False	False	False	False	False	False	False	False	False	False	False	False	False	False	False	False	False	False	False	False	False	False	False	False	False	False	False	False	False	False	False	False	False	False	False	False	False	False
Bacteroides-eggerthii-DSM-20697_cluster_1_2250499-2281171.1	bgcGroup95	Bacteroides-eggerthii-DSM-20697	False	False	False	False	False	False	False	False	False	False	False	True	True	False	True	False	True	False	False	False	True	False	False	True	False	True	False	False	False	False	False	False	False	False	False	False	False	False	False	False	False	False	False	False	False	False	False
Bacteroides-eggerthii-DSM-20697_cluster_1_2412964-2433893.1	bgcGroup154	Bacteroides-eggerthii-DSM-20697	False	False	False	False	False	False	False	False	False	False	False	False	False	False	False	False	False	False	False	False	False	False	False	False	False	False	False	True	True	True	False	False	False	False	False	False	False	False	False	False	False	False	False	False	False	False	False
Bacteroides-eggerthii-DSM-20697_cluster_1_2487611-2503361.1	bgcGroup221	Bacteroides-eggerthii-DSM-20697	False	False	False	False	False	False	False	False	False	False	False	False	False	False	False	False	False	False	False	False	False	False	False	False	False	False	False	False	False	False	False	False	False	False	False	False	False	False	False	False	False	False	False	False	False	False	False
Bacteroides-eggerthii-DSM-20697_cluster_1_2508283-2537089.1	bgcGroup187	Bacteroides-eggerthii-DSM-20697	False	False	False	False	False	False	False	False	False	False	False	False	False	False	False	False	False	False	False	False	False	False	False	False	False	False	False	False	False	False	False	False	False	False	False	False	False	False	False	False	False	False	False	False	False	False	False
Bacteroides-eggerthii-DSM-20697_cluster_1_2599883-2638929.1	bgcGroup77	Bacteroides-eggerthii-DSM-20697	False	False	False	False	False	False	False	False	False	False	False	False	False	False	False	False	False	False	False	False	False	False	False	False	False	False	False	False	False	False	False	False	False	False	False	False	False	False	False	False	False	False	False	False	False	False	False
Bacteroides-eggerthii-DSM-20697_cluster_1_2663468-2704671.1	bgcGroup79	Bacteroides-eggerthii-DSM-20697	False	False	False	False	False	False	False	False	False	False	False	False	False	False	False	False	False	False	False	False	False	False	False	False	False	False	False	False	False	False	False	False	False	False	False	False	False	False	False	False	False	False	False	False	False	False	False
Bacteroides-eggerthii-DSM-20697_cluster_1_2981037-3009151.1	bgcGroup127	Bacteroides-eggerthii-DSM-20697	False	False	False	False	False	False	False	False	False	False	False	False	False	False	False	False	False	False	False	False	False	False	False	False	False	False	False	False	False	False	False	False	False	False	False	False	False	False	False	False	False	False	False	False	False	False	False
Bacteroides-eggerthii-DSM-20697_cluster_1_3135959-3160570.1	bgcGroup168	Bacteroides-eggerthii-DSM-20697	False	False	False	False	False	False	False	False	False	False	False	False	False	False	False	False	False	False	False	False	False	False	False	False	False	False	False	False	False	False	False	False	False	False	False	False	False	False	False	False	False	False	False	False	False	False	False
Bacteroides-eggerthii-DSM-20697_cluster_1_3391653-3408588.1	bgcGroup103	Bacteroides-eggerthii-DSM-20697	False	False	False	False	True	False	False	False	False	False	False	False	False	False	False	False	False	False	False	False	False	False	False	False	False	False	False	False	False	False	False	False	False	False	False	False	False	False	False	False	False	False	False	False	False	False	False
Bacteroides-eggerthii-DSM-20697_cluster_1_813651-830157.1	bgcGroup190	Bacteroides-eggerthii-DSM-20697	False	False	False	False	False	False	False	False	True	False	False	False	False	False	False	False	False	False	False	False	False	False	False	False	False	False	False	False	False	False	False	False	False	False	False	False	False	False	False	False	False	False	False	False	False	False	False
Bacteroides-eggerthii-DSM-20697_cluster_1_99873-124012.1	bgcGroup120	Bacteroides-eggerthii-DSM-20697	False	False	False	False	False	False	False	False	False	True	False	True	True	False	False	False	True	False	False	False	True	False	False	True	False	True	False	False	False	False	False	False	False	False	False	False	False	False	False	False	False	False	False	False	False	False	False
Bacteroides-finegoldii-DSM-17565_cluster_1_1223405-1233084.1	bgcGroup174	Bacteroides-finegoldii-DSM-17565	False	False	False	False	False	False	False	False	False	False	False	False	False	False	False	False	False	False	False	False	False	False	False	False	False	False	False	False	False	False	False	False	False	False	False	False	False	False	False	False	False	False	False	False	False	False	False
Bacteroides-finegoldii-DSM-17565_cluster_1_2366615-2373106.1	bgcGroup73	Bacteroides-finegoldii-DSM-17565	False	False	False	False	False	False	False	False	False	False	False	False	False	False	False	False	False	False	False	False	False	False	False	False	False	False	False	False	False	False	False	False	False	False	False	False	False	False	False	False	False	False	False	False	False	False	False
Bacteroides-finegoldii-DSM-17565_cluster_1_2854573-2879125.1	bgcGroup163	Bacteroides-finegoldii-DSM-17565	False	False	False	False	False	False	False	False	False	False	False	False	False	False	False	False	False	False	False	False	True	False	False	False	False	False	False	False	False	False	False	False	False	False	False	False	False	False	False	False	False	False	False	False	False	False	False
Bacteroides-finegoldii-DSM-17565_cluster_1_3078215-3080144.1	bgcGroup20	Bacteroides-finegoldii-DSM-17565	False	False	False	False	False	False	False	False	False	False	False	False	False	False	False	False	False	False	False	False	True	False	False	False	False	False	False	False	False	False	False	False	False	False	False	False	False	False	False	False	False	False	False	False	False	False	False
Bacteroides-finegoldii-DSM-17565_cluster_1_3081003-3109991.1	bgcGroup94	Bacteroides-finegoldii-DSM-17565	False	False	False	False	False	False	False	False	False	False	False	False	False	False	False	False	False	False	False	False	True	False	False	False	False	False	False	False	False	False	False	False	False	False	False	False	False	False	False	False	False	False	False	False	False	False	False
Bacteroides-finegoldii-DSM-17565_cluster_1_3379474-3407912.1	bgcGroup164	Bacteroides-finegoldii-DSM-17565	False	False	False	False	False	False	False	False	False	False	False	False	False	False	False	False	False	False	False	False	False	False	False	False	False	False	False	False	False	False	False	False	False	False	False	False	False	False	False	False	False	False	False	False	False	False	False
Bacteroides-finegoldii-DSM-17565_cluster_1_3443498-3447048.1	bgcGroup178	Bacteroides-finegoldii-DSM-17565	False	False	False	False	False	False	False	False	False	False	False	False	False	False	False	False	False	False	False	False	False	False	False	False	False	False	False	False	False	False	False	False	False	False	False	False	False	False	False	False	False	False	False	False	False	False	False
Bacteroides-finegoldii-DSM-17565_cluster_1_3449207-3452955.1	bgcGroup102	Bacteroides-finegoldii-DSM-17565	False	False	False	False	False	False	False	False	False	False	False	False	False	False	False	False	False	False	False	False	False	False	False	False	False	False	False	False	False	False	False	False	False	False	False	False	False	False	False	False	False	False	False	False	False	False	False
Bacteroides-finegoldii-DSM-17565_cluster_1_538268-544048.1	bgcGroup170	Bacteroides-finegoldii-DSM-17565	False	False	False	False	False	False	False	False	False	False	False	False	False	False	False	False	False	False	False	False	False	False	False	False	False	False	False	False	False	False	False	False	False	False	False	False	False	False	False	False	False	False	False	False	False	False	False
Bacteroides-finegoldii-DSM-17565_cluster_1_546107-571226.1	bgcGroup83	Bacteroides-finegoldii-DSM-17565	False	False	False	False	False	False	False	False	True	False	False	False	False	False	False	False	False	False	False	False	False	False	False	False	False	False	False	False	False	False	False	False	False	False	False	False	False	False	False	False	False	False	False	False	False	False	False
Bacteroides-finegoldii-DSM-17565_cluster_2_27449-28470.1	bgcGroup59	Bacteroides-finegoldii-DSM-17565	False	False	False	False	False	False	False	False	False	False	False	False	False	False	False	False	False	False	False	False	False	False	False	False	False	False	False	False	False	False	False	False	False	False	False	False	False	False	False	False	False	False	False	False	False	False	False
Bacteroides-fragilis-2-1-16_cluster_1_1040081-1049797.1	bgcGroup190	Bacteroides-fragilis-2-1-16	False	False	False	False	False	False	False	False	True	False	False	False	False	False	False	False	False	False	False	False	False	False	False	False	False	False	False	False	False	False	False	False	False	False	False	False	False	False	False	False	False	False	False	False	False	False	False
Bacteroides-fragilis-2-1-16_cluster_1_1717678-1734466.1	bgcGroup120	Bacteroides-fragilis-2-1-16	False	False	False	False	False	False	False	False	False	True	False	True	True	False	True	False	True	False	True	False	False	False	False	True	False	False	False	False	False	False	False	False	False	False	False	False	False	False	False	False	False	True	False	False	False	False	False
Bacteroides-fragilis-2-1-16_cluster_1_1736902-1737904.1	bgcGroup197	Bacteroides-fragilis-2-1-16	False	False	False	False	False	False	False	False	False	False	False	False	False	False	False	False	False	False	False	False	False	False	False	False	False	False	False	False	False	False	False	False	False	False	False	False	False	False	False	False	False	False	False	False	False	False	False
Bacteroides-fragilis-2-1-16_cluster_1_1745461-1764350.1	bgcGroup33	Bacteroides-fragilis-2-1-16	False	False	False	False	False	False	False	False	False	False	False	False	False	False	False	False	False	False	False	False	False	False	False	False	False	False	False	False	False	False	False	False	False	False	False	False	False	False	False	False	False	False	False	False	False	False	False
Bacteroides-fragilis-2-1-16_cluster_1_2070425-2097356.1	bgcGroup160	Bacteroides-fragilis-2-1-16	False	False	False	False	False	False	False	False	False	False	False	False	False	False	False	False	False	False	False	False	False	False	False	False	False	False	False	False	False	False	False	False	False	False	False	False	False	False	False	False	False	False	False	False	False	False	False
Bacteroides-fragilis-2-1-16_cluster_1_2341766-2366539.1	bgcGroup120	Bacteroides-fragilis-2-1-16	False	False	False	False	False	False	False	False	False	True	False	True	True	False	True	False	True	False	True	False	True	False	False	True	False	False	False	False	False	False	False	False	False	False	False	False	False	False	False	False	False	True	False	False	False	False	False
Bacteroides-fragilis-2-1-16_cluster_1_235074-255845.1	bgcGroup83	Bacteroides-fragilis-2-1-16	False	False	False	False	False	False	False	False	False	False	False	False	False	False	False	False	False	False	False	False	False	False	False	False	False	False	False	False	False	False	False	False	False	False	False	False	False	False	False	False	False	False	False	False	False	False	False
Bacteroides-fragilis-2-1-16_cluster_1_2450627-2472417.1	bgcGroup133	Bacteroides-fragilis-2-1-16	False	False	False	False	False	False	False	False	False	False	False	False	False	False	False	False	False	False	False	True	True	False	False	False	False	True	False	False	False	False	False	False	False	False	False	False	False	False	False	False	False	False	False	False	False	False	False
Bacteroides-fragilis-2-1-16_cluster_1_2642585-2644255.1	bgcGroup54	Bacteroides-fragilis-2-1-16	False	False	False	False	False	False	False	False	False	False	False	False	False	False	False	False	False	False	False	False	False	False	False	False	False	False	False	False	False	False	False	False	False	False	False	False	False	False	False	False	False	False	False	False	False	False	False
Bacteroides-fragilis-2-1-16_cluster_1_2791081-2825209.1	bgcGroup161	Bacteroides-fragilis-2-1-16	False	False	False	False	False	False	False	False	False	False	False	False	True	False	False	False	False	False	False	False	True	False	False	True	False	False	False	False	False	False	False	False	False	False	False	False	False	False	False	False	False	True	False	False	False	False	False
Bacteroides-fragilis-2-1-16_cluster_1_2967010-2989607.1	bgcGroup186	Bacteroides-fragilis-2-1-16	False	False	False	False	False	False	False	False	False	False	False	False	False	False	False	False	False	False	False	False	False	False	False	False	False	False	False	False	False	False	False	False	False	False	False	False	False	False	False	False	False	False	False	False	False	False	False
Bacteroides-fragilis-2-1-16_cluster_1_3866757-3890335.1	bgcGroup127	Bacteroides-fragilis-2-1-16	False	False	False	False	False	False	False	False	False	False	False	False	False	False	False	False	False	False	False	False	True	False	False	False	False	True	False	False	False	False	False	False	False	False	False	False	False	False	False	False	False	False	False	False	False	False	False
Bacteroides-fragilis-2-1-16_cluster_1_4108214-4125427.1	bgcGroup168	Bacteroides-fragilis-2-1-16	False	False	False	False	False	False	False	False	False	False	False	False	False	False	False	False	False	False	False	False	False	False	False	False	False	False	False	False	False	False	False	False	False	False	False	False	False	False	False	False	False	False	False	False	False	False	False
Bacteroides-fragilis-2-1-16_cluster_1_4947921-4975528.1	bgcGroup127	Bacteroides-fragilis-2-1-16	False	False	False	False	False	False	False	False	False	False	False	False	False	False	False	False	False	False	False	False	True	False	False	False	False	True	False	False	False	False	False	False	False	False	False	False	False	False	False	False	False	False	False	False	False	False	False
Bacteroides-fragilis-2-1-16_cluster_1_589546-599252.1	bgcGroup49	Bacteroides-fragilis-2-1-16	False	False	False	False	False	False	False	False	False	False	False	False	False	False	False	False	False	False	False	False	False	False	False	False	False	False	False	False	False	False	False	False	False	False	False	False	False	False	False	False	False	False	False	False	False	False	False
Bacteroides-fragilis-2-1-16_cluster_1_606832-610820.1	bgcGroup141	Bacteroides-fragilis-2-1-16	False	False	False	False	False	False	False	False	False	False	False	False	False	False	False	False	False	False	False	False	False	False	False	False	False	False	False	False	False	False	False	False	False	False	False	False	False	False	False	False	False	False	False	False	False	False	False
Bacteroides-fragilis-2-1-16_cluster_1_69462-94307.1	bgcGroup103	Bacteroides-fragilis-2-1-16	False	False	False	False	True	False	False	False	False	False	False	False	False	False	False	False	False	False	False	False	False	False	False	False	False	False	False	False	False	False	False	False	False	False	False	False	False	False	False	False	False	False	False	False	False	False	False
Bacteroides-fragilis-2-1-16_cluster_1_750949-760291.1	bgcGroup107	Bacteroides-fragilis-2-1-16	False	False	False	False	False	False	False	False	False	False	False	False	False	False	False	False	False	False	False	False	False	False	False	False	False	False	False	False	False	False	False	False	False	False	False	False	False	False	False	False	False	False	False	False	False	False	False
Bacteroides-fragilis-2-1-16_cluster_1_858390-868055.1	bgcGroup176	Bacteroides-fragilis-2-1-16	False	False	False	False	False	False	False	False	False	False	False	False	False	False	False	False	False	False	False	False	False	False	False	False	False	False	False	False	False	False	False	False	False	False	False	False	False	False	False	False	False	False	False	False	False	False	False
Bacteroides-fragilis-2-1-16_cluster_2_0-10486.1	bgcGroup167	Bacteroides-fragilis-2-1-16	False	False	False	False	False	False	False	False	False	False	False	False	False	False	False	False	False	False	False	False	False	False	False	False	False	False	False	False	False	False	False	False	False	False	False	False	False	False	False	False	False	False	False	False	False	False	False
Bacteroides-fragilis-2-1-16_cluster_2_57114-59902.1	bgcGroup34	Bacteroides-fragilis-2-1-16	False	False	False	False	False	False	False	False	False	False	False	False	False	False	False	False	False	False	False	False	False	False	False	False	False	False	False	False	False	False	False	False	False	False	False	False	False	False	False	False	False	False	False	False	False	False	False
Bacteroides-fragilis-2-1-16_cluster_2_82436-97993.1	bgcGroup163	Bacteroides-fragilis-2-1-16	False	False	False	False	False	False	False	False	False	False	False	False	False	False	False	False	False	False	False	False	False	False	False	False	False	True	False	False	False	False	False	False	False	False	False	False	False	False	False	False	False	False	False	False	False	False	False
Bacteroides-fragilis-3-1-12_cluster_1_1104522-1106662.1	bgcGroup189	Bacteroides-fragilis-3-1-12	False	False	False	False	False	False	False	False	False	False	False	False	False	False	False	False	False	False	False	False	False	False	False	False	False	False	False	False	False	False	False	False	False	False	False	False	False	False	False	False	False	False	False	False	False	False	False
Bacteroides-fragilis-3-1-12_cluster_1_1129950-1156187.1	bgcGroup83	Bacteroides-fragilis-3-1-12	False	False	False	False	False	False	False	False	False	False	False	False	False	False	False	False	False	False	False	False	False	False	False	False	False	False	False	False	False	False	False	False	False	False	False	False	False	False	False	False	False	False	False	False	False	False	False
Bacteroides-fragilis-3-1-12_cluster_1_1667070-1672318.1	bgcGroup229	Bacteroides-fragilis-3-1-12	False	False	False	False	False	False	False	False	False	False	False	False	False	False	False	False	False	False	False	False	False	False	False	False	False	False	False	False	False	False	False	False	False	False	False	False	False	False	False	False	False	False	False	False	False	False	False
Bacteroides-fragilis-3-1-12_cluster_1_1889425-1914921.1	bgcGroup120	Bacteroides-fragilis-3-1-12	False	False	False	False	False	False	False	False	False	False	False	True	True	False	True	False	True	False	False	False	True	False	False	True	False	False	False	False	False	False	False	False	False	False	False	False	False	False	False	False	False	True	False	False	False	False	False
Bacteroides-fragilis-3-1-12_cluster_1_1931558-1937797.1	bgcGroup30	Bacteroides-fragilis-3-1-12	False	False	False	False	False	False	False	False	False	False	False	False	False	False	False	False	False	False	False	False	False	False	False	False	False	False	False	False	False	False	False	False	False	False	False	False	False	False	False	False	False	False	False	False	False	False	False
Bacteroides-fragilis-3-1-12_cluster_1_2238277-2261609.1	bgcGroup160	Bacteroides-fragilis-3-1-12	False	False	False	False	False	False	False	False	False	False	False	False	False	False	False	False	False	False	False	False	False	False	False	False	False	False	False	False	False	False	False	False	False	False	False	False	False	False	False	False	False	False	False	False	False	False	False
Bacteroides-fragilis-3-1-12_cluster_1_2521163-2539509.1	bgcGroup154	Bacteroides-fragilis-3-1-12	False	False	False	False	False	False	False	False	False	False	False	False	True	False	False	False	False	False	False	False	False	False	False	False	False	False	False	False	False	False	False	False	False	False	False	False	False	False	False	False	False	True	False	False	False	False	False
Bacteroides-fragilis-3-1-12_cluster_1_2733636-2759190.1	bgcGroup127	Bacteroides-fragilis-3-1-12	False	False	False	False	False	False	False	False	False	False	False	False	False	False	False	False	False	False	False	False	True	False	False	False	False	True	False	False	False	False	False	False	False	False	False	False	False	False	False	False	False	False	False	False	False	False	False
Bacteroides-fragilis-3-1-12_cluster_1_288010-306198.1	bgcGroup83	Bacteroides-fragilis-3-1-12	False	False	False	False	False	False	False	False	False	False	False	False	False	False	False	False	False	False	False	False	False	False	False	False	False	False	False	False	False	False	False	False	False	False	False	False	False	False	False	False	False	False	False	False	False	False	False
Bacteroides-fragilis-3-1-12_cluster_1_2910103-2913693.1	bgcGroup199	Bacteroides-fragilis-3-1-12	False	False	False	False	False	False	False	False	False	False	False	False	False	False	False	False	False	False	False	False	False	False	False	False	False	False	False	False	False	False	False	False	False	False	False	False	False	False	True	True	True	False	False	False	False	False	False
Bacteroides-fragilis-3-1-12_cluster_1_2922465-2926559.1	bgcGroup54	Bacteroides-fragilis-3-1-12	False	False	False	False	False	False	False	False	False	False	False	False	False	False	False	False	False	False	False	False	False	False	False	False	False	False	False	False	False	False	False	False	False	False	False	False	False	False	False	False	False	False	False	False	False	False	False
Bacteroides-fragilis-3-1-12_cluster_1_3058050-3093238.1	bgcGroup161	Bacteroides-fragilis-3-1-12	False	False	False	False	False	False	False	False	False	False	False	False	False	False	False	False	False	False	False	False	True	False	False	False	False	False	False	False	False	False	False	False	False	False	False	False	False	False	False	False	False	False	False	False	False	False	False
Bacteroides-fragilis-3-1-12_cluster_1_3352964-3360770.1	bgcGroup85	Bacteroides-fragilis-3-1-12	False	False	False	False	False	False	False	False	False	False	False	False	False	False	False	False	False	False	False	False	False	False	False	False	False	False	False	False	False	False	False	False	False	False	False	False	False	False	False	False	False	False	False	False	False	False	False
Bacteroides-fragilis-3-1-12_cluster_1_4070694-4106095.1	bgcGroup87	Bacteroides-fragilis-3-1-12	False	False	False	False	False	False	False	False	False	False	False	False	False	False	False	False	False	False	False	False	True	False	False	False	False	True	False	False	False	False	False	False	False	False	False	False	False	False	False	False	False	False	False	False	False	False	False
Bacteroides-fragilis-3-1-12_cluster_1_4110071-4111106.1	bgcGroup131	Bacteroides-fragilis-3-1-12	False	False	False	False	False	False	False	False	False	False	False	False	False	False	False	False	False	False	False	False	False	False	False	False	False	True	False	False	False	False	False	False	False	False	False	False	False	False	False	False	False	False	False	False	False	False	False
Bacteroides-fragilis-3-1-12_cluster_1_4335005-4352232.1	bgcGroup168	Bacteroides-fragilis-3-1-12	False	False	False	False	False	False	False	False	False	False	False	False	False	False	False	False	False	False	False	False	False	False	False	False	False	False	False	False	False	False	False	False	False	False	False	False	False	False	False	False	False	False	False	False	False	False	False
Bacteroides-fragilis-3-1-12_cluster_1_4610401-4630888.1	bgcGroup154	Bacteroides-fragilis-3-1-12	False	False	False	False	False	False	False	False	False	False	False	False	False	False	False	False	False	False	False	False	False	False	False	False	False	False	False	False	False	False	False	False	False	False	False	False	False	False	False	False	False	False	False	False	False	False	False
Bacteroides-fragilis-3-1-12_cluster_1_5248160-5275953.1	bgcGroup127	Bacteroides-fragilis-3-1-12	False	False	False	False	False	False	False	False	False	False	False	False	False	False	False	False	False	False	False	False	False	False	False	False	False	False	False	False	False	False	False	False	False	False	False	False	False	False	False	False	False	False	False	False	False	False	False
Bacteroides-fragilis-3-1-12_cluster_1_72756-101123.1	bgcGroup121	Bacteroides-fragilis-3-1-12	False	True	False	False	False	False	False	False	False	True	False	True	True	False	True	False	True	False	True	False	True	False	False	True	False	False	False	False	False	False	False	False	False	False	False	False	False	False	False	False	False	True	False	False	False	False	False
Bacteroides-fragilis-3-1-12_cluster_1_795794-801075.1	bgcGroup107	Bacteroides-fragilis-3-1-12	False	False	False	False	False	False	False	False	False	False	False	False	False	False	False	False	False	False	False	False	False	False	False	False	False	False	False	False	False	False	False	False	False	False	False	False	False	False	False	False	False	False	False	False	False	False	False
Bacteroides-fragilis-3-1-12_cluster_1_803670-804444.1	bgcGroup170	Bacteroides-fragilis-3-1-12	False	False	False	False	False	False	False	False	False	False	False	False	False	False	False	False	False	False	False	False	False	False	False	False	False	False	False	False	False	False	False	False	False	False	False	False	False	False	False	False	False	False	False	False	False	False	False
Bacteroides-intestinalis-DSM-17393_cluster_1_1030108-1048851.1	bgcGroup190	Bacteroides-intestinalis-DSM-17393	False	False	False	False	False	False	False	False	False	False	False	False	False	False	False	False	False	False	False	False	False	False	False	False	False	False	False	False	False	False	False	False	False	False	False	False	False	False	False	False	False	False	False	False	False	False	False
Bacteroides-intestinalis-DSM-17393_cluster_1_1773320-1776596.1	bgcGroup172	Bacteroides-intestinalis-DSM-17393	False	False	False	False	False	False	False	False	False	False	False	False	False	False	False	False	False	False	False	False	False	False	False	False	False	False	False	False	False	False	False	False	False	False	False	False	False	False	False	False	False	False	False	False	False	False	False
Bacteroides-intestinalis-DSM-17393_cluster_1_1778408-1779446.1	bgcGroup98	Bacteroides-intestinalis-DSM-17393	False	False	False	False	False	False	False	False	False	False	False	False	False	False	False	False	False	False	False	False	False	False	False	False	False	False	False	False	False	False	False	False	False	False	False	False	False	False	False	False	False	False	False	False	False	False	False
Bacteroides-intestinalis-DSM-17393_cluster_1_1779937-1783401.1	bgcGroup174	Bacteroides-intestinalis-DSM-17393	False	False	False	False	False	False	False	False	False	False	False	False	False	False	False	False	False	False	False	False	False	False	False	False	False	False	False	False	False	False	False	False	False	False	False	False	False	False	False	False	False	False	False	False	False	False	False
Bacteroides-intestinalis-DSM-17393_cluster_1_2599129-2621547.1	bgcGroup118	Bacteroides-intestinalis-DSM-17393	False	False	False	False	False	False	False	False	False	True	True	True	True	False	True	False	True	False	True	False	False	True	True	True	False	False	False	False	False	False	False	False	False	False	False	False	False	False	False	False	False	True	False	False	False	False	False
Bacteroides-intestinalis-DSM-17393_cluster_1_285983-291260.1	bgcGroup83	Bacteroides-intestinalis-DSM-17393	False	False	False	False	False	False	False	False	False	False	False	False	False	False	False	False	False	False	False	False	False	False	False	False	False	False	False	False	False	False	False	False	False	False	False	False	False	False	False	False	False	False	False	False	False	False	False
Bacteroides-intestinalis-DSM-17393_cluster_1_292259-297225.1	bgcGroup27	Bacteroides-intestinalis-DSM-17393	False	False	False	False	False	False	False	False	False	False	False	False	False	False	False	False	False	False	False	False	False	False	False	False	False	False	False	False	False	False	False	False	False	False	False	False	False	False	False	False	False	False	False	False	False	False	False
Bacteroides-intestinalis-DSM-17393_cluster_1_3980336-3994855.1	bgcGroup75	Bacteroides-intestinalis-DSM-17393	False	False	False	False	False	False	False	False	False	False	False	False	False	False	False	False	False	False	False	False	False	False	False	False	False	False	False	False	False	False	False	False	False	False	False	False	False	False	False	False	False	False	False	False	False	False	False
Bacteroides-intestinalis-DSM-17393_cluster_1_3997603-4001490.1	bgcGroup217	Bacteroides-intestinalis-DSM-17393	False	False	False	False	False	False	False	False	False	False	False	False	False	False	False	False	False	False	False	False	False	False	False	False	False	False	False	False	False	False	False	False	False	False	False	False	False	False	False	False	False	False	False	False	False	False	False
Bacteroides-intestinalis-DSM-17393_cluster_1_4005645-4007730.1	bgcGroup227	Bacteroides-intestinalis-DSM-17393	False	False	False	False	False	False	False	False	False	False	False	False	False	False	False	False	False	False	False	False	False	False	False	False	False	False	False	False	False	False	False	False	False	False	False	False	False	False	False	False	False	False	False	False	False	False	False
Bacteroides-intestinalis-DSM-17393_cluster_1_4122672-4128916.1	bgcGroup60	Bacteroides-intestinalis-DSM-17393	False	False	False	False	False	False	False	False	False	False	False	False	False	False	False	False	False	False	False	False	False	False	False	False	False	False	False	False	False	False	False	False	False	False	False	False	False	False	False	False	False	False	False	False	False	False	False
Bacteroides-intestinalis-DSM-17393_cluster_1_4130764-4157298.1	bgcGroup187	Bacteroides-intestinalis-DSM-17393	False	False	False	False	False	False	False	False	False	False	False	False	False	False	False	False	False	False	False	False	False	False	False	False	False	False	False	False	False	False	False	False	False	False	False	False	False	False	False	False	False	False	False	False	False	False	False
Bacteroides-intestinalis-DSM-17393_cluster_1_4365448-4385953.1	bgcGroup165	Bacteroides-intestinalis-DSM-17393	False	False	False	False	False	False	False	False	False	False	False	False	False	False	False	False	False	False	False	True	False	False	False	False	False	False	False	False	False	False	False	False	False	False	False	False	False	False	False	False	False	False	False	False	False	False	False
Bacteroides-intestinalis-DSM-17393_cluster_1_4494083-4500650.1	bgcGroup223	Bacteroides-intestinalis-DSM-17393	False	False	False	False	False	False	False	False	False	False	False	False	False	False	False	False	False	False	False	False	False	False	False	False	False	False	False	False	False	False	False	False	False	False	False	False	False	False	False	False	False	False	False	False	False	False	False
Bacteroides-intestinalis-DSM-17393_cluster_1_4608364-4629932.1	bgcGroup87	Bacteroides-intestinalis-DSM-17393	False	False	False	False	False	False	False	False	False	False	False	False	False	False	False	False	False	False	False	False	False	False	False	False	False	False	False	False	False	False	False	False	False	False	False	False	False	False	False	False	False	False	False	False	False	False	False
Bacteroides-intestinalis-DSM-17393_cluster_1_4800513-4830041.1	bgcGroup122	Bacteroides-intestinalis-DSM-17393	False	False	False	False	False	False	False	False	False	False	False	True	False	False	True	False	True	False	True	True	False	False	False	True	False	False	False	False	False	False	False	False	False	False	False	False	False	False	False	False	False	False	False	False	False	False	False
Bacteroides-intestinalis-DSM-17393_cluster_1_4989411-5023948.1	bgcGroup120	Bacteroides-intestinalis-DSM-17393	False	False	False	False	False	False	False	False	False	True	True	True	True	False	True	False	True	False	True	False	True	True	True	True	False	False	False	False	False	False	False	False	False	False	False	False	False	False	False	False	False	True	False	False	False	False	False
Bacteroides-intestinalis-DSM-17393_cluster_1_5067680-5072226.1	bgcGroup54	Bacteroides-intestinalis-DSM-17393	False	False	False	False	False	False	False	False	False	False	False	False	False	False	False	False	False	False	False	False	False	False	False	False	False	False	False	False	False	False	False	False	False	False	False	False	False	False	False	False	False	False	False	False	False	False	False
Bacteroides-intestinalis-DSM-17393_cluster_1_5076255-5082937.1	bgcGroup199	Bacteroides-intestinalis-DSM-17393	False	False	False	False	False	False	False	False	False	False	False	False	False	False	False	False	False	False	False	False	True	False	False	False	False	False	False	False	False	False	False	False	False	False	False	False	False	False	True	True	True	False	False	False	False	False	False
Bacteroides-intestinalis-DSM-17393_cluster_1_5525491-5559156.1	bgcGroup121	Bacteroides-intestinalis-DSM-17393	False	True	False	False	False	False	False	False	False	True	False	True	True	False	True	False	True	False	False	False	True	False	False	True	False	False	False	False	False	False	False	False	False	False	False	False	False	False	False	False	False	True	False	False	False	False	False
Bacteroides-ovatus-ATCC-8483_cluster_1_1014717-1022220.1	bgcGroup172	Bacteroides-ovatus-ATCC-8483	False	False	False	False	False	False	False	False	False	False	False	False	False	False	False	False	False	False	False	False	False	False	False	False	False	False	False	False	False	False	False	False	False	False	False	False	False	False	False	False	False	False	False	False	False	False	False
Bacteroides-ovatus-ATCC-8483_cluster_1_1729116-1758962.1	bgcGroup190	Bacteroides-ovatus-ATCC-8483	False	False	False	False	False	False	False	False	True	False	False	False	False	False	False	True	False	False	False	False	False	False	False	False	False	False	False	False	False	False	False	False	False	False	False	False	False	False	False	False	False	False	False	False	False	False	False
Bacteroides-ovatus-ATCC-8483_cluster_1_2548081-2573309.1	bgcGroup118	Bacteroides-ovatus-ATCC-8483	False	False	False	False	False	False	False	False	False	True	True	True	True	False	True	False	True	False	True	False	False	True	True	True	False	False	False	False	False	False	False	False	False	False	False	False	False	False	False	False	False	True	False	False	False	False	False
Bacteroides-ovatus-ATCC-8483_cluster_1_3638884-3658197.1	bgcGroup138	Bacteroides-ovatus-ATCC-8483	False	False	False	False	False	False	False	False	False	False	False	False	False	False	False	False	False	False	False	False	False	False	False	False	False	True	False	False	False	False	False	False	False	False	False	False	False	False	False	False	False	False	False	False	False	False	False
Bacteroides-ovatus-ATCC-8483_cluster_1_4068299-4069706.1	bgcGroup152	Bacteroides-ovatus-ATCC-8483	False	False	False	False	False	False	False	False	False	False	False	False	False	False	False	False	False	False	False	False	False	False	False	False	False	False	False	False	False	False	False	False	False	False	False	False	False	False	False	False	False	False	False	False	False	False	False
Bacteroides-ovatus-ATCC-8483_cluster_1_4070586-4095490.1	bgcGroup166	Bacteroides-ovatus-ATCC-8483	False	False	False	False	False	False	False	False	False	False	False	False	False	False	False	False	False	False	False	True	False	False	False	False	False	False	False	False	False	False	False	False	False	False	False	False	False	False	False	False	False	False	False	False	False	False	False
Bacteroides-ovatus-ATCC-8483_cluster_1_4095932-4096703.1	bgcGroup121	Bacteroides-ovatus-ATCC-8483	False	False	False	False	False	False	False	False	False	False	False	False	False	True	False	False	False	False	False	False	False	False	True	True	False	False	False	False	False	False	False	False	False	False	False	False	False	False	False	False	False	False	False	False	False	False	False
Bacteroides-ovatus-ATCC-8483_cluster_1_4859253-4874092.1	bgcGroup149	Bacteroides-ovatus-ATCC-8483	False	False	False	False	False	False	False	False	False	False	False	False	False	False	False	False	False	False	False	False	True	False	False	False	False	False	False	False	False	False	False	False	False	False	False	False	False	False	False	False	False	False	False	False	False	False	False
Bacteroides-ovatus-ATCC-8483_cluster_1_5085865-5089511.1	bgcGroup236	Bacteroides-ovatus-ATCC-8483	False	False	False	False	False	False	False	False	False	False	False	False	False	False	False	False	False	False	False	False	False	False	False	False	False	False	False	False	False	False	False	False	False	False	False	False	False	False	False	False	False	False	False	False	False	False	False
Bacteroides-ovatus-ATCC-8483_cluster_1_5092448-5116090.1	bgcGroup165	Bacteroides-ovatus-ATCC-8483	False	False	False	False	False	False	False	False	False	False	False	False	False	False	False	False	False	False	False	False	True	False	False	False	False	False	False	False	False	False	False	False	False	False	False	False	False	False	False	False	False	False	False	False	False	False	False
Bacteroides-ovatus-ATCC-8483_cluster_1_5149121-5173992.1	bgcGroup77	Bacteroides-ovatus-ATCC-8483	False	False	False	False	False	False	False	False	False	False	False	False	False	False	False	False	False	False	False	False	True	False	False	False	False	True	False	False	False	False	False	False	False	False	False	False	False	False	False	False	False	False	False	False	False	False	False
Bacteroides-ovatus-ATCC-8483_cluster_1_5410421-5416629.1	bgcGroup99	Bacteroides-ovatus-ATCC-8483	False	False	False	False	False	False	False	False	False	False	False	False	False	False	False	False	False	False	False	False	False	False	False	False	False	False	False	False	False	False	False	False	False	False	False	False	False	False	False	False	False	False	False	False	False	False	False
Bacteroides-ovatus-ATCC-8483_cluster_1_5419298-5430509.1	bgcGroup121	Bacteroides-ovatus-ATCC-8483	False	False	False	False	False	False	False	False	False	True	False	False	True	False	True	False	True	False	False	False	False	False	False	True	False	False	False	False	False	False	False	False	False	False	False	False	False	False	False	False	False	True	False	False	False	False	False
Bacteroides-pectinophilus-ATCC-43243_cluster_1_1524341-1551266.1	bgcGroup149	Bacteroides-pectinophilus-ATCC-43243	False	False	False	False	False	False	False	False	False	False	False	False	False	False	False	False	False	False	False	False	False	False	False	False	False	False	False	False	False	False	False	False	False	False	False	False	False	False	False	False	False	False	False	False	False	False	False
Bacteroides-pectinophilus-ATCC-43243_cluster_1_1907339-1944141.1	bgcGroup93	Bacteroides-pectinophilus-ATCC-43243	False	False	True	True	False	False	False	False	False	False	False	False	False	False	False	False	False	True	False	False	False	False	False	False	False	False	True	False	False	False	False	False	False	False	False	False	False	False	False	False	False	False	False	False	False	False	False
Bacteroides-pectinophilus-ATCC-43243_cluster_1_2196728-2203896.1	bgcGroup75	Bacteroides-pectinophilus-ATCC-43243	False	False	False	False	False	False	False	False	False	False	False	False	False	False	False	False	False	False	False	False	False	False	False	False	False	False	False	False	False	False	False	False	False	False	False	False	False	False	False	False	False	False	False	False	False	False	False
Bacteroides-pectinophilus-ATCC-43243_cluster_1_2374668-2376359.1	bgcGroup250	Bacteroides-pectinophilus-ATCC-43243	False	False	False	False	False	False	False	False	False	False	False	False	False	False	False	False	False	False	False	False	False	False	False	False	False	False	False	False	False	False	False	False	False	False	False	False	False	False	False	False	False	False	False	False	False	False	False
Bacteroides-pectinophilus-ATCC-43243_cluster_1_2406693-2408873.1	bgcGroup69	Bacteroides-pectinophilus-ATCC-43243	False	False	False	False	False	False	False	False	False	False	False	False	False	False	False	False	False	False	False	False	False	False	False	False	False	False	False	False	False	False	False	False	False	False	False	False	False	False	False	False	False	False	False	False	False	False	False
Bacteroides-pectinophilus-ATCC-43243_cluster_1_2658669-2685580.1	bgcGroup96	Bacteroides-pectinophilus-ATCC-43243	False	False	False	False	False	False	False	False	False	False	False	False	False	False	False	False	False	False	False	False	True	False	False	False	False	True	False	False	False	False	False	False	False	False	False	False	False	False	False	False	False	False	False	False	False	False	False
Bacteroides-pectinophilus-ATCC-43243_cluster_1_2891523-2916032.1	bgcGroup81	Bacteroides-pectinophilus-ATCC-43243	False	False	False	False	False	False	False	False	False	False	False	False	False	False	False	False	False	False	False	False	False	False	False	False	False	False	False	False	False	False	False	False	False	False	False	False	False	False	False	False	False	False	False	False	False	False	False
Bacteroides-pectinophilus-ATCC-43243_cluster_1_34324-205673.1	bgcGroup82	Bacteroides-pectinophilus-ATCC-43243	False	False	False	False	False	False	False	False	False	False	False	False	False	False	False	False	False	False	False	False	True	False	False	False	False	True	False	False	False	False	False	False	False	False	False	False	False	False	False	False	False	False	False	False	False	False	False
Bacteroides-pectinophilus-ATCC-43243_cluster_1_862831-874168.1	bgcGroup83	Bacteroides-pectinophilus-ATCC-43243	False	False	False	False	False	False	False	False	False	False	False	False	False	False	False	False	False	False	False	False	False	False	False	False	False	False	False	False	False	False	False	False	False	False	False	False	False	False	False	False	False	False	False	False	False	False	False
Bacteroides-plebeius-DSM-17135_cluster_1_1060501-1067719.1	bgcGroup83	Bacteroides-plebeius-DSM-17135	False	False	False	False	False	False	False	False	True	False	False	False	False	False	False	True	False	False	False	False	False	False	False	False	False	False	False	False	False	False	False	False	False	False	False	False	False	False	False	False	False	False	False	False	False	False	False
Bacteroides-plebeius-DSM-17135_cluster_1_1368988-1383048.1	bgcGroup172	Bacteroides-plebeius-DSM-17135	False	False	False	False	False	False	False	False	False	False	False	False	False	False	False	False	False	False	False	False	False	False	False	False	False	False	False	False	False	False	False	False	False	False	False	False	False	False	False	False	False	False	False	False	False	False	False
Bacteroides-plebeius-DSM-17135_cluster_1_1471650-1510273.1	bgcGroup185	Bacteroides-plebeius-DSM-17135	False	False	False	False	False	False	False	False	False	False	False	False	False	False	False	False	False	False	False	False	True	False	False	False	False	False	False	False	False	False	False	False	False	False	False	False	False	False	False	False	False	False	False	False	False	False	False
Bacteroides-plebeius-DSM-17135_cluster_1_2982290-3004047.1	bgcGroup133	Bacteroides-plebeius-DSM-17135	False	False	False	False	False	False	False	False	False	False	False	False	False	False	False	False	False	False	False	False	True	False	False	False	False	True	False	False	False	False	False	False	False	False	False	False	False	False	False	False	False	False	False	False	False	False	False
Bacteroides-plebeius-DSM-17135_cluster_1_3009416-3013074.1	bgcGroup247	Bacteroides-plebeius-DSM-17135	False	False	False	False	False	False	False	False	False	False	False	False	False	False	False	False	False	False	False	False	False	False	False	False	False	False	False	False	False	False	False	False	False	False	False	False	False	False	False	False	False	False	False	False	False	False	False
Bacteroides-plebeius-DSM-17135_cluster_1_3288579-3295898.1	bgcGroup189	Bacteroides-plebeius-DSM-17135	False	False	False	False	False	False	False	False	False	False	False	False	False	False	False	False	False	False	False	False	False	False	False	False	False	False	False	False	False	False	False	False	False	False	False	False	False	False	False	False	False	False	False	False	False	False	False
Bacteroides-plebeius-DSM-17135_cluster_1_3473636-3488637.1	bgcGroup164	Bacteroides-plebeius-DSM-17135	False	False	False	False	False	False	False	False	False	False	False	False	False	False	False	False	False	False	False	False	False	False	False	False	False	False	False	False	False	False	False	False	False	False	False	False	False	False	False	False	False	False	False	False	False	False	False
Bacteroides-plebeius-DSM-17135_cluster_1_4062556-4088644.1	bgcGroup149	Bacteroides-plebeius-DSM-17135	False	False	False	False	False	False	False	False	False	False	False	False	False	False	False	False	False	False	False	False	False	False	False	False	False	False	False	False	False	False	False	False	False	False	False	False	False	False	False	False	False	False	False	False	False	False	False
Bacteroides-plebeius-DSM-17135_cluster_2_68030-70245.1	bgcGroup59	Bacteroides-plebeius-DSM-17135	False	False	False	False	False	False	False	False	False	False	False	False	False	False	False	False	False	False	False	False	False	False	False	False	False	False	False	False	False	False	False	False	False	False	False	False	False	False	False	False	False	False	False	False	False	False	False
Bacteroides-rodentium-JCM-16496_cluster_1_1020811-1023733.1	bgcGroup121	Bacteroides-rodentium-JCM-16496	False	False	False	False	False	False	False	False	False	True	True	True	True	False	True	False	True	False	True	False	False	True	True	True	False	False	False	False	False	False	False	False	False	False	False	False	False	False	False	False	False	True	False	False	False	False	False
Bacteroides-rodentium-JCM-16496_cluster_1_1025772-1040796.1	bgcGroup1	Bacteroides-rodentium-JCM-16496	False	False	False	False	False	False	False	False	False	False	False	False	False	False	False	False	False	False	False	False	False	False	False	False	False	False	False	False	False	False	False	False	False	False	False	False	False	False	False	False	False	False	False	False	False	False	False
Bacteroides-rodentium-JCM-16496_cluster_1_1435839-1464072.1	bgcGroup83	Bacteroides-rodentium-JCM-16496	False	False	False	False	True	False	False	False	False	False	False	False	False	False	False	False	False	False	False	False	False	False	False	False	False	False	False	False	False	False	False	False	False	False	False	False	False	False	False	False	False	False	False	False	False	False	False
Bacteroides-rodentium-JCM-16496_cluster_1_1965546-1990722.1	bgcGroup133	Bacteroides-rodentium-JCM-16496	False	False	False	False	False	False	False	False	False	False	False	False	False	False	False	False	False	False	False	False	True	False	False	False	False	True	False	False	False	False	False	False	False	False	False	False	False	False	False	False	False	False	False	False	False	False	False
Bacteroides-rodentium-JCM-16496_cluster_1_2332752-2337222.1	bgcGroup83	Bacteroides-rodentium-JCM-16496	False	False	False	False	False	False	False	False	False	False	False	False	False	False	False	False	False	False	False	False	False	False	False	False	False	False	False	False	False	False	False	False	False	False	False	False	False	False	False	False	False	False	False	False	False	False	False
Bacteroides-rodentium-JCM-16496_cluster_1_3040416-3064374.1	bgcGroup167	Bacteroides-rodentium-JCM-16496	False	False	False	False	False	False	False	False	False	False	False	False	False	False	False	False	False	False	False	False	False	False	False	False	False	False	False	False	False	False	False	False	False	False	False	False	False	False	False	False	False	False	False	False	False	False	False
Bacteroides-rodentium-JCM-16496_cluster_1_3869333-3883578.1	bgcGroup164	Bacteroides-rodentium-JCM-16496	False	False	False	False	False	False	False	False	False	False	False	False	False	False	False	False	False	False	False	False	True	False	False	False	False	True	False	False	False	False	False	False	False	False	False	False	False	False	False	False	False	False	False	False	False	False	False
Bacteroides-rodentium-JCM-16496_cluster_1_3917472-3923084.1	bgcGroup220	Bacteroides-rodentium-JCM-16496	False	False	False	False	False	False	False	False	False	False	False	False	False	False	False	False	False	False	False	False	False	False	False	False	False	False	False	False	False	False	False	False	False	False	False	False	False	False	False	False	False	False	False	False	False	False	False
Bacteroides-rodentium-JCM-16496_cluster_1_3930772-3945731.1	bgcGroup187	Bacteroides-rodentium-JCM-16496	False	False	False	False	False	False	False	False	False	False	False	False	False	False	False	False	False	False	False	False	False	False	False	False	False	False	False	False	False	False	False	False	False	False	False	False	False	False	False	False	False	False	False	False	False	False	False
Bacteroides-rodentium-JCM-16496_cluster_1_3946861-3970262.1	bgcGroup185	Bacteroides-rodentium-JCM-16496	False	False	False	False	False	False	False	False	False	False	False	False	False	False	False	False	False	False	False	False	False	False	False	False	False	False	False	False	False	False	False	False	False	False	False	False	False	False	False	False	False	False	False	False	False	False	False
Bacteroides-rodentium-JCM-16496_cluster_1_4017433-4020733.1	bgcGroup227	Bacteroides-rodentium-JCM-16496	False	False	False	False	False	False	False	False	False	False	False	False	False	False	False	False	False	False	False	False	False	False	False	False	False	False	False	False	False	False	False	False	False	False	False	False	False	False	False	False	False	False	False	False	False	False	False
Bacteroides-rodentium-JCM-16496_cluster_1_4233383-4268109.1	bgcGroup168	Bacteroides-rodentium-JCM-16496	False	False	False	False	False	False	False	False	False	False	False	False	False	False	False	False	False	False	False	False	False	False	False	False	False	False	False	False	False	False	False	False	False	False	False	False	False	False	False	False	False	False	False	False	False	False	False
Bacteroides-rodentium-JCM-16496_cluster_1_4427447-4453889.1	bgcGroup133	Bacteroides-rodentium-JCM-16496	False	False	False	False	False	False	False	False	False	False	False	False	False	False	False	False	False	False	False	False	True	False	False	False	False	True	False	False	False	False	False	False	False	False	False	False	False	False	False	False	False	False	False	False	False	False	False
Bacteroides-rodentium-JCM-16496_cluster_1_891530-893535.1	bgcGroup172	Bacteroides-rodentium-JCM-16496	False	False	False	False	False	False	False	False	False	False	False	False	False	False	False	False	False	False	False	False	False	False	False	False	False	False	False	False	False	False	False	False	False	False	False	False	False	False	False	False	False	False	False	False	False	False	False
Bacteroides-sp-2-1-22_cluster_1_1230532-1252207.1	bgcGroup172	Bacteroides-sp-2-1-22	False	False	False	False	False	False	False	False	False	False	False	False	False	False	False	False	False	False	False	False	False	False	False	False	False	False	False	False	False	False	False	False	False	False	False	False	False	False	False	False	False	False	False	False	False	False	False
Bacteroides-sp-2-1-22_cluster_1_1252649-1253420.1	bgcGroup121	Bacteroides-sp-2-1-22	False	False	False	False	False	False	False	False	False	False	False	False	False	True	False	False	False	False	False	False	False	False	True	True	False	False	False	False	False	False	False	False	False	False	False	False	False	False	False	False	False	False	False	False	False	False	False
Bacteroides-sp-2-1-22_cluster_1_1504384-1508040.1	bgcGroup176	Bacteroides-sp-2-1-22	False	False	False	False	False	False	False	False	False	False	False	False	False	False	False	False	False	False	False	False	False	False	False	False	False	False	False	False	False	False	False	False	False	False	False	False	False	False	False	False	False	False	False	False	False	False	False
Bacteroides-sp-2-1-22_cluster_1_1513203-1522837.1	bgcGroup178	Bacteroides-sp-2-1-22	False	False	False	False	False	False	False	False	False	False	False	False	False	False	False	False	False	False	False	False	False	False	False	False	False	False	False	False	False	False	False	False	False	False	False	False	False	False	False	False	False	False	False	False	False	False	False
Bacteroides-sp-2-1-22_cluster_1_1984776-2023109.1	bgcGroup157	Bacteroides-sp-2-1-22	False	False	False	False	False	False	False	False	False	False	False	False	False	False	False	False	False	False	False	True	True	False	False	False	False	True	False	False	False	False	False	False	False	False	False	False	False	False	False	False	False	False	False	False	False	False	False
Bacteroides-sp-2-1-22_cluster_1_2141545-2167664.1	bgcGroup95	Bacteroides-sp-2-1-22	False	False	False	False	False	False	False	False	False	False	False	False	False	False	False	False	False	False	False	False	True	False	False	False	False	False	False	False	False	False	False	False	False	False	False	False	False	False	False	False	False	False	False	False	False	False	False
Bacteroides-sp-2-1-22_cluster_1_2391528-2428990.1	bgcGroup148	Bacteroides-sp-2-1-22	False	False	False	False	False	False	False	False	False	False	False	False	False	False	False	False	False	False	False	False	False	False	False	False	False	False	False	False	False	False	False	False	False	False	False	False	False	False	False	False	False	False	False	False	False	False	False
Bacteroides-sp-2-1-22_cluster_1_4203703-4233792.1	bgcGroup190	Bacteroides-sp-2-1-22	False	False	False	False	False	False	False	False	True	False	False	False	False	False	False	False	False	False	False	False	False	False	False	False	False	False	False	False	False	False	False	False	False	False	False	False	False	False	False	False	False	False	False	False	False	False	False
Bacteroides-sp-2-1-22_cluster_1_812681-832255.1	bgcGroup148	Bacteroides-sp-2-1-22	False	False	False	False	False	False	False	False	False	False	False	False	False	False	False	False	False	False	False	False	True	False	False	False	False	True	False	False	False	False	False	False	False	False	False	False	False	False	False	False	False	False	False	False	False	False	False
Bacteroides-sp-3-1-19_cluster_1_1668330-1697153.1	bgcGroup187	Bacteroides-sp-3-1-19	False	False	False	False	False	False	False	False	False	False	False	False	False	False	False	False	False	False	False	False	False	False	False	False	False	False	False	False	False	False	False	False	False	False	False	False	False	False	False	False	False	False	False	False	False	False	False
Bacteroides-sp-3-1-19_cluster_1_1745579-1756156.1	bgcGroup69	Bacteroides-sp-3-1-19	False	False	False	False	False	False	False	False	False	False	False	False	False	False	False	False	False	False	False	False	False	False	False	False	False	False	False	False	False	False	False	False	False	False	False	False	False	False	False	False	False	False	False	False	False	False	False
Bacteroides-sp-3-1-19_cluster_1_1757671-1767472.1	bgcGroup155	Bacteroides-sp-3-1-19	False	False	False	False	False	False	False	False	False	False	False	False	False	False	False	False	False	False	False	False	False	False	False	False	False	False	False	False	False	False	False	False	False	False	False	False	False	False	False	False	False	False	False	False	False	False	False
Bacteroides-sp-3-1-19_cluster_1_1824498-1839873.1	bgcGroup173	Bacteroides-sp-3-1-19	False	False	False	False	False	False	False	False	False	False	False	False	False	False	False	False	False	False	False	False	False	False	False	False	False	False	False	False	False	False	False	False	False	False	False	False	False	False	False	False	False	False	False	False	False	False	False
Bacteroides-sp-3-1-19_cluster_1_1905832-1912507.1	bgcGroup100	Bacteroides-sp-3-1-19	False	False	False	False	False	False	False	False	False	False	False	False	False	False	False	False	False	False	False	False	False	False	False	False	False	False	False	False	False	False	False	False	False	False	False	False	False	False	False	False	False	False	True	False	False	False	False
Bacteroides-sp-3-1-19_cluster_1_20919-65907.1	bgcGroup110	Bacteroides-sp-3-1-19	False	False	False	False	False	False	False	False	False	False	False	False	False	False	False	False	False	False	False	False	False	False	False	False	False	True	False	False	False	False	False	False	False	False	False	False	False	False	False	False	False	False	False	False	False	False	False
Bacteroides-sp-3-1-19_cluster_1_2095286-2120535.1	bgcGroup103	Bacteroides-sp-3-1-19	False	False	False	False	True	False	False	False	False	False	False	False	False	False	False	False	False	False	False	False	False	False	False	False	False	False	False	False	False	False	False	False	False	False	False	False	False	False	False	False	False	False	False	False	False	False	False
Bacteroides-sp-3-1-19_cluster_1_2271287-2292027.1	bgcGroup158	Bacteroides-sp-3-1-19	False	False	False	False	False	False	False	False	False	False	False	False	False	False	False	False	False	False	False	False	False	False	False	False	False	False	False	False	False	False	False	False	False	False	False	False	False	False	False	False	False	False	False	False	False	False	False
Bacteroides-sp-3-1-19_cluster_1_2293368-2296666.1	bgcGroup20	Bacteroides-sp-3-1-19	False	False	False	False	False	False	False	False	False	False	False	False	False	False	False	False	False	False	False	False	True	False	False	False	False	False	False	False	False	False	False	False	False	False	False	False	False	False	False	False	False	False	False	False	False	False	False
Bacteroides-sp-3-1-19_cluster_1_2408020-2441823.1	bgcGroup159	Bacteroides-sp-3-1-19	False	False	False	False	False	False	False	False	False	False	False	False	True	False	False	False	False	False	False	False	True	False	False	False	False	True	False	False	False	False	False	False	False	False	False	False	False	False	False	False	False	True	False	False	False	False	False
Bacteroides-sp-3-1-19_cluster_1_2517842-2520160.1	bgcGroup227	Bacteroides-sp-3-1-19	False	False	False	False	False	False	False	False	False	False	False	False	False	False	False	False	False	False	False	False	False	False	False	False	False	False	False	False	False	False	False	False	False	False	False	False	False	False	False	False	False	False	False	False	False	False	False
Bacteroides-sp-3-1-19_cluster_1_3707865-3714123.1	bgcGroup118	Bacteroides-sp-3-1-19	False	False	False	False	False	False	False	False	False	True	True	True	True	True	True	False	True	False	True	False	False	True	True	True	False	False	False	False	False	False	False	False	False	False	False	False	False	False	False	False	False	True	False	False	False	False	False
Bacteroides-sp-3-1-19_cluster_1_3765705-3768084.1	bgcGroup55	Bacteroides-sp-3-1-19	False	False	False	False	False	False	False	False	False	False	False	False	False	False	False	False	False	False	False	False	False	False	False	False	False	False	False	False	False	False	False	False	False	False	False	False	False	False	False	False	False	False	False	False	False	False	False
Bacteroides-sp-3-1-19_cluster_1_3907953-3909899.1	bgcGroup101	Bacteroides-sp-3-1-19	False	False	False	False	False	False	False	False	False	False	False	False	False	False	False	False	False	False	False	False	False	False	False	False	False	False	False	False	False	False	False	False	False	False	False	False	False	False	False	False	False	False	False	False	False	False	False
Bacteroides-sp-3-1-19_cluster_1_3912803-3916766.1	bgcGroup83	Bacteroides-sp-3-1-19	False	False	False	False	False	False	False	False	False	False	False	False	False	False	False	False	False	False	False	False	False	False	False	False	False	False	False	False	False	False	False	False	False	False	False	False	False	False	False	False	False	False	False	False	False	False	False
Bacteroides-sp-3-1-19_cluster_1_4809567-4831719.1	bgcGroup120	Bacteroides-sp-3-1-19	False	False	False	False	False	False	False	False	False	True	True	True	True	True	True	False	True	False	True	False	False	True	True	True	False	False	False	False	False	False	False	False	False	False	False	False	False	False	False	False	False	True	False	False	False	False	False
Bacteroides-sp-3-1-19_cluster_1_5044788-5077556.1	bgcGroup239	Bacteroides-sp-3-1-19	False	False	False	False	True	False	False	False	False	False	False	False	False	False	False	False	False	False	False	False	False	False	False	False	False	False	False	False	False	False	True	False	False	False	False	False	False	False	False	False	False	False	False	False	False	False	False
Bacteroides-sp-3-1-19_cluster_1_514450-538821.1	bgcGroup167	Bacteroides-sp-3-1-19	False	False	False	False	False	False	False	False	False	False	False	False	False	False	False	False	False	False	False	False	False	False	False	False	False	False	False	False	False	False	False	False	False	False	False	False	False	False	False	False	False	False	False	False	False	False	False
Bacteroides-sp-3-1-19_cluster_1_843233-866083.1	bgcGroup133	Bacteroides-sp-3-1-19	False	False	False	False	False	False	False	False	False	False	False	False	False	False	False	False	False	False	False	False	True	False	False	False	False	True	False	False	False	False	False	False	False	False	False	False	False	False	False	False	False	False	False	False	False	False	False
Bacteroides-sp-9-1-42FAA_cluster_1_1002985-1008273.1	bgcGroup99	Bacteroides-sp-9-1-42FAA	False	False	False	False	False	False	False	False	False	False	False	False	False	False	False	False	False	False	False	False	False	False	False	False	False	False	False	False	False	False	False	False	False	False	False	False	False	False	False	False	False	False	False	False	False	False	False
Bacteroides-sp-9-1-42FAA_cluster_1_1404084-1414175.1	bgcGroup172	Bacteroides-sp-9-1-42FAA	False	False	False	False	False	False	False	False	False	False	False	False	False	False	False	False	False	False	False	False	False	False	False	False	False	False	False	False	False	False	False	False	False	False	False	False	False	False	False	False	False	False	False	False	False	False	False
Bacteroides-sp-9-1-42FAA_cluster_1_1481932-1508737.1	bgcGroup118	Bacteroides-sp-9-1-42FAA	False	False	False	False	False	False	False	False	False	True	True	True	True	False	True	False	True	False	True	False	False	True	True	True	False	False	False	False	False	False	False	False	False	False	False	False	False	False	False	False	False	True	False	False	False	False	False
Bacteroides-sp-9-1-42FAA_cluster_1_1556966-1575086.1	bgcGroup83	Bacteroides-sp-9-1-42FAA	False	False	False	False	False	False	False	False	False	False	False	False	False	False	False	False	False	False	False	False	False	False	False	False	False	False	False	False	False	False	False	False	False	False	False	False	False	False	False	False	False	False	False	False	False	False	False
Bacteroides-sp-9-1-42FAA_cluster_1_1823031-1831971.1	bgcGroup4	Bacteroides-sp-9-1-42FAA	False	False	False	False	False	False	False	False	False	False	False	False	False	False	False	False	False	False	False	False	False	False	False	False	False	False	False	False	False	False	False	False	False	False	False	False	False	False	False	False	False	False	False	False	False	False	False
Bacteroides-sp-9-1-42FAA_cluster_1_1837412-1838789.1	bgcGroup2	Bacteroides-sp-9-1-42FAA	False	False	False	False	False	False	False	False	False	False	False	False	False	False	False	False	False	False	False	False	False	False	False	False	False	False	False	False	False	False	False	False	False	False	False	False	False	False	False	False	False	False	False	False	False	False	False
Bacteroides-sp-9-1-42FAA_cluster_1_2289109-2307781.1	bgcGroup103	Bacteroides-sp-9-1-42FAA	False	False	False	False	True	False	False	False	False	False	False	False	False	False	False	False	False	False	False	False	False	False	False	False	False	False	False	False	False	False	False	False	False	False	False	False	False	False	False	False	False	False	False	False	False	False	False
Bacteroides-sp-9-1-42FAA_cluster_1_3407887-3425386.1	bgcGroup149	Bacteroides-sp-9-1-42FAA	False	False	False	False	False	False	False	False	False	False	False	False	False	False	False	False	False	False	False	False	False	False	False	False	False	False	False	False	False	False	False	False	False	False	False	False	False	False	False	False	False	False	False	False	False	False	False
Bacteroides-sp-9-1-42FAA_cluster_1_3585882-3600693.1	bgcGroup83	Bacteroides-sp-9-1-42FAA	False	False	False	False	False	False	False	False	False	False	False	False	False	False	False	False	False	False	False	False	False	False	False	False	False	False	False	False	False	False	False	False	False	False	False	False	False	False	False	False	False	False	False	False	False	False	False
Bacteroides-sp-9-1-42FAA_cluster_1_3732556-3770688.1	bgcGroup167	Bacteroides-sp-9-1-42FAA	False	False	False	False	False	False	False	False	False	False	False	False	False	False	False	False	False	False	False	False	True	False	False	False	False	True	False	False	False	False	False	False	False	False	False	False	False	False	False	False	False	False	False	False	False	False	False
Bacteroides-sp-9-1-42FAA_cluster_1_3775313-3776717.1	bgcGroup152	Bacteroides-sp-9-1-42FAA	False	False	False	False	False	False	False	False	False	False	False	False	False	False	False	False	False	False	False	False	False	False	False	False	False	False	False	False	False	False	False	False	False	False	False	False	False	False	False	False	False	False	False	False	False	False	False
Bacteroides-sp-9-1-42FAA_cluster_1_3826041-3869823.1	bgcGroup185	Bacteroides-sp-9-1-42FAA	False	False	False	False	False	False	False	False	False	False	False	False	False	False	False	False	False	False	False	False	False	False	False	False	False	False	False	False	False	False	False	False	False	False	False	False	False	False	False	False	False	False	False	False	False	False	False
Bacteroides-sp-9-1-42FAA_cluster_1_3998644-4009524.1	bgcGroup221	Bacteroides-sp-9-1-42FAA	False	False	False	False	False	False	False	False	False	False	False	False	False	False	False	False	False	False	False	False	False	False	False	False	False	False	False	False	False	False	False	False	False	False	False	False	False	False	False	False	False	False	False	False	False	False	False
Bacteroides-sp-9-1-42FAA_cluster_1_4103376-4110740.1	bgcGroup75	Bacteroides-sp-9-1-42FAA	False	False	False	False	False	False	False	False	False	False	False	False	False	False	False	False	False	False	False	False	False	False	False	False	False	False	False	False	False	False	False	False	False	False	False	False	False	False	False	False	False	False	False	False	False	False	False
Bacteroides-sp-9-1-42FAA_cluster_1_4203711-4214641.1	bgcGroup172	Bacteroides-sp-9-1-42FAA	False	False	False	False	False	False	False	False	False	False	False	False	False	False	False	False	False	False	False	False	False	False	False	False	False	True	False	False	False	False	False	False	False	False	False	False	False	False	False	False	False	False	False	False	False	False	False
Bacteroides-sp-9-1-42FAA_cluster_1_4548944-4578596.1	bgcGroup128	Bacteroides-sp-9-1-42FAA	False	False	False	False	False	False	False	False	False	False	False	False	False	False	False	False	False	False	False	False	False	False	False	False	False	False	False	False	False	False	False	False	False	False	False	False	False	False	False	False	False	False	False	False	False	False	False
Bacteroides-sp-9-1-42FAA_cluster_1_4736032-4743559.1	bgcGroup180	Bacteroides-sp-9-1-42FAA	False	False	False	False	False	False	False	False	False	False	False	False	False	False	False	False	False	False	False	False	False	False	False	False	False	False	False	False	False	False	False	False	False	False	False	False	False	False	False	False	False	False	False	False	False	False	False
Bacteroides-sp-9-1-42FAA_cluster_1_5232326-5233985.1	bgcGroup200	Bacteroides-sp-9-1-42FAA	False	False	False	False	False	False	False	False	False	False	False	False	False	False	False	False	False	False	False	False	False	False	False	False	False	False	False	False	False	False	False	False	False	False	False	False	False	False	False	False	False	False	False	False	False	False	False
Bacteroides-sp-9-1-42FAA_cluster_1_5294004-5309809.1	bgcGroup168	Bacteroides-sp-9-1-42FAA	False	False	False	False	False	False	False	False	False	False	False	False	False	False	False	False	False	False	False	False	False	False	False	False	False	False	False	False	False	False	False	False	False	False	False	False	False	False	False	False	False	False	False	False	False	False	False
Bacteroides-sp-9-1-42FAA_cluster_1_5321934-5365666.1	bgcGroup144	Bacteroides-sp-9-1-42FAA	False	False	False	False	False	False	False	False	False	False	False	False	False	False	False	False	False	False	False	False	False	False	False	False	False	False	False	False	False	False	False	False	False	False	False	False	False	False	False	False	False	False	False	False	False	False	False
Bacteroides-sp-9-1-42FAA_cluster_1_5405239-5438112.1	bgcGroup95	Bacteroides-sp-9-1-42FAA	False	False	False	False	False	False	False	False	False	False	False	False	True	False	False	False	True	False	False	False	False	False	False	False	False	False	False	False	False	False	False	False	False	False	False	False	False	False	False	False	False	False	False	False	False	False	False
Bacteroides-sp-9-1-42FAA_cluster_1_5573456-5577121.1	bgcGroup83	Bacteroides-sp-9-1-42FAA	False	False	False	False	False	False	False	False	False	False	False	False	False	False	False	False	False	False	False	False	False	False	False	False	False	False	False	False	False	False	False	False	False	False	False	False	False	False	False	False	False	False	False	False	False	False	False
Bacteroides-sp-D2_cluster_1_1010141-1041924.1	bgcGroup190	Bacteroides-sp-D2	False	False	False	False	False	False	False	False	True	False	False	False	False	False	False	True	False	False	False	False	False	False	False	False	False	False	False	False	False	False	False	False	False	False	False	False	False	False	False	False	False	False	False	False	False	False	False
Bacteroides-sp-D2_cluster_1_2834838-2854626.1	bgcGroup118	Bacteroides-sp-D2	False	False	False	False	False	False	False	False	False	True	True	True	True	False	True	False	True	False	True	False	False	True	True	True	False	False	False	False	False	False	False	False	False	False	False	False	False	False	False	False	False	True	False	False	False	False	False
Bacteroides-sp-D2_cluster_1_3759562-3785121.1	bgcGroup148	Bacteroides-sp-D2	False	False	False	False	False	False	False	False	False	False	False	False	False	False	False	False	False	False	False	False	False	False	False	False	False	False	False	False	False	False	False	False	False	False	False	False	False	False	False	False	False	False	False	False	False	False	False
Bacteroides-sp-D2_cluster_1_4296177-4329775.1	bgcGroup157	Bacteroides-sp-D2	False	False	False	False	False	False	False	False	False	False	False	False	False	False	False	False	False	False	False	True	False	False	False	False	False	True	False	False	False	False	False	False	False	False	False	False	False	False	False	False	False	False	False	False	False	False	False
Bacteroides-sp-D2_cluster_1_4330217-4330988.1	bgcGroup121	Bacteroides-sp-D2	False	False	False	False	False	False	False	False	False	False	False	False	False	True	False	False	False	False	False	False	False	False	True	True	False	False	False	False	False	False	False	False	False	False	False	False	False	False	False	False	False	True	False	False	False	False	False
Bacteroides-sp-D2_cluster_1_4583639-4597052.1	bgcGroup186	Bacteroides-sp-D2	False	False	False	False	False	False	False	False	False	False	False	False	False	False	False	False	False	False	False	False	False	False	False	False	False	False	False	False	False	False	False	False	False	False	False	False	False	False	False	False	False	False	False	False	False	False	False
Bacteroides-sp-D2_cluster_1_4604026-4610651.1	bgcGroup178	Bacteroides-sp-D2	False	False	False	False	False	False	False	False	False	False	False	False	False	False	False	False	False	False	False	False	False	False	False	False	False	False	False	False	False	False	False	False	False	False	False	False	False	False	False	False	False	False	False	False	False	False	False
Bacteroides-sp-D2_cluster_1_5314714-5337432.1	bgcGroup157	Bacteroides-sp-D2	False	False	False	False	False	False	False	False	False	False	False	False	False	False	False	False	False	False	False	False	True	False	False	False	False	True	False	False	False	False	False	False	False	False	False	False	False	False	False	False	False	False	False	False	False	False	False
Bacteroides-sp-D2_cluster_1_5557623-5580211.1	bgcGroup134	Bacteroides-sp-D2	False	False	False	False	False	False	False	False	False	False	False	False	False	False	False	False	False	False	False	False	True	False	False	False	False	True	False	False	False	False	False	False	False	False	False	False	False	False	False	False	False	False	False	False	False	False	False
Bacteroides-sp-D2_cluster_1_5896153-5934459.1	bgcGroup148	Bacteroides-sp-D2	False	False	False	False	False	False	False	False	False	False	False	False	False	False	False	False	False	False	False	False	False	False	False	False	False	False	False	False	False	False	False	False	False	False	False	False	False	False	False	False	False	False	False	False	False	False	False
Bacteroides-stercoris-ATCC-43183_cluster_1_2051840-2073126.1	bgcGroup134	Bacteroides-stercoris-ATCC-43183	False	False	False	False	False	False	False	False	False	False	False	False	False	False	False	False	False	False	False	True	True	False	False	False	False	True	False	False	False	False	False	False	False	False	False	False	False	False	False	False	False	False	False	False	False	False	False
Bacteroides-stercoris-ATCC-43183_cluster_1_2505639-2510865.1	bgcGroup8	Bacteroides-stercoris-ATCC-43183	False	False	False	False	False	False	False	False	False	False	False	False	False	False	False	False	False	False	False	False	False	False	False	False	False	False	False	False	False	False	False	False	False	False	False	False	False	False	False	False	False	False	False	False	False	False	False
Bacteroides-stercoris-ATCC-43183_cluster_1_2557068-2572089.1	bgcGroup221	Bacteroides-stercoris-ATCC-43183	False	False	False	False	False	False	False	False	False	False	False	False	False	False	False	False	False	False	False	False	False	False	False	False	False	False	False	False	False	False	False	False	False	False	False	False	False	False	False	False	False	False	False	False	False	False	False
Bacteroides-stercoris-ATCC-43183_cluster_1_2579031-2607369.1	bgcGroup187	Bacteroides-stercoris-ATCC-43183	False	False	False	False	False	False	False	False	False	False	False	False	False	False	False	False	False	False	False	False	False	False	False	False	False	False	False	False	False	False	False	False	False	False	False	False	False	False	False	False	False	False	False	False	False	False	False
Bacteroides-stercoris-ATCC-43183_cluster_1_269095-271083.1	bgcGroup233	Bacteroides-stercoris-ATCC-43183	False	False	False	False	False	False	False	False	False	False	False	False	False	False	False	False	False	False	False	False	False	False	False	False	False	False	False	False	False	False	False	False	False	False	False	False	False	False	False	False	False	False	False	False	False	False	False
Bacteroides-stercoris-ATCC-43183_cluster_1_2896088-2925140.1	bgcGroup103	Bacteroides-stercoris-ATCC-43183	False	False	False	False	True	False	False	False	False	False	False	False	False	False	False	False	False	False	False	True	False	False	False	False	False	False	False	False	False	False	False	False	False	False	False	False	False	False	False	False	False	False	False	False	False	False	False
Bacteroides-stercoris-ATCC-43183_cluster_1_3052859-3071243.1	bgcGroup174	Bacteroides-stercoris-ATCC-43183	False	False	False	False	False	False	False	False	False	False	False	False	False	False	False	False	False	False	False	False	False	False	False	False	False	False	False	False	False	False	False	False	False	False	False	False	False	False	False	False	False	False	False	False	False	False	False
Bacteroides-stercoris-ATCC-43183_cluster_1_3575374-3583493.1	bgcGroup45	Bacteroides-stercoris-ATCC-43183	False	False	False	False	False	False	False	False	False	False	False	False	False	False	False	False	False	False	False	False	False	False	False	False	False	False	False	False	False	False	False	False	False	False	False	False	False	False	False	False	False	False	False	True	True	False	False
Bacteroides-stercoris-ATCC-43183_cluster_1_3704017-3736368.1	bgcGroup106	Bacteroides-stercoris-ATCC-43183	False	False	False	False	False	False	False	False	False	False	False	False	False	False	False	False	False	False	False	False	False	False	False	False	False	False	False	False	False	False	False	False	False	False	False	False	False	False	False	False	False	False	False	False	False	False	False
Bacteroides-stercoris-ATCC-43183_cluster_1_38727-55433.1	bgcGroup28	Bacteroides-stercoris-ATCC-43183	False	False	False	False	False	False	False	False	False	False	False	False	False	False	False	False	False	False	False	False	False	False	False	False	False	False	False	False	False	False	False	False	False	False	False	False	False	False	False	False	False	False	False	False	False	False	False
Bacteroides-stercoris-ATCC-43183_cluster_1_676474-678479.1	bgcGroup172	Bacteroides-stercoris-ATCC-43183	False	False	False	False	False	False	False	False	False	False	False	False	False	False	False	False	False	False	False	False	False	False	False	False	False	False	False	False	False	False	False	False	False	False	False	False	False	False	False	False	False	False	False	False	False	False	False
Bacteroides-stercoris-ATCC-43183_cluster_1_924397-938662.1	bgcGroup190	Bacteroides-stercoris-ATCC-43183	False	False	False	False	False	False	False	False	False	False	False	False	False	False	False	True	False	False	False	False	False	False	False	False	False	False	False	False	False	False	False	False	False	False	False	False	False	False	False	False	False	False	False	False	False	False	False
Bacteroides-thetaiotaomicron-1-1-6_cluster_1_1476171-1512463.1	bgcGroup190	Bacteroides-thetaiotaomicron-1-1-6	False	False	False	False	False	False	False	False	True	False	False	False	False	False	False	False	False	False	False	False	False	False	False	False	False	False	False	False	False	False	False	False	False	False	False	False	False	False	False	False	False	False	False	False	False	False	False
Bacteroides-thetaiotaomicron-1-1-6_cluster_1_1515329-1518014.1	bgcGroup83	Bacteroides-thetaiotaomicron-1-1-6	False	False	False	False	False	False	False	False	False	False	False	False	False	False	False	False	False	False	False	False	False	False	False	False	False	False	False	False	False	False	False	False	False	False	False	False	False	False	False	False	False	False	False	False	False	False	False
Bacteroides-thetaiotaomicron-1-1-6_cluster_1_1861746-1862634.1	bgcGroup69	Bacteroides-thetaiotaomicron-1-1-6	False	False	False	False	False	False	False	False	False	False	False	False	False	False	False	False	False	False	False	False	False	False	False	False	False	False	False	False	False	False	False	False	False	False	False	False	False	False	False	False	False	False	False	False	False	False	False
Bacteroides-thetaiotaomicron-1-1-6_cluster_1_1874414-1887914.1	bgcGroup83	Bacteroides-thetaiotaomicron-1-1-6	False	False	False	False	False	False	False	False	False	False	False	False	False	False	False	False	False	False	False	False	False	False	False	False	False	False	False	False	False	False	False	False	False	False	False	False	False	False	False	False	False	False	False	False	False	False	False
Bacteroides-thetaiotaomicron-1-1-6_cluster_1_2155005-2167275.1	bgcGroup191	Bacteroides-thetaiotaomicron-1-1-6	False	False	False	False	False	False	False	False	False	False	False	False	False	False	False	False	False	False	False	False	False	False	False	False	False	False	False	False	False	False	False	False	False	False	False	False	False	False	False	False	False	False	False	False	False	False	False
Bacteroides-thetaiotaomicron-1-1-6_cluster_1_2824292-2844200.1	bgcGroup83	Bacteroides-thetaiotaomicron-1-1-6	False	False	False	False	False	False	False	False	False	False	False	False	False	False	False	False	False	False	False	False	False	False	False	False	False	False	False	False	False	False	False	False	False	False	False	False	False	False	False	False	False	False	False	False	False	False	False
Bacteroides-thetaiotaomicron-1-1-6_cluster_1_4081392-4106031.1	bgcGroup157	Bacteroides-thetaiotaomicron-1-1-6	False	False	False	False	False	False	False	False	False	False	False	False	False	False	False	False	False	False	False	False	True	False	False	False	False	True	False	False	False	False	False	False	False	False	False	False	False	False	False	False	False	False	False	False	False	False	False
Bacteroides-thetaiotaomicron-1-1-6_cluster_1_4209116-4234233.1	bgcGroup148	Bacteroides-thetaiotaomicron-1-1-6	False	False	False	False	False	False	False	False	False	False	False	False	False	False	False	False	False	False	False	False	True	False	False	False	False	True	False	False	False	False	False	False	False	False	False	False	False	False	False	False	False	False	False	False	False	False	False
Bacteroides-thetaiotaomicron-1-1-6_cluster_1_4381377-4404293.1	bgcGroup186	Bacteroides-thetaiotaomicron-1-1-6	False	False	False	False	False	False	False	False	False	False	False	False	False	False	False	False	False	False	False	False	False	False	False	False	False	False	False	False	False	False	False	False	False	False	False	False	False	False	False	False	False	False	False	False	False	False	False
Bacteroides-thetaiotaomicron-1-1-6_cluster_1_5049109-5072514.1	bgcGroup161	Bacteroides-thetaiotaomicron-1-1-6	False	False	False	False	False	False	False	False	False	False	False	False	False	False	False	False	False	False	False	False	True	False	False	False	False	False	False	False	False	False	False	False	False	False	False	False	False	False	False	False	False	False	False	False	False	False	False
Bacteroides-thetaiotaomicron-1-1-6_cluster_1_5332171-5362051.1	bgcGroup120	Bacteroides-thetaiotaomicron-1-1-6	False	False	False	False	False	False	False	False	False	True	False	True	True	False	True	False	True	False	True	True	True	False	False	True	False	True	False	False	False	False	False	False	False	False	False	False	False	False	False	False	False	True	False	False	False	False	False
Bacteroides-thetaiotaomicron-1-1-6_cluster_1_5730356-5747245.1	bgcGroup175	Bacteroides-thetaiotaomicron-1-1-6	False	False	False	False	False	False	False	False	False	False	False	False	False	False	False	False	False	False	False	False	False	False	False	False	False	False	False	False	False	False	False	False	False	False	False	False	False	False	False	False	False	False	False	False	False	False	False
Bacteroides-thetaiotaomicron-1-1-6_cluster_1_5805010-5826390.1	bgcGroup97	Bacteroides-thetaiotaomicron-1-1-6	False	False	False	False	False	False	False	False	False	False	False	False	False	False	False	False	False	False	False	False	False	False	False	False	False	False	False	False	False	False	False	False	False	False	False	False	False	False	False	False	False	False	False	False	False	False	False
Bacteroides-thetaiotaomicron-1-1-6_cluster_1_6308554-6330162.1	bgcGroup185	Bacteroides-thetaiotaomicron-1-1-6	False	False	False	False	False	False	False	False	False	False	False	False	False	False	False	False	False	False	False	False	False	False	False	False	False	False	False	False	False	False	False	False	False	False	False	False	False	False	False	False	False	False	False	False	False	False	False
Bacteroides-thetaiotaomicron-1-1-6_cluster_1_781690-807973.1	bgcGroup164	Bacteroides-thetaiotaomicron-1-1-6	False	False	False	False	False	False	False	False	False	False	False	False	False	False	False	False	False	False	False	False	True	False	False	False	False	True	False	False	False	False	False	False	False	False	False	False	False	False	False	False	False	False	False	False	False	False	False
Bacteroides-thetaiotaomicron-1-1-6_cluster_1_895629-910846.1	bgcGroup111	Bacteroides-thetaiotaomicron-1-1-6	False	False	False	False	False	False	False	False	False	False	False	False	False	False	False	False	False	False	False	False	False	False	False	False	False	False	False	False	False	False	False	False	False	False	False	False	False	False	False	False	False	False	False	False	False	False	False
Bacteroides-thetaiotaomicron-1-1-6_cluster_1_912209-916918.1	bgcGroup170	Bacteroides-thetaiotaomicron-1-1-6	False	False	False	False	False	False	False	False	False	False	False	False	False	False	False	False	False	False	False	False	False	False	False	False	False	False	False	False	False	False	False	False	False	False	False	False	False	False	False	False	False	False	False	False	False	False	False
Bacteroides-thetaiotaomicron-VPI-5482_cluster_1_1012351-1017060.1	bgcGroup170	Bacteroides-thetaiotaomicron-VPI-5482	False	False	False	False	False	False	False	False	False	False	False	False	False	False	False	False	False	False	False	False	False	False	False	False	False	False	False	False	False	False	False	False	False	False	False	False	False	False	False	False	False	False	False	False	False	False	False
Bacteroides-thetaiotaomicron-VPI-5482_cluster_1_1631716-1665266.1	bgcGroup190	Bacteroides-thetaiotaomicron-VPI-5482	False	False	False	False	False	False	False	False	True	False	False	False	False	False	False	False	False	False	False	False	False	False	False	False	False	False	False	False	False	False	False	False	False	False	False	False	False	False	False	False	False	False	False	False	False	False	False
Bacteroides-thetaiotaomicron-VPI-5482_cluster_1_1668132-1670817.1	bgcGroup83	Bacteroides-thetaiotaomicron-VPI-5482	False	False	False	False	False	False	False	False	False	False	False	False	False	False	False	False	False	False	False	False	False	False	False	False	False	False	False	False	False	False	False	False	False	False	False	False	False	False	False	False	False	False	False	False	False	False	False
Bacteroides-thetaiotaomicron-VPI-5482_cluster_1_2280933-2293208.1	bgcGroup191	Bacteroides-thetaiotaomicron-VPI-5482	False	False	False	False	False	False	False	False	False	False	False	False	False	False	False	False	False	False	False	False	False	False	False	False	False	False	False	False	False	False	False	False	False	False	False	False	False	False	False	False	False	False	False	False	False	False	False
Bacteroides-thetaiotaomicron-VPI-5482_cluster_1_2938397-2953074.1	bgcGroup83	Bacteroides-thetaiotaomicron-VPI-5482	False	False	False	False	False	False	False	False	False	False	False	False	False	False	False	False	False	False	False	False	False	False	False	False	False	False	False	False	False	False	False	False	False	False	False	False	False	False	False	False	False	False	False	False	False	False	False
Bacteroides-thetaiotaomicron-VPI-5482_cluster_1_3618478-3647598.1	bgcGroup185	Bacteroides-thetaiotaomicron-VPI-5482	False	False	False	False	False	False	False	False	False	False	False	False	False	False	False	False	False	False	False	False	False	False	False	False	False	False	False	False	False	False	False	False	False	False	False	False	False	False	False	False	False	False	False	False	False	False	False
Bacteroides-thetaiotaomicron-VPI-5482_cluster_1_3648616-3650266.1	bgcGroup81	Bacteroides-thetaiotaomicron-VPI-5482	False	False	False	False	False	False	False	False	False	False	False	False	False	False	False	False	False	False	False	False	False	False	False	False	False	False	False	False	False	False	False	False	False	False	False	False	False	False	False	False	False	False	False	False	False	False	False
Bacteroides-thetaiotaomicron-VPI-5482_cluster_1_4043258-4069968.1	bgcGroup163	Bacteroides-thetaiotaomicron-VPI-5482	False	False	False	False	False	False	False	False	False	False	False	False	False	False	False	False	False	False	False	False	True	False	False	False	False	False	False	False	False	False	False	False	False	False	False	False	False	False	False	False	False	False	False	False	False	False	False
Bacteroides-thetaiotaomicron-VPI-5482_cluster_1_4149577-4177681.1	bgcGroup148	Bacteroides-thetaiotaomicron-VPI-5482	False	False	False	False	False	False	False	False	False	False	False	False	False	False	False	False	False	False	False	False	True	False	False	False	False	True	False	False	False	False	False	False	False	False	False	False	False	False	False	False	False	False	False	False	False	False	False
Bacteroides-thetaiotaomicron-VPI-5482_cluster_1_4316023-4339987.1	bgcGroup163	Bacteroides-thetaiotaomicron-VPI-5482	False	False	False	False	False	False	False	False	False	False	False	False	False	False	False	False	False	False	False	False	True	False	False	False	False	False	False	False	False	False	False	False	False	False	False	False	False	False	False	False	False	False	False	False	False	False	False
Bacteroides-thetaiotaomicron-VPI-5482_cluster_1_5047442-5053144.1	bgcGroup101	Bacteroides-thetaiotaomicron-VPI-5482	False	False	False	False	False	False	False	False	False	False	False	False	False	False	False	False	False	False	False	False	False	False	False	False	False	False	False	False	False	False	False	False	False	False	False	False	False	False	False	False	False	False	False	False	False	False	False
Bacteroides-thetaiotaomicron-VPI-5482_cluster_1_5239622-5264495.1	bgcGroup133	Bacteroides-thetaiotaomicron-VPI-5482	False	False	False	False	False	False	False	False	False	False	False	False	False	False	False	False	False	False	False	True	True	False	False	False	False	True	False	False	False	False	False	False	False	False	False	False	False	False	False	False	False	False	False	False	False	False	False
Bacteroides-thetaiotaomicron-VPI-5482_cluster_1_5609816-5626699.1	bgcGroup175	Bacteroides-thetaiotaomicron-VPI-5482	False	False	False	False	False	False	False	False	False	False	False	False	False	False	False	False	False	False	False	False	False	False	False	False	False	False	False	False	False	False	False	False	False	False	False	False	False	False	False	False	False	False	False	False	False	False	False
Bacteroides-thetaiotaomicron-VPI-5482_cluster_1_5682168-5702933.1	bgcGroup97	Bacteroides-thetaiotaomicron-VPI-5482	False	False	False	False	False	False	False	False	False	False	False	False	False	False	False	False	False	False	False	False	False	False	False	False	False	False	False	False	False	False	False	False	False	False	False	False	False	False	False	False	False	False	False	False	False	False	False
Bacteroides-thetaiotaomicron-VPI-5482_cluster_1_885771-912056.1	bgcGroup164	Bacteroides-thetaiotaomicron-VPI-5482	False	False	False	False	False	False	False	False	False	False	False	False	False	False	False	False	False	False	False	False	True	False	False	False	False	True	False	False	False	False	False	False	False	False	False	False	False	False	False	False	False	False	False	False	False	False	False
Bacteroides-thetaiotaomicron-VPI-5482_cluster_1_995771-1010988.1	bgcGroup111	Bacteroides-thetaiotaomicron-VPI-5482	False	False	False	False	False	False	False	False	False	False	False	False	False	False	False	False	False	False	False	False	False	False	False	False	False	False	False	False	False	False	False	False	False	False	False	False	False	False	False	False	False	False	False	False	False	False	False
Bacteroides-uniformis-ATCC-8492_cluster_1_1157348-1158152.1	bgcGroup121	Bacteroides-uniformis-ATCC-8492	False	False	False	False	False	False	False	False	False	True	True	True	True	False	True	False	True	False	True	False	False	True	True	True	False	False	False	False	False	False	False	False	False	False	False	False	False	False	False	False	False	True	False	False	False	False	False
Bacteroides-uniformis-ATCC-8492_cluster_1_1491006-1524015.1	bgcGroup190	Bacteroides-uniformis-ATCC-8492	False	False	False	False	False	False	False	False	False	False	False	False	False	False	False	False	False	False	False	False	False	False	False	False	False	False	False	False	False	False	False	False	False	False	False	False	False	False	False	False	False	False	False	False	False	False	False
Bacteroides-uniformis-ATCC-8492_cluster_1_1526475-1529817.1	bgcGroup83	Bacteroides-uniformis-ATCC-8492	False	False	False	False	True	False	False	False	False	False	False	False	False	False	False	False	False	False	False	False	False	False	False	False	False	False	False	False	False	False	False	False	False	False	False	False	False	False	False	False	False	False	False	False	False	False	False
Bacteroides-uniformis-ATCC-8492_cluster_1_2355486-2370898.1	bgcGroup106	Bacteroides-uniformis-ATCC-8492	False	False	False	False	False	False	False	False	False	False	False	False	False	False	False	False	False	False	False	False	False	False	False	False	False	False	False	False	False	False	False	False	False	False	False	False	False	False	False	False	False	False	False	False	False	False	False
Bacteroides-uniformis-ATCC-8492_cluster_1_2931303-2957766.1	bgcGroup168	Bacteroides-uniformis-ATCC-8492	False	False	False	False	False	False	False	False	False	False	False	False	False	False	False	False	False	False	False	False	False	False	False	False	False	False	False	False	False	False	False	False	False	False	False	False	False	False	False	False	False	False	False	False	False	False	False
Bacteroides-uniformis-ATCC-8492_cluster_1_3055719-3086828.1	bgcGroup94	Bacteroides-uniformis-ATCC-8492	False	False	False	False	False	False	False	False	False	False	False	False	False	False	False	False	False	False	False	False	True	False	False	False	False	False	False	False	False	False	False	False	False	False	False	False	False	False	False	False	False	False	False	False	False	False	False
Bacteroides-uniformis-ATCC-8492_cluster_1_3270820-3313538.1	bgcGroup96	Bacteroides-uniformis-ATCC-8492	False	False	False	False	False	False	False	False	False	False	False	False	False	False	False	False	False	False	False	False	True	False	False	False	True	False	False	False	False	False	False	False	False	False	False	False	False	False	False	False	False	False	False	False	False	False	False
Bacteroides-uniformis-ATCC-8492_cluster_1_3445216-3471890.1	bgcGroup161	Bacteroides-uniformis-ATCC-8492	False	False	False	False	False	False	False	False	False	False	False	False	False	False	False	False	False	False	False	False	True	False	False	False	False	False	False	False	False	False	False	False	False	False	False	False	False	False	False	False	False	False	False	False	False	False	False
Bacteroides-uniformis-ATCC-8492_cluster_1_3821292-3897040.1	bgcGroup187	Bacteroides-uniformis-ATCC-8492	False	False	False	False	False	False	False	False	False	False	False	False	False	False	False	False	False	False	False	False	False	False	False	False	False	False	False	False	False	False	False	False	False	False	False	False	False	False	False	False	False	False	False	False	False	False	False
Bacteroides-uniformis-ATCC-8492_cluster_1_3934541-3944036.1	bgcGroup221	Bacteroides-uniformis-ATCC-8492	False	False	False	False	False	False	False	False	False	False	False	False	False	False	False	False	False	False	False	False	False	False	False	False	False	False	False	False	False	False	False	False	False	False	False	False	False	False	False	False	False	False	False	False	False	False	False
Bacteroides-uniformis-ATCC-8492_cluster_1_3945296-3948000.1	bgcGroup219	Bacteroides-uniformis-ATCC-8492	False	False	False	False	False	False	False	False	False	False	False	False	False	False	False	False	False	False	False	False	False	False	False	False	False	False	False	False	False	False	False	False	False	False	False	False	False	False	False	False	False	False	False	False	False	False	False
Bacteroides-uniformis-ATCC-8492_cluster_1_3995601-4024576.1	bgcGroup154	Bacteroides-uniformis-ATCC-8492	False	False	False	False	False	False	False	False	False	False	False	False	False	False	False	False	False	False	False	False	False	False	False	False	False	False	False	True	True	True	False	False	False	False	False	False	False	False	False	False	False	False	False	False	False	False	False
Bacteroides-uniformis-ATCC-8492_cluster_1_4049730-4074891.1	bgcGroup159	Bacteroides-uniformis-ATCC-8492	False	False	False	False	False	False	False	False	False	False	False	False	False	False	False	False	False	False	False	True	False	False	False	False	False	False	False	False	False	False	False	False	False	False	False	False	False	False	False	False	False	False	False	False	False	False	False
Bacteroides-vulgatus-ATCC-8482_cluster_Bacteroides-vulgatus-ATCC-8482_Node_0_1189532-1203504.1	bgcGroup172	Bacteroides-vulgatus-ATCC-8482	False	False	False	False	False	False	False	False	False	False	False	False	False	False	False	False	False	False	False	False	False	False	False	False	False	False	False	False	False	False	False	False	False	False	False	False	False	False	False	False	False	False	False	False	False	False	False
Bacteroides-vulgatus-ATCC-8482_cluster_Bacteroides-vulgatus-ATCC-8482_Node_0_1345598-1371562.1	bgcGroup118	Bacteroides-vulgatus-ATCC-8482	False	False	False	False	False	False	False	False	False	True	True	True	True	False	True	False	True	False	True	False	False	True	True	True	False	False	False	False	False	False	False	False	False	False	False	False	False	False	False	False	False	True	False	False	False	False	False
Bacteroides-vulgatus-ATCC-8482_cluster_Bacteroides-vulgatus-ATCC-8482_Node_0_1411766-1428117.1	bgcGroup83	Bacteroides-vulgatus-ATCC-8482	False	False	False	False	False	False	False	False	False	False	False	False	False	False	False	False	False	False	False	False	False	False	False	False	False	False	False	False	False	False	False	False	False	False	False	False	False	False	False	False	False	False	False	False	False	False	False
Bacteroides-vulgatus-ATCC-8482_cluster_Bacteroides-vulgatus-ATCC-8482_Node_0_2018720-2037341.1	bgcGroup106	Bacteroides-vulgatus-ATCC-8482	False	False	False	False	False	False	False	False	False	False	False	False	False	False	False	False	False	False	False	False	False	False	False	False	False	False	False	False	False	False	False	False	False	False	False	False	False	False	False	False	False	False	False	False	False	False	False
Bacteroides-vulgatus-ATCC-8482_cluster_Bacteroides-vulgatus-ATCC-8482_Node_0_2217200-2233790.1	bgcGroup171	Bacteroides-vulgatus-ATCC-8482	False	False	False	False	False	False	False	False	False	False	False	False	False	False	False	False	False	False	False	False	False	False	False	False	False	False	False	False	False	False	False	False	False	False	False	False	False	False	False	False	False	False	False	False	False	False	False
Bacteroides-vulgatus-ATCC-8482_cluster_Bacteroides-vulgatus-ATCC-8482_Node_0_3075572-3095433.1	bgcGroup157	Bacteroides-vulgatus-ATCC-8482	False	False	False	False	False	False	False	False	False	False	False	False	False	False	False	False	False	False	False	False	True	False	False	False	False	True	False	False	False	False	False	False	False	False	False	False	False	False	False	False	False	False	False	False	False	False	False
Bacteroides-vulgatus-ATCC-8482_cluster_Bacteroides-vulgatus-ATCC-8482_Node_0_3099347-3101573.1	bgcGroup34	Bacteroides-vulgatus-ATCC-8482	False	False	False	False	False	False	False	False	False	False	False	False	False	False	False	False	False	False	False	False	False	False	False	False	False	False	False	False	False	False	False	False	False	False	False	False	False	False	False	False	False	False	False	False	False	False	False
Bacteroides-vulgatus-ATCC-8482_cluster_Bacteroides-vulgatus-ATCC-8482_Node_0_3356189-3389491.1	bgcGroup167	Bacteroides-vulgatus-ATCC-8482	False	False	False	False	False	False	False	False	False	False	False	False	False	False	False	False	False	False	False	False	False	False	False	False	False	False	False	False	False	False	False	False	False	False	False	False	False	False	False	False	False	False	False	False	False	False	False
Bacteroides-vulgatus-ATCC-8482_cluster_Bacteroides-vulgatus-ATCC-8482_Node_0_341332-342352.1	bgcGroup92	Bacteroides-vulgatus-ATCC-8482	True	False	True	True	False	False	False	False	False	False	False	False	False	False	False	False	False	True	False	False	False	False	False	False	False	False	True	False	False	False	False	False	False	False	False	False	False	False	False	False	False	False	False	False	False	False	False
Bacteroides-vulgatus-ATCC-8482_cluster_Bacteroides-vulgatus-ATCC-8482_Node_0_3548498-3557698.1	bgcGroup74	Bacteroides-vulgatus-ATCC-8482	False	False	False	False	False	False	False	False	False	False	False	False	False	False	False	False	False	False	False	False	False	False	False	False	False	False	False	False	False	False	False	False	False	False	False	False	False	False	False	False	False	False	False	False	False	False	False
Bacteroides-vulgatus-ATCC-8482_cluster_Bacteroides-vulgatus-ATCC-8482_Node_0_3743361-3757067.1	bgcGroup176	Bacteroides-vulgatus-ATCC-8482	False	False	False	False	False	False	False	False	False	False	False	False	False	False	False	False	False	False	False	False	False	False	False	False	False	True	False	False	False	False	False	False	False	False	False	False	False	False	False	False	False	False	False	False	False	False	False
Bacteroides-vulgatus-ATCC-8482_cluster_Bacteroides-vulgatus-ATCC-8482_Node_0_4282482-4304102.1	bgcGroup180	Bacteroides-vulgatus-ATCC-8482	False	False	False	False	False	False	False	False	False	False	False	False	False	False	False	False	False	False	False	False	False	False	False	False	False	False	False	False	False	False	False	False	False	False	False	False	False	False	False	False	False	False	False	False	False	False	False
Bacteroides-vulgatus-ATCC-8482_cluster_Bacteroides-vulgatus-ATCC-8482_Node_0_4770723-4772382.1	bgcGroup200	Bacteroides-vulgatus-ATCC-8482	False	False	False	False	False	False	False	False	False	False	False	False	False	False	False	False	False	False	False	False	False	False	False	False	False	False	False	False	False	False	False	False	False	False	False	False	False	False	False	False	False	False	False	False	False	False	False
Bacteroides-vulgatus-ATCC-8482_cluster_Bacteroides-vulgatus-ATCC-8482_Node_0_4832715-4852057.1	bgcGroup76	Bacteroides-vulgatus-ATCC-8482	False	False	False	False	False	False	False	False	False	False	False	False	False	False	False	False	False	False	False	False	False	False	False	False	False	False	False	False	False	False	False	False	False	False	False	False	False	False	False	False	False	False	False	False	False	False	False
Bacteroides-vulgatus-ATCC-8482_cluster_Bacteroides-vulgatus-ATCC-8482_Node_0_4857760-4902212.1	bgcGroup144	Bacteroides-vulgatus-ATCC-8482	False	False	False	False	False	False	False	False	False	False	False	False	False	False	False	False	False	False	False	False	False	False	False	False	False	False	False	False	False	False	False	False	False	False	False	False	False	False	False	False	False	False	False	False	False	False	False
Bacteroides-vulgatus-ATCC-8482_cluster_Bacteroides-vulgatus-ATCC-8482_Node_0_4948124-4982120.1	bgcGroup95	Bacteroides-vulgatus-ATCC-8482	False	False	False	False	False	False	False	False	False	False	False	False	False	False	False	False	False	False	False	False	False	False	False	False	False	True	False	False	False	False	False	False	False	False	False	False	False	False	False	False	False	False	False	False	False	False	False
Bacteroides-vulgatus-ATCC-8482_cluster_Bacteroides-vulgatus-ATCC-8482_Node_0_961093-977706.1	bgcGroup106	Bacteroides-vulgatus-ATCC-8482	False	False	False	False	False	False	False	False	False	False	False	False	False	False	False	False	False	False	False	False	False	False	False	False	False	False	False	False	False	False	False	False	False	False	False	False	False	False	False	False	False	False	False	False	False	False	False
Bacteroides-xylanisolvens-SD-CC-1b_cluster_1_1024114-1031617.1	bgcGroup172	Bacteroides-xylanisolvens-SD-CC-1b	False	False	False	False	False	False	False	False	False	False	False	False	False	False	False	False	False	False	False	False	False	False	False	False	False	False	False	False	False	False	False	False	False	False	False	False	False	False	False	False	False	False	False	False	False	False	False
Bacteroides-xylanisolvens-SD-CC-1b_cluster_1_1787852-1821812.1	bgcGroup190	Bacteroides-xylanisolvens-SD-CC-1b	False	False	False	False	False	False	False	False	True	False	False	False	False	False	False	False	False	False	False	False	False	False	False	False	False	False	False	False	False	False	False	False	False	False	False	False	False	False	False	False	False	False	False	False	False	False	False
Bacteroides-xylanisolvens-SD-CC-1b_cluster_1_3269724-3289711.1	bgcGroup149	Bacteroides-xylanisolvens-SD-CC-1b	False	False	False	False	False	False	False	False	False	False	False	False	False	False	False	False	False	False	False	False	False	False	False	False	False	True	False	False	False	False	False	False	False	False	False	False	False	False	False	False	False	False	False	False	False	False	False
Bacteroides-xylanisolvens-SD-CC-1b_cluster_1_3438708-3465399.1	bgcGroup185	Bacteroides-xylanisolvens-SD-CC-1b	False	False	False	False	False	False	False	False	False	False	False	False	False	False	False	False	False	False	False	False	False	False	False	False	False	False	False	False	False	False	False	False	False	False	False	False	False	False	False	False	False	False	False	False	False	False	False
Bacteroides-xylanisolvens-SD-CC-1b_cluster_1_3874801-3898178.1	bgcGroup172	Bacteroides-xylanisolvens-SD-CC-1b	False	False	False	False	False	False	False	False	False	False	False	False	False	False	False	False	False	False	False	True	False	False	False	False	False	False	False	False	False	False	False	False	False	False	False	False	False	False	False	False	False	False	False	False	False	False	False
Bacteroides-xylanisolvens-SD-CC-1b_cluster_1_3898620-3899391.1	bgcGroup121	Bacteroides-xylanisolvens-SD-CC-1b	False	False	False	False	False	False	False	False	False	False	False	False	False	True	False	False	False	False	False	False	False	False	True	True	False	False	False	False	False	False	False	False	False	False	False	False	False	False	False	False	False	False	False	False	False	False	False
Bacteroides-xylanisolvens-SD-CC-1b_cluster_1_4140871-4146856.1	bgcGroup176	Bacteroides-xylanisolvens-SD-CC-1b	False	False	False	False	False	False	False	False	False	False	False	False	False	False	False	False	False	False	False	False	False	False	False	False	False	False	False	False	False	False	False	False	False	False	False	False	False	False	False	False	False	False	False	False	False	False	False
Bacteroides-xylanisolvens-SD-CC-1b_cluster_1_4149690-4159324.1	bgcGroup178	Bacteroides-xylanisolvens-SD-CC-1b	False	False	False	False	False	False	False	False	False	False	False	False	False	False	False	False	False	False	False	False	False	False	False	False	False	False	False	False	False	False	False	False	False	False	False	False	False	False	False	False	False	False	False	False	False	False	False
Bacteroides-xylanisolvens-SD-CC-1b_cluster_1_4673547-4712345.1	bgcGroup157	Bacteroides-xylanisolvens-SD-CC-1b	False	False	False	False	False	False	False	False	False	False	False	False	False	False	False	False	False	False	False	True	True	False	False	False	False	True	False	False	False	False	False	False	False	False	False	False	False	False	False	False	False	False	False	False	False	False	False
Bacteroides-xylanisolvens-SD-CC-1b_cluster_1_4831537-4851370.1	bgcGroup149	Bacteroides-xylanisolvens-SD-CC-1b	False	False	False	False	False	False	False	False	False	False	False	False	False	False	False	False	False	False	False	False	False	False	False	False	False	False	False	False	False	False	False	False	False	False	False	False	False	False	False	False	False	False	False	False	False	False	False
Bacteroides-xylanisolvens-SD-CC-1b_cluster_1_5066500-5087852.1	bgcGroup121	Bacteroides-xylanisolvens-SD-CC-1b	False	False	False	False	False	False	False	False	False	True	False	True	True	False	True	False	True	False	False	False	False	False	True	True	False	False	False	False	False	False	False	False	False	False	False	False	False	False	False	False	False	False	False	False	False	False	False
Bifidobacterium-adolescentis-L2-32_cluster_1_1889623-1919291.1	bgcGroup134	Bifidobacterium-adolescentis-L2-32	False	False	False	False	False	False	False	False	False	False	False	False	False	False	False	False	False	False	False	False	True	False	False	False	False	True	False	False	False	False	False	False	False	False	False	False	False	False	False	False	False	False	False	False	False	False	False
Bifidobacterium-adolescentis-L2-32_cluster_1_2080006-2081029.1	bgcGroup131	Bifidobacterium-adolescentis-L2-32	False	False	False	False	False	False	False	False	False	False	False	False	False	False	False	False	False	False	False	False	True	False	False	False	False	True	False	False	False	False	False	False	False	False	False	False	False	False	False	False	False	False	False	False	False	False	False
Bifidobacterium-adolescentis-L2-32_cluster_1_2099406-2104401.1	bgcGroup207	Bifidobacterium-adolescentis-L2-32	False	False	False	False	False	False	False	False	False	False	False	False	False	False	False	False	False	False	False	False	False	False	False	False	False	False	False	False	False	False	False	False	False	False	False	False	False	False	False	False	False	False	False	False	False	False	False
Bifidobacterium-adolescentis-L2-32_cluster_1_485580-489516.1	bgcGroup57	Bifidobacterium-adolescentis-L2-32	False	False	False	False	False	False	False	False	False	False	False	False	False	False	False	False	False	False	False	False	False	False	False	False	False	False	False	False	False	False	False	False	False	False	False	False	False	False	False	False	False	False	False	False	False	False	False
Bifidobacterium-breve-JCM-1192_cluster_1_1255775-1256459.1	bgcGroup68	Bifidobacterium-breve-JCM-1192	False	False	False	False	False	False	False	False	False	False	False	False	False	False	False	False	False	False	False	False	False	False	False	False	False	False	False	False	False	False	False	False	False	False	False	False	False	False	False	False	False	False	False	False	False	False	False
Bifidobacterium-breve-JCM-1192_cluster_1_1550169-1555061.1	bgcGroup121	Bifidobacterium-breve-JCM-1192	False	False	False	False	False	False	False	False	False	True	False	True	True	False	False	False	True	False	True	False	False	True	False	True	False	False	False	False	False	False	False	False	False	False	False	False	False	False	False	False	False	True	False	False	False	False	False
Bifidobacterium-breve-JCM-1192_cluster_1_2091085-2093714.1	bgcGroup77	Bifidobacterium-breve-JCM-1192	False	False	False	False	False	False	False	False	False	False	False	False	False	False	False	False	False	False	False	False	False	False	False	False	False	False	False	False	False	False	False	False	False	False	False	False	False	False	False	False	False	False	False	False	False	False	False
Bifidobacterium-breve-JCM-1192_cluster_1_2095478-2124452.1	bgcGroup147	Bifidobacterium-breve-JCM-1192	False	False	False	False	False	False	False	False	False	False	False	False	False	False	False	False	False	False	False	False	True	False	False	False	False	True	False	False	False	False	False	False	False	False	False	False	False	False	False	False	False	False	False	False	False	False	False
Bifidobacterium-breve-JCM-1192_cluster_1_447067-455332.1	bgcGroup77	Bifidobacterium-breve-JCM-1192	False	False	False	False	False	False	False	False	False	False	False	False	False	False	False	False	False	False	False	False	False	False	False	False	False	False	False	False	False	False	False	False	False	False	False	False	False	False	False	False	False	False	False	False	False	False	False
Bifidobacterium-breve-JCM-1192_cluster_1_459768-488302.1	bgcGroup150	Bifidobacterium-breve-JCM-1192	False	False	False	False	False	False	False	False	False	False	False	False	False	False	False	False	False	False	False	False	False	False	False	False	False	False	False	False	False	False	False	False	False	False	False	False	False	False	False	False	False	False	False	False	False	False	False
Bifidobacterium-catenulatum-JCM-1194_cluster_1_1677283-1687470.1	bgcGroup101	Bifidobacterium-catenulatum-JCM-1194	False	False	False	False	False	False	False	False	False	False	False	False	False	False	False	False	False	False	False	False	False	False	False	False	False	False	False	False	False	False	False	False	False	False	False	False	False	False	False	False	False	False	False	False	False	False	False
Bifidobacterium-catenulatum-JCM-1194_cluster_1_1691301-1721561.1	bgcGroup185	Bifidobacterium-catenulatum-JCM-1194	False	False	False	False	False	False	False	False	False	False	False	False	False	False	False	False	False	False	False	False	False	False	False	False	False	False	False	False	False	False	False	False	False	False	False	False	False	False	False	False	False	False	False	False	False	False	False
Bifidobacterium-catenulatum-JCM-1194_cluster_1_1852610-1898291.1	bgcGroup146	Bifidobacterium-catenulatum-JCM-1194	False	False	False	False	False	False	False	False	False	False	False	False	False	False	False	False	False	False	False	False	False	False	False	False	False	False	False	False	False	False	False	False	False	False	False	False	False	False	False	False	False	False	False	False	False	False	False
Bifidobacterium-catenulatum-JCM-1194_cluster_1_1905383-1909133.1	bgcGroup83	Bifidobacterium-catenulatum-JCM-1194	False	False	False	False	False	False	False	False	False	False	False	False	False	False	False	False	False	False	False	False	False	False	False	False	False	False	False	False	False	False	False	False	False	False	False	False	False	False	False	False	False	False	False	False	False	False	False
Bifidobacterium-catenulatum-JCM-1194_cluster_1_441059-467053.1	bgcGroup68	Bifidobacterium-catenulatum-JCM-1194	False	False	False	False	False	False	False	False	False	False	False	False	False	False	False	False	False	False	False	False	False	False	False	False	False	False	False	False	False	False	False	False	False	False	False	False	False	False	False	False	False	False	False	False	False	False	False
Bifidobacterium-longum-ATCC-15697_cluster_1_1442234-1443458.1	bgcGroup60	Bifidobacterium-longum-ATCC-15697	False	False	False	False	False	False	False	False	False	False	False	False	False	False	False	False	False	False	False	False	False	False	False	False	False	False	False	False	False	False	False	False	False	False	False	False	False	False	False	False	False	False	False	False	False	False	False
Bifidobacterium-longum-ATCC-15697_cluster_1_1447678-1456700.1	bgcGroup57	Bifidobacterium-longum-ATCC-15697	False	False	False	False	False	False	False	False	False	False	False	False	False	False	False	False	False	False	False	False	False	False	False	False	False	True	False	False	False	False	False	False	False	False	False	False	False	False	False	False	False	False	False	False	False	False	False
Bifidobacterium-longum-ATCC-15697_cluster_1_1716071-1719059.1	bgcGroup146	Bifidobacterium-longum-ATCC-15697	False	False	False	False	False	False	False	False	False	False	False	False	False	False	False	False	False	False	False	False	False	False	False	False	False	False	False	False	False	False	False	False	False	False	False	False	False	False	False	False	False	False	False	False	False	False	False
Bifidobacterium-longum-ATCC-15697_cluster_1_28790-32334.1	bgcGroup46	Bifidobacterium-longum-ATCC-15697	False	False	False	False	False	False	False	False	False	False	False	False	False	False	False	False	False	False	False	False	False	False	False	False	False	False	False	False	False	False	False	False	False	False	False	False	False	False	False	False	False	False	False	False	False	False	False
Bifidobacterium-longum-ATCC-15697_cluster_1_34021-65871.1	bgcGroup185	Bifidobacterium-longum-ATCC-15697	False	False	False	False	False	False	False	False	False	False	False	False	False	False	False	False	False	False	False	False	False	False	False	False	False	False	False	False	False	False	False	False	False	False	False	False	False	False	False	False	False	False	False	False	False	False	False
Bifidobacterium-longum-ATCC-15697_cluster_1_646805-654144.1	bgcGroup75	Bifidobacterium-longum-ATCC-15697	False	False	False	False	False	False	False	False	False	False	False	False	False	False	False	False	False	False	False	False	False	False	False	False	False	False	False	False	False	False	False	False	False	False	False	False	False	False	False	False	False	False	False	False	False	False	False
Bifidobacterium-longum-ATCC-15697_cluster_1_676687-677317.1	bgcGroup25	Bifidobacterium-longum-ATCC-15697	False	False	False	False	False	False	False	False	False	False	False	False	False	False	False	False	False	False	False	False	False	False	False	False	False	False	False	False	False	False	False	False	False	False	False	False	False	False	False	False	False	False	False	False	False	False	False
Bifidobacterium-longum-ATCC-15697_cluster_2_172623-176035.1	bgcGroup1	Bifidobacterium-longum-ATCC-15697	False	False	False	False	False	False	False	False	False	False	False	False	False	False	False	False	False	False	False	False	False	False	False	False	False	False	False	False	False	False	False	False	False	False	False	False	False	False	False	False	False	False	False	False	False	False	False
Bifidobacterium-pseudocatenulatum-JCM-1200_cluster_Bifidobacterium-pseudocatenulatum-DSM>_1844753-1886321.1	bgcGroup185	Bifidobacterium-pseudocatenulatum-JCM-1200	False	False	False	False	False	False	False	False	False	False	False	False	False	False	False	False	False	False	False	False	False	False	False	False	False	False	False	False	False	False	False	False	False	False	False	False	False	False	False	False	False	False	False	False	False	False	False
Bifidobacterium-pseudocatenulatum-JCM-1200_cluster_Bifidobacterium-pseudocatenulatum-DSM>_2007426-2047844.1	bgcGroup145	Bifidobacterium-pseudocatenulatum-JCM-1200	False	False	False	False	False	False	False	False	False	False	False	False	False	False	False	False	False	False	False	False	True	False	False	False	False	True	False	False	False	False	False	False	False	False	False	False	False	False	False	False	False	False	False	False	False	False	False
Bifidobacterium-pseudocatenulatum-JCM-1200_cluster_Bifidobacterium-pseudocatenulatum-DSM>_512741-518040.1	bgcGroup57	Bifidobacterium-pseudocatenulatum-JCM-1200	False	False	False	False	False	False	False	False	False	False	False	False	False	False	False	False	False	False	False	False	False	False	False	False	False	True	False	False	False	False	False	False	False	False	False	False	False	False	False	False	False	False	False	False	False	False	False
Bilophila-wadsworthia-ATCC-49260_cluster_1_0-551773.1	bgcGroup123	Bilophila-wadsworthia-ATCC-49260	False	False	False	False	False	True	False	True	True	True	True	True	True	False	True	True	True	False	True	True	True	False	True	True	False	True	False	True	True	True	False	True	True	True	True	False	False	False	False	False	False	True	False	False	False	False	False
Bilophila-wadsworthia-ATCC-49260_cluster_1_1691182-1700386.1	bgcGroup118	Bilophila-wadsworthia-ATCC-49260	False	False	False	False	False	False	False	False	False	True	True	True	True	False	True	False	True	False	True	False	False	True	True	True	False	False	False	False	False	False	False	False	False	False	False	False	False	False	False	False	False	True	False	False	False	False	False
Bilophila-wadsworthia-ATCC-49260_cluster_1_1931284-1933197.1	bgcGroup75	Bilophila-wadsworthia-ATCC-49260	False	False	False	False	False	False	False	False	False	False	False	False	False	False	False	False	False	False	False	False	False	False	False	False	False	False	False	False	False	False	False	False	False	False	False	False	False	False	False	False	False	False	False	False	False	False	False
Bilophila-wadsworthia-ATCC-49260_cluster_2_1534354-1555681.1	bgcGroup238	Bilophila-wadsworthia-ATCC-49260	False	False	False	False	False	False	False	False	False	False	False	False	False	False	False	False	False	False	False	False	False	False	False	False	False	False	False	False	False	False	False	False	False	False	False	False	False	False	False	False	False	False	False	False	False	False	False
Bilophila-wadsworthia-ATCC-49260_cluster_2_658285-659923.1	bgcGroup77	Bilophila-wadsworthia-ATCC-49260	False	False	False	False	False	False	False	False	False	False	False	False	False	False	False	False	False	False	False	False	False	False	False	False	False	False	False	False	False	False	False	False	False	False	False	False	False	False	False	False	False	False	False	False	False	False	False
Bilophila-wadsworthia-ATCC-49260_cluster_3_0-32299.1	bgcGroup8	Bilophila-wadsworthia-ATCC-49260	False	False	False	False	False	False	False	False	False	False	False	False	False	False	False	False	False	False	False	False	False	False	False	False	False	False	False	False	False	False	False	False	False	False	False	False	False	False	False	False	False	False	False	False	False	False	False
Bilophila-wadsworthia-ATCC-49260_cluster_5_6902-9062.1	bgcGroup61	Bilophila-wadsworthia-ATCC-49260	False	False	False	False	False	False	False	False	False	False	False	False	False	False	False	False	False	False	False	False	False	False	False	False	False	False	False	False	False	False	False	False	False	False	False	False	False	False	False	False	False	False	False	False	False	False	False
Blautia-hansenii-DSM-20583_cluster_1_2116921-2117155.1	bgcGroup192	Blautia-hansenii-DSM-20583	False	False	False	False	False	False	False	False	False	False	False	False	False	False	False	False	False	False	False	False	False	False	False	False	False	False	False	False	False	False	False	False	False	False	False	False	False	False	False	False	False	False	False	False	False	False	False
Blautia-hansenii-DSM-20583_cluster_1_75120-94009.1	bgcGroup149	Blautia-hansenii-DSM-20583	False	False	False	False	False	False	False	False	False	False	False	False	False	False	False	False	False	False	False	False	False	False	False	False	False	False	False	False	False	False	False	False	False	False	False	False	False	False	False	False	False	False	False	False	False	False	False
Blautia-hansenii-DSM-20583_cluster_1_893857-914673.1	bgcGroup183	Blautia-hansenii-DSM-20583	False	False	False	False	False	False	False	False	False	False	False	False	False	False	False	False	False	False	False	False	False	False	False	False	False	False	False	False	False	False	False	False	False	False	False	False	False	False	False	False	False	False	False	False	False	False	False
Blautia-hydrogenotrophica-DSM-10507_cluster_1_121697-126098.1	bgcGroup80	Blautia-hydrogenotrophica-DSM-10507	False	False	False	False	False	False	False	False	False	False	False	False	False	False	False	False	False	False	False	False	False	False	False	False	False	False	False	False	False	False	False	False	False	False	False	False	False	False	False	False	False	False	False	False	False	False	False
Blautia-hydrogenotrophica-DSM-10507_cluster_1_1259898-1324952.1	bgcGroup80	Blautia-hydrogenotrophica-DSM-10507	False	False	False	False	False	True	False	False	False	False	False	False	False	False	False	False	False	False	False	False	False	False	False	False	False	False	False	False	False	False	False	False	False	False	False	False	False	False	False	False	False	False	False	False	False	False	False
Blautia-hydrogenotrophica-DSM-10507_cluster_1_140289-159651.1	bgcGroup77	Blautia-hydrogenotrophica-DSM-10507	False	False	False	False	False	False	False	False	False	False	False	False	False	False	False	False	False	False	False	False	False	False	False	False	False	False	False	False	False	False	False	False	False	False	False	False	False	False	False	False	False	False	False	False	False	False	False
Blautia-hydrogenotrophica-DSM-10507_cluster_1_1581478-1584539.1	bgcGroup121	Blautia-hydrogenotrophica-DSM-10507	False	False	False	False	False	False	False	False	False	True	True	True	True	False	True	False	True	False	True	False	False	True	True	True	False	False	False	False	False	False	False	False	False	False	False	False	False	False	False	False	False	True	False	False	False	False	False
Blautia-hydrogenotrophica-DSM-10507_cluster_1_1597063-1597291.1	bgcGroup192	Blautia-hydrogenotrophica-DSM-10507	False	False	False	False	False	False	False	False	False	False	False	False	False	False	False	False	False	False	False	False	False	False	False	False	False	False	False	False	False	False	False	False	False	False	False	False	False	False	False	False	False	False	False	False	False	False	False
Blautia-hydrogenotrophica-DSM-10507_cluster_1_1938682-1940234.1	bgcGroup66	Blautia-hydrogenotrophica-DSM-10507	False	False	False	False	False	False	False	False	False	False	False	False	False	False	False	False	False	False	False	False	False	False	False	False	False	False	False	False	False	False	False	False	False	False	False	False	False	False	False	False	False	False	False	False	False	False	False
Blautia-hydrogenotrophica-DSM-10507_cluster_1_2216326-2218313.1	bgcGroup118	Blautia-hydrogenotrophica-DSM-10507	False	False	False	False	False	False	False	False	False	True	True	True	True	True	True	False	True	False	True	False	False	True	True	True	False	False	False	False	False	False	False	False	False	False	False	False	False	False	False	False	False	True	False	False	False	False	False
Blautia-hydrogenotrophica-DSM-10507_cluster_1_2219372-2219606.1	bgcGroup192	Blautia-hydrogenotrophica-DSM-10507	False	False	False	False	False	False	False	False	False	False	False	False	False	False	False	False	False	False	False	False	False	False	False	False	False	False	False	False	False	False	False	False	False	False	False	False	False	False	False	False	False	False	False	False	False	False	False
Blautia-hydrogenotrophica-DSM-10507_cluster_1_2812709-2840134.1	bgcGroup147	Blautia-hydrogenotrophica-DSM-10507	False	False	False	False	False	False	False	False	False	False	False	False	False	False	False	False	False	False	False	False	True	False	False	False	False	True	False	False	False	False	False	False	False	False	False	False	False	False	False	False	False	False	False	False	False	False	False
Blautia-obeum-ATCC-29174_cluster_1_1485986-1514132.1	bgcGroup185	Blautia-obeum-ATCC-29174	False	False	False	False	False	False	False	False	False	False	False	False	False	False	False	False	False	False	False	False	False	False	False	False	False	False	False	False	False	False	False	False	False	False	False	False	False	False	False	False	False	False	False	False	False	False	False
Blautia-obeum-ATCC-29174_cluster_1_1626727-1650303.1	bgcGroup153	Blautia-obeum-ATCC-29174	False	False	False	False	False	False	False	False	False	False	False	False	False	False	False	False	False	False	False	False	False	False	False	False	False	False	False	False	False	False	False	False	False	False	False	False	False	False	False	False	False	False	False	False	False	False	False
Blautia-obeum-ATCC-29174_cluster_1_2165338-2190674.1	bgcGroup78	Blautia-obeum-ATCC-29174	False	False	False	False	False	False	False	False	False	False	False	False	False	False	False	False	False	False	False	False	False	False	False	False	False	False	False	False	False	False	False	False	False	False	False	False	False	False	False	False	False	False	False	False	False	False	False
Blautia-obeum-ATCC-29174_cluster_1_2568017-2589243.1	bgcGroup155	Blautia-obeum-ATCC-29174	False	False	False	False	False	False	False	False	False	False	False	False	False	False	False	False	False	False	False	False	False	False	False	False	False	False	False	False	False	False	False	False	False	False	False	False	False	False	False	False	False	False	False	False	False	False	False
Blautia-obeum-ATCC-29174_cluster_1_300178-305516.1	bgcGroup232	Blautia-obeum-ATCC-29174	False	False	False	False	False	False	False	False	False	False	False	False	False	False	False	False	False	False	False	False	False	False	False	False	False	False	False	False	False	False	False	False	False	False	False	False	False	False	False	False	False	False	False	False	False	False	False
Blautia-obeum-ATCC-29174_cluster_1_3045537-3048772.1	bgcGroup200	Blautia-obeum-ATCC-29174	False	False	False	False	False	False	False	False	False	False	False	False	False	False	False	False	False	False	False	False	False	False	False	False	False	False	False	False	False	False	False	False	False	False	False	False	False	False	False	False	False	False	False	False	False	False	False
Blautia-obeum-ATCC-29174_cluster_1_307101-309282.1	bgcGroup77	Blautia-obeum-ATCC-29174	False	False	False	False	False	False	False	False	False	False	False	False	False	False	False	False	False	False	False	False	False	False	False	False	False	False	False	False	False	False	False	False	False	False	False	False	False	False	False	False	False	False	False	False	False	False	False
Blautia-obeum-ATCC-29174_cluster_1_315213-316215.1	bgcGroup191	Blautia-obeum-ATCC-29174	False	False	False	False	False	False	False	False	False	False	False	False	False	False	False	False	False	False	False	False	False	False	False	False	False	False	False	False	False	False	False	False	False	False	False	False	False	False	False	False	False	False	False	False	False	False	False
Blautia-obeum-ATCC-29174_cluster_1_3268439-3270406.1	bgcGroup69	Blautia-obeum-ATCC-29174	False	False	False	False	False	False	False	False	False	False	False	False	False	False	False	False	False	False	False	False	False	False	False	False	False	False	False	False	False	False	False	False	False	False	False	False	False	False	False	False	False	False	False	False	False	False	False
Blautia-obeum-ATCC-29174_cluster_1_422205-440477.1	bgcGroup126	Blautia-obeum-ATCC-29174	False	False	False	False	False	False	False	False	False	False	False	False	False	False	False	False	False	False	False	False	False	False	False	False	False	False	False	False	False	False	False	False	False	False	False	False	False	False	False	False	False	False	False	False	False	False	False
Blautia-obeum-ATCC-29174_cluster_1_726320-746224.1	bgcGroup147	Blautia-obeum-ATCC-29174	False	False	False	False	False	False	False	False	False	False	False	False	False	False	False	False	False	False	False	False	True	False	False	False	False	False	False	False	False	False	False	False	False	False	False	False	False	False	False	False	False	False	False	False	False	False	False
Blautia-obeum-ATCC-29174_cluster_1_965140-969187.1	bgcGroup77	Blautia-obeum-ATCC-29174	False	False	False	False	False	False	False	False	False	False	False	False	False	False	False	False	False	False	False	False	False	False	False	False	False	False	False	False	False	False	False	False	False	False	False	False	False	False	False	False	False	False	False	False	False	False	False
Blautia-sp-KLE-1732_cluster_1_1206509-1237882.1	bgcGroup157	Blautia-sp-KLE-1732	False	False	False	False	False	False	False	False	False	False	False	False	False	False	False	False	False	False	False	False	True	False	False	False	False	True	False	False	False	False	False	False	False	False	False	False	False	False	False	False	False	False	False	False	False	False	False
Blautia-sp-KLE-1732_cluster_1_1923081-1932578.1	bgcGroup80	Blautia-sp-KLE-1732	False	False	False	False	False	False	False	False	False	False	False	False	False	False	False	False	False	False	False	False	False	False	False	False	False	False	False	False	False	False	False	False	False	False	False	False	False	False	False	False	False	False	False	False	False	False	False
Blautia-sp-KLE-1732_cluster_1_2117507-2143892.1	bgcGroup11	Blautia-sp-KLE-1732	False	False	False	False	False	False	False	False	False	False	False	False	False	False	False	False	False	False	False	False	False	False	False	False	False	False	False	False	False	False	False	False	False	False	False	False	False	False	False	False	False	False	False	False	False	False	False
Blautia-sp-KLE-1732_cluster_1_2161139-2165850.1	bgcGroup7	Blautia-sp-KLE-1732	False	False	False	False	False	False	False	False	False	False	False	False	False	False	False	False	False	False	False	False	False	False	False	False	False	False	False	False	False	False	False	False	False	False	False	False	False	False	False	False	False	False	False	False	False	False	False
Blautia-sp-KLE-1732_cluster_1_245262-246000.1	bgcGroup121	Blautia-sp-KLE-1732	False	False	False	False	False	False	False	False	False	True	False	True	False	False	False	False	True	False	False	False	False	False	True	False	False	False	False	False	False	False	False	False	False	False	False	False	False	False	False	False	False	False	False	False	False	False	False
Blautia-sp-KLE-1732_cluster_1_526762-527395.1	bgcGroup75	Blautia-sp-KLE-1732	False	False	False	False	False	False	False	False	False	False	False	False	False	False	False	False	False	False	False	False	False	False	False	False	False	False	False	False	False	False	False	False	False	False	False	False	False	False	False	False	False	False	False	False	False	False	False
Blautia-sp-KLE-1732_cluster_1_614976-620660.1	bgcGroup232	Blautia-sp-KLE-1732	False	False	False	False	False	False	False	False	False	False	False	False	False	False	False	False	False	False	False	False	False	False	False	False	False	False	False	False	False	False	False	False	False	False	False	False	False	False	False	False	False	False	False	False	False	False	False
Blautia-sp-KLE-1732_cluster_1_809672-830274.1	bgcGroup147	Blautia-sp-KLE-1732	False	False	False	False	False	False	False	False	False	False	False	False	False	False	False	False	False	False	False	False	False	False	False	False	False	False	False	False	False	False	False	False	False	False	False	False	False	False	False	False	False	False	False	False	False	False	False
Blautia-sp-KLE-1732_cluster_1_917719-932164.1	bgcGroup177	Blautia-sp-KLE-1732	False	False	False	False	False	False	False	False	False	False	False	False	False	False	False	False	False	False	False	False	False	False	False	False	False	False	False	False	False	False	False	False	False	False	False	False	False	False	False	False	False	False	False	False	False	False	False
Blautia-wexlerae-DSM-19850_cluster_1_1144028-1151034.1	bgcGroup69	Blautia-wexlerae-DSM-19850	False	False	False	False	False	False	False	False	False	False	False	False	False	False	False	False	False	False	False	False	False	False	False	False	False	False	False	False	False	False	False	False	False	False	False	False	False	False	False	False	False	False	False	False	False	False	False
Blautia-wexlerae-DSM-19850_cluster_1_1425322-1432390.1	bgcGroup17	Blautia-wexlerae-DSM-19850	False	False	False	False	False	False	False	False	False	False	False	False	False	False	False	False	False	False	False	False	True	False	False	False	False	False	False	False	False	False	False	False	False	False	False	False	False	False	False	False	False	False	False	False	False	False	False
Blautia-wexlerae-DSM-19850_cluster_1_1434713-1438236.1	bgcGroup237	Blautia-wexlerae-DSM-19850	False	False	False	False	False	False	False	False	False	False	False	False	False	False	False	False	False	False	False	False	False	False	False	False	False	False	False	False	False	False	False	False	False	False	False	False	False	False	False	False	False	False	False	False	False	False	False
Blautia-wexlerae-DSM-19850_cluster_1_1711691-1715286.1	bgcGroup69	Blautia-wexlerae-DSM-19850	False	False	False	False	False	False	False	False	False	False	False	False	False	False	False	False	False	False	False	False	False	False	False	False	False	False	False	False	False	False	False	False	False	False	False	False	False	False	False	False	False	False	False	False	False	False	False
Blautia-wexlerae-DSM-19850_cluster_1_1734192-1734894.1	bgcGroup80	Blautia-wexlerae-DSM-19850	False	False	False	False	False	False	False	False	False	False	False	False	False	False	False	False	False	False	False	False	False	False	False	False	False	False	False	False	False	False	False	False	False	False	False	False	False	False	False	False	False	False	False	False	False	False	False
Blautia-wexlerae-DSM-19850_cluster_1_1738317-1739082.1	bgcGroup3	Blautia-wexlerae-DSM-19850	False	False	False	False	False	False	False	False	False	False	False	False	False	False	False	False	False	False	False	False	False	False	False	False	False	False	False	False	False	False	False	False	False	False	False	False	False	False	False	False	False	False	False	False	False	False	False
Blautia-wexlerae-DSM-19850_cluster_1_1787181-1804089.1	bgcGroup153	Blautia-wexlerae-DSM-19850	False	False	False	False	False	False	False	False	False	False	False	False	False	False	False	False	False	False	False	False	True	False	False	False	False	False	False	False	False	False	False	False	False	False	False	False	False	False	False	False	False	False	False	False	False	False	False
Blautia-wexlerae-DSM-19850_cluster_1_2182572-2188633.1	bgcGroup77	Blautia-wexlerae-DSM-19850	False	False	False	False	False	False	False	False	False	False	False	False	False	False	False	False	False	False	False	False	False	False	False	False	False	False	False	False	False	False	False	False	False	False	False	False	False	False	False	False	False	False	False	False	False	False	False
Blautia-wexlerae-DSM-19850_cluster_1_2199040-2227507.1	bgcGroup189	Blautia-wexlerae-DSM-19850	False	False	False	False	False	False	False	False	False	False	False	False	False	False	False	False	False	False	False	False	False	False	False	False	False	False	False	False	False	False	False	False	False	False	False	False	False	False	False	False	False	False	False	False	False	False	False
Blautia-wexlerae-DSM-19850_cluster_1_2622815-2649188.1	bgcGroup80	Blautia-wexlerae-DSM-19850	False	False	False	False	False	False	False	False	False	False	False	False	False	False	False	False	False	False	False	False	False	False	False	False	False	False	False	False	False	False	False	False	False	False	False	False	False	False	False	False	False	False	False	False	False	False	False
Blautia-wexlerae-DSM-19850_cluster_1_2654431-2664261.1	bgcGroup80	Blautia-wexlerae-DSM-19850	False	False	False	False	False	False	False	False	False	False	False	False	False	False	False	False	False	False	False	False	False	False	False	False	False	False	False	False	False	False	False	False	False	False	False	False	False	False	False	False	False	False	False	False	False	False	False
Blautia-wexlerae-DSM-19850_cluster_1_3386302-3386758.1	bgcGroup225	Blautia-wexlerae-DSM-19850	False	False	False	False	False	False	False	False	False	False	False	False	False	False	False	False	False	False	False	False	False	False	False	False	False	False	False	False	False	False	False	False	False	False	False	False	False	False	False	False	False	False	False	False	False	False	False
Blautia-wexlerae-DSM-19850_cluster_1_3388497-3393220.1	bgcGroup83	Blautia-wexlerae-DSM-19850	False	False	False	False	False	False	False	False	False	False	False	False	False	False	False	False	False	False	False	False	False	False	False	False	False	False	False	False	False	False	False	False	False	False	False	False	False	False	False	False	False	False	False	False	False	False	False
Blautia-wexlerae-DSM-19850_cluster_1_3398666-3401320.1	bgcGroup234	Blautia-wexlerae-DSM-19850	False	False	False	False	False	False	False	False	False	False	False	False	False	False	False	False	False	False	False	False	False	False	False	False	False	False	False	False	False	False	False	False	False	False	False	False	False	False	False	False	False	False	False	False	False	False	False
Blautia-wexlerae-DSM-19850_cluster_1_3438364-3440497.1	bgcGroup200	Blautia-wexlerae-DSM-19850	False	False	False	False	False	False	False	False	False	False	False	False	False	False	False	False	False	False	False	False	False	False	False	False	False	False	False	False	False	False	False	False	False	False	False	False	False	False	False	False	False	False	False	False	False	False	False
Blautia-wexlerae-DSM-19850_cluster_1_3734974-3761028.1	bgcGroup115	Blautia-wexlerae-DSM-19850	False	False	False	False	False	False	False	False	False	False	False	False	False	False	False	False	False	False	False	False	True	False	False	False	False	False	False	False	False	False	False	False	False	False	False	False	False	False	False	False	False	False	False	False	False	False	False
Blautia-wexlerae-DSM-19850_cluster_1_4249535-4258018.1	bgcGroup80	Blautia-wexlerae-DSM-19850	False	False	False	False	False	False	False	False	False	False	False	False	False	False	False	False	False	False	False	False	False	False	False	False	False	False	False	False	False	False	False	False	False	False	False	False	False	False	False	False	False	False	False	False	False	False	False
Blautia-wexlerae-DSM-19850_cluster_1_4261529-4295565.1	bgcGroup69	Blautia-wexlerae-DSM-19850	False	False	False	False	False	False	False	False	False	False	False	False	False	False	False	False	False	False	False	False	False	False	False	False	False	False	False	False	False	False	False	False	False	False	False	False	False	False	False	False	False	False	False	False	False	False	False
Blautia-wexlerae-DSM-19850_cluster_1_4424946-4429824.1	bgcGroup69	Blautia-wexlerae-DSM-19850	False	False	False	False	False	False	False	False	False	False	False	False	False	False	False	False	False	False	False	False	False	False	False	False	False	False	False	False	False	False	False	False	False	False	False	False	False	False	False	False	False	False	False	False	False	False	False
Blautia-wexlerae-DSM-19850_cluster_1_4514505-4515243.1	bgcGroup121	Blautia-wexlerae-DSM-19850	False	False	False	False	False	False	False	False	False	False	True	True	False	False	False	False	True	False	False	False	False	False	True	False	False	False	False	False	False	False	False	False	False	False	False	False	False	False	False	False	False	False	False	False	False	False	False
Blautia-wexlerae-DSM-19850_cluster_1_4612430-4623855.1	bgcGroup193	Blautia-wexlerae-DSM-19850	False	False	False	False	False	False	False	False	False	False	False	False	False	False	False	False	False	False	False	False	False	False	False	False	False	False	False	False	False	False	False	False	False	False	False	False	False	False	False	False	False	False	False	False	False	False	False
Blautia-wexlerae-DSM-19850_cluster_1_601720-627483.1	bgcGroup147	Blautia-wexlerae-DSM-19850	False	False	False	False	False	False	False	False	False	False	False	False	False	False	False	False	False	False	False	False	False	False	False	False	False	False	False	False	False	False	False	False	False	False	False	False	False	False	False	False	False	False	False	False	False	False	False
Blautia-wexlerae-DSM-19850_cluster_1_887697-906878.1	bgcGroup80	Blautia-wexlerae-DSM-19850	False	False	False	False	False	False	False	False	False	False	False	False	False	False	False	False	False	False	False	False	False	False	False	False	False	False	False	False	False	False	False	False	False	False	False	False	False	False	False	False	False	False	False	False	False	False	False
Burkholderiales-bacterium-1-1-47_cluster_Burkholderiales-bacterium-1-1-47-MAF->_1402622-1428567.1	bgcGroup140	Burkholderiales-bacterium-1-1-47	False	False	False	False	False	False	False	False	False	False	False	False	False	False	False	False	False	False	False	False	True	False	False	False	False	False	False	False	False	False	False	False	False	False	False	False	False	False	False	False	False	False	False	False	False	False	False
Burkholderiales-bacterium-1-1-47_cluster_Burkholderiales-bacterium-1-1-47-MAF->_1470960-1471587.1	bgcGroup63	Burkholderiales-bacterium-1-1-47	False	False	False	False	False	False	False	False	False	False	False	False	False	False	False	False	False	False	False	False	False	False	False	False	False	False	False	False	False	False	False	False	False	False	False	False	False	False	False	False	False	False	False	False	False	False	False
Burkholderiales-bacterium-1-1-47_cluster_Burkholderiales-bacterium-1-1-47-MAF->_1547279-1550989.1	bgcGroup141	Burkholderiales-bacterium-1-1-47	False	False	False	False	False	False	False	False	False	False	False	False	False	False	False	False	False	False	False	False	False	False	False	False	False	False	False	False	False	False	False	False	False	False	False	False	False	False	False	False	False	False	False	False	False	False	False
Burkholderiales-bacterium-1-1-47_cluster_Burkholderiales-bacterium-1-1-47-MAF->_1741663-1745982.1	bgcGroup118	Burkholderiales-bacterium-1-1-47	False	False	False	False	False	False	False	False	False	True	True	True	True	False	True	False	True	False	True	False	False	True	True	True	False	False	False	False	False	False	False	False	False	False	False	False	False	False	False	False	False	True	False	False	False	False	False
Burkholderiales-bacterium-1-1-47_cluster_Burkholderiales-bacterium-1-1-47-MAF->_1958905-1962930.1	bgcGroup77	Burkholderiales-bacterium-1-1-47	False	False	False	False	False	False	False	False	False	False	False	False	False	False	False	False	False	False	False	False	False	False	False	False	False	False	False	False	False	False	False	False	False	False	False	False	False	False	False	False	False	False	False	False	False	False	False
Burkholderiales-bacterium-1-1-47_cluster_Burkholderiales-bacterium-1-1-47-MAF->_2372353-2376275.1	bgcGroup47	Burkholderiales-bacterium-1-1-47	False	False	False	False	False	False	False	False	False	False	False	False	False	False	False	False	False	False	False	False	False	False	False	False	False	False	False	False	False	False	False	False	False	False	False	False	False	False	False	False	False	False	False	False	False	False	False
Burkholderiales-bacterium-1-1-47_cluster_Burkholderiales-bacterium-1-1-47-MAF->_2384854-2387481.1	bgcGroup233	Burkholderiales-bacterium-1-1-47	False	False	False	False	False	False	False	False	False	False	False	False	False	False	False	False	False	False	False	False	False	False	False	False	False	False	False	False	False	False	False	False	False	False	False	False	False	False	False	False	False	False	False	False	False	False	False
Butyricimonas-virosa-DSM-23226_cluster_1_1127374-1133569.1	bgcGroup26	Butyricimonas-virosa-DSM-23226	False	False	False	False	False	False	False	False	False	False	False	False	False	False	False	False	False	False	False	False	False	False	False	False	False	False	False	False	False	False	False	False	False	False	False	False	False	False	False	False	False	False	False	False	False	False	False
Butyricimonas-virosa-DSM-23226_cluster_1_1136693-1144038.1	bgcGroup26	Butyricimonas-virosa-DSM-23226	False	False	False	False	False	False	False	False	False	False	False	False	False	False	False	False	False	False	False	False	False	False	False	False	False	False	False	False	False	False	False	False	False	False	False	False	False	False	False	False	False	False	False	False	False	False	False
Butyricimonas-virosa-DSM-23226_cluster_1_142196-185578.1	bgcGroup1	Butyricimonas-virosa-DSM-23226	False	False	False	False	False	False	False	False	False	False	False	False	False	False	False	False	False	False	False	False	False	False	False	False	False	False	False	False	False	False	False	False	False	False	False	False	False	False	False	False	False	False	False	False	False	False	False
Butyricimonas-virosa-DSM-23226_cluster_1_1610116-1655032.1	bgcGroup120	Butyricimonas-virosa-DSM-23226	False	False	False	False	False	False	False	False	False	True	False	True	True	False	True	False	True	False	True	False	True	False	False	True	False	True	False	False	False	False	False	False	False	False	False	False	False	False	False	False	False	True	False	False	False	False	False
Butyricimonas-virosa-DSM-23226_cluster_1_1757195-1758200.1	bgcGroup191	Butyricimonas-virosa-DSM-23226	False	False	False	False	False	False	False	False	False	False	False	False	False	False	False	False	False	False	False	False	False	False	False	False	False	False	False	False	False	False	False	False	False	False	False	False	False	False	False	False	False	False	False	False	False	False	False
Butyricimonas-virosa-DSM-23226_cluster_1_1763131-1784254.1	bgcGroup89	Butyricimonas-virosa-DSM-23226	False	False	False	False	False	False	False	False	False	False	False	False	False	False	False	False	False	False	False	False	False	False	False	False	False	False	False	False	False	False	False	False	False	False	False	False	False	False	False	False	False	False	False	False	False	False	False
Butyricimonas-virosa-DSM-23226_cluster_1_3472953-3496636.1	bgcGroup154	Butyricimonas-virosa-DSM-23226	False	False	False	False	False	False	False	False	False	False	False	False	False	False	False	False	False	False	False	False	False	False	False	False	False	True	False	False	False	False	False	False	False	False	False	False	False	False	False	False	False	False	False	False	False	False	False
Butyricimonas-virosa-DSM-23226_cluster_1_3888951-3894311.1	bgcGroup227	Butyricimonas-virosa-DSM-23226	False	False	False	False	False	False	False	False	False	False	False	False	False	False	False	False	False	False	False	False	False	False	False	False	False	False	False	False	False	False	False	False	False	False	False	False	False	False	False	False	False	False	False	False	False	False	False
Butyricimonas-virosa-DSM-23226_cluster_1_394585-418260.1	bgcGroup58	Butyricimonas-virosa-DSM-23226	False	False	False	False	False	False	False	False	False	False	False	False	False	False	False	False	False	False	False	False	False	False	False	False	False	False	False	False	False	False	False	False	False	False	False	False	False	False	False	False	False	False	False	False	False	False	False
Butyricimonas-virosa-DSM-23226_cluster_1_4674216-4727488.1	bgcGroup188	Butyricimonas-virosa-DSM-23226	False	False	False	False	False	False	False	False	False	False	False	False	False	False	False	False	False	False	False	False	True	False	False	False	False	True	False	False	True	True	False	False	False	False	False	False	False	False	False	False	False	False	False	False	False	False	False
Butyricimonas-virosa-DSM-23226_cluster_1_4753377-4772014.1	bgcGroup87	Butyricimonas-virosa-DSM-23226	False	False	False	False	False	False	False	False	False	False	False	False	False	False	False	False	False	False	False	False	True	False	False	False	False	True	False	False	False	False	False	False	False	False	False	False	False	False	False	False	False	False	False	False	False	False	False
Butyricimonas-virosa-DSM-23226_cluster_1_74236-77475.1	bgcGroup69	Butyricimonas-virosa-DSM-23226	False	False	False	False	False	False	False	False	False	False	False	False	False	False	False	False	False	False	False	False	False	False	False	False	False	False	False	False	False	False	False	False	False	False	False	False	False	False	False	False	False	False	False	False	False	False	False
Butyricimonas-virosa-DSM-23226_cluster_1_777398-809019.1	bgcGroup44	Butyricimonas-virosa-DSM-23226	False	False	False	False	False	False	False	False	False	False	False	False	False	False	False	False	False	False	False	True	True	False	False	False	False	True	False	False	False	False	False	False	False	False	False	False	False	False	False	False	False	False	False	True	True	True	True
Butyrivibrio-crossotus-DSM-2876_cluster_1_1756516-1770485.1	bgcGroup155	Butyrivibrio-crossotus-DSM-2876	False	False	False	False	False	False	False	False	False	False	False	False	False	False	False	False	False	False	False	False	False	False	False	False	False	False	False	False	False	False	False	False	False	False	False	False	False	False	False	False	False	False	False	False	False	False	False
Butyrivibrio-crossotus-DSM-2876_cluster_1_203177-213208.1	bgcGroup118	Butyrivibrio-crossotus-DSM-2876	False	False	False	False	False	False	False	False	False	True	True	True	True	True	True	False	True	False	True	False	False	True	True	True	False	False	False	False	False	False	False	False	False	False	False	False	False	False	False	False	False	True	False	False	False	False	False
Butyrivibrio-crossotus-DSM-2876_cluster_1_703081-744266.1	bgcGroup182	Butyrivibrio-crossotus-DSM-2876	False	False	False	False	False	False	False	False	False	False	False	False	False	False	False	False	False	False	False	False	True	False	False	False	True	False	False	False	False	False	False	False	False	False	False	False	False	False	False	False	False	False	False	False	False	False	False
Butyrivibrio-crossotus-DSM-2876_cluster_1_769905-789434.1	bgcGroup147	Butyrivibrio-crossotus-DSM-2876	False	False	False	False	False	False	False	False	False	False	False	False	False	False	False	False	False	False	False	False	False	False	False	False	False	True	False	False	False	False	False	False	False	False	False	False	False	False	False	False	False	False	False	False	False	False	False
Catenibacterium-mitsuokai-DSM-15897_cluster_1_1146158-1164585.1	bgcGroup185	Catenibacterium-mitsuokai-DSM-15897	False	False	False	False	False	False	False	False	False	False	False	False	False	False	False	False	False	False	False	False	False	False	False	False	False	False	False	False	False	False	False	False	False	False	False	False	False	False	False	False	False	False	False	False	False	False	False
Catenibacterium-mitsuokai-DSM-15897_cluster_1_1304581-1321514.1	bgcGroup228	Catenibacterium-mitsuokai-DSM-15897	False	False	False	False	False	False	False	False	False	False	False	False	False	False	False	False	False	False	False	False	False	False	False	False	False	False	False	False	False	False	False	False	False	False	False	False	False	False	False	False	False	False	False	False	False	False	False
Catenibacterium-mitsuokai-DSM-15897_cluster_1_2597407-2599643.1	bgcGroup152	Catenibacterium-mitsuokai-DSM-15897	False	False	False	False	False	False	False	False	False	False	False	False	False	False	False	False	False	False	False	False	False	False	False	False	False	False	False	False	False	False	False	False	False	False	False	False	False	False	False	False	False	False	False	False	False	False	False
Catenibacterium-mitsuokai-DSM-15897_cluster_1_316050-318716.1	bgcGroup83	Catenibacterium-mitsuokai-DSM-15897	False	False	False	False	False	False	False	False	False	False	False	False	False	False	False	False	False	False	False	False	False	False	False	False	False	False	False	False	False	False	False	False	False	False	False	False	False	False	False	False	False	False	False	False	False	False	False
Catenibacterium-mitsuokai-DSM-15897_cluster_1_323722-334132.1	bgcGroup196	Catenibacterium-mitsuokai-DSM-15897	False	False	False	False	False	False	False	False	False	False	False	False	False	False	False	False	False	False	False	False	False	False	False	False	False	False	False	False	False	False	False	False	False	False	False	False	False	False	False	False	False	False	False	False	False	False	False
Clostridiales-bacterium-VE202-14_cluster_1_1180397-1234943.1	bgcGroup72	Clostridiales-bacterium-VE202-14	False	False	False	False	False	False	False	False	False	False	False	False	False	False	False	False	False	False	False	False	False	False	False	False	False	True	False	False	False	False	False	False	False	False	False	True	False	False	False	False	False	False	False	False	False	False	False
Clostridiales-bacterium-VE202-14_cluster_1_2056852-2081501.1	bgcGroup157	Clostridiales-bacterium-VE202-14	False	False	False	False	False	False	False	False	False	False	False	False	False	False	False	False	False	False	False	False	True	False	False	False	False	True	False	False	False	False	False	False	False	False	False	False	False	False	False	False	False	False	False	False	False	False	False
Clostridiales-bacterium-VE202-14_cluster_1_2322160-2338190.1	bgcGroup149	Clostridiales-bacterium-VE202-14	False	False	False	False	False	False	False	False	False	False	False	False	False	False	False	False	False	False	False	False	False	False	False	False	False	True	False	False	False	False	False	False	False	False	False	False	False	False	False	False	False	False	False	False	False	False	False
Clostridiales-bacterium-VE202-14_cluster_1_2355857-2391732.1	bgcGroup77	Clostridiales-bacterium-VE202-14	False	False	False	False	False	False	False	False	False	False	False	False	False	False	False	False	False	False	False	False	False	False	False	False	False	True	False	False	False	False	False	False	False	False	False	True	False	True	False	False	False	False	False	False	False	False	False
Clostridiales-bacterium-VE202-14_cluster_1_3068716-3078957.1	bgcGroup249	Clostridiales-bacterium-VE202-14	False	False	False	False	False	False	False	False	False	False	False	False	False	False	False	False	False	False	False	False	False	False	False	False	False	False	False	False	False	False	False	False	False	False	False	False	False	False	False	False	False	False	False	False	False	False	False
Clostridiales-bacterium-VE202-14_cluster_1_39302-41065.1	bgcGroup64	Clostridiales-bacterium-VE202-14	False	False	False	False	False	False	False	False	False	False	False	False	False	False	False	False	False	False	False	False	False	False	False	False	False	False	False	False	False	False	False	False	False	False	False	False	False	False	False	False	False	False	False	False	False	False	False
Clostridiales-bacterium-VE202-14_cluster_1_566645-575317.1	bgcGroup8	Clostridiales-bacterium-VE202-14	False	False	False	False	False	False	False	False	False	False	False	False	False	False	False	False	False	False	False	False	False	False	False	False	False	False	False	False	False	False	False	False	False	False	False	False	False	False	False	False	False	False	False	False	False	False	False
Clostridiales-bacterium-VE202-14_cluster_1_640247-654345.1	bgcGroup152	Clostridiales-bacterium-VE202-14	False	False	False	False	False	False	False	False	False	False	False	False	False	False	False	False	False	False	False	False	False	False	False	False	False	False	False	False	False	False	False	False	False	False	False	False	False	False	False	False	False	False	False	False	False	False	False
Clostridiales-bacterium-VE202-14_cluster_1_669232-672467.1	bgcGroup256	Clostridiales-bacterium-VE202-14	False	False	False	False	False	False	False	False	False	False	False	False	False	False	False	False	False	False	False	False	False	False	False	False	False	False	False	False	False	False	False	False	False	False	False	False	False	False	False	False	False	False	False	False	False	False	False
Clostridiales-bacterium-VE202-14_cluster_1_673936-705170.1	bgcGroup118	Clostridiales-bacterium-VE202-14	False	False	False	False	False	False	False	False	False	True	True	True	True	True	True	False	True	False	True	False	False	True	True	True	False	False	False	False	False	False	False	False	False	False	False	False	False	False	False	False	False	True	False	False	False	False	False
Clostridiales-bacterium-VE202-14_cluster_1_867353-885651.1	bgcGroup75	Clostridiales-bacterium-VE202-14	False	False	False	False	False	False	False	False	False	False	False	False	False	False	False	False	False	False	False	False	True	False	False	False	False	False	False	False	False	False	False	False	False	False	False	False	False	False	False	False	False	False	False	False	False	False	False
Clostridiales-bacterium-VE202-27_cluster_1_1078939-1085889.1	bgcGroup77	Clostridiales-bacterium-VE202-27	False	False	False	False	False	False	False	False	False	False	False	False	False	False	False	False	False	False	False	False	False	False	False	False	False	False	False	False	False	False	False	False	False	False	False	False	False	False	False	False	False	False	False	False	False	False	False
Clostridiales-bacterium-VE202-27_cluster_1_1229578-1232723.1	bgcGroup29	Clostridiales-bacterium-VE202-27	False	False	False	False	False	False	False	False	False	False	False	False	False	False	False	False	False	False	False	False	False	False	False	False	False	False	False	False	False	False	False	False	False	False	False	False	False	False	False	False	False	False	False	False	False	False	False
Clostridiales-bacterium-VE202-27_cluster_1_1234799-1243425.1	bgcGroup113	Clostridiales-bacterium-VE202-27	False	False	False	False	False	False	False	False	False	False	False	False	False	False	False	False	False	False	False	False	False	False	False	False	False	False	False	False	False	False	False	False	False	False	False	False	False	False	False	False	False	False	False	False	False	False	False
Clostridiales-bacterium-VE202-27_cluster_1_1952500-2171469.1	bgcGroup82	Clostridiales-bacterium-VE202-27	False	False	False	False	False	False	False	False	False	False	False	False	False	False	False	False	False	False	False	True	True	False	False	False	False	True	False	False	False	False	False	False	False	False	False	False	False	False	False	False	False	False	False	False	False	False	False
Clostridiales-bacterium-VE202-27_cluster_1_240936-243502.1	bgcGroup200	Clostridiales-bacterium-VE202-27	False	False	False	False	False	False	False	False	False	False	False	False	False	False	False	False	False	False	False	False	False	False	False	False	False	False	False	False	False	False	False	False	False	False	False	False	False	False	False	False	False	False	False	False	False	False	False
Clostridiales-bacterium-VE202-27_cluster_1_2446755-2448974.1	bgcGroup35	Clostridiales-bacterium-VE202-27	False	False	False	False	False	False	False	False	False	False	False	False	False	False	False	False	False	False	False	False	False	False	False	False	False	True	False	False	False	False	False	False	False	False	False	False	False	False	False	False	False	False	False	False	False	False	False
Clostridiales-bacterium-VE202-27_cluster_1_245000-254375.1	bgcGroup201	Clostridiales-bacterium-VE202-27	False	False	False	False	False	False	False	False	False	False	False	False	False	False	False	False	False	False	False	False	False	False	False	False	False	False	False	False	False	False	False	False	False	False	False	True	True	True	False	False	False	False	False	False	False	False	False
Clostridiales-bacterium-VE202-27_cluster_1_2452670-2456368.1	bgcGroup223	Clostridiales-bacterium-VE202-27	False	False	False	False	False	False	False	False	False	False	False	False	False	False	False	False	False	False	False	False	False	False	False	False	False	False	False	False	False	False	False	False	False	False	False	False	False	False	False	False	False	False	False	False	False	False	False
Clostridiales-bacterium-VE202-27_cluster_1_2651631-2690036.1	bgcGroup71	Clostridiales-bacterium-VE202-27	False	False	False	False	False	False	False	False	False	False	False	False	False	False	False	False	False	False	False	False	False	False	False	False	False	False	False	False	False	False	False	False	False	False	False	False	False	False	False	False	False	False	False	False	False	False	False
Clostridiales-bacterium-VE202-27_cluster_1_2922812-2928151.1	bgcGroup25	Clostridiales-bacterium-VE202-27	False	False	False	False	False	False	False	False	False	False	False	False	False	False	False	False	False	False	False	False	False	False	False	False	False	False	False	False	False	False	False	False	False	False	False	False	False	False	False	False	False	False	False	False	False	False	False
Clostridiales-bacterium-VE202-27_cluster_1_3480777-3481934.1	bgcGroup228	Clostridiales-bacterium-VE202-27	False	False	False	False	False	False	False	False	False	False	False	False	False	False	False	False	False	False	False	False	False	False	False	False	False	False	False	False	False	False	False	False	False	False	False	False	False	False	False	False	False	False	False	False	False	False	False
Clostridiales-bacterium-VE202-27_cluster_1_4272916-4279189.1	bgcGroup125	Clostridiales-bacterium-VE202-27	False	False	False	False	False	False	False	False	False	False	False	False	False	False	False	False	False	False	False	False	False	False	False	False	False	False	False	False	False	False	False	False	False	False	False	False	False	False	False	False	False	False	False	False	False	False	False
Clostridiales-bacterium-VE202-27_cluster_1_4281262-4282875.1	bgcGroup69	Clostridiales-bacterium-VE202-27	False	False	False	False	False	False	False	False	False	False	False	False	False	False	False	False	False	False	False	False	False	False	False	False	False	False	False	False	False	False	False	False	False	False	False	False	False	False	False	False	False	False	False	False	False	False	False
Clostridiales-bacterium-VE202-27_cluster_2_1375099-1400638.1	bgcGroup114	Clostridiales-bacterium-VE202-27	False	False	False	False	False	False	False	False	False	False	False	False	False	False	False	False	False	False	False	False	False	False	False	False	False	False	False	False	False	False	False	False	False	False	False	False	False	False	False	False	False	False	False	False	False	False	False
Clostridiales-bacterium-VE202-27_cluster_2_1402703-1413501.1	bgcGroup185	Clostridiales-bacterium-VE202-27	False	False	False	False	False	False	False	False	False	False	False	False	False	False	False	False	False	False	False	False	False	False	False	False	False	False	False	False	False	False	False	False	False	False	False	False	False	False	False	False	False	False	False	False	False	False	False
Clostridiales-bacterium-VE202-27_cluster_2_1438737-1444141.1	bgcGroup113	Clostridiales-bacterium-VE202-27	False	False	False	False	False	False	False	False	False	False	False	False	False	False	False	False	False	False	False	False	False	False	False	False	False	False	False	False	False	False	False	False	False	False	False	False	False	False	False	False	False	False	False	False	False	False	False
Clostridiales-bacterium-VE202-27_cluster_2_2299146-2325979.1	bgcGroup169	Clostridiales-bacterium-VE202-27	False	False	False	False	False	False	False	False	False	False	False	False	False	False	False	False	False	False	False	False	False	False	False	False	False	False	False	False	False	False	False	False	False	False	False	False	False	False	False	False	False	False	False	False	False	False	False
Clostridiales-bacterium-VE202-27_cluster_2_967750-987702.1	bgcGroup174	Clostridiales-bacterium-VE202-27	False	False	False	False	False	False	False	False	False	False	False	False	False	False	False	False	False	False	False	False	False	False	False	False	False	False	False	False	False	False	False	False	False	False	False	False	False	False	False	False	False	False	False	False	False	False	False
Clostridium-hylemonae-DSM-15053_cluster_1_1243543-1304217.1	bgcGroup104	Clostridium-hylemonae-DSM-15053	False	False	False	False	True	False	False	False	False	False	False	False	False	False	False	False	False	False	False	False	False	False	False	False	False	False	False	False	False	False	True	False	False	False	False	False	False	False	False	False	False	False	False	False	False	False	False
Clostridium-hylemonae-DSM-15053_cluster_1_1645990-1648758.1	bgcGroup69	Clostridium-hylemonae-DSM-15053	False	False	False	False	False	False	False	False	False	False	False	False	False	False	False	False	False	False	False	False	False	False	False	False	False	False	False	False	False	False	False	False	False	False	False	False	False	False	False	False	False	False	False	False	False	False	False
Clostridium-hylemonae-DSM-15053_cluster_1_2093171-2112901.1	bgcGroup176	Clostridium-hylemonae-DSM-15053	False	False	False	False	False	False	False	False	False	False	False	False	False	False	False	False	False	False	False	False	False	False	False	False	False	False	False	False	False	False	False	False	False	False	False	False	False	False	False	False	False	False	False	False	False	False	False
Clostridium-hylemonae-DSM-15053_cluster_1_2720979-2725655.1	bgcGroup77	Clostridium-hylemonae-DSM-15053	False	False	False	False	False	False	False	False	False	False	False	False	False	False	False	False	False	False	False	False	False	False	False	False	False	False	False	False	False	False	False	False	False	False	False	False	False	False	False	False	False	False	False	False	False	False	False
Clostridium-hylemonae-DSM-15053_cluster_1_2828232-2831318.1	bgcGroup51	Clostridium-hylemonae-DSM-15053	False	False	False	False	False	False	False	False	False	False	False	False	False	False	False	False	False	False	False	False	False	False	False	False	False	False	False	False	False	False	False	False	False	False	False	False	False	False	False	False	False	False	False	False	False	False	False
Clostridium-hylemonae-DSM-15053_cluster_1_3095221-3114911.1	bgcGroup118	Clostridium-hylemonae-DSM-15053	False	False	False	False	False	False	False	False	False	True	True	True	True	True	True	False	True	False	True	False	False	True	True	True	False	False	False	False	False	False	False	False	False	False	False	False	False	False	False	False	False	True	False	False	False	False	False
Clostridium-hylemonae-DSM-15053_cluster_1_3810728-3818621.1	bgcGroup75	Clostridium-hylemonae-DSM-15053	False	False	False	False	False	False	False	False	False	False	False	False	False	False	False	False	False	False	False	False	False	False	False	False	False	False	False	False	False	False	False	False	False	False	False	False	False	False	False	False	False	False	False	False	False	False	False
Clostridium-hylemonae-DSM-15053_cluster_1_820385-822264.1	bgcGroup69	Clostridium-hylemonae-DSM-15053	False	False	False	False	False	False	False	False	False	False	False	False	False	False	False	False	False	False	False	False	False	False	False	False	False	False	False	False	False	False	False	False	False	False	False	False	False	False	False	False	False	False	False	False	False	False	False
Clostridium-leptum-DSM-753_cluster_1_1002836-1017528.1	bgcGroup80	Clostridium-leptum-DSM-753	False	False	False	False	False	False	False	False	False	False	False	False	False	False	False	False	False	False	False	False	False	False	False	False	False	False	False	False	False	False	False	False	False	False	False	False	False	False	False	False	False	False	False	False	False	False	False
Clostridium-leptum-DSM-753_cluster_1_2130461-2132093.1	bgcGroup83	Clostridium-leptum-DSM-753	False	False	False	False	False	False	False	False	False	False	False	False	False	False	False	False	False	False	False	False	False	False	False	False	False	False	False	False	False	False	False	False	False	False	False	False	False	False	False	False	False	False	False	False	False	False	False
Clostridium-leptum-DSM-753_cluster_1_2462599-2483913.1	bgcGroup115	Clostridium-leptum-DSM-753	False	True	False	False	False	False	False	False	False	False	False	False	False	False	False	False	False	False	False	False	False	False	False	False	False	False	False	False	False	False	False	False	False	False	False	False	False	False	False	False	False	False	False	False	False	False	False
Clostridium-leptum-DSM-753_cluster_1_39085-54792.1	bgcGroup212	Clostridium-leptum-DSM-753	False	False	False	False	False	False	False	False	False	False	False	False	False	False	False	False	False	False	False	False	False	False	False	False	False	False	False	False	False	False	False	False	False	False	False	False	False	False	False	False	False	False	False	False	False	False	False
Clostridium-leptum-DSM-753_cluster_1_624803-639204.1	bgcGroup147	Clostridium-leptum-DSM-753	False	False	False	False	False	False	False	False	False	False	False	False	False	False	False	False	False	False	False	False	True	False	False	False	False	True	False	False	False	False	False	False	False	False	False	False	False	False	False	False	False	False	False	False	False	False	False
Clostridium-scindens-ATCC-35704_cluster_1_2127647-2134257.1	bgcGroup230	Clostridium-scindens-ATCC-35704	False	False	False	False	False	False	False	False	False	False	False	False	False	False	False	False	False	False	False	False	False	False	False	False	False	False	False	False	False	False	False	False	False	False	False	False	False	False	False	False	False	False	False	False	False	False	False
Clostridium-scindens-ATCC-35704_cluster_1_2330605-2395418.1	bgcGroup144	Clostridium-scindens-ATCC-35704	False	False	False	False	False	False	False	False	False	False	False	False	False	False	False	False	False	False	False	False	True	False	False	False	False	True	False	False	False	False	False	False	False	False	False	False	False	False	False	False	False	False	False	False	False	False	False
Clostridium-scindens-ATCC-35704_cluster_1_2404752-2412291.1	bgcGroup193	Clostridium-scindens-ATCC-35704	False	False	False	False	False	False	False	False	False	False	False	False	False	False	False	False	False	False	False	False	False	False	False	False	False	False	False	False	False	False	False	False	False	False	False	False	False	False	False	False	False	False	False	False	False	False	False
Clostridium-scindens-ATCC-35704_cluster_1_3519813-3583473.1	bgcGroup235	Clostridium-scindens-ATCC-35704	False	False	False	False	False	False	False	False	False	False	False	False	False	False	False	False	False	False	False	False	False	False	False	False	False	False	False	False	False	False	False	False	False	False	False	False	False	False	False	False	False	False	False	False	False	False	False
Clostridium-scindens-ATCC-35704_cluster_1_574410-576271.1	bgcGroup75	Clostridium-scindens-ATCC-35704	False	False	False	False	False	False	False	False	False	False	False	False	False	False	False	False	False	False	False	False	False	False	False	False	False	False	False	False	False	False	False	False	False	False	False	False	False	False	False	False	False	False	False	False	False	False	False
Clostridium-scindens-ATCC-35704_cluster_1_585582-598755.1	bgcGroup69	Clostridium-scindens-ATCC-35704	False	False	False	False	False	False	False	False	False	False	False	False	False	False	False	False	False	False	False	False	False	False	False	False	False	False	False	False	False	False	False	False	False	False	False	False	False	False	False	False	False	False	False	False	False	False	False
Clostridium-sp-ATCC-29733_cluster_1_1375928-1394558.1	bgcGroup77	Clostridium-sp-ATCC-29733	False	False	False	False	False	False	False	False	False	False	False	False	False	False	False	False	False	False	False	False	False	False	False	False	False	False	False	False	False	False	False	False	False	False	False	False	False	False	False	False	False	False	False	False	False	False	False
Clostridium-sp-ATCC-29733_cluster_1_1444124-1447121.1	bgcGroup193	Clostridium-sp-ATCC-29733	False	False	False	False	False	False	False	False	False	False	False	False	False	False	False	False	False	False	False	False	False	False	False	False	False	False	False	False	False	False	False	False	False	False	False	False	False	False	False	False	False	False	False	False	False	False	False
Clostridium-sp-ATCC-29733_cluster_1_1951697-1966976.1	bgcGroup94	Clostridium-sp-ATCC-29733	False	False	False	False	False	False	False	False	False	False	False	False	False	False	False	False	False	False	False	False	True	False	False	False	False	False	False	False	False	False	False	False	False	False	False	False	False	False	False	False	False	False	False	False	False	False	False
Clostridium-sp-ATCC-29733_cluster_1_2109860-2121004.1	bgcGroup134	Clostridium-sp-ATCC-29733	False	False	False	False	False	False	False	False	False	False	False	False	False	False	False	False	False	False	False	False	True	False	False	False	False	True	False	False	False	False	False	False	False	False	False	False	False	False	False	False	False	False	False	False	False	False	False
Clostridium-sp-ATCC-29733_cluster_1_3077831-3086027.1	bgcGroup77	Clostridium-sp-ATCC-29733	False	False	False	False	False	False	False	False	False	False	False	False	False	False	False	False	False	False	False	False	False	False	False	False	False	False	False	False	False	False	False	False	False	False	False	False	False	False	False	False	False	False	False	False	False	False	False
Clostridium-sp-D5_cluster_1_1251509-1253137.1	bgcGroup40	Clostridium-sp-D5	False	False	False	False	False	False	False	False	False	False	False	False	False	False	False	False	False	False	False	False	False	False	False	False	True	False	False	False	False	False	False	False	False	False	False	False	False	False	False	False	False	False	False	False	False	False	False
Clostridium-sp-D5_cluster_1_1899090-1913828.1	bgcGroup151	Clostridium-sp-D5	False	False	False	False	False	False	False	False	False	False	False	False	False	False	False	False	False	False	False	False	False	False	False	False	False	False	False	False	False	False	False	False	False	False	False	False	False	False	False	False	False	False	False	False	False	False	False
Clostridium-sp-D5_cluster_1_1993889-2042463.1	bgcGroup184	Clostridium-sp-D5	False	False	False	False	False	True	False	False	False	False	False	False	False	False	False	False	False	False	False	True	True	False	False	False	False	False	False	False	False	False	False	False	False	False	False	False	False	False	False	False	False	False	False	False	False	False	False
Clostridium-sp-D5_cluster_1_2285045-2292374.1	bgcGroup201	Clostridium-sp-D5	False	False	False	False	False	False	False	False	False	False	False	False	False	False	False	False	False	False	False	False	False	False	False	False	False	True	False	False	False	False	False	False	False	False	False	True	True	True	False	False	False	False	False	False	False	False	False
Clostridium-sp-D5_cluster_1_2294193-2297625.1	bgcGroup200	Clostridium-sp-D5	False	False	False	False	False	False	False	False	False	False	False	False	False	False	False	False	False	False	False	False	False	False	False	False	False	False	False	False	False	False	False	False	False	False	False	False	False	False	False	False	False	False	False	False	False	False	False
Clostridium-sp-D5_cluster_1_2957306-2961124.1	bgcGroup14	Clostridium-sp-D5	False	False	False	False	False	False	False	False	False	False	False	False	False	False	False	False	False	False	False	False	False	False	False	False	False	False	False	False	False	False	False	False	False	False	False	False	False	False	False	False	False	False	False	False	False	False	False
Clostridium-sp-D5_cluster_1_4234267-4245015.1	bgcGroup83	Clostridium-sp-D5	False	False	False	False	False	False	False	False	False	False	False	False	False	False	False	False	False	False	False	False	False	False	False	False	False	False	False	False	False	False	False	False	False	False	False	False	False	False	False	False	False	False	False	False	False	False	False
Clostridium-sp-D5_cluster_1_4249197-4250583.1	bgcGroup77	Clostridium-sp-D5	False	False	False	False	False	False	False	False	False	False	False	False	False	False	False	False	False	False	False	False	False	False	False	False	False	False	False	False	False	False	False	False	False	False	False	False	False	False	False	False	False	False	False	False	False	False	False
Clostridium-sp-D5_cluster_1_4340675-4349944.1	bgcGroup225	Clostridium-sp-D5	False	False	False	False	False	False	False	False	False	False	False	False	False	False	False	False	False	False	False	False	False	False	False	False	False	False	False	False	False	False	False	False	False	False	False	False	False	False	False	False	False	False	False	False	False	False	False
Clostridium-sp-D5_cluster_1_4380241-4381633.1	bgcGroup77	Clostridium-sp-D5	False	False	False	False	False	False	False	False	False	False	False	False	False	False	False	False	False	False	False	False	False	False	False	False	False	False	False	False	False	False	False	False	False	False	False	False	False	False	False	False	False	False	False	False	False	False	False
Clostridium-sp-D5_cluster_1_489409-536125.1	bgcGroup132	Clostridium-sp-D5	False	True	False	False	False	False	False	False	False	False	False	False	False	False	False	False	False	False	False	False	True	False	False	False	False	True	False	False	False	False	False	False	False	False	False	False	False	False	False	False	False	False	False	False	False	False	False
Clostridium-sp-D5_cluster_1_5211386-5239441.1	bgcGroup176	Clostridium-sp-D5	False	False	False	False	False	False	False	False	False	False	False	False	False	False	False	False	False	False	False	False	False	False	False	False	False	False	False	False	False	False	False	False	False	False	False	False	False	False	False	False	False	False	False	False	False	False	False
Clostridium-sp-D5_cluster_1_912185-918447.1	bgcGroup38	Clostridium-sp-D5	False	False	False	False	True	False	False	False	False	False	False	False	False	False	False	False	False	False	False	False	False	False	False	False	False	False	False	False	False	False	True	False	False	False	False	False	False	False	False	False	False	False	False	False	False	False	False
Clostridium-sp-L2-50_cluster_1_1013101-1017825.1	bgcGroup80	Clostridium-sp-L2-50	False	False	False	False	False	False	False	False	False	False	False	False	False	False	False	False	False	False	False	False	False	False	False	False	False	False	False	False	False	False	False	False	False	False	False	False	False	False	False	False	False	False	False	False	False	False	False
Clostridium-sp-L2-50_cluster_1_1715921-1720284.1	bgcGroup200	Clostridium-sp-L2-50	False	False	False	False	False	False	False	False	False	False	False	False	False	False	False	False	False	False	False	False	False	False	False	False	False	False	False	False	False	False	False	False	False	False	False	False	False	False	False	False	False	False	False	False	False	False	False
Clostridium-sp-L2-50_cluster_1_2255576-2270169.1	bgcGroup60	Clostridium-sp-L2-50	False	False	False	False	False	False	False	False	False	False	False	False	False	False	False	False	False	False	False	False	False	False	False	False	False	False	False	False	False	False	False	False	False	False	False	False	False	False	False	False	False	False	False	False	False	False	False
Clostridium-sp-L2-50_cluster_1_2432915-2439140.1	bgcGroup80	Clostridium-sp-L2-50	False	False	False	False	False	False	False	False	False	False	False	False	False	False	False	False	False	False	False	False	False	False	False	False	False	False	False	False	False	False	False	False	False	False	False	False	False	False	False	False	False	False	False	False	False	False	False
Clostridium-sp-L2-50_cluster_1_2451167-2454663.1	bgcGroup101	Clostridium-sp-L2-50	False	False	False	False	False	False	False	False	False	False	False	False	False	False	False	False	False	False	False	False	False	False	False	False	False	False	False	False	False	False	False	False	False	False	False	False	False	False	False	False	False	False	False	False	False	False	False
Clostridium-sp-L2-50_cluster_1_2455913-2474098.1	bgcGroup148	Clostridium-sp-L2-50	False	False	False	False	False	False	False	False	False	False	False	False	False	False	False	False	False	False	False	False	False	False	False	False	False	False	False	False	False	False	False	False	False	False	False	False	False	False	False	False	False	False	False	False	False	False	False
Clostridium-sp-L2-50_cluster_1_247376-299660.1	bgcGroup145	Clostridium-sp-L2-50	False	False	False	False	False	False	False	False	False	False	False	False	False	False	False	False	False	False	False	False	False	False	False	False	False	True	False	False	False	False	False	False	False	False	False	False	False	False	False	False	False	False	False	False	False	False	False
Clostridium-sp-L2-50_cluster_1_2591058-2598802.1	bgcGroup30	Clostridium-sp-L2-50	False	False	False	False	False	False	False	False	False	False	False	False	False	False	False	False	False	False	False	False	False	False	False	False	False	False	False	False	False	False	False	False	False	False	False	False	False	False	False	False	False	False	False	False	False	False	False
Clostridium-sp-L2-50_cluster_1_2602315-2610681.1	bgcGroup68	Clostridium-sp-L2-50	False	False	False	False	False	False	False	False	False	False	False	False	False	False	False	False	False	False	False	False	False	False	False	False	False	False	False	False	False	False	False	False	False	False	False	False	False	False	False	False	False	False	False	False	False	False	False
Clostridium-sp-L2-50_cluster_1_301188-307624.1	bgcGroup255	Clostridium-sp-L2-50	False	False	False	False	False	False	False	False	False	False	False	False	False	False	False	False	False	False	False	False	False	False	False	False	False	False	False	False	False	False	False	False	False	False	False	False	False	False	False	False	False	False	False	False	False	False	False
Clostridium-sp-L2-50_cluster_1_727628-729868.1	bgcGroup1	Clostridium-sp-L2-50	False	False	False	False	False	False	False	False	False	False	False	False	False	False	False	False	False	False	False	False	False	False	False	False	False	False	False	False	False	False	False	False	False	False	False	False	False	False	False	False	False	False	False	False	False	False	False
Clostridium-sp-M62-1_cluster_1_1153624-1156983.1	bgcGroup229	Clostridium-sp-M62-1	False	False	False	False	False	False	False	False	False	False	False	False	False	False	False	False	False	False	False	False	False	False	False	False	False	False	False	False	False	False	False	False	False	False	False	False	False	False	False	False	False	False	False	False	False	False	False
Clostridium-sp-M62-1_cluster_1_1371112-1394026.1	bgcGroup157	Clostridium-sp-M62-1	False	False	False	False	False	False	False	False	False	False	False	False	False	False	False	False	False	False	False	False	True	False	False	False	False	True	False	False	False	False	False	False	False	False	False	False	False	False	False	False	False	False	False	False	False	False	False
Clostridium-sp-M62-1_cluster_1_1587034-1605453.1	bgcGroup156	Clostridium-sp-M62-1	False	False	False	False	False	False	False	False	False	False	False	False	False	False	False	False	False	False	False	False	True	False	False	False	False	True	False	False	False	False	False	False	False	False	False	False	False	False	False	False	False	False	False	False	False	False	False
Clostridium-sp-M62-1_cluster_1_1888096-1915898.1	bgcGroup169	Clostridium-sp-M62-1	False	False	False	False	False	False	False	False	False	False	False	False	False	False	False	False	False	False	False	True	True	False	False	False	False	False	False	False	False	False	False	False	False	False	False	False	False	False	False	False	False	False	False	False	False	False	False
Clostridium-sp-M62-1_cluster_1_1986055-2000954.1	bgcGroup149	Clostridium-sp-M62-1	False	False	False	False	False	False	False	False	False	False	False	False	False	False	False	False	False	False	False	False	False	False	False	False	False	False	False	False	False	False	False	False	False	False	False	False	False	False	False	False	False	False	False	False	False	False	False
Clostridium-sp-M62-1_cluster_1_2036660-2038340.1	bgcGroup13	Clostridium-sp-M62-1	False	False	False	False	False	False	False	False	False	False	False	False	False	False	False	False	False	False	False	False	False	False	False	False	False	False	False	False	False	False	False	False	False	False	False	False	False	False	False	False	False	False	False	False	False	False	False
Clostridium-sp-M62-1_cluster_1_2323669-2327859.1	bgcGroup47	Clostridium-sp-M62-1	False	False	False	False	False	False	False	False	False	False	False	False	False	False	False	False	False	False	False	False	False	False	False	False	False	False	False	False	False	False	False	False	False	False	False	False	False	False	False	False	False	False	False	False	False	False	False
Clostridium-sp-M62-1_cluster_1_3004906-3007942.1	bgcGroup29	Clostridium-sp-M62-1	False	False	False	False	False	False	False	False	False	False	False	False	False	False	False	False	False	False	False	False	False	False	False	False	False	False	False	False	False	False	False	False	False	False	False	False	False	False	False	False	False	False	False	False	False	False	False
Clostridium-sp-M62-1_cluster_1_3319383-3322073.1	bgcGroup19	Clostridium-sp-M62-1	False	False	False	False	False	False	False	False	False	False	False	False	False	False	False	False	False	False	False	False	False	False	False	False	False	False	False	False	False	False	False	False	False	False	False	False	False	False	False	False	False	False	False	False	False	False	False
Clostridium-sp-M62-1_cluster_1_3326213-3331381.1	bgcGroup52	Clostridium-sp-M62-1	False	False	False	False	False	False	False	False	False	False	False	False	False	False	False	False	False	False	False	False	False	False	False	False	False	False	False	False	False	False	False	False	False	False	False	False	False	False	False	False	False	False	False	False	False	False	False
Clostridium-sp-M62-1_cluster_1_628495-636889.1	bgcGroup77	Clostridium-sp-M62-1	False	False	False	False	False	False	False	False	False	False	False	False	False	False	False	False	False	False	False	False	False	False	False	False	False	False	False	False	False	False	False	False	False	False	False	False	False	False	False	False	False	False	False	False	False	False	False
Clostridium-sp-M62-1_cluster_1_938737-946911.1	bgcGroup20	Clostridium-sp-M62-1	False	False	False	False	False	False	False	False	False	False	False	False	False	False	False	False	False	False	False	False	True	False	False	False	False	False	False	False	False	False	False	False	False	False	False	False	False	False	False	False	False	False	False	False	False	False	False
Clostridium-sp-M62-1_cluster_1_948262-969732.1	bgcGroup151	Clostridium-sp-M62-1	False	False	False	False	False	False	False	False	False	False	False	False	False	False	False	False	False	False	False	False	False	False	False	False	False	False	False	False	False	False	False	False	False	False	False	False	False	False	False	False	False	False	False	False	False	False	False
Clostridium-spiroforme-DSM-1552_cluster_1_1456860-1485377.1	bgcGroup159	Clostridium-spiroforme-DSM-1552	False	False	False	False	False	False	False	False	False	False	False	False	False	False	False	False	False	False	False	False	True	False	False	False	False	False	False	False	False	False	False	False	False	False	False	False	False	False	False	False	False	False	False	False	False	False	False
Clostridium-spiroforme-DSM-1552_cluster_1_1667229-1696335.1	bgcGroup159	Clostridium-spiroforme-DSM-1552	False	False	False	False	False	False	False	False	False	False	False	False	False	False	False	False	False	False	False	False	False	False	False	False	False	False	False	False	False	False	False	False	False	False	False	False	False	False	False	False	False	False	False	False	False	False	False
Clostridium-spiroforme-DSM-1552_cluster_1_36118-78546.1	bgcGroup144	Clostridium-spiroforme-DSM-1552	False	False	False	False	False	False	False	False	False	False	False	False	False	False	False	False	False	False	False	False	True	False	False	False	False	True	False	False	False	False	False	False	False	False	False	False	False	False	False	False	False	False	False	False	False	False	False
Clostridium-spiroforme-DSM-1552_cluster_1_868526-892729.1	bgcGroup159	Clostridium-spiroforme-DSM-1552	False	False	False	False	False	False	False	False	False	False	False	False	False	False	False	False	False	False	False	False	True	False	False	False	False	False	False	False	False	False	False	False	False	False	False	False	False	False	False	False	False	False	False	False	False	False	False
Clostridium-sporogenes-ATCC-15579_cluster_1_1218603-1233126.1	bgcGroup77	Clostridium-sporogenes-ATCC-15579	False	False	False	False	False	False	False	False	False	False	False	False	False	False	False	False	False	False	False	False	False	False	False	False	False	False	False	False	False	False	False	False	False	False	False	False	False	False	False	False	False	False	False	False	False	False	False
Clostridium-sporogenes-ATCC-15579_cluster_1_1997276-2000787.1	bgcGroup229	Clostridium-sporogenes-ATCC-15579	False	False	False	False	False	False	False	False	False	False	False	False	False	False	False	False	False	False	False	False	False	False	False	False	False	False	False	False	False	False	False	False	False	False	False	False	False	False	False	False	False	False	False	False	False	False	False
Clostridium-sporogenes-ATCC-15579_cluster_1_2859273-2870511.1	bgcGroup194	Clostridium-sporogenes-ATCC-15579	False	False	False	False	False	False	False	False	False	False	False	False	False	False	False	False	False	False	False	False	False	False	False	False	False	False	False	False	False	False	False	False	False	False	False	True	False	False	False	False	False	False	False	False	False	False	False
Clostridium-sporogenes-ATCC-15579_cluster_1_2960380-2998122.1	bgcGroup105	Clostridium-sporogenes-ATCC-15579	False	False	False	False	True	False	False	False	False	False	False	False	False	False	False	False	False	False	False	False	False	False	False	False	False	False	False	False	False	False	False	False	False	False	False	False	False	False	False	False	False	False	False	False	False	False	False
Clostridium-sporogenes-ATCC-15579_cluster_1_3446208-3495151.1	bgcGroup104	Clostridium-sporogenes-ATCC-15579	False	False	False	False	True	False	False	False	False	False	False	False	False	False	False	False	False	False	False	False	False	False	False	False	False	False	False	False	False	False	True	False	False	False	False	False	False	False	False	False	False	False	False	False	False	False	False
Clostridium-sporogenes-ATCC-15579_cluster_1_595329-607144.1	bgcGroup68	Clostridium-sporogenes-ATCC-15579	False	False	False	False	False	False	False	False	False	False	False	False	False	False	False	False	False	False	False	False	False	False	False	False	False	False	False	False	False	False	False	False	False	False	False	False	False	False	False	False	False	False	False	False	False	False	False
Clostridium-sporogenes-ATCC-15579_cluster_1_886061-893902.1	bgcGroup1	Clostridium-sporogenes-ATCC-15579	False	False	False	False	False	False	False	False	False	False	False	False	False	False	False	False	False	False	False	False	False	False	False	False	False	False	False	False	False	False	False	False	False	False	False	False	False	False	False	False	False	False	False	False	False	False	False
Clostridium-sporogenes-ATCC-15579_cluster_1_920018-931031.1	bgcGroup80	Clostridium-sporogenes-ATCC-15579	False	False	False	False	False	False	False	False	False	False	False	False	False	False	False	False	False	False	False	False	False	False	False	False	False	False	False	False	False	False	False	False	False	False	False	False	False	False	False	False	False	False	False	False	False	False	False
Collinsella-aerofaciens-ATCC-25986_cluster_1_1360154-1362704.1	bgcGroup32	Collinsella-aerofaciens-ATCC-25986	False	False	False	False	False	False	False	False	False	False	False	False	False	False	False	False	False	False	False	False	False	False	False	False	False	False	False	False	False	False	False	False	False	False	False	False	False	False	False	False	False	False	False	False	False	False	False
Collinsella-aerofaciens-ATCC-25986_cluster_1_2405926-2406163.1	bgcGroup192	Collinsella-aerofaciens-ATCC-25986	False	False	False	False	False	False	False	False	False	False	False	False	False	False	False	False	False	False	False	False	False	False	False	False	False	False	False	False	False	False	False	False	False	False	False	False	False	False	False	False	False	False	False	False	False	False	False
Collinsella-aerofaciens-ATCC-25986_cluster_1_347035-413276.1	bgcGroup134	Collinsella-aerofaciens-ATCC-25986	False	False	False	False	False	False	False	False	False	False	False	False	False	False	False	False	False	False	False	False	True	False	False	False	False	True	False	False	False	False	False	False	False	False	False	False	False	False	False	False	False	False	False	False	False	False	False
Collinsella-aerofaciens-ATCC-25986_cluster_1_617859-623122.1	bgcGroup8	Collinsella-aerofaciens-ATCC-25986	False	False	False	False	False	False	False	False	False	False	False	False	False	False	False	False	False	False	False	False	False	False	False	False	False	False	False	False	False	False	False	False	False	False	False	False	False	False	False	False	False	False	False	False	False	False	False
Collinsella-aerofaciens-ATCC-25986_cluster_1_626878-635867.1	bgcGroup10	Collinsella-aerofaciens-ATCC-25986	False	False	False	False	False	False	False	False	False	False	False	False	False	False	False	False	False	False	False	False	False	False	False	False	False	False	False	False	False	False	False	False	False	False	False	False	False	False	False	False	False	False	False	False	False	False	False
Collinsella-aerofaciens-ATCC-25986_cluster_1_636924-638951.1	bgcGroup77	Collinsella-aerofaciens-ATCC-25986	False	False	False	False	False	False	False	False	False	False	False	False	False	False	False	False	False	False	False	False	False	False	False	False	False	False	False	False	False	False	False	False	False	False	False	False	False	False	False	False	False	False	False	False	False	False	False
Collinsella-aerofaciens-ATCC-25986_cluster_1_743595-754245.1	bgcGroup185	Collinsella-aerofaciens-ATCC-25986	False	False	False	False	False	False	False	False	False	False	False	False	False	False	False	False	False	False	False	False	False	False	False	False	False	False	False	False	False	False	False	False	False	False	False	False	False	False	False	False	False	False	False	False	False	False	False
Collinsella-stercoris-DSM-13279_cluster_1_2167476-2210075.1	bgcGroup145	Collinsella-stercoris-DSM-13279	False	False	False	False	False	False	False	False	False	False	False	False	False	False	False	False	False	False	False	False	True	False	False	False	False	True	False	False	False	False	False	False	False	False	False	False	False	False	False	False	False	False	False	False	False	False	False
Collinsella-stercoris-DSM-13279_cluster_1_2214549-2234828.1	bgcGroup157	Collinsella-stercoris-DSM-13279	False	False	False	False	False	False	False	False	False	False	False	False	False	False	False	False	False	False	False	False	True	False	False	False	False	True	False	False	False	False	False	False	False	False	False	False	False	False	False	False	False	False	False	False	False	False	False
Collinsella-stercoris-DSM-13279_cluster_1_2444465-2455131.1	bgcGroup69	Collinsella-stercoris-DSM-13279	False	False	False	False	False	False	False	False	False	False	False	False	False	False	False	False	False	False	False	False	False	False	False	False	False	False	False	False	False	False	False	False	False	False	False	False	False	False	False	False	False	False	False	False	False	False	False
Collinsella-stercoris-DSM-13279_cluster_1_545269-561017.1	bgcGroup159	Collinsella-stercoris-DSM-13279	False	False	False	False	False	False	False	False	False	False	False	False	False	False	False	False	False	False	False	False	False	False	False	False	False	False	False	False	False	False	False	False	False	False	False	False	False	False	False	False	False	False	False	False	False	False	False
Coprococcus-comes-ATCC-27758_cluster_1_1039171-1064000.1	bgcGroup147	Coprococcus-comes-ATCC-27758	False	False	False	False	False	False	False	False	False	False	False	False	False	False	False	False	False	False	False	False	True	False	False	False	False	True	False	False	False	False	False	False	False	False	False	False	False	False	False	False	False	False	False	False	False	False	False
Coprococcus-comes-ATCC-27758_cluster_1_1305798-1324324.1	bgcGroup185	Coprococcus-comes-ATCC-27758	False	False	False	False	False	False	False	False	False	False	False	False	False	False	False	False	False	False	False	False	False	False	False	False	False	False	False	False	False	False	False	False	False	False	False	False	False	False	False	False	False	False	False	False	False	False	False
Coprococcus-comes-ATCC-27758_cluster_1_1327899-1331681.1	bgcGroup6	Coprococcus-comes-ATCC-27758	False	False	False	False	False	False	False	False	False	False	False	False	False	False	False	False	False	False	False	False	False	False	False	False	False	False	False	False	False	False	False	False	False	False	False	False	False	False	False	False	False	False	False	False	False	False	False
Coprococcus-comes-ATCC-27758_cluster_1_2172060-2198483.1	bgcGroup147	Coprococcus-comes-ATCC-27758	False	False	False	False	False	False	False	False	False	False	False	False	False	False	False	False	False	False	False	False	True	False	False	False	False	False	False	False	False	False	False	False	False	False	False	False	False	False	False	False	False	False	False	False	False	False	False
Coprococcus-comes-ATCC-27758_cluster_1_2482827-2487699.1	bgcGroup73	Coprococcus-comes-ATCC-27758	False	False	False	False	False	False	False	False	False	False	False	False	False	False	False	False	False	False	False	False	False	False	False	False	False	False	False	False	False	False	False	False	False	False	False	False	False	False	False	False	False	False	False	False	False	False	False
Coprococcus-comes-ATCC-27758_cluster_1_417124-420274.1	bgcGroup234	Coprococcus-comes-ATCC-27758	False	False	False	False	False	False	False	False	False	False	False	False	False	False	False	False	False	False	False	False	False	False	False	False	False	False	False	False	False	False	False	False	False	False	False	False	False	False	False	False	False	False	False	False	False	False	False
Coprococcus-comes-ATCC-27758_cluster_1_974696-984350.1	bgcGroup8	Coprococcus-comes-ATCC-27758	False	False	False	False	False	False	False	False	False	False	False	False	False	False	False	False	False	False	False	False	False	False	False	False	False	False	False	False	False	False	False	False	False	False	False	False	False	False	False	False	False	False	False	False	False	False	False
Coprococcus-eutactus-ATCC-27759_cluster_1_1163708-1187448.1	bgcGroup86	Coprococcus-eutactus-ATCC-27759	False	False	False	False	False	False	False	False	False	False	False	False	False	False	False	False	False	False	False	False	False	False	False	False	False	False	False	False	False	False	False	False	False	False	False	False	False	False	False	False	False	False	False	False	False	False	False
Coprococcus-eutactus-ATCC-27759_cluster_1_1243289-1252199.1	bgcGroup200	Coprococcus-eutactus-ATCC-27759	False	False	False	False	False	False	False	False	False	False	False	False	False	False	False	False	False	False	False	False	False	False	False	False	False	False	False	False	False	False	False	False	False	False	False	False	False	False	False	False	False	False	False	False	False	False	False
Coprococcus-eutactus-ATCC-27759_cluster_1_2141673-2144211.1	bgcGroup69	Coprococcus-eutactus-ATCC-27759	False	False	False	False	False	False	False	False	False	False	False	False	False	False	False	False	False	False	False	False	False	False	False	False	False	False	False	False	False	False	False	False	False	False	False	False	False	False	False	False	False	False	False	False	False	False	False
Coprococcus-eutactus-ATCC-27759_cluster_1_232508-249830.1	bgcGroup143	Coprococcus-eutactus-ATCC-27759	False	False	False	False	False	False	False	False	False	False	False	False	False	False	False	False	False	False	False	False	True	False	False	False	False	True	False	False	False	False	False	False	False	False	False	False	False	False	False	False	False	False	False	False	False	False	False
Coprococcus-eutactus-ATCC-27759_cluster_1_2462582-2470427.1	bgcGroup80	Coprococcus-eutactus-ATCC-27759	False	False	False	False	False	False	False	False	False	False	False	False	False	False	False	False	False	False	False	False	False	False	False	False	False	False	False	False	False	False	False	False	False	False	False	False	False	False	False	False	False	False	False	False	False	False	False
Coprococcus-eutactus-ATCC-27759_cluster_1_488296-511009.1	bgcGroup157	Coprococcus-eutactus-ATCC-27759	False	False	False	False	False	False	False	False	False	False	False	False	False	False	False	False	False	False	False	False	True	False	False	False	False	True	False	False	False	False	False	False	False	False	False	False	False	False	False	False	False	False	False	False	False	False	False
Desulfovibrio-piger-ATCC-29098_cluster_1_1557627-1569952.1	bgcGroup176	Desulfovibrio-piger-ATCC-29098	False	False	False	False	False	False	False	False	False	False	False	False	False	False	False	False	False	False	False	False	False	False	False	False	False	False	False	False	False	False	False	False	False	False	False	False	False	False	False	False	False	False	False	False	False	False	False
Desulfovibrio-piger-ATCC-29098_cluster_1_1580428-1581106.1	bgcGroup65	Desulfovibrio-piger-ATCC-29098	False	False	False	False	False	False	False	False	False	False	False	False	False	False	False	False	False	False	False	False	False	False	False	False	False	False	False	False	False	False	False	False	False	False	False	False	False	False	False	False	False	False	False	False	False	False	False
Desulfovibrio-piger-ATCC-29098_cluster_1_454678-458151.1	bgcGroup118	Desulfovibrio-piger-ATCC-29098	False	False	False	False	False	False	False	False	False	True	True	True	True	False	True	False	True	False	True	False	False	True	True	True	False	False	False	False	False	False	False	False	False	False	False	False	False	False	False	False	False	True	False	False	False	False	False
Desulfovibrio-piger-ATCC-29098_cluster_1_496106-535567.1	bgcGroup201	Desulfovibrio-piger-ATCC-29098	False	False	False	False	False	False	False	False	False	False	False	False	False	False	False	False	False	False	False	False	False	False	False	False	False	False	False	False	False	False	False	False	False	False	False	True	False	False	False	False	False	False	False	False	False	False	False
Desulfovibrio-piger-ATCC-29098_cluster_1_57589-68143.1	bgcGroup83	Desulfovibrio-piger-ATCC-29098	False	False	False	False	False	False	False	False	False	False	False	False	False	False	False	False	False	False	False	False	False	False	False	False	False	False	False	False	False	False	False	False	False	False	False	False	False	False	False	False	False	False	False	False	False	False	False
Dialister-invisus-DSM-15470_cluster_1_1629885-1633830.1	bgcGroup241	Dialister-invisus-DSM-15470	False	False	False	False	False	False	False	False	False	False	False	False	False	False	False	False	False	False	False	False	False	False	False	False	False	False	False	False	False	False	False	False	False	False	False	False	False	False	False	False	False	False	False	False	False	False	False
Dialister-invisus-DSM-15470_cluster_1_1770100-1789603.1	bgcGroup148	Dialister-invisus-DSM-15470	False	False	False	False	False	False	False	False	False	False	False	False	False	False	False	False	False	False	False	False	True	False	False	False	False	True	False	False	False	False	False	False	False	False	False	False	False	False	False	False	False	False	False	False	False	False	False
Dialister-invisus-DSM-15470_cluster_1_1809384-1819927.1	bgcGroup179	Dialister-invisus-DSM-15470	False	True	False	False	False	False	False	False	False	False	False	False	False	False	False	False	False	False	False	False	False	False	False	False	False	False	False	False	False	False	False	False	False	False	False	False	False	False	False	False	False	False	False	False	False	False	False
Dialister-invisus-DSM-15470_cluster_1_1821152-1837816.1	bgcGroup201	Dialister-invisus-DSM-15470	False	False	False	False	False	False	False	False	False	False	False	False	False	False	False	False	False	False	False	False	False	False	False	False	False	False	False	False	False	False	False	False	False	False	False	False	False	False	False	False	False	False	False	False	False	False	False
Dialister-invisus-DSM-15470_cluster_1_536961-541619.1	bgcGroup118	Dialister-invisus-DSM-15470	False	False	False	False	False	False	False	False	False	True	True	True	True	True	True	False	True	False	True	False	False	True	True	True	False	False	False	False	False	False	False	False	False	False	False	False	False	False	False	False	False	True	False	False	False	False	False
Dialister-invisus-DSM-15470_cluster_1_807292-814797.1	bgcGroup77	Dialister-invisus-DSM-15470	False	False	False	False	False	False	False	False	False	False	False	False	False	False	False	False	False	False	False	False	False	False	False	False	False	False	False	False	False	False	False	False	False	False	False	False	False	False	False	False	False	False	False	False	False	False	False
Dorea-formicigenerans-ATCC-27755_cluster_1_1132602-1134135.1	bgcGroup206	Dorea-formicigenerans-ATCC-27755	False	False	False	False	False	False	False	False	False	False	False	False	False	False	False	False	False	False	False	False	False	False	False	False	False	False	False	False	False	False	False	False	False	False	False	False	False	False	False	False	False	False	False	False	False	False	False
Dorea-formicigenerans-ATCC-27755_cluster_1_1135355-1195779.1	bgcGroup144	Dorea-formicigenerans-ATCC-27755	False	False	False	False	False	False	False	False	False	False	False	False	False	False	False	False	False	False	False	False	True	False	False	False	False	True	False	False	False	False	False	False	False	False	False	False	False	False	False	False	False	False	False	False	False	False	False
Dorea-formicigenerans-ATCC-27755_cluster_1_1305207-1306861.1	bgcGroup223	Dorea-formicigenerans-ATCC-27755	False	False	False	False	False	False	False	False	False	False	False	False	False	False	False	False	False	False	False	False	False	False	False	False	False	False	False	False	False	False	False	False	False	False	False	False	False	False	False	False	False	False	False	False	False	False	False
Dorea-formicigenerans-ATCC-27755_cluster_1_2772508-2773501.1	bgcGroup191	Dorea-formicigenerans-ATCC-27755	False	False	False	False	False	False	False	False	False	False	False	False	False	False	False	False	False	False	False	False	False	False	False	False	False	False	False	False	False	False	False	False	False	False	False	False	False	False	False	False	False	False	False	False	False	False	False
Dorea-formicigenerans-ATCC-27755_cluster_1_2833272-2838865.1	bgcGroup234	Dorea-formicigenerans-ATCC-27755	False	False	False	False	False	False	False	False	False	False	False	False	False	False	False	False	False	False	False	False	False	False	False	False	False	False	False	False	False	False	False	False	False	False	False	False	False	False	False	False	False	False	False	False	False	False	False
Dorea-formicigenerans-ATCC-27755_cluster_1_2845041-2849262.1	bgcGroup80	Dorea-formicigenerans-ATCC-27755	False	False	False	False	False	False	False	False	False	False	False	False	False	False	False	False	False	False	False	False	False	False	False	False	False	False	False	False	False	False	False	False	False	False	False	False	False	False	False	False	False	False	False	False	False	False	False
Dorea-formicigenerans-ATCC-27755_cluster_1_501724-525398.1	bgcGroup159	Dorea-formicigenerans-ATCC-27755	False	False	False	False	False	False	False	False	False	False	False	False	False	False	False	False	False	False	False	False	False	False	False	False	False	False	False	False	False	False	False	False	False	False	False	False	False	False	False	False	False	False	False	False	False	False	False
Dorea-longicatena-DSM-13814_cluster_1_1711697-1748665.1	bgcGroup185	Dorea-longicatena-DSM-13814	False	False	False	False	False	False	False	False	False	False	False	False	False	False	False	False	False	False	False	False	False	False	False	False	False	False	False	False	False	False	False	False	False	False	False	False	False	False	False	False	False	False	False	False	False	False	False
Dorea-longicatena-DSM-13814_cluster_1_2838543-2876359.1	bgcGroup185	Dorea-longicatena-DSM-13814	False	False	False	False	False	False	False	False	False	False	False	False	False	False	False	False	False	False	False	False	False	False	False	False	False	False	False	False	False	False	False	False	False	False	False	False	False	False	False	False	False	False	False	False	False	False	False
Dorea-longicatena-DSM-13814_cluster_1_983204-1026469.1	bgcGroup144	Dorea-longicatena-DSM-13814	False	False	False	False	False	False	False	False	False	False	False	False	False	False	False	False	False	False	False	False	True	False	False	False	False	True	False	False	False	False	False	False	False	False	False	False	False	False	False	False	False	False	False	False	False	False	False
Eggerthella-lenta-DSM-2243_cluster_Eggerthella-lenta-DSM-2243_0_2099678-2104703.1	bgcGroup193	Eggerthella-lenta-DSM-2243	False	False	False	False	False	False	False	False	False	False	False	False	False	False	False	False	False	False	False	False	False	False	False	False	False	False	False	False	False	False	False	False	False	False	False	False	False	False	False	False	False	False	False	False	False	False	False
Eggerthella-lenta-DSM-2243_cluster_Eggerthella-lenta-DSM-2243_0_2145216-2169734.1	bgcGroup202	Eggerthella-lenta-DSM-2243	False	False	False	False	False	False	False	False	False	False	False	False	False	False	False	False	False	False	False	False	False	False	False	False	False	False	False	False	False	False	False	True	True	True	True	False	False	False	False	False	False	False	False	True	True	False	True
Eggerthella-lenta-DSM-2243_cluster_Eggerthella-lenta-DSM-2243_0_2172761-2181049.1	bgcGroup48	Eggerthella-lenta-DSM-2243	False	False	False	False	False	False	False	False	False	False	False	False	False	False	False	False	False	False	False	False	False	False	False	False	False	False	False	False	False	False	False	False	False	False	False	False	False	False	False	False	False	False	False	False	True	False	False
Eggerthella-lenta-DSM-2243_cluster_Eggerthella-lenta-DSM-2243_0_2381100-2416396.1	bgcGroup147	Eggerthella-lenta-DSM-2243	False	False	False	False	False	False	False	False	False	False	False	False	False	False	False	False	False	False	False	False	True	False	False	False	False	True	False	False	False	False	False	False	False	False	False	False	False	False	False	False	False	False	False	False	False	False	False
Eggerthella-lenta-DSM-2243_cluster_Eggerthella-lenta-DSM-2243_0_2831157-2868270.1	bgcGroup96	Eggerthella-lenta-DSM-2243	False	False	False	False	False	False	False	False	False	False	False	False	False	False	False	False	False	False	False	False	False	False	False	False	False	False	False	False	False	False	False	False	False	False	False	False	False	False	False	False	False	False	False	False	False	False	False
Eggerthella-lenta-DSM-2243_cluster_Eggerthella-lenta-DSM-2243_0_3414701-3429239.1	bgcGroup83	Eggerthella-lenta-DSM-2243	False	False	False	False	False	False	False	False	False	False	False	False	False	False	False	False	False	False	False	False	False	False	False	False	False	False	False	False	False	False	False	False	False	False	False	False	False	False	False	False	False	False	False	False	False	False	False
Eggerthella-lenta-DSM-2243_cluster_Eggerthella-lenta-DSM-2243_0_3605510-3607082.1	bgcGroup200	Eggerthella-lenta-DSM-2243	False	False	False	False	False	False	False	False	False	False	False	False	False	False	False	False	False	False	False	False	False	False	False	False	False	False	False	False	False	False	False	False	False	False	False	False	False	False	False	False	False	False	False	False	False	False	False
Eggerthella-lenta-DSM-2243_cluster_Eggerthella-lenta-DSM-2243_0_407404-409646.1	bgcGroup77	Eggerthella-lenta-DSM-2243	False	False	False	False	False	False	False	False	False	False	False	False	False	False	False	False	False	False	False	False	False	False	False	False	False	False	False	False	False	False	False	False	False	False	False	False	False	False	False	False	False	False	False	False	False	False	False
Eggerthella-lenta-DSM-2243_cluster_Eggerthella-lenta-DSM-2243_0_803273-830688.1	bgcGroup104	Eggerthella-lenta-DSM-2243	False	False	False	False	True	False	False	False	False	False	False	False	False	False	False	False	False	False	False	False	False	False	False	False	False	False	False	False	False	False	True	False	False	False	False	False	False	False	False	False	False	False	False	False	False	False	False
Enterocloster-asparagiformis-DSM-15981_cluster_1_2681633-2715511.1	bgcGroup80	Enterocloster-asparagiformis-DSM-15981	False	False	False	False	False	False	False	False	False	False	False	False	False	False	False	False	False	False	False	False	False	False	False	False	False	False	False	False	False	False	False	False	False	False	False	False	False	False	False	False	False	False	False	False	False	False	False
Enterocloster-asparagiformis-DSM-15981_cluster_1_3000321-3009941.1	bgcGroup8	Enterocloster-asparagiformis-DSM-15981	False	False	False	False	False	False	False	False	False	False	False	False	False	False	False	False	False	False	False	False	False	False	False	False	False	False	False	False	False	False	False	False	False	False	False	False	False	False	False	False	False	False	False	False	False	False	False
Enterocloster-asparagiformis-DSM-15981_cluster_1_3743956-3747384.1	bgcGroup86	Enterocloster-asparagiformis-DSM-15981	False	False	False	False	False	False	False	False	False	False	False	False	False	False	False	False	False	False	False	False	False	False	False	False	False	False	False	False	False	False	False	False	False	False	False	False	False	False	False	False	False	False	False	False	False	False	False
Enterocloster-asparagiformis-DSM-15981_cluster_1_4182964-4199406.1	bgcGroup185	Enterocloster-asparagiformis-DSM-15981	False	False	False	False	False	False	False	False	False	False	False	False	False	False	False	False	False	False	False	False	False	False	False	False	False	False	False	False	False	False	False	False	False	False	False	False	False	False	False	False	False	False	False	False	False	False	False
Enterocloster-asparagiformis-DSM-15981_cluster_1_5280179-5282595.1	bgcGroup228	Enterocloster-asparagiformis-DSM-15981	False	False	False	False	False	False	False	False	False	False	False	False	False	False	False	False	False	False	False	False	False	False	False	False	False	False	False	False	False	False	False	False	False	False	False	False	False	False	False	False	False	False	False	False	False	False	False
Enterocloster-asparagiformis-DSM-15981_cluster_1_5449615-5504945.1	bgcGroup144	Enterocloster-asparagiformis-DSM-15981	False	True	False	False	False	False	False	False	False	False	False	False	False	False	False	False	False	False	False	False	False	False	False	False	False	False	False	False	False	False	False	False	False	False	False	False	False	False	False	False	False	False	False	False	False	False	False
Enterocloster-asparagiformis-DSM-15981_cluster_1_5654214-5661158.1	bgcGroup31	Enterocloster-asparagiformis-DSM-15981	False	False	False	False	False	False	False	False	False	False	False	False	False	False	False	False	False	False	False	False	False	False	False	False	False	False	False	False	False	False	False	False	False	False	False	False	False	False	False	False	False	False	False	False	False	False	False
Enterocloster-asparagiformis-DSM-15981_cluster_1_773748-790209.1	bgcGroup91	Enterocloster-asparagiformis-DSM-15981	False	False	False	False	False	False	False	False	False	False	False	False	False	False	False	False	False	False	False	False	False	False	False	False	False	False	False	False	False	False	False	False	False	False	False	False	False	False	False	False	False	False	False	False	False	False	False
Enterocloster-asparagiformis-DSM-15981_cluster_1_879291-903762.1	bgcGroup137	Enterocloster-asparagiformis-DSM-15981	False	False	False	False	False	False	False	False	False	False	False	False	False	False	False	False	False	False	False	False	False	False	False	False	False	False	False	False	False	False	False	False	False	False	False	False	False	False	False	False	False	False	False	False	False	False	False
Enterocloster-bolteae-ATCC-BAA-613_cluster_1_172911-185702.1	bgcGroup83	Enterocloster-bolteae-ATCC-BAA-613	False	False	False	False	False	False	False	False	False	False	False	False	False	False	False	False	False	False	False	False	False	False	False	False	False	False	False	False	False	False	False	False	False	False	False	False	False	False	False	False	False	False	False	False	False	False	False
Enterocloster-bolteae-ATCC-BAA-613_cluster_1_1919075-1949725.1	bgcGroup77	Enterocloster-bolteae-ATCC-BAA-613	False	False	False	False	False	False	False	False	False	False	False	False	False	False	False	False	False	False	False	False	False	False	False	False	False	False	False	False	False	False	False	False	False	False	False	True	False	False	False	False	False	False	False	False	False	False	False
Enterocloster-bolteae-ATCC-BAA-613_cluster_1_2765771-2770265.1	bgcGroup8	Enterocloster-bolteae-ATCC-BAA-613	False	False	False	False	False	False	False	False	False	False	False	False	False	False	False	False	False	False	False	False	False	False	False	False	False	False	False	False	False	False	False	False	False	False	False	False	False	False	False	False	False	False	False	False	False	False	False
Enterocloster-bolteae-ATCC-BAA-613_cluster_1_2813099-2841447.1	bgcGroup159	Enterocloster-bolteae-ATCC-BAA-613	False	False	False	False	False	False	False	False	False	False	False	False	False	False	False	False	False	False	False	False	True	False	False	False	False	False	False	False	False	False	False	False	False	False	False	False	False	False	False	False	False	False	False	False	False	False	False
Enterocloster-bolteae-ATCC-BAA-613_cluster_1_4644708-4668981.1	bgcGroup157	Enterocloster-bolteae-ATCC-BAA-613	False	False	False	False	False	False	False	False	False	False	False	False	False	False	False	False	False	False	False	False	True	False	False	False	False	False	False	False	False	False	False	False	False	False	False	False	False	False	False	False	False	False	False	False	False	False	False
Enterocloster-bolteae-ATCC-BAA-613_cluster_1_4679712-4682704.1	bgcGroup216	Enterocloster-bolteae-ATCC-BAA-613	False	False	False	False	False	False	False	False	False	False	False	False	False	False	False	False	False	False	False	False	False	False	False	False	False	False	False	False	False	False	False	False	False	False	False	False	False	False	False	False	False	False	False	False	False	False	False
Enterocloster-bolteae-ATCC-BAA-613_cluster_1_5655200-5674718.1	bgcGroup151	Enterocloster-bolteae-ATCC-BAA-613	False	False	False	False	False	False	False	False	False	False	False	False	False	False	False	False	False	False	False	False	False	False	False	False	False	False	False	False	False	False	False	False	False	False	False	False	False	False	False	False	False	False	False	False	False	False	False
Enterocloster-bolteae-ATCC-BAA-613_cluster_1_5698093-5766059.1	bgcGroup144	Enterocloster-bolteae-ATCC-BAA-613	False	False	False	False	False	False	False	False	False	False	False	False	False	False	False	False	False	False	False	False	False	False	False	False	False	False	False	False	False	False	False	False	False	False	False	False	False	False	False	False	False	False	False	False	False	False	False
Enterocloster-bolteae-ATCC-BAA-613_cluster_1_6468502-6492500.1	bgcGroup80	Enterocloster-bolteae-ATCC-BAA-613	False	False	False	False	False	False	False	False	False	False	False	False	False	False	False	False	False	False	False	False	False	False	False	False	False	False	False	False	False	False	False	False	False	False	False	False	False	False	False	False	False	False	False	False	False	False	False
Enterocloster-bolteae-ATCC-BAA-613_cluster_1_720564-742811.1	bgcGroup91	Enterocloster-bolteae-ATCC-BAA-613	False	False	False	False	False	False	False	False	False	False	False	False	False	False	False	False	False	False	False	False	False	False	False	False	False	False	False	False	False	False	False	False	False	False	False	False	False	False	False	False	False	False	False	False	False	False	False
Enterocloster-bolteae-ATCC-BAA-613_cluster_1_73348-78124.1	bgcGroup191	Enterocloster-bolteae-ATCC-BAA-613	False	False	False	False	False	False	False	False	False	False	False	False	False	False	False	False	False	False	False	False	False	False	False	False	False	False	False	False	False	False	False	False	False	False	False	False	False	False	False	False	False	False	False	False	False	False	False
Enterocloster-bolteae-ATCC-BAA-613_cluster_1_759900-794927.1	bgcGroup77	Enterocloster-bolteae-ATCC-BAA-613	False	False	False	False	False	False	False	False	False	False	False	False	False	False	False	False	False	False	False	False	False	False	False	False	False	False	False	False	False	False	False	False	False	False	False	False	False	False	False	False	False	False	False	False	False	False	False
Enterocloster-bolteae-ATCC-BAA-613_cluster_1_888719-893888.1	bgcGroup200	Enterocloster-bolteae-ATCC-BAA-613	False	False	False	False	False	False	False	False	False	False	False	False	False	False	False	False	False	False	False	False	False	False	False	False	False	False	False	False	False	False	False	False	False	False	False	False	False	False	False	False	False	False	False	False	False	False	False
Eubacterium-rectale-ATCC-33656_cluster_Eubacterium-rectale-ATCC-33656_Node_0_2493376-2555677.1	bgcGroup183	Eubacterium-rectale-ATCC-33656	False	False	False	False	False	False	False	False	False	False	False	False	False	False	False	False	False	False	False	False	False	False	False	False	False	False	False	False	False	False	False	False	False	False	False	False	False	False	False	False	False	False	False	False	False	False	False
Eubacterium-rectale-ATCC-33656_cluster_Eubacterium-rectale-ATCC-33656_Node_0_2656359-2657355.1	bgcGroup170	Eubacterium-rectale-ATCC-33656	False	False	False	False	False	False	False	False	False	False	False	False	False	False	False	False	False	False	False	False	False	False	False	False	False	False	False	False	False	False	False	False	False	False	False	False	False	False	False	False	False	False	False	False	False	False	False
Eubacterium-rectale-ATCC-33656_cluster_Eubacterium-rectale-ATCC-33656_Node_0_3076384-3084514.1	bgcGroup88	Eubacterium-rectale-ATCC-33656	False	False	False	False	False	False	False	False	False	False	False	False	False	False	False	False	False	False	False	False	False	False	False	False	False	False	False	False	False	False	False	False	False	False	False	False	False	False	False	False	False	False	False	False	False	False	False
Eubacterium-rectale-ATCC-33656_cluster_Eubacterium-rectale-ATCC-33656_Node_0_920173-927626.1	bgcGroup200	Eubacterium-rectale-ATCC-33656	False	False	False	False	False	False	False	False	False	False	False	False	False	False	False	False	False	False	False	False	False	False	False	False	False	False	False	False	False	False	False	False	False	False	False	False	False	False	False	False	False	False	False	False	False	False	False
Eubacterium-siraeum-DSM-15702_cluster_1_1016870-1043022.1	bgcGroup129	Eubacterium-siraeum-DSM-15702	False	False	False	False	False	False	False	False	False	False	False	False	False	False	False	False	False	False	False	False	False	False	False	False	False	True	False	False	False	False	False	False	False	False	False	False	False	False	False	False	False	False	False	False	False	False	False
Eubacterium-ventriosum-ATCC-27560_cluster_1_1707315-1713952.1	bgcGroup193	Eubacterium-ventriosum-ATCC-27560	False	False	False	False	False	False	False	False	False	False	False	False	False	False	False	False	False	False	False	False	False	False	False	False	False	False	False	False	False	False	False	False	False	False	False	False	False	False	False	False	False	False	False	False	False	False	False
Eubacterium-ventriosum-ATCC-27560_cluster_1_549475-615456.1	bgcGroup144	Eubacterium-ventriosum-ATCC-27560	False	False	False	False	False	False	False	False	False	False	False	False	False	False	False	False	False	False	False	False	False	False	False	False	False	False	False	False	False	False	False	False	False	False	False	False	False	False	False	False	False	False	False	False	False	False	False
Eubacterium-ventriosum-ATCC-27560_cluster_1_656079-671047.1	bgcGroup185	Eubacterium-ventriosum-ATCC-27560	False	False	False	False	False	False	False	False	False	False	False	False	False	False	False	False	False	False	False	False	False	False	False	False	False	False	False	False	False	False	False	False	False	False	False	False	False	False	False	False	False	False	False	False	False	False	False
Eubacterium-ventriosum-ATCC-27560_cluster_1_945921-948565.1	bgcGroup228	Eubacterium-ventriosum-ATCC-27560	False	False	False	False	False	False	False	False	False	False	False	False	False	False	False	False	False	False	False	False	False	False	False	False	False	False	False	False	False	False	False	False	False	False	False	False	False	False	False	False	False	False	False	False	False	False	False
Faecalibacterium-prausnitzii-A2-165_cluster_1_1322054-1327141.1	bgcGroup80	Faecalibacterium-prausnitzii-A2-165	False	False	False	False	False	False	False	False	False	False	False	False	False	False	False	False	False	False	False	False	False	False	False	False	False	False	False	False	False	False	False	False	False	False	False	False	False	False	False	False	False	False	False	False	False	False	False
Faecalibacterium-prausnitzii-A2-165_cluster_1_1718003-1730720.1	bgcGroup80	Faecalibacterium-prausnitzii-A2-165	False	False	False	False	False	False	False	False	False	False	False	False	False	False	False	False	False	False	False	False	False	False	False	False	False	False	False	False	False	False	False	False	False	False	False	False	False	False	False	False	False	False	False	False	False	False	False
Faecalibacterium-prausnitzii-A2-165_cluster_1_1746594-1754450.1	bgcGroup80	Faecalibacterium-prausnitzii-A2-165	False	False	False	False	False	False	False	False	False	False	False	False	False	False	False	False	False	False	False	False	False	False	False	False	False	False	False	False	False	False	False	False	False	False	False	False	False	False	False	False	False	False	False	False	False	False	False
Faecalibacterium-prausnitzii-A2-165_cluster_1_2183306-2184981.1	bgcGroup216	Faecalibacterium-prausnitzii-A2-165	False	False	False	False	False	False	False	False	False	False	False	False	False	False	False	False	False	False	False	False	False	False	False	False	False	False	False	False	False	False	False	False	False	False	False	False	False	False	False	False	False	False	False	False	False	False	False
Faecalibacterium-prausnitzii-A2-165_cluster_1_2242281-2262798.1	bgcGroup149	Faecalibacterium-prausnitzii-A2-165	False	False	False	False	False	False	False	False	False	False	False	False	False	False	False	False	False	False	False	False	False	False	False	False	False	True	False	False	False	False	False	False	False	False	False	False	False	False	False	False	False	False	False	False	False	False	False
Faecalibacterium-prausnitzii-A2-165_cluster_1_2530509-2533439.1	bgcGroup77	Faecalibacterium-prausnitzii-A2-165	False	False	False	False	False	False	False	False	False	False	False	False	False	False	False	False	False	False	False	False	False	False	False	False	False	False	False	False	False	False	False	False	False	False	False	False	False	False	False	False	False	False	False	False	False	False	False
Faecalibacterium-prausnitzii-A2-165_cluster_1_2619746-2622410.1	bgcGroup77	Faecalibacterium-prausnitzii-A2-165	False	False	False	False	False	False	False	False	False	False	False	False	False	False	False	False	False	False	False	False	False	False	False	False	False	False	False	False	False	False	False	False	False	False	False	False	False	False	False	False	False	False	False	False	False	False	False
Faecalibacterium-prausnitzii-A2-165_cluster_1_2650394-2653327.1	bgcGroup118	Faecalibacterium-prausnitzii-A2-165	False	False	False	False	False	False	False	False	False	True	True	True	True	True	True	False	True	False	True	False	False	True	True	True	False	False	False	False	False	False	False	False	False	False	False	False	False	False	False	False	False	True	False	False	False	False	False
Faecalibacterium-prausnitzii-A2-165_cluster_1_641016-648071.1	bgcGroup131	Faecalibacterium-prausnitzii-A2-165	False	False	False	False	False	False	False	False	False	False	False	False	False	False	False	False	False	False	False	False	True	False	False	False	False	False	False	False	False	False	False	False	False	False	False	False	False	False	False	False	False	False	False	False	False	False	False
Granulicatella-adiacens-ATCC-49175_cluster_1_1454514-1470969.1	bgcGroup183	Granulicatella-adiacens-ATCC-49175	False	False	False	False	False	False	False	False	False	False	False	False	False	False	False	False	False	False	False	False	True	False	False	False	False	False	False	False	False	False	False	False	False	False	False	False	False	False	False	False	False	False	False	False	False	False	False
Holdemanella-biformis-DSM-3989_cluster_1_1771642-1774534.1	bgcGroup69	Holdemanella-biformis-DSM-3989	False	False	False	False	False	False	False	False	False	False	False	False	False	False	False	False	False	False	False	False	False	False	False	False	False	False	False	False	False	False	False	False	False	False	False	False	False	False	False	False	False	False	False	False	False	False	False
Holdemanella-biformis-DSM-3989_cluster_1_293171-302620.1	bgcGroup83	Holdemanella-biformis-DSM-3989	False	False	False	False	False	False	False	False	False	False	False	False	False	False	False	False	False	False	False	False	False	False	False	False	False	False	False	False	False	False	False	False	False	False	False	False	False	False	False	False	False	False	False	False	False	False	False
Holdemanella-biformis-DSM-3989_cluster_1_548015-626057.1	bgcGroup144	Holdemanella-biformis-DSM-3989	False	False	False	False	False	False	False	False	False	False	False	True	False	False	True	False	True	False	False	False	True	False	True	True	False	True	False	False	False	False	False	False	False	False	False	False	False	False	False	False	False	False	False	False	False	False	False
Holdemania-filiformis-DSM-12042_cluster_1_1175701-1181302.1	bgcGroup209	Holdemania-filiformis-DSM-12042	False	False	False	False	False	False	False	False	False	False	False	False	False	False	False	False	False	False	False	False	False	False	False	False	False	False	False	False	False	False	False	False	False	False	False	False	False	False	False	False	False	False	False	False	False	False	False
Holdemania-filiformis-DSM-12042_cluster_1_1182756-1267333.1	bgcGroup127	Holdemania-filiformis-DSM-12042	False	False	False	False	False	False	False	False	False	False	False	False	False	False	False	False	False	False	False	False	True	False	False	False	False	True	False	False	False	False	False	False	False	False	False	False	False	False	False	False	False	False	False	False	False	False	False
Holdemania-filiformis-DSM-12042_cluster_1_1394761-1396152.1	bgcGroup224	Holdemania-filiformis-DSM-12042	False	False	False	False	False	False	False	False	False	False	False	False	False	False	False	False	False	False	False	False	False	False	False	False	False	False	False	False	False	False	False	False	False	False	False	False	False	False	False	False	False	False	False	False	False	False	False
Holdemania-filiformis-DSM-12042_cluster_1_1674264-1690539.1	bgcGroup148	Holdemania-filiformis-DSM-12042	False	False	False	False	False	False	False	False	False	False	False	False	False	False	False	False	False	False	False	False	False	False	False	False	False	False	False	False	False	False	False	False	False	False	False	False	False	False	False	False	False	False	False	False	False	False	False
Holdemania-filiformis-DSM-12042_cluster_1_2015422-2037997.1	bgcGroup76	Holdemania-filiformis-DSM-12042	False	False	False	False	False	False	False	False	False	False	False	False	False	False	False	False	False	False	False	False	False	False	False	False	False	False	False	False	False	False	False	False	False	False	False	False	False	False	False	False	False	False	False	False	False	False	False
Holdemania-filiformis-DSM-12042_cluster_1_2299038-2318423.1	bgcGroup157	Holdemania-filiformis-DSM-12042	False	False	False	False	False	False	False	False	False	False	False	False	False	False	False	False	False	False	False	False	True	False	False	False	False	False	False	False	False	False	False	False	False	False	False	False	False	False	False	False	False	False	False	False	False	False	False
Holdemania-filiformis-DSM-12042_cluster_1_2322724-2326932.1	bgcGroup101	Holdemania-filiformis-DSM-12042	False	False	False	False	False	False	False	False	False	False	False	False	False	False	False	False	False	False	False	False	False	False	False	False	False	False	False	False	False	False	False	False	False	False	False	False	False	False	False	False	False	False	False	False	False	False	False
Holdemania-filiformis-DSM-12042_cluster_1_2405551-2407449.1	bgcGroup200	Holdemania-filiformis-DSM-12042	False	False	False	False	False	False	False	False	False	False	False	False	False	False	False	False	False	False	False	False	False	False	False	False	False	False	False	False	False	False	False	False	False	False	False	False	False	False	False	False	False	False	False	False	False	False	False
Hungatella-hathewayi-DSM-13479_cluster_1_2149413-2153456.1	bgcGroup228	Hungatella-hathewayi-DSM-13479	False	False	False	False	False	False	False	False	False	False	False	False	False	False	False	False	False	False	False	False	False	False	False	False	False	False	False	False	False	False	False	False	False	False	False	False	False	False	False	False	False	False	False	False	False	False	False
Hungatella-hathewayi-DSM-13479_cluster_1_237513-280965.1	bgcGroup109	Hungatella-hathewayi-DSM-13479	False	False	False	False	False	False	False	False	False	False	False	False	False	False	False	False	False	False	False	False	False	False	False	False	False	False	False	False	False	False	False	False	False	False	False	False	False	False	False	False	False	False	False	False	False	False	False
Hungatella-hathewayi-DSM-13479_cluster_1_2427558-2431374.1	bgcGroup73	Hungatella-hathewayi-DSM-13479	False	False	False	False	False	False	False	False	False	False	False	False	False	False	False	False	False	False	False	False	False	False	False	False	False	False	False	False	False	False	False	False	False	False	False	False	False	False	False	False	False	False	False	False	False	False	False
Hungatella-hathewayi-DSM-13479_cluster_1_2434370-2443353.1	bgcGroup80	Hungatella-hathewayi-DSM-13479	False	False	False	False	False	False	False	False	False	False	False	False	False	False	False	False	False	False	False	False	False	False	False	False	False	False	False	False	False	False	False	False	False	False	False	False	False	False	False	False	False	False	False	False	False	False	False
Hungatella-hathewayi-DSM-13479_cluster_1_347786-349221.1	bgcGroup252	Hungatella-hathewayi-DSM-13479	False	False	False	False	False	False	False	False	False	False	False	False	False	False	False	False	False	False	False	False	False	False	False	False	False	False	False	False	False	False	False	False	False	False	False	False	False	False	False	False	False	False	False	False	False	False	False
Hungatella-hathewayi-DSM-13479_cluster_1_3570337-3596045.1	bgcGroup158	Hungatella-hathewayi-DSM-13479	False	False	False	False	False	False	False	False	False	False	False	False	False	False	False	False	False	False	False	False	False	False	False	False	False	False	False	False	False	False	False	False	False	False	False	False	False	False	False	False	False	False	False	False	False	False	False
Hungatella-hathewayi-DSM-13479_cluster_1_40768-44339.1	bgcGroup191	Hungatella-hathewayi-DSM-13479	False	False	False	False	False	False	False	False	False	False	False	False	False	False	False	False	False	False	False	False	False	False	False	False	False	False	False	False	False	False	False	False	False	False	False	False	False	False	False	False	False	False	False	False	False	False	False
Hungatella-hathewayi-DSM-13479_cluster_1_5960793-6031776.1	bgcGroup116	Hungatella-hathewayi-DSM-13479	False	False	False	False	False	False	False	False	False	True	True	True	True	True	True	False	True	False	True	False	False	True	True	True	False	False	False	False	False	False	False	False	False	False	False	False	False	False	False	False	False	True	False	False	False	False	False
Hungatella-hathewayi-DSM-13479_cluster_1_724949-748172.1	bgcGroup159	Hungatella-hathewayi-DSM-13479	False	False	False	False	False	False	False	False	False	False	False	False	False	False	False	False	False	False	False	False	True	False	False	False	False	False	False	False	False	False	False	False	False	False	False	False	False	False	False	False	False	False	False	False	False	False	False
Hungatella-hathewayi-DSM-13479_cluster_1_875026-942669.1	bgcGroup144	Hungatella-hathewayi-DSM-13479	False	False	False	False	False	False	False	False	False	False	False	False	False	False	False	False	False	False	False	False	False	False	False	False	False	False	False	False	False	False	False	False	False	False	False	False	False	False	False	False	False	False	False	False	False	False	False
Intestinibacter-bartlettii-DSM-16795_cluster_1_239747-250449.1	bgcGroup8	Intestinibacter-bartlettii-DSM-16795	False	False	False	False	False	False	False	False	False	False	False	False	False	False	False	False	False	False	False	False	False	False	False	False	False	False	False	False	False	False	False	False	False	False	False	False	False	False	False	False	False	False	False	False	False	False	False
Intestinibacter-bartlettii-DSM-16795_cluster_1_676272-701103.1	bgcGroup185	Intestinibacter-bartlettii-DSM-16795	False	False	False	False	False	False	False	False	False	False	False	False	False	False	False	False	False	False	False	False	True	False	False	False	False	False	False	False	False	False	False	False	False	False	False	False	False	False	False	False	False	False	False	False	False	False	False
Intestinimonas-butyriciproducens-DSM-26588_cluster_1_1117177-1146919.1	bgcGroup124	Intestinimonas-butyriciproducens-DSM-26588	False	False	False	False	False	False	False	False	False	False	False	False	False	False	False	False	False	False	False	False	True	False	False	False	False	True	False	False	False	False	False	False	False	False	False	False	False	False	False	False	False	False	False	False	False	False	False
Intestinimonas-butyriciproducens-DSM-26588_cluster_1_1666316-1684789.1	bgcGroup8	Intestinimonas-butyriciproducens-DSM-26588	False	False	False	False	False	False	False	False	False	False	False	False	False	False	False	False	False	False	False	False	False	False	False	False	False	False	False	False	False	False	False	False	False	False	False	False	False	False	False	False	False	False	False	False	False	False	False
Intestinimonas-butyriciproducens-DSM-26588_cluster_1_2741506-2764538.1	bgcGroup149	Intestinimonas-butyriciproducens-DSM-26588	False	False	False	False	False	False	False	False	False	False	False	False	False	False	False	False	False	False	False	False	False	False	False	False	False	False	False	False	False	False	False	False	False	False	False	False	False	False	False	False	False	False	False	False	False	False	False
Intestinimonas-butyriciproducens-DSM-26588_cluster_1_2767362-2771802.1	bgcGroup101	Intestinimonas-butyriciproducens-DSM-26588	False	False	False	False	False	False	False	False	False	False	False	False	False	False	False	False	False	False	False	False	False	False	False	False	False	False	False	False	False	False	False	False	False	False	False	False	False	False	False	False	False	False	False	False	False	False	False
Intestinimonas-butyriciproducens-DSM-26588_cluster_1_466507-481517.1	bgcGroup1	Intestinimonas-butyriciproducens-DSM-26588	False	False	False	False	False	False	False	False	False	False	False	False	False	False	False	False	False	False	False	False	False	False	False	False	False	False	False	False	False	False	False	False	False	False	False	False	False	False	False	False	False	False	False	False	False	False	False
Intestinimonas-butyriciproducens-DSM-26588_cluster_1_486901-539679.1	bgcGroup212	Intestinimonas-butyriciproducens-DSM-26588	False	False	False	False	False	False	False	False	False	False	False	False	False	False	False	False	False	False	False	False	False	False	False	False	False	False	False	False	False	False	False	False	False	False	False	False	False	False	False	False	False	False	False	False	False	False	False
Lachnospira-eligens-ATCC-27750_cluster_1_1237070-1276632.1	bgcGroup93	Lachnospira-eligens-ATCC-27750	False	False	True	True	False	False	False	False	False	False	False	False	False	False	False	False	False	True	False	False	False	False	False	False	False	False	True	False	False	False	False	False	False	False	False	False	False	False	False	False	False	False	False	False	False	False	False
Lachnospira-eligens-ATCC-27750_cluster_1_1363804-1462360.1	bgcGroup144	Lachnospira-eligens-ATCC-27750	False	False	False	False	False	False	False	False	False	False	False	False	False	False	False	False	False	False	False	False	True	False	False	False	False	True	False	False	False	False	False	False	False	False	False	False	False	False	False	False	False	False	False	False	False	False	False
Lachnospira-eligens-ATCC-27750_cluster_2_354101-361299.1	bgcGroup118	Lachnospira-eligens-ATCC-27750	False	False	False	False	False	False	False	False	False	True	True	True	True	True	True	False	True	False	True	False	False	True	True	True	False	False	False	False	False	False	False	False	False	False	False	False	False	False	False	False	False	True	False	False	False	False	False
Lachnospira-eligens-ATCC-27750_cluster_2_378767-409220.1	bgcGroup149	Lachnospira-eligens-ATCC-27750	False	False	False	False	False	False	False	False	False	False	False	False	False	False	False	False	False	False	False	False	False	False	False	False	False	False	False	False	False	False	False	False	False	False	False	False	False	False	False	False	False	False	False	False	False	False	False
Lacrimispora-saccharolytica-WM1_cluster_Clostridium-saccharolyticum-WM1_Node_0_302092-304670.1	bgcGroup121	Lacrimispora-saccharolytica-WM1	False	False	False	False	False	False	False	False	False	True	True	True	True	False	True	False	True	False	True	False	False	True	True	True	False	False	False	False	False	False	False	False	False	False	False	False	False	False	False	False	False	True	False	False	False	False	False
Lacrimispora-saccharolytica-WM1_cluster_Clostridium-saccharolyticum-WM1_Node_0_3134202-3139229.1	bgcGroup130	Lacrimispora-saccharolytica-WM1	False	False	False	False	False	False	False	False	False	False	False	False	False	False	False	False	False	False	False	False	False	False	False	False	False	True	False	False	False	False	False	False	False	False	False	False	False	False	False	False	False	False	False	False	False	False	False
Lacrimispora-saccharolytica-WM1_cluster_Clostridium-saccharolyticum-WM1_Node_0_3140293-3146061.1	bgcGroup94	Lacrimispora-saccharolytica-WM1	False	False	False	False	False	False	False	False	False	False	False	False	False	False	False	False	False	False	False	False	False	False	False	False	False	False	False	False	False	False	False	False	False	False	False	False	False	False	False	False	False	False	False	False	False	False	False
Lacrimispora-saccharolytica-WM1_cluster_Clostridium-saccharolyticum-WM1_Node_0_3736260-3750259.1	bgcGroup139	Lacrimispora-saccharolytica-WM1	False	False	False	False	False	False	False	False	False	False	False	False	False	False	False	False	False	False	False	False	False	False	False	False	False	False	False	False	False	False	False	False	False	False	False	False	False	False	False	False	False	False	False	False	False	False	False
Lacrimispora-saccharolytica-WM1_cluster_Clostridium-saccharolyticum-WM1_Node_0_4101434-4128477.1	bgcGroup77	Lacrimispora-saccharolytica-WM1	False	False	False	False	False	False	False	False	False	False	False	False	False	False	False	False	False	False	False	False	False	False	False	False	False	False	False	False	False	False	False	False	False	False	False	False	False	False	False	False	False	False	False	False	False	False	False
Lacrimispora-saccharolytica-WM1_cluster_Clostridium-saccharolyticum-WM1_Node_0_4130214-4132872.1	bgcGroup251	Lacrimispora-saccharolytica-WM1	False	False	False	False	False	False	False	False	False	False	False	False	False	False	False	False	False	False	False	False	False	False	False	False	False	False	False	False	False	False	False	False	False	False	False	False	False	False	False	False	False	False	False	False	False	False	False
Lacrimispora-saccharolytica-WM1_cluster_Clostridium-saccharolyticum-WM1_Node_0_4134440-4159447.1	bgcGroup91	Lacrimispora-saccharolytica-WM1	False	False	False	False	False	False	False	False	False	False	False	False	False	False	False	False	False	False	False	False	False	False	False	False	False	False	False	False	False	False	False	False	False	False	False	False	False	False	False	False	False	False	False	False	False	False	False
Lacrimispora-saccharolytica-WM1_cluster_Clostridium-saccharolyticum-WM1_Node_0_4261152-4264302.1	bgcGroup44	Lacrimispora-saccharolytica-WM1	False	False	False	False	False	False	False	False	False	False	False	False	False	False	False	False	False	False	False	False	False	False	False	False	False	False	False	False	False	False	False	False	False	False	False	False	False	False	False	False	False	False	False	True	True	True	True
Lacrimispora-saccharolytica-WM1_cluster_Clostridium-saccharolyticum-WM1_Node_0_4266245-4271107.1	bgcGroup201	Lacrimispora-saccharolytica-WM1	False	False	False	False	False	False	False	False	False	False	False	False	False	False	False	False	False	False	False	False	False	False	False	False	False	False	False	False	False	False	False	False	False	False	False	False	False	False	False	False	False	False	False	False	False	False	False
Lacrimispora-saccharolytica-WM1_cluster_Clostridium-saccharolyticum-WM1_Node_0_562124-567889.1	bgcGroup137	Lacrimispora-saccharolytica-WM1	False	False	False	False	False	False	False	False	False	False	False	False	False	False	False	False	False	False	False	False	False	False	False	False	False	False	False	False	False	False	False	False	False	False	False	False	False	False	False	False	False	False	False	False	False	False	False
Lacrimispora-saccharolytica-WM1_cluster_Clostridium-saccharolyticum-WM1_Node_0_603524-651888.1	bgcGroup144	Lacrimispora-saccharolytica-WM1	False	False	False	False	False	False	False	False	False	False	False	False	False	False	False	False	False	False	False	False	False	False	False	False	False	False	False	False	False	False	False	False	False	False	False	False	False	False	False	False	False	False	False	False	False	False	False
Lactobacillus-plantarum-ATCC-BAA-793_cluster_Lactobacillus-plantarum-WCFS1_Node_0_1066709-1115810.1	bgcGroup157	Lactobacillus-plantarum-ATCC-BAA-793	False	False	False	False	False	False	False	False	False	False	False	False	False	False	False	False	False	False	False	False	True	False	False	False	False	True	False	False	False	False	False	False	False	False	False	False	False	False	False	False	False	False	False	False	False	False	False
Lactobacillus-plantarum-ATCC-BAA-793_cluster_Lactobacillus-plantarum-WCFS1_Node_0_1513369-1532621.1	bgcGroup118	Lactobacillus-plantarum-ATCC-BAA-793	True	False	True	True	False	False	False	False	False	True	True	True	True	False	True	False	True	True	True	False	False	True	True	True	False	False	False	False	False	False	False	False	False	False	False	False	False	False	False	False	False	True	False	False	False	False	False
Lactobacillus-plantarum-ATCC-BAA-793_cluster_Lactobacillus-plantarum-WCFS1_Node_0_1536645-1538990.1	bgcGroup2	Lactobacillus-plantarum-ATCC-BAA-793	False	False	False	False	False	False	False	False	False	False	False	False	False	False	False	False	False	False	False	False	False	False	False	False	False	False	False	False	False	False	False	False	False	False	False	False	False	False	False	False	False	False	False	False	False	False	False
Lactobacillus-plantarum-ATCC-BAA-793_cluster_Lactobacillus-plantarum-WCFS1_Node_0_1540185-1547912.1	bgcGroup50	Lactobacillus-plantarum-ATCC-BAA-793	False	False	False	False	False	False	False	False	False	False	False	False	False	False	False	False	False	False	False	False	False	False	False	False	False	False	False	False	False	False	False	False	False	False	False	False	False	False	False	False	False	False	False	False	False	False	False
Lactobacillus-plantarum-ATCC-BAA-793_cluster_Lactobacillus-plantarum-WCFS1_Node_0_1817866-1822144.1	bgcGroup193	Lactobacillus-plantarum-ATCC-BAA-793	False	False	False	False	False	False	False	False	False	False	False	False	False	False	False	False	False	False	False	False	False	False	False	False	False	False	False	False	False	False	False	False	False	False	False	False	False	False	False	False	False	False	False	False	False	False	False
Lactobacillus-plantarum-ATCC-BAA-793_cluster_Lactobacillus-plantarum-WCFS1_Node_0_1894852-1900805.1	bgcGroup157	Lactobacillus-plantarum-ATCC-BAA-793	False	False	False	False	False	False	False	False	False	False	False	False	False	False	False	False	False	False	False	False	True	False	False	False	False	True	False	False	False	False	False	False	False	False	False	False	False	False	False	False	False	False	False	False	False	False	False
Lactobacillus-plantarum-ATCC-BAA-793_cluster_Lactobacillus-plantarum-WCFS1_Node_0_2821667-2826346.1	bgcGroup2	Lactobacillus-plantarum-ATCC-BAA-793	False	False	False	False	False	False	False	False	False	False	False	False	False	False	False	False	False	False	False	False	False	False	False	False	False	False	False	False	False	False	False	False	False	False	False	False	False	False	False	False	False	False	False	False	False	False	False
Lactobacillus-plantarum-ATCC-BAA-793_cluster_Lactobacillus-plantarum-WCFS1_Node_0_3031700-3033003.1	bgcGroup225	Lactobacillus-plantarum-ATCC-BAA-793	False	False	False	False	False	False	False	False	False	False	False	False	False	False	False	False	False	False	False	False	False	False	False	False	False	False	False	False	False	False	False	False	False	False	False	False	False	False	False	False	False	False	False	False	False	False	False
Lactobacillus-plantarum-ATCC-BAA-793_cluster_Lactobacillus-plantarum-WCFS1_Node_0_3035103-3046052.1	bgcGroup233	Lactobacillus-plantarum-ATCC-BAA-793	False	False	False	False	False	False	False	False	False	False	False	False	False	False	False	False	False	False	False	False	False	False	False	False	False	False	False	False	False	False	False	False	False	False	False	False	False	False	False	False	False	False	False	False	False	False	False
Lactobacillus-plantarum-ATCC-BAA-793_cluster_Lactobacillus-plantarum-WCFS1_Node_0_376435-381493.1	bgcGroup83	Lactobacillus-plantarum-ATCC-BAA-793	False	False	False	False	False	False	False	False	False	False	False	False	False	False	False	False	False	False	False	False	False	False	False	False	False	False	False	False	False	False	False	False	False	False	False	False	False	False	False	False	False	False	False	False	False	False	False
Lactobacillus-ruminis-ATCC-25644_cluster_1_101714-165477.1	bgcGroup157	Lactobacillus-ruminis-ATCC-25644	False	False	False	False	False	False	False	False	False	False	False	False	False	False	False	False	False	False	False	False	True	False	False	False	False	True	False	False	False	False	False	False	False	False	False	False	False	False	False	False	False	False	False	False	False	False	False
Lactobacillus-ruminis-ATCC-25644_cluster_1_1551148-1559392.1	bgcGroup118	Lactobacillus-ruminis-ATCC-25644	False	False	False	False	False	False	False	False	False	True	True	True	True	False	True	False	True	False	True	False	False	True	True	True	False	False	False	False	False	False	False	False	False	False	False	False	False	False	False	False	False	True	False	False	False	False	False
Lactobacillus-ruminis-ATCC-25644_cluster_1_1848640-1855402.1	bgcGroup205	Lactobacillus-ruminis-ATCC-25644	False	False	False	False	False	False	False	False	False	False	False	False	False	False	False	False	False	False	False	False	False	False	False	False	False	False	False	False	False	False	False	True	True	True	True	False	False	False	False	False	False	False	False	False	False	False	False
Lactococcus-lactis-DSMZ-20729_cluster_1_1144501-1145869.1	bgcGroup17	Lactococcus-lactis-DSMZ-20729	False	False	False	False	False	False	False	False	False	False	False	False	False	False	False	False	False	False	False	False	False	False	False	False	False	False	False	False	False	False	False	False	False	False	False	False	False	False	False	False	False	False	False	False	False	False	False
Lactococcus-lactis-DSMZ-20729_cluster_1_1147297-1149299.1	bgcGroup118	Lactococcus-lactis-DSMZ-20729	False	False	False	False	False	False	False	False	False	True	True	True	True	True	True	False	True	False	True	False	False	True	True	True	False	False	False	False	False	False	False	False	False	False	False	False	False	False	False	False	False	True	False	False	False	False	False
Lactococcus-lactis-DSMZ-20729_cluster_1_1150590-1151956.1	bgcGroup191	Lactococcus-lactis-DSMZ-20729	False	False	False	False	False	False	False	False	False	False	False	False	False	False	False	False	False	False	False	False	False	False	False	False	False	False	False	False	False	False	False	False	False	False	False	False	False	False	False	False	False	False	False	False	False	False	False
Lactococcus-lactis-DSMZ-20729_cluster_1_1302364-1318575.1	bgcGroup80	Lactococcus-lactis-DSMZ-20729	False	False	False	False	False	False	False	False	False	False	False	False	False	False	False	False	False	False	False	False	False	False	False	False	False	False	False	False	False	False	False	False	False	False	False	False	False	False	False	False	False	False	False	False	False	False	False
Lactococcus-lactis-DSMZ-20729_cluster_1_135176-135932.1	bgcGroup121	Lactococcus-lactis-DSMZ-20729	False	False	False	False	False	False	False	False	False	True	True	False	True	False	False	False	True	False	False	False	False	False	True	False	False	False	False	False	False	False	False	False	False	False	False	False	False	False	False	False	False	True	False	False	False	False	False
Lactococcus-lactis-DSMZ-20729_cluster_1_1713807-1741699.1	bgcGroup145	Lactococcus-lactis-DSMZ-20729	False	False	False	False	False	False	False	False	False	False	False	False	False	False	False	False	False	False	False	False	True	False	False	False	False	True	False	False	False	False	False	False	False	False	False	False	False	False	False	False	False	False	False	False	False	False	False
Lactococcus-lactis-DSMZ-20729_cluster_1_273690-275300.1	bgcGroup233	Lactococcus-lactis-DSMZ-20729	False	False	False	False	False	False	False	False	False	False	False	False	False	False	False	False	False	False	False	False	False	False	False	False	False	False	False	False	False	False	False	False	False	False	False	False	False	False	False	False	False	False	False	False	False	False	False
Lactococcus-lactis-DSMZ-20729_cluster_1_643515-646676.1	bgcGroup193	Lactococcus-lactis-DSMZ-20729	False	False	False	False	False	False	False	False	False	False	False	False	False	False	False	False	False	False	False	False	False	False	False	False	False	False	False	False	False	False	False	False	False	False	False	False	False	False	False	False	False	False	False	False	False	False	False
Lactococcus-lactis-DSMZ-20729_cluster_3_0-35706.1	bgcGroup246	Lactococcus-lactis-DSMZ-20729	False	False	False	False	False	False	False	False	False	False	False	False	False	False	False	False	False	False	False	False	False	False	False	False	False	False	False	False	False	False	False	False	False	False	False	False	False	False	False	False	False	False	False	False	False	False	False
Marvinbryantia-formatexigens-DSM-14469_cluster_1_1026907-1034914.1	bgcGroup200	Marvinbryantia-formatexigens-DSM-14469	False	False	False	False	False	False	False	False	False	False	False	False	False	False	False	False	False	False	False	False	False	False	False	False	False	False	False	False	False	False	False	False	False	False	False	False	False	False	False	False	False	False	False	False	False	False	False
Marvinbryantia-formatexigens-DSM-14469_cluster_1_1055032-1067509.1	bgcGroup77	Marvinbryantia-formatexigens-DSM-14469	False	False	False	False	False	False	False	False	False	False	False	False	False	False	False	False	False	False	False	False	False	False	False	False	False	False	False	False	False	False	False	False	False	False	False	False	False	False	False	False	False	False	False	False	False	False	False
Marvinbryantia-formatexigens-DSM-14469_cluster_1_1279828-1291951.1	bgcGroup185	Marvinbryantia-formatexigens-DSM-14469	False	False	False	False	False	False	False	False	False	False	False	False	False	False	False	False	False	False	False	False	False	False	False	False	False	False	False	False	False	False	False	False	False	False	False	False	False	False	False	False	False	False	False	False	False	False	False
Marvinbryantia-formatexigens-DSM-14469_cluster_1_1949938-1959816.1	bgcGroup68	Marvinbryantia-formatexigens-DSM-14469	False	False	False	False	False	False	False	False	False	False	False	False	False	False	False	False	False	False	False	False	False	False	False	False	False	False	False	False	False	False	False	False	False	False	False	False	False	False	False	False	False	False	False	False	False	False	False
Marvinbryantia-formatexigens-DSM-14469_cluster_1_2079160-2087490.1	bgcGroup80	Marvinbryantia-formatexigens-DSM-14469	False	False	False	False	False	False	False	False	False	False	False	False	False	False	False	False	False	False	False	False	False	False	False	False	False	False	False	False	False	False	False	False	False	False	False	False	False	False	False	False	False	False	False	False	False	False	False
Marvinbryantia-formatexigens-DSM-14469_cluster_1_271215-306475.1	bgcGroup159	Marvinbryantia-formatexigens-DSM-14469	False	False	False	False	False	False	False	False	False	False	False	False	False	False	False	False	False	False	False	False	False	False	False	False	False	False	False	False	False	False	False	False	False	False	False	False	False	False	False	False	False	False	False	False	False	False	False
Marvinbryantia-formatexigens-DSM-14469_cluster_1_3518201-3523349.1	bgcGroup223	Marvinbryantia-formatexigens-DSM-14469	False	False	False	False	False	False	False	False	False	False	False	False	False	False	False	False	False	False	False	False	False	False	False	False	False	False	False	False	False	False	False	False	False	False	False	False	False	False	False	False	False	False	False	False	False	False	False
Marvinbryantia-formatexigens-DSM-14469_cluster_1_3696808-3719696.1	bgcGroup183	Marvinbryantia-formatexigens-DSM-14469	False	False	False	False	False	False	False	False	False	False	False	False	False	False	False	False	False	False	False	False	True	False	False	False	False	False	False	False	False	False	False	False	False	False	False	False	False	False	False	False	False	False	False	False	False	False	False
Marvinbryantia-formatexigens-DSM-14469_cluster_1_4038113-4056548.1	bgcGroup157	Marvinbryantia-formatexigens-DSM-14469	False	False	False	False	False	False	False	False	False	False	False	False	False	False	False	False	False	False	False	False	True	False	False	False	False	False	False	False	False	False	False	False	False	False	False	False	False	False	False	False	False	False	False	False	False	False	False
Marvinbryantia-formatexigens-DSM-14469_cluster_1_663735-698359.1	bgcGroup144	Marvinbryantia-formatexigens-DSM-14469	False	False	False	False	False	False	False	False	False	False	False	False	False	False	False	False	False	False	False	False	False	False	False	False	False	False	False	False	False	False	False	False	False	False	False	False	False	False	False	False	False	False	False	False	False	False	False
Marvinbryantia-formatexigens-DSM-14469_cluster_1_752372-784236.1	bgcGroup147	Marvinbryantia-formatexigens-DSM-14469	False	False	False	False	False	False	False	False	False	False	False	False	False	False	False	False	False	False	False	False	True	False	False	False	False	True	False	False	False	False	False	False	False	False	False	False	False	False	False	False	False	False	False	False	False	False	False
Megasphaera-DSMZ-102144_cluster_1_1751444-1752659.1	bgcGroup12	Megasphaera-DSMZ-102144	False	False	False	False	False	False	False	False	False	False	False	False	False	False	False	False	False	False	False	False	False	False	False	False	False	False	False	False	False	False	False	False	False	False	False	False	False	False	False	False	False	False	False	False	False	False	False
Megasphaera-DSMZ-102144_cluster_1_2204345-2215080.1	bgcGroup177	Megasphaera-DSMZ-102144	False	False	False	False	False	False	False	False	False	False	False	False	False	False	False	False	False	False	False	False	True	False	False	False	False	False	False	False	False	False	False	False	False	False	False	False	False	False	False	False	False	False	False	False	False	False	False
Megasphaera-DSMZ-102144_cluster_1_2246973-2260689.1	bgcGroup132	Megasphaera-DSMZ-102144	False	False	False	False	False	False	False	False	False	False	False	False	False	False	False	False	False	False	False	False	True	False	False	False	False	True	False	False	False	False	False	False	False	False	False	False	False	False	False	False	False	False	False	False	False	False	False
Megasphaera-DSMZ-102144_cluster_1_649895-670593.1	bgcGroup213	Megasphaera-DSMZ-102144	False	False	False	False	False	False	False	False	False	False	False	False	False	False	False	False	False	False	False	False	False	False	False	False	False	False	False	False	False	False	False	False	False	False	False	False	False	False	False	False	False	False	False	False	False	False	False
Megasphaera-DSMZ-102144_cluster_1_91494-93134.1	bgcGroup233	Megasphaera-DSMZ-102144	False	False	False	False	False	False	False	False	False	False	False	False	False	False	False	False	False	False	False	False	False	False	False	False	False	False	False	False	False	False	False	False	False	False	False	False	False	False	False	False	False	False	False	False	False	False	False
Mitsuokella-multacida-DSM-20544_cluster_1_1578278-1583752.1	bgcGroup36	Mitsuokella-multacida-DSM-20544	False	False	False	False	False	False	False	False	False	False	False	False	False	False	False	False	False	False	False	False	False	False	False	False	False	False	False	False	False	False	False	False	False	False	False	False	False	False	False	False	False	False	False	False	False	False	False
Mitsuokella-multacida-DSM-20544_cluster_1_167706-175623.1	bgcGroup56	Mitsuokella-multacida-DSM-20544	False	False	False	False	False	False	False	False	False	False	False	False	False	False	False	False	False	False	False	False	False	False	False	False	False	False	False	False	False	False	False	False	False	False	False	False	False	False	False	False	False	False	False	False	False	False	False
Mitsuokella-multacida-DSM-20544_cluster_1_1697974-1722889.1	bgcGroup149	Mitsuokella-multacida-DSM-20544	False	False	False	False	False	False	False	False	False	False	False	False	False	False	False	False	False	False	False	False	False	False	False	False	False	False	False	False	False	False	False	False	False	False	False	False	False	False	False	False	False	False	False	False	False	False	False
Mitsuokella-multacida-DSM-20544_cluster_1_2117588-2118455.1	bgcGroup232	Mitsuokella-multacida-DSM-20544	False	False	False	False	False	False	False	False	False	False	False	False	False	False	False	False	False	False	False	False	False	False	False	False	False	False	False	False	False	False	False	False	False	False	False	False	False	False	False	False	False	False	False	False	False	False	False
Mitsuokella-multacida-DSM-20544_cluster_1_729218-732360.1	bgcGroup10	Mitsuokella-multacida-DSM-20544	False	False	False	False	False	False	False	False	False	False	False	False	False	False	False	False	False	False	False	False	False	False	False	False	False	False	False	False	False	False	False	False	False	False	False	False	False	False	False	False	False	False	False	False	False	False	False
Odoribacter-splanchnicus-DSM-20712_cluster_Odoribacter-splanchnicus-DSM-20712-MA>_1105860-1163554.1	bgcGroup120	Odoribacter-splanchnicus-DSM-20712	False	False	False	False	False	False	False	False	False	True	True	True	True	False	True	False	True	False	True	True	True	True	True	True	False	True	False	False	False	False	False	False	False	False	False	False	False	False	False	False	False	True	False	False	False	False	False
Odoribacter-splanchnicus-DSM-20712_cluster_Odoribacter-splanchnicus-DSM-20712-MA>_1171257-1172943.1	bgcGroup200	Odoribacter-splanchnicus-DSM-20712	False	False	False	False	False	False	False	False	False	False	False	False	False	False	False	False	False	False	False	False	False	False	False	False	False	False	False	False	False	False	False	False	False	False	False	False	False	False	False	False	False	False	False	False	False	False	False
Odoribacter-splanchnicus-DSM-20712_cluster_Odoribacter-splanchnicus-DSM-20712-MA>_130043-156744.1	bgcGroup96	Odoribacter-splanchnicus-DSM-20712	False	False	False	False	False	False	False	False	False	False	False	False	False	False	False	False	False	False	False	True	True	False	False	False	False	True	False	False	False	False	False	False	False	False	False	False	False	False	False	False	False	False	False	False	False	False	False
Odoribacter-splanchnicus-DSM-20712_cluster_Odoribacter-splanchnicus-DSM-20712-MA>_1613267-1622440.1	bgcGroup83	Odoribacter-splanchnicus-DSM-20712	False	False	False	False	False	False	False	False	False	False	False	False	False	False	False	False	False	False	False	False	False	False	False	False	False	False	False	False	False	False	False	False	False	False	False	False	False	False	False	False	False	False	False	False	False	False	False
Odoribacter-splanchnicus-DSM-20712_cluster_Odoribacter-splanchnicus-DSM-20712-MA>_166135-171688.1	bgcGroup233	Odoribacter-splanchnicus-DSM-20712	False	False	False	False	False	False	False	False	False	False	False	False	False	False	False	False	False	False	False	False	False	False	False	False	False	False	False	False	False	False	False	False	False	False	False	False	False	False	False	False	False	False	False	False	False	False	False
Odoribacter-splanchnicus-DSM-20712_cluster_Odoribacter-splanchnicus-DSM-20712-MA>_2442935-2452927.1	bgcGroup44	Odoribacter-splanchnicus-DSM-20712	False	False	False	False	False	False	False	False	False	False	False	False	False	False	False	False	False	False	False	False	False	False	False	False	False	False	False	False	False	False	False	False	False	False	False	False	False	False	False	False	False	False	False	True	True	True	True
Odoribacter-splanchnicus-DSM-20712_cluster_Odoribacter-splanchnicus-DSM-20712-MA>_2453805-2457805.1	bgcGroup23	Odoribacter-splanchnicus-DSM-20712	False	False	False	False	False	False	False	False	False	False	False	False	False	False	False	False	False	False	False	False	False	False	False	False	False	False	False	False	False	False	False	False	False	False	False	False	False	False	False	False	False	False	False	False	False	False	False
Odoribacter-splanchnicus-DSM-20712_cluster_Odoribacter-splanchnicus-DSM-20712-MA>_2995061-3010389.1	bgcGroup185	Odoribacter-splanchnicus-DSM-20712	False	False	False	False	False	False	False	False	False	False	False	False	False	False	False	False	False	False	False	False	False	False	False	False	False	False	False	False	False	False	False	False	False	False	False	False	False	False	False	False	False	False	False	False	False	False	False
Odoribacter-splanchnicus-DSM-20712_cluster_Odoribacter-splanchnicus-DSM-20712-MA>_3318254-3323141.1	bgcGroup27	Odoribacter-splanchnicus-DSM-20712	False	False	False	False	False	False	False	False	False	False	False	False	False	False	False	False	False	False	False	False	False	False	False	False	False	False	False	False	False	False	False	False	False	False	False	False	False	False	False	False	False	False	False	False	False	False	False
Odoribacter-splanchnicus-DSM-20712_cluster_Odoribacter-splanchnicus-DSM-20712-MA>_3562375-3608406.1	bgcGroup120	Odoribacter-splanchnicus-DSM-20712	False	False	False	False	False	False	False	False	False	True	False	True	True	False	True	False	True	False	True	False	True	False	False	True	False	True	False	False	False	False	False	False	False	False	False	False	False	False	False	False	False	True	False	False	False	False	False
Odoribacter-splanchnicus-DSM-20712_cluster_Odoribacter-splanchnicus-DSM-20712-MA>_4210399-4232691.1	bgcGroup58	Odoribacter-splanchnicus-DSM-20712	False	False	False	False	False	False	False	False	False	False	False	False	False	False	False	False	False	False	False	False	False	False	False	False	False	True	False	False	False	False	False	False	False	False	False	False	False	False	False	False	False	False	False	False	False	False	False
Odoribacter-splanchnicus-DSM-20712_cluster_Odoribacter-splanchnicus-DSM-20712-MA>_875133-876546.1	bgcGroup227	Odoribacter-splanchnicus-DSM-20712	False	False	False	False	False	False	False	False	False	False	False	False	False	False	False	False	False	False	False	False	False	False	False	False	False	False	False	False	False	False	False	False	False	False	False	False	False	False	False	False	False	False	False	False	False	False	False
Olsenella-uli-DSM-7084_cluster_1_1255450-1291782.1	bgcGroup77	Olsenella-uli-DSM-7084	False	False	False	False	False	False	False	False	False	False	False	False	False	False	False	False	False	False	False	False	False	False	False	False	False	False	False	False	False	False	False	False	False	False	False	False	False	False	False	False	False	False	False	False	False	False	False
Olsenella-uli-DSM-7084_cluster_1_1292834-1293632.1	bgcGroup77	Olsenella-uli-DSM-7084	False	False	False	False	False	False	False	False	False	False	False	False	False	False	False	False	False	False	False	False	False	False	False	False	False	False	False	False	False	False	False	False	False	False	False	False	False	False	False	False	False	False	False	False	False	False	False
Olsenella-uli-DSM-7084_cluster_1_1574246-1579904.1	bgcGroup196	Olsenella-uli-DSM-7084	False	False	False	False	False	False	False	False	False	False	False	False	False	False	False	False	False	False	False	False	False	False	False	False	False	False	False	False	False	False	False	False	False	False	False	False	False	False	False	False	False	False	False	False	False	False	False
Olsenella-uli-DSM-7084_cluster_1_1580941-1594439.1	bgcGroup37	Olsenella-uli-DSM-7084	False	False	False	False	False	False	False	False	False	False	False	False	False	False	False	False	False	False	False	False	False	False	False	False	False	False	False	False	False	False	False	False	False	False	False	False	False	False	False	False	False	False	False	False	False	False	False
Olsenella-uli-DSM-7084_cluster_1_1657185-1683847.1	bgcGroup124	Olsenella-uli-DSM-7084	False	False	False	False	False	False	False	False	False	False	False	False	False	False	False	False	False	False	False	False	True	False	False	False	False	True	False	False	False	False	False	False	False	False	False	False	False	False	False	False	False	False	False	False	False	False	False
Olsenella-uli-DSM-7084_cluster_1_1714212-1715955.1	bgcGroup83	Olsenella-uli-DSM-7084	False	False	False	False	False	False	False	False	False	False	False	False	False	False	False	False	False	False	False	False	False	False	False	False	False	False	False	False	False	False	False	False	False	False	False	False	False	False	False	False	False	False	False	False	False	False	False
Olsenella-uli-DSM-7084_cluster_1_1721027-1722038.1	bgcGroup69	Olsenella-uli-DSM-7084	False	False	False	False	False	False	False	False	False	False	False	False	False	False	False	False	False	False	False	False	False	False	False	False	False	False	False	False	False	False	False	False	False	False	False	False	False	False	False	False	False	False	False	False	False	False	False
Olsenella-uli-DSM-7084_cluster_1_344940-346474.1	bgcGroup193	Olsenella-uli-DSM-7084	False	False	False	False	False	False	False	False	False	False	False	False	False	False	False	False	False	False	False	False	False	False	False	False	False	False	False	False	False	False	False	False	False	False	False	False	False	False	False	False	False	False	False	False	False	False	False
Oscillibacter-sp-KLE-1728_cluster_Scaffolds_0_2341815-2347044.1	bgcGroup44	Oscillibacter-sp-KLE-1728	False	False	False	False	False	False	False	False	False	False	False	False	False	False	False	False	False	False	False	False	False	False	False	False	False	False	False	False	False	False	False	False	False	False	False	False	False	False	False	False	False	False	False	True	True	False	True
Oscillibacter-sp-KLE-1728_cluster_Scaffolds_0_2401200-2402920.1	bgcGroup69	Oscillibacter-sp-KLE-1728	False	False	False	False	False	False	False	False	False	False	False	False	False	False	False	False	False	False	False	False	False	False	False	False	False	False	False	False	False	False	False	False	False	False	False	False	False	False	False	False	False	False	False	False	False	False	False
Oscillibacter-sp-KLE-1728_cluster_Scaffolds_0_3362162-3362927.1	bgcGroup1	Oscillibacter-sp-KLE-1728	False	False	False	False	False	False	False	False	False	False	False	False	False	False	False	False	False	False	False	False	False	False	False	False	False	False	False	False	False	False	False	False	False	False	False	False	False	False	False	False	False	False	False	False	False	False	False
Oscillibacter-sp-KLE-1728_cluster_Scaffolds_0_3364866-3390594.1	bgcGroup78	Oscillibacter-sp-KLE-1728	False	False	False	False	False	False	False	False	False	False	False	False	False	False	False	False	False	False	False	False	False	False	False	False	False	False	False	False	False	False	False	False	False	False	False	False	False	False	False	False	False	False	False	False	False	False	False
Oscillibacter-sp-KLE-1728_cluster_Scaffolds_0_395401-445638.1	bgcGroup104	Oscillibacter-sp-KLE-1728	False	False	False	False	True	False	False	False	False	False	False	False	False	False	False	False	False	False	False	False	True	False	False	False	False	False	False	False	False	False	True	False	False	False	False	False	False	False	False	False	False	False	False	False	False	False	False
Parabacteroides-distasonis-ATCC-8503_cluster_1_1491877-1511173.1	bgcGroup187	Parabacteroides-distasonis-ATCC-8503	False	False	False	False	False	False	False	False	False	False	False	False	False	False	False	False	False	False	False	False	False	False	False	False	False	False	False	False	False	False	False	False	False	False	False	False	False	False	False	False	False	False	False	False	False	False	False
Parabacteroides-distasonis-ATCC-8503_cluster_1_1514045-1519738.1	bgcGroup62	Parabacteroides-distasonis-ATCC-8503	False	False	False	False	False	False	False	False	False	False	False	False	False	False	False	False	False	False	False	False	False	False	False	False	False	False	False	False	False	False	False	False	False	False	False	False	False	False	False	False	False	False	False	False	False	False	False
Parabacteroides-distasonis-ATCC-8503_cluster_1_1565983-1569152.1	bgcGroup24	Parabacteroides-distasonis-ATCC-8503	False	False	False	False	False	False	False	False	False	False	False	False	False	False	False	False	False	False	False	False	False	False	False	False	False	False	False	False	False	False	False	False	False	False	False	False	False	False	False	False	False	False	False	False	False	False	False
Parabacteroides-distasonis-ATCC-8503_cluster_1_1585290-1585935.1	bgcGroup152	Parabacteroides-distasonis-ATCC-8503	False	False	False	False	False	False	False	False	False	False	False	False	False	False	False	False	False	False	False	False	False	False	False	False	False	False	False	False	False	False	False	False	False	False	False	False	False	False	False	False	False	False	False	False	False	False	False
Parabacteroides-distasonis-ATCC-8503_cluster_1_1643267-1658049.1	bgcGroup164	Parabacteroides-distasonis-ATCC-8503	False	False	False	False	False	False	False	False	False	False	False	False	False	False	False	False	False	False	False	False	False	False	False	False	False	False	False	False	False	False	False	False	False	False	False	False	False	False	False	False	False	False	False	False	False	False	False
Parabacteroides-distasonis-ATCC-8503_cluster_1_1714610-1730838.1	bgcGroup100	Parabacteroides-distasonis-ATCC-8503	False	False	False	False	False	False	False	False	False	False	False	False	False	False	False	False	False	False	False	True	False	False	False	False	False	False	False	False	False	False	False	False	False	False	False	False	False	False	False	False	False	False	True	False	False	False	False
Parabacteroides-distasonis-ATCC-8503_cluster_1_1850143-1873184.1	bgcGroup103	Parabacteroides-distasonis-ATCC-8503	False	False	False	False	True	False	False	False	False	False	False	False	False	False	False	False	False	False	False	False	False	False	False	False	False	False	False	False	False	False	False	False	False	False	False	False	False	False	False	False	False	False	False	False	False	False	False
Parabacteroides-distasonis-ATCC-8503_cluster_1_20920-65870.1	bgcGroup110	Parabacteroides-distasonis-ATCC-8503	False	False	False	False	False	False	False	False	False	False	False	False	False	False	False	False	False	False	False	False	False	False	False	False	False	True	False	False	False	False	False	False	False	False	False	False	False	False	False	False	False	False	False	False	False	False	False
Parabacteroides-distasonis-ATCC-8503_cluster_1_2193215-2212077.1	bgcGroup157	Parabacteroides-distasonis-ATCC-8503	False	False	False	False	False	False	False	False	False	False	False	False	False	False	False	False	False	False	False	False	True	False	False	False	False	True	False	False	False	False	False	False	False	False	False	False	False	False	False	False	False	False	False	False	False	False	False
Parabacteroides-distasonis-ATCC-8503_cluster_1_2286558-2288876.1	bgcGroup227	Parabacteroides-distasonis-ATCC-8503	False	False	False	False	False	False	False	False	False	False	False	False	False	False	False	False	False	False	False	False	False	False	False	False	False	False	False	False	False	False	False	False	False	False	False	False	False	False	False	False	False	False	False	False	False	False	False
Parabacteroides-distasonis-ATCC-8503_cluster_1_2362821-2364323.1	bgcGroup233	Parabacteroides-distasonis-ATCC-8503	False	False	False	False	False	False	True	False	False	False	False	False	False	False	False	False	False	False	False	False	False	False	False	False	False	False	False	False	False	False	False	False	False	False	False	False	False	False	False	False	False	False	False	False	False	False	False
Parabacteroides-distasonis-ATCC-8503_cluster_1_2588267-2609823.1	bgcGroup167	Parabacteroides-distasonis-ATCC-8503	False	False	False	False	False	False	False	False	False	False	False	False	False	False	False	False	False	False	False	False	False	False	False	False	False	False	False	False	False	False	False	False	False	False	False	False	False	False	False	False	False	False	False	False	False	False	False
Parabacteroides-distasonis-ATCC-8503_cluster_1_3305753-3328884.1	bgcGroup90	Parabacteroides-distasonis-ATCC-8503	False	False	False	False	True	False	False	False	False	False	False	False	False	False	False	False	False	False	False	False	False	False	False	False	False	False	False	False	False	False	False	False	False	False	False	False	False	False	False	False	False	False	False	False	False	False	False
Parabacteroides-distasonis-ATCC-8503_cluster_1_3502001-3503947.1	bgcGroup101	Parabacteroides-distasonis-ATCC-8503	False	False	False	False	False	False	False	False	False	False	False	False	False	False	False	False	False	False	False	False	False	False	False	False	False	False	False	False	False	False	False	False	False	False	False	False	False	False	False	False	False	False	False	False	False	False	False
Parabacteroides-distasonis-ATCC-8503_cluster_1_3506851-3511969.1	bgcGroup83	Parabacteroides-distasonis-ATCC-8503	False	False	False	False	False	False	False	False	False	False	False	False	False	False	False	False	False	False	False	False	False	False	False	False	False	False	False	False	False	False	False	False	False	False	False	False	False	False	False	False	False	False	False	False	False	False	False
Parabacteroides-distasonis-ATCC-8503_cluster_1_3902572-3928873.1	bgcGroup164	Parabacteroides-distasonis-ATCC-8503	False	False	False	False	False	False	False	False	False	False	False	False	False	False	False	False	False	False	False	False	False	False	False	False	False	False	False	False	False	False	False	False	False	False	False	False	False	False	False	False	False	False	False	False	False	False	False
Parabacteroides-distasonis-ATCC-8503_cluster_1_4425586-4451573.1	bgcGroup120	Parabacteroides-distasonis-ATCC-8503	False	False	False	False	False	False	False	False	False	True	False	True	True	False	True	False	True	False	True	False	True	False	False	True	False	True	False	False	False	False	False	False	False	False	False	False	False	False	False	False	False	True	False	False	False	False	False
Parabacteroides-distasonis-ATCC-8503_cluster_1_4656000-4681034.1	bgcGroup239	Parabacteroides-distasonis-ATCC-8503	False	False	False	False	False	False	False	False	False	False	False	False	False	False	False	False	False	False	False	True	False	False	False	False	False	False	False	False	False	False	False	False	False	False	False	False	False	False	False	False	False	False	False	False	False	False	False
Parabacteroides-distasonis-ATCC-8503_cluster_1_486999-511466.1	bgcGroup158	Parabacteroides-distasonis-ATCC-8503	False	False	False	False	False	False	False	False	False	False	False	False	False	False	False	False	False	False	False	False	True	False	False	False	False	False	False	False	False	False	False	False	False	False	False	False	False	False	False	False	False	False	False	False	False	False	False
Parabacteroides-distasonis-ATCC-8503_cluster_1_659616-677423.1	bgcGroup121	Parabacteroides-distasonis-ATCC-8503	False	False	False	False	False	False	False	False	False	True	False	True	True	False	True	False	True	False	True	False	True	False	True	True	False	False	False	False	False	False	False	False	False	False	False	False	False	False	False	False	False	True	False	False	False	False	False
Parabacteroides-johnsonii-DSM-18315_cluster_1_1310571-1357900.1	bgcGroup184	Parabacteroides-johnsonii-DSM-18315	False	False	False	False	False	False	False	False	False	False	False	False	False	False	False	False	False	False	False	False	True	False	False	False	False	False	False	False	False	False	False	False	False	False	False	False	False	False	False	False	False	False	False	False	False	False	False
Parabacteroides-johnsonii-DSM-18315_cluster_1_1607246-1615153.1	bgcGroup214	Parabacteroides-johnsonii-DSM-18315	False	False	False	False	False	False	False	False	False	False	False	False	False	False	False	False	False	False	False	False	False	False	False	False	False	False	False	False	False	False	False	False	False	False	False	False	False	False	False	False	False	False	False	False	False	False	False
Parabacteroides-johnsonii-DSM-18315_cluster_1_1616235-1642856.1	bgcGroup187	Parabacteroides-johnsonii-DSM-18315	False	False	False	False	False	False	False	False	False	False	False	False	False	False	False	False	False	False	False	False	False	False	False	False	False	False	False	False	False	False	False	False	False	False	False	False	False	False	False	False	False	False	False	False	False	False	False
Parabacteroides-johnsonii-DSM-18315_cluster_1_2277470-2304594.1	bgcGroup162	Parabacteroides-johnsonii-DSM-18315	False	False	False	False	False	False	False	False	False	False	False	False	False	False	False	False	False	False	False	False	False	False	False	False	False	False	False	False	False	False	False	False	False	False	False	False	False	False	False	False	False	False	False	False	False	False	False
Parabacteroides-johnsonii-DSM-18315_cluster_1_2484324-2485774.1	bgcGroup227	Parabacteroides-johnsonii-DSM-18315	False	False	False	False	False	False	False	False	False	False	False	False	False	False	False	False	False	False	False	False	False	False	False	False	False	False	False	False	False	False	False	False	False	False	False	False	False	False	False	False	False	False	False	False	False	False	False
Parabacteroides-johnsonii-DSM-18315_cluster_1_2760848-2788910.1	bgcGroup159	Parabacteroides-johnsonii-DSM-18315	False	False	False	False	False	False	False	False	False	False	False	False	False	False	False	False	False	False	False	False	False	False	False	False	False	False	False	False	False	False	False	False	False	False	False	False	False	False	False	False	False	False	False	False	False	False	False
Parabacteroides-johnsonii-DSM-18315_cluster_1_3968885-3970151.1	bgcGroup189	Parabacteroides-johnsonii-DSM-18315	False	False	False	False	False	False	False	False	False	False	False	False	False	False	False	False	False	False	False	False	False	False	False	False	False	False	False	False	False	False	False	False	False	False	False	False	False	False	False	False	False	False	False	False	False	False	False
Parabacteroides-johnsonii-DSM-18315_cluster_1_4050252-4074360.1	bgcGroup90	Parabacteroides-johnsonii-DSM-18315	False	False	False	False	False	False	False	False	False	False	False	False	False	False	False	False	False	False	False	False	False	False	False	False	False	False	False	False	False	False	False	False	False	False	False	False	False	False	False	False	False	False	False	False	False	False	False
Parabacteroides-johnsonii-DSM-18315_cluster_1_441400-443109.1	bgcGroup233	Parabacteroides-johnsonii-DSM-18315	False	False	False	False	False	False	False	False	False	False	False	False	False	False	False	False	False	False	False	False	False	False	False	False	False	False	False	False	False	False	False	False	False	False	False	False	False	False	False	False	False	False	False	False	False	False	False
Parabacteroides-johnsonii-DSM-18315_cluster_1_600810-615876.1	bgcGroup176	Parabacteroides-johnsonii-DSM-18315	False	False	False	False	False	False	False	False	False	False	False	False	False	False	False	False	False	False	False	False	False	False	False	False	False	False	False	False	False	False	False	False	False	False	False	False	False	False	False	False	False	False	False	False	False	False	False
Parabacteroides-johnsonii-DSM-18315_cluster_1_90669-107025.1	bgcGroup131	Parabacteroides-johnsonii-DSM-18315	False	False	False	False	False	False	False	False	False	False	False	False	False	False	False	False	False	False	False	False	False	False	False	False	False	True	False	False	False	False	False	False	False	False	False	False	False	False	False	False	False	False	False	False	False	False	False
Parabacteroides-merdae-ATCC-43184_cluster_1_1078959-1103415.1	bgcGroup164	Parabacteroides-merdae-ATCC-43184	False	False	False	False	False	False	False	False	False	False	False	False	False	False	False	False	False	False	False	False	False	False	False	False	False	False	False	False	False	False	False	False	False	False	False	False	False	False	False	False	False	False	False	False	False	False	False
Parabacteroides-merdae-ATCC-43184_cluster_1_1371231-1374322.1	bgcGroup234	Parabacteroides-merdae-ATCC-43184	False	False	False	False	False	False	False	False	False	False	False	False	False	False	False	False	False	False	False	False	False	False	False	False	False	False	False	False	False	False	False	False	False	False	False	False	False	False	False	False	False	False	False	False	False	False	False
Parabacteroides-merdae-ATCC-43184_cluster_1_1469931-1510155.1	bgcGroup185	Parabacteroides-merdae-ATCC-43184	False	False	False	False	False	False	False	False	False	False	False	False	False	False	False	False	False	False	False	True	True	False	False	False	False	False	False	False	False	False	False	False	False	False	False	False	False	False	False	False	False	False	False	False	False	False	False
Parabacteroides-merdae-ATCC-43184_cluster_1_194452-198354.1	bgcGroup221	Parabacteroides-merdae-ATCC-43184	False	False	False	False	False	False	False	False	False	False	False	False	False	False	False	False	False	False	False	False	False	False	False	False	False	False	False	False	False	False	False	False	False	False	False	False	False	False	False	False	False	False	False	False	False	False	False
Parabacteroides-merdae-ATCC-43184_cluster_1_2113095-2115330.1	bgcGroup233	Parabacteroides-merdae-ATCC-43184	False	False	False	False	False	False	True	False	False	False	False	False	False	False	False	False	False	False	False	False	False	False	False	False	False	False	False	False	False	False	False	False	False	False	False	False	False	False	False	False	False	False	False	False	False	False	False
Parabacteroides-merdae-ATCC-43184_cluster_1_2493774-2520343.1	bgcGroup106	Parabacteroides-merdae-ATCC-43184	False	False	False	False	False	False	False	False	False	False	False	False	False	False	False	False	False	False	False	False	False	False	False	False	False	False	False	False	False	False	False	False	False	False	False	False	False	False	False	False	False	False	False	False	False	False	False
Parabacteroides-merdae-ATCC-43184_cluster_1_3038239-3059166.1	bgcGroup165	Parabacteroides-merdae-ATCC-43184	False	False	False	False	False	False	False	False	False	False	False	False	False	False	False	False	False	False	False	False	False	False	False	False	False	False	False	False	False	False	False	False	False	False	False	False	False	False	False	False	False	False	False	False	False	False	False
Parabacteroides-merdae-ATCC-43184_cluster_1_373730-394983.1	bgcGroup162	Parabacteroides-merdae-ATCC-43184	False	False	False	False	False	False	False	False	False	False	False	False	False	False	False	False	False	False	False	False	False	False	False	False	False	False	False	False	False	False	False	False	False	False	False	False	False	False	False	False	False	False	False	False	False	False	False
Parabacteroides-merdae-ATCC-43184_cluster_1_3741039-3759151.1	bgcGroup89	Parabacteroides-merdae-ATCC-43184	False	False	False	False	False	False	False	False	False	False	False	False	False	False	False	False	False	False	False	True	False	False	False	False	False	False	False	False	False	False	False	False	False	False	False	False	False	False	False	False	False	False	False	False	False	False	False
Parabacteroides-merdae-ATCC-43184_cluster_1_3767151-3770270.1	bgcGroup201	Parabacteroides-merdae-ATCC-43184	False	False	False	False	False	False	False	False	False	False	False	False	False	False	False	False	False	False	False	False	False	False	False	False	False	False	False	False	False	False	False	False	False	False	False	False	False	False	False	False	False	False	False	False	False	False	False
Parabacteroides-merdae-ATCC-43184_cluster_1_490792-497787.1	bgcGroup108	Parabacteroides-merdae-ATCC-43184	False	False	False	False	False	False	False	False	False	False	False	False	False	False	False	False	False	False	False	False	False	False	False	False	False	False	False	False	False	False	False	False	False	False	False	False	False	False	False	False	False	False	False	False	False	False	False
Parabacteroides-sp-D13_cluster_1_135023-152944.1	bgcGroup121	Parabacteroides-sp-D13	False	False	False	False	False	False	False	False	False	True	False	True	True	False	True	False	True	False	False	False	False	False	False	True	False	True	False	False	False	False	False	False	False	False	False	False	False	False	False	False	False	True	False	False	False	False	False
Parabacteroides-sp-D13_cluster_1_1537711-1554083.1	bgcGroup175	Parabacteroides-sp-D13	False	False	False	False	False	False	False	False	False	False	False	False	False	False	False	False	False	False	False	False	False	False	False	False	False	False	False	False	False	False	False	False	False	False	False	False	False	False	False	False	False	False	False	False	False	False	False
Parabacteroides-sp-D13_cluster_1_1702791-1722423.1	bgcGroup167	Parabacteroides-sp-D13	False	False	False	False	False	False	False	False	False	False	False	False	False	False	False	False	False	False	False	False	False	False	False	False	False	False	False	False	False	False	False	False	False	False	False	False	False	False	False	False	False	False	False	False	False	False	False
Parabacteroides-sp-D13_cluster_1_1727982-1729675.1	bgcGroup236	Parabacteroides-sp-D13	False	False	False	False	False	False	False	False	False	False	False	False	False	False	False	False	False	False	False	False	False	False	False	False	False	False	False	False	False	False	False	False	False	False	False	False	False	False	False	False	False	False	False	False	False	False	False
Parabacteroides-sp-D13_cluster_1_1839920-1841744.1	bgcGroup69	Parabacteroides-sp-D13	False	False	False	False	False	False	False	False	False	False	False	False	False	False	False	False	False	False	False	False	False	False	False	False	False	False	False	False	False	False	False	False	False	False	False	False	False	False	False	False	False	False	False	False	False	False	False
Parabacteroides-sp-D13_cluster_1_1842785-1846872.1	bgcGroup24	Parabacteroides-sp-D13	False	False	False	False	False	False	False	False	False	False	False	False	False	False	False	False	False	False	False	False	False	False	False	False	False	False	False	False	False	False	False	False	False	False	False	False	False	False	False	False	False	False	False	False	False	False	False
Parabacteroides-sp-D13_cluster_1_1849294-1863717.1	bgcGroup155	Parabacteroides-sp-D13	False	False	False	False	False	False	False	False	False	False	False	False	False	False	False	False	False	False	False	False	False	False	False	False	False	False	False	False	False	False	False	False	False	False	False	False	False	False	False	False	False	False	False	False	False	False	False
Parabacteroides-sp-D13_cluster_1_1920672-1934854.1	bgcGroup173	Parabacteroides-sp-D13	False	False	False	False	False	False	False	False	False	False	False	False	False	False	False	False	False	False	False	False	False	False	False	False	False	False	False	False	False	False	False	False	False	False	False	False	False	False	False	False	False	False	False	False	False	False	False
Parabacteroides-sp-D13_cluster_1_1991349-2007678.1	bgcGroup107	Parabacteroides-sp-D13	False	False	False	False	False	False	False	False	False	False	False	False	False	False	False	False	False	False	False	True	False	False	False	False	False	False	False	False	False	False	False	False	False	False	False	False	False	False	False	False	False	False	False	False	False	False	False
Parabacteroides-sp-D13_cluster_1_20652-65767.1	bgcGroup110	Parabacteroides-sp-D13	False	False	False	False	False	False	False	False	False	False	False	False	False	False	False	False	False	False	False	True	False	False	False	False	False	False	False	False	False	False	False	False	False	False	False	False	False	False	False	False	False	False	False	False	False	False	False
Parabacteroides-sp-D13_cluster_1_2146462-2171721.1	bgcGroup103	Parabacteroides-sp-D13	False	False	False	False	True	False	False	False	False	False	False	False	False	False	False	False	False	False	False	False	False	False	False	False	False	False	False	False	False	False	False	False	False	False	False	False	False	False	False	False	False	False	False	False	False	False	False
Parabacteroides-sp-D13_cluster_1_2666190-2697463.1	bgcGroup159	Parabacteroides-sp-D13	False	False	False	False	False	False	False	False	False	False	False	False	False	False	False	False	False	False	False	False	True	False	False	False	False	True	False	False	False	False	False	False	False	False	False	False	False	False	False	False	False	False	False	False	False	False	False
Parabacteroides-sp-D13_cluster_1_2780209-2782527.1	bgcGroup227	Parabacteroides-sp-D13	False	False	False	False	False	False	False	False	False	False	False	False	False	False	False	False	False	False	False	False	False	False	False	False	False	False	False	False	False	False	False	False	False	False	False	False	False	False	False	False	False	False	False	False	False	False	False
Parabacteroides-sp-D13_cluster_1_330796-331723.1	bgcGroup176	Parabacteroides-sp-D13	False	False	False	False	False	False	False	False	False	False	False	False	False	False	False	False	False	False	False	False	False	False	False	False	False	False	False	False	False	False	False	False	False	False	False	False	False	False	False	False	False	False	False	False	False	False	False
Parabacteroides-sp-D13_cluster_1_332346-340658.1	bgcGroup187	Parabacteroides-sp-D13	False	False	False	False	False	False	False	False	False	False	False	False	False	False	False	False	False	False	False	False	False	False	False	False	False	False	False	False	False	False	False	False	False	False	False	False	False	False	False	False	False	False	False	False	False	False	False
Parabacteroides-sp-D13_cluster_1_3659673-3673982.1	bgcGroup222	Parabacteroides-sp-D13	False	False	False	False	False	False	False	False	False	False	False	False	False	False	False	False	False	False	False	False	False	False	False	False	False	False	False	False	False	False	False	False	False	False	False	False	False	False	False	False	False	False	False	False	False	False	False
Parabacteroides-sp-D13_cluster_1_3811090-3837107.1	bgcGroup118	Parabacteroides-sp-D13	False	False	False	False	True	False	False	False	False	True	True	True	True	True	True	False	True	False	True	False	False	True	True	True	False	False	False	False	False	False	False	False	False	False	False	False	False	False	False	False	False	True	False	False	False	False	False
Parabacteroides-sp-D13_cluster_1_4010251-4013391.1	bgcGroup101	Parabacteroides-sp-D13	False	False	False	False	False	False	False	False	False	False	False	False	False	False	False	False	False	False	False	False	False	False	False	False	False	False	False	False	False	False	False	False	False	False	False	False	False	False	False	False	False	False	False	False	False	False	False
Parabacteroides-sp-D13_cluster_1_4397970-4407280.1	bgcGroup101	Parabacteroides-sp-D13	False	False	False	False	False	False	False	False	False	False	False	False	False	False	False	False	False	False	False	False	False	False	False	False	False	False	False	False	False	False	False	False	False	False	False	False	False	False	False	False	False	False	False	False	False	False	False
Parabacteroides-sp-D13_cluster_1_5026564-5050755.1	bgcGroup120	Parabacteroides-sp-D13	False	False	False	False	False	False	False	False	False	True	True	True	True	True	True	False	True	False	True	False	False	True	True	True	False	False	False	False	False	False	False	False	False	False	False	False	False	False	False	False	False	True	False	False	False	False	False
Parabacteroides-sp-D13_cluster_1_5267810-5284148.1	bgcGroup239	Parabacteroides-sp-D13	False	False	False	False	False	False	False	False	False	False	False	False	True	False	False	False	False	False	False	False	False	False	False	True	False	False	False	False	False	False	False	False	False	False	False	False	False	False	False	False	False	True	False	False	False	False	False
Parabacteroides-sp-D13_cluster_2_0-78450.1	bgcGroup61	Parabacteroides-sp-D13	False	False	False	False	False	False	False	False	False	False	False	False	False	False	False	False	False	False	False	False	False	False	False	False	False	False	False	False	False	False	False	False	False	False	False	False	False	False	False	False	False	False	False	False	False	False	False
Peptostreptococcus-anaerobius-ATCC-27337_cluster_1_1197841-1210988.1	bgcGroup155	Peptostreptococcus-anaerobius-ATCC-27337	False	False	False	False	False	False	False	False	False	False	False	False	False	False	False	False	False	False	False	True	False	False	False	False	False	False	False	False	False	False	False	False	False	False	False	False	False	False	False	False	False	False	False	False	False	False	False
Peptostreptococcus-anaerobius-ATCC-27337_cluster_1_1597774-1599544.1	bgcGroup83	Peptostreptococcus-anaerobius-ATCC-27337	False	False	False	False	False	False	False	False	False	False	False	False	False	False	False	False	False	False	False	False	False	False	False	False	False	False	False	False	False	False	False	False	False	False	False	False	False	False	False	False	False	False	False	False	False	False	False
Peptostreptococcus-anaerobius-ATCC-27337_cluster_1_1696498-1708333.1	bgcGroup77	Peptostreptococcus-anaerobius-ATCC-27337	False	False	False	False	False	False	False	False	False	False	False	False	False	False	False	False	False	False	False	False	False	False	False	False	False	False	False	False	False	False	False	False	False	False	False	False	False	False	False	False	False	False	False	False	False	False	False
Peptostreptococcus-anaerobius-ATCC-27337_cluster_1_1763578-1772222.1	bgcGroup8	Peptostreptococcus-anaerobius-ATCC-27337	False	False	False	False	False	False	False	False	False	False	False	False	False	False	False	False	False	False	False	False	False	False	False	False	False	False	False	False	False	False	False	False	False	False	False	False	False	False	False	False	False	False	False	False	False	False	False
Peptostreptococcus-anaerobius-ATCC-27337_cluster_1_1806565-1809406.1	bgcGroup189	Peptostreptococcus-anaerobius-ATCC-27337	False	False	False	False	False	False	False	False	False	False	False	False	False	False	False	False	False	False	False	False	False	False	False	False	False	False	False	False	False	False	False	False	False	False	False	False	False	False	False	False	False	False	False	False	False	False	False
Peptostreptococcus-anaerobius-ATCC-27337_cluster_1_446768-452676.1	bgcGroup193	Peptostreptococcus-anaerobius-ATCC-27337	False	False	False	False	False	False	False	False	False	False	False	False	False	False	False	False	False	False	False	False	False	False	False	False	False	False	False	False	False	False	False	False	False	False	False	False	False	False	False	False	False	False	False	False	False	False	False
Peptostreptococcus-anaerobius-ATCC-27337_cluster_1_655054-659908.1	bgcGroup41	Peptostreptococcus-anaerobius-ATCC-27337	False	False	False	False	False	False	False	False	False	False	False	False	False	False	False	False	False	False	False	False	False	False	False	False	False	False	False	False	False	False	False	False	False	False	False	False	False	False	False	False	False	False	False	False	False	False	False
Peptostreptococcus-sp-CC14N-HM-1051_cluster_1_1126538-1138350.1	bgcGroup193	Peptostreptococcus-sp-CC14N-HM-1051	False	False	False	False	False	False	False	False	False	False	False	False	False	False	False	False	False	False	False	False	False	False	False	False	False	False	False	False	False	False	False	False	False	False	False	False	False	False	False	False	False	False	False	False	False	False	False
Peptostreptococcus-sp-CC14N-HM-1051_cluster_1_1389024-1401648.1	bgcGroup155	Peptostreptococcus-sp-CC14N-HM-1051	False	False	False	False	False	False	False	False	False	False	False	False	False	False	False	False	False	False	False	False	True	False	False	False	False	False	False	False	False	False	False	False	False	False	False	False	False	False	False	False	False	False	False	False	False	False	False
Peptostreptococcus-sp-CC14N-HM-1051_cluster_1_1436283-1441305.1	bgcGroup243	Peptostreptococcus-sp-CC14N-HM-1051	False	False	False	False	False	True	False	False	False	False	False	False	False	False	False	False	False	False	False	True	False	False	False	False	False	False	False	False	False	False	False	False	False	False	False	False	False	False	False	False	False	False	False	False	False	False	False
Peptostreptococcus-sp-CC14N-HM-1051_cluster_1_1444921-1455381.1	bgcGroup254	Peptostreptococcus-sp-CC14N-HM-1051	False	False	False	False	False	False	False	False	False	False	False	False	False	False	False	False	False	False	False	False	False	False	False	False	False	False	False	False	False	False	False	False	False	False	False	False	False	False	False	False	False	False	False	False	False	False	False
Peptostreptococcus-sp-CC14N-HM-1051_cluster_1_276759-281978.1	bgcGroup12	Peptostreptococcus-sp-CC14N-HM-1051	False	False	False	False	False	False	False	False	False	False	False	False	False	False	False	False	False	False	False	False	False	False	False	False	False	False	False	False	False	False	False	False	False	False	False	False	False	False	False	False	False	False	False	False	False	False	False
Prevotella-buccae-D17_cluster_1_1024177-1046336.1	bgcGroup181	Prevotella-buccae-D17	False	False	False	False	False	False	False	False	False	False	False	False	False	False	False	False	False	False	False	False	False	False	False	False	False	False	False	False	False	False	False	False	False	False	False	False	False	False	False	False	False	False	False	False	False	False	False
Prevotella-buccae-D17_cluster_1_1434524-1461864.1	bgcGroup174	Prevotella-buccae-D17	False	False	False	False	False	False	False	False	False	False	False	False	False	False	False	False	False	False	False	False	True	False	False	False	False	False	False	False	False	False	False	False	False	False	False	False	False	False	False	False	False	False	False	False	False	False	False
Prevotella-buccae-D17_cluster_1_164069-170228.1	bgcGroup201	Prevotella-buccae-D17	False	False	False	False	False	False	False	False	False	False	False	False	False	False	False	False	False	False	False	False	False	False	False	False	False	False	False	False	False	False	False	False	False	False	False	True	False	False	False	False	False	False	False	False	False	False	False
Prevotella-buccae-D17_cluster_1_178178-186234.1	bgcGroup83	Prevotella-buccae-D17	False	False	False	False	False	False	False	False	False	False	False	False	False	False	False	False	False	False	False	False	False	False	False	False	False	False	False	False	False	False	False	False	False	False	False	False	False	False	False	False	False	False	False	False	False	False	False
Prevotella-buccae-D17_cluster_1_213446-229337.1	bgcGroup47	Prevotella-buccae-D17	False	False	False	False	False	False	False	False	False	False	False	False	False	False	False	False	False	False	False	False	False	False	False	False	False	False	False	False	False	False	False	False	False	False	False	False	False	False	False	False	False	False	False	False	False	False	False
Prevotella-buccae-D17_cluster_1_791438-818606.1	bgcGroup118	Prevotella-buccae-D17	False	False	False	False	False	False	False	False	False	True	True	True	True	False	True	False	True	False	True	False	False	True	True	True	False	False	False	False	False	False	False	False	False	False	False	False	False	False	False	False	False	True	False	False	False	False	False
Prevotella-buccalis-ATCC-35310_cluster_1_2275209-2281524.1	bgcGroup83	Prevotella-buccalis-ATCC-35310	False	False	False	False	False	False	False	False	False	False	False	False	False	False	False	False	False	False	False	False	False	False	False	False	False	False	False	False	False	False	False	False	False	False	False	False	False	False	False	False	False	False	False	False	False	False	False
Prevotella-buccalis-ATCC-35310_cluster_1_2480668-2492318.1	bgcGroup240	Prevotella-buccalis-ATCC-35310	False	False	False	False	False	False	False	False	False	False	False	False	False	False	False	False	False	False	False	False	False	False	False	False	False	False	False	False	False	False	False	False	False	False	False	False	False	False	False	False	False	False	False	False	False	False	False
Prevotella-buccalis-ATCC-35310_cluster_1_2682666-2693179.1	bgcGroup172	Prevotella-buccalis-ATCC-35310	False	False	False	False	False	False	False	False	False	False	False	False	False	False	False	False	False	False	False	False	False	False	False	False	False	False	False	False	False	False	False	False	False	False	False	False	False	False	False	False	False	False	False	False	False	False	False
Prevotella-buccalis-ATCC-35310_cluster_1_3203776-3216619.1	bgcGroup155	Prevotella-buccalis-ATCC-35310	False	False	False	False	False	False	False	False	False	False	False	False	False	False	False	False	False	False	False	False	False	False	False	False	False	False	False	False	False	False	False	False	False	False	False	False	False	False	False	False	False	False	False	False	False	False	False
Prevotella-buccalis-ATCC-35310_cluster_1_808171-808909.1	bgcGroup233	Prevotella-buccalis-ATCC-35310	False	False	False	False	False	False	False	False	False	False	False	False	False	False	False	False	False	False	False	False	False	False	False	False	False	False	False	False	False	False	False	False	False	False	False	False	False	False	False	False	False	False	False	False	False	False	False
Prevotella-buccalis-ATCC-35310_cluster_1_82084-85652.1	bgcGroup53	Prevotella-buccalis-ATCC-35310	False	False	False	False	False	False	False	False	False	False	False	False	False	False	False	False	False	False	False	False	False	False	False	False	False	False	False	False	False	False	False	False	False	False	False	False	False	False	False	False	False	False	False	False	False	False	False
Prevotella-buccalis-ATCC-35310_cluster_1_97775-121300.1	bgcGroup134	Prevotella-buccalis-ATCC-35310	False	False	False	False	False	True	False	False	False	False	False	False	False	False	False	False	False	False	False	True	True	False	False	False	False	True	False	False	False	False	False	False	False	False	False	False	False	False	False	False	False	False	False	False	False	False	False
Prevotella-copri-DSM-18205_cluster_scaffold_Scaffolds_0.cp.600_1789511-1791005.1	bgcGroup233	Prevotella-copri-DSM-18205	False	False	False	False	False	False	True	False	False	False	False	False	False	False	False	False	False	False	False	False	False	False	False	False	False	False	False	False	False	False	False	False	False	False	False	False	False	False	False	False	False	False	False	False	False	False	False
Prevotella-copri-DSM-18205_cluster_scaffold_Scaffolds_0.cp.600_2180695-2188281.1	bgcGroup99	Prevotella-copri-DSM-18205	False	False	False	False	False	False	False	False	False	False	False	False	False	False	False	False	False	False	False	False	False	False	False	False	False	False	False	False	False	False	False	False	False	False	False	False	False	False	False	False	False	False	False	False	False	False	False
Prevotella-copri-DSM-18205_cluster_scaffold_Scaffolds_0.cp.600_2190467-2197681.1	bgcGroup15	Prevotella-copri-DSM-18205	False	False	False	False	False	False	False	False	False	False	False	False	False	False	False	False	False	False	False	False	False	False	False	False	False	False	False	False	False	False	False	False	False	False	False	False	False	False	False	False	False	False	False	False	False	False	False
Prevotella-copri-DSM-18205_cluster_scaffold_Scaffolds_0.cp.600_2521002-2536010.1	bgcGroup174	Prevotella-copri-DSM-18205	False	False	False	False	False	False	False	False	False	False	False	False	False	False	False	False	False	False	False	False	True	False	False	False	False	True	False	False	False	False	False	False	False	False	False	False	False	False	False	False	False	False	False	False	False	False	False
Prevotella-copri-DSM-18205_cluster_scaffold_Scaffolds_0.cp.600_2756170-2770605.1	bgcGroup190	Prevotella-copri-DSM-18205	False	False	False	False	False	False	False	False	False	False	False	False	False	False	False	False	False	False	False	False	False	False	False	False	False	False	False	False	False	False	False	False	False	False	False	False	False	False	False	False	False	False	False	False	False	False	False
Roseburia-intestinalis-L1-82_cluster_1_1799808-1827465.1	bgcGroup81	Roseburia-intestinalis-L1-82	False	False	False	False	False	False	False	False	False	False	False	False	False	False	False	False	False	False	False	False	True	False	False	False	False	False	False	False	False	False	False	False	False	False	False	False	False	False	False	False	False	False	False	False	False	False	False
Roseburia-intestinalis-L1-82_cluster_1_2441378-2451799.1	bgcGroup212	Roseburia-intestinalis-L1-82	False	False	False	False	False	False	False	False	False	False	False	False	False	False	False	False	False	False	False	False	False	False	False	False	False	False	False	False	False	False	False	False	False	False	False	False	False	False	False	False	False	False	False	False	False	False	False
Roseburia-intestinalis-L1-82_cluster_1_2452663-2456286.1	bgcGroup80	Roseburia-intestinalis-L1-82	False	False	False	False	False	False	False	False	False	False	False	False	False	False	False	False	False	False	False	False	False	False	False	False	False	False	False	False	False	False	False	False	False	False	False	False	False	False	False	False	False	False	False	False	False	False	False
Roseburia-intestinalis-L1-82_cluster_1_2687972-2736902.1	bgcGroup83	Roseburia-intestinalis-L1-82	False	False	False	False	False	False	False	False	False	False	False	False	False	False	False	False	False	False	False	False	False	False	False	False	False	False	False	False	False	False	False	False	False	False	False	False	False	False	False	False	False	False	False	False	False	False	False
Roseburia-intestinalis-L1-82_cluster_1_294326-306273.1	bgcGroup35	Roseburia-intestinalis-L1-82	False	False	False	False	False	False	False	False	False	False	False	False	False	False	False	False	False	False	False	False	False	False	False	False	False	False	False	False	False	False	False	False	False	False	False	False	False	False	False	False	False	False	False	False	False	False	False
Roseburia-intestinalis-L1-82_cluster_1_3455017-3502880.1	bgcGroup82	Roseburia-intestinalis-L1-82	False	False	False	False	False	False	False	False	False	False	False	False	False	False	False	False	False	False	False	False	False	False	False	False	False	False	False	False	False	False	False	False	False	False	False	False	False	False	False	False	False	False	False	False	False	False	False
Roseburia-intestinalis-L1-82_cluster_1_3935575-3942446.1	bgcGroup242	Roseburia-intestinalis-L1-82	False	False	False	False	False	False	False	False	False	False	False	False	False	False	False	False	False	False	False	False	False	False	False	False	False	False	False	False	False	False	False	False	False	False	False	False	False	False	False	False	False	False	False	False	False	False	False
Roseburia-intestinalis-L1-82_cluster_1_3944377-3992002.1	bgcGroup96	Roseburia-intestinalis-L1-82	False	False	False	False	False	False	False	False	False	False	False	False	False	False	False	False	False	False	False	False	False	False	False	False	False	False	False	False	False	False	False	False	False	False	False	False	False	False	False	False	False	False	False	False	False	False	False
Roseburia-intestinalis-L1-82_cluster_1_4263070-4281781.1	bgcGroup35	Roseburia-intestinalis-L1-82	False	False	False	False	False	False	False	False	False	False	False	False	False	False	False	False	False	False	False	False	False	False	False	False	False	False	False	False	False	False	False	False	False	False	False	False	False	False	False	False	False	False	False	False	False	False	False
Roseburia-intestinalis-L1-82_cluster_1_761098-849153.1	bgcGroup144	Roseburia-intestinalis-L1-82	False	False	False	False	False	False	False	False	False	False	False	False	False	False	False	False	False	False	False	False	True	False	False	False	False	True	False	False	False	False	False	False	False	False	False	False	False	False	False	False	False	False	False	False	False	False	False
Roseburia-inulinivorans-DSM-16841_cluster_1_1048276-1051814.1	bgcGroup69	Roseburia-inulinivorans-DSM-16841	False	False	False	False	False	False	False	False	False	False	False	False	False	False	False	False	False	False	False	False	False	False	False	False	False	False	False	False	False	False	False	False	False	False	False	False	False	False	False	False	False	False	False	False	False	False	False
Roseburia-inulinivorans-DSM-16841_cluster_1_1751244-1760019.1	bgcGroup81	Roseburia-inulinivorans-DSM-16841	False	False	False	False	False	False	False	False	False	False	False	False	False	False	False	False	False	False	False	False	False	False	False	False	False	False	False	False	False	False	False	False	False	False	False	False	False	False	False	False	False	False	False	False	False	False	False
Roseburia-inulinivorans-DSM-16841_cluster_1_1765640-1768476.1	bgcGroup46	Roseburia-inulinivorans-DSM-16841	False	False	False	False	False	False	False	False	False	False	False	False	False	False	False	False	False	False	False	False	False	False	False	False	False	False	False	False	False	False	False	False	False	False	False	False	False	False	False	False	False	False	False	False	False	False	False
Roseburia-inulinivorans-DSM-16841_cluster_1_1779363-1785393.1	bgcGroup69	Roseburia-inulinivorans-DSM-16841	False	False	False	False	False	False	False	False	False	False	False	False	False	False	False	False	False	False	False	False	False	False	False	False	False	False	False	False	False	False	False	False	False	False	False	False	False	False	False	False	False	False	False	False	False	False	False
Roseburia-inulinivorans-DSM-16841_cluster_1_2071862-2087884.1	bgcGroup210	Roseburia-inulinivorans-DSM-16841	False	False	False	False	False	False	False	False	False	False	False	False	False	False	False	False	False	False	False	False	False	False	False	False	False	False	False	False	False	False	False	False	False	False	False	False	False	False	False	False	False	False	False	False	False	False	False
Roseburia-inulinivorans-DSM-16841_cluster_1_2096565-2106478.1	bgcGroup212	Roseburia-inulinivorans-DSM-16841	False	False	False	False	False	False	False	False	False	False	False	False	False	False	False	False	False	False	False	False	False	False	False	False	False	False	False	False	False	False	False	False	False	False	False	False	False	False	False	False	False	False	False	False	False	False	False
Roseburia-inulinivorans-DSM-16841_cluster_1_2111007-2115671.1	bgcGroup211	Roseburia-inulinivorans-DSM-16841	False	False	False	False	False	False	False	False	False	False	False	False	False	False	False	False	False	False	False	False	False	False	False	False	False	False	False	False	False	False	False	False	False	False	False	False	False	False	False	False	False	False	False	False	False	False	False
Roseburia-inulinivorans-DSM-16841_cluster_1_4060097-4062102.1	bgcGroup7	Roseburia-inulinivorans-DSM-16841	False	False	False	False	False	False	False	False	False	False	False	False	False	False	False	False	False	False	False	False	False	False	False	False	False	False	False	False	False	False	False	False	False	False	False	False	False	False	False	False	False	False	False	False	False	False	False
Roseburia-inulinivorans-DSM-16841_cluster_1_4087711-4184047.1	bgcGroup144	Roseburia-inulinivorans-DSM-16841	False	False	False	False	False	False	False	False	False	False	False	False	False	False	False	False	False	False	False	False	True	False	False	False	False	True	False	False	False	False	False	False	False	False	False	False	False	False	False	False	False	False	False	False	False	False	False
Roseburia-inulinivorans-DSM-16841_cluster_1_651333-687330.1	bgcGroup96	Roseburia-inulinivorans-DSM-16841	False	False	False	False	False	False	False	False	False	False	False	False	False	False	False	False	False	False	False	False	False	False	False	False	False	False	False	False	False	False	False	False	False	False	False	False	False	False	False	False	False	False	False	False	False	False	False
Ruminococcus-albus-8_cluster_1_0-4784.1	bgcGroup80	Ruminococcus-albus-8	False	False	False	False	False	False	False	False	False	False	False	False	False	False	False	False	False	False	False	False	False	False	False	False	False	False	False	False	False	False	False	False	False	False	False	False	False	False	False	False	False	False	False	False	False	False	False
Ruminococcus-albus-8_cluster_1_137705-142728.1	bgcGroup83	Ruminococcus-albus-8	False	False	False	False	False	False	False	False	False	False	False	False	False	False	False	False	False	False	False	False	False	False	False	False	False	False	False	False	False	False	False	False	False	False	False	False	False	False	False	False	False	False	False	False	False	False	False
Ruminococcus-albus-8_cluster_1_3216462-3228971.1	bgcGroup157	Ruminococcus-albus-8	False	False	False	False	False	False	False	False	False	False	False	False	False	False	False	False	False	False	False	False	True	False	False	False	False	False	False	False	False	False	False	False	False	False	False	False	False	False	False	False	False	False	False	False	False	False	False
Ruminococcus-albus-8_cluster_1_3935550-3976544.1	bgcGroup157	Ruminococcus-albus-8	False	False	False	False	False	False	False	False	False	False	False	False	False	False	False	False	False	False	False	False	True	False	False	False	False	True	False	False	False	False	False	False	False	False	False	False	False	False	False	False	False	False	False	False	False	False	False
Ruminococcus-albus-8_cluster_1_943838-960466.1	bgcGroup158	Ruminococcus-albus-8	False	False	False	False	False	False	False	False	False	False	False	False	False	False	False	False	False	False	False	False	False	False	False	False	False	False	False	False	False	False	False	False	False	False	False	False	False	False	False	False	False	False	False	False	False	False	False
Ruminococcus-bromii-ATCC-27255_cluster_1_1316314-1337790.1	bgcGroup185	Ruminococcus-bromii-ATCC-27255	False	False	False	False	False	False	False	False	False	False	False	False	False	False	False	False	False	False	False	False	False	False	False	False	False	False	False	False	False	False	False	False	False	False	False	False	False	False	False	False	False	False	False	False	False	False	False
Ruminococcus-bromii-ATCC-27255_cluster_1_1451251-1452163.1	bgcGroup69	Ruminococcus-bromii-ATCC-27255	False	False	False	False	False	False	False	False	False	False	False	False	False	False	False	False	False	False	False	False	False	False	False	False	False	False	False	False	False	False	False	False	False	False	False	False	False	False	False	False	False	False	False	False	False	False	False
Ruminococcus-bromii-ATCC-27255_cluster_1_1694879-1752886.1	bgcGroup70	Ruminococcus-bromii-ATCC-27255	False	False	False	False	False	False	False	False	False	False	False	False	False	False	False	False	False	False	False	False	False	False	False	False	False	False	False	False	False	False	False	False	False	False	False	False	False	False	False	False	False	False	False	False	False	False	False
Ruminococcus-bromii-ATCC-27255_cluster_1_1765445-1794922.1	bgcGroup69	Ruminococcus-bromii-ATCC-27255	False	False	False	False	False	False	False	False	False	False	False	False	False	False	False	False	False	False	False	False	False	False	False	False	False	False	False	False	False	False	False	False	False	False	False	False	False	False	False	False	False	False	False	False	False	False	False
Ruminococcus-bromii-ATCC-27255_cluster_1_183316-186961.1	bgcGroup118	Ruminococcus-bromii-ATCC-27255	False	False	False	False	False	False	False	False	False	True	True	True	True	True	True	False	True	False	True	False	False	True	True	True	False	False	False	False	False	False	False	False	False	False	False	False	False	False	False	False	False	True	False	False	False	False	False
Ruminococcus-bromii-ATCC-27255_cluster_1_612928-625811.1	bgcGroup142	Ruminococcus-bromii-ATCC-27255	False	False	False	False	False	False	False	False	False	False	False	False	False	False	False	False	False	False	False	False	False	False	False	False	False	False	False	False	False	False	False	False	False	False	False	False	False	False	False	False	False	False	False	False	False	False	False
Ruminococcus-gauvreauii-DSM-19829_cluster_1_1296017-1299751.1	bgcGroup1	Ruminococcus-gauvreauii-DSM-19829	False	False	False	False	False	False	False	False	False	False	False	False	False	False	False	False	False	False	False	False	False	False	False	False	False	False	False	False	False	False	False	False	False	False	False	False	False	False	False	False	False	False	False	False	False	False	False
Ruminococcus-gauvreauii-DSM-19829_cluster_1_1635187-1653032.1	bgcGroup126	Ruminococcus-gauvreauii-DSM-19829	False	False	False	False	False	False	False	False	False	False	False	False	False	False	False	False	False	False	False	False	False	False	False	False	False	False	False	False	False	False	False	False	False	False	False	False	False	False	False	False	False	False	False	False	False	False	False
Ruminococcus-gauvreauii-DSM-19829_cluster_1_2253678-2255067.1	bgcGroup205	Ruminococcus-gauvreauii-DSM-19829	False	False	False	False	False	False	False	False	False	False	False	False	False	False	False	False	False	False	False	False	False	False	False	False	False	False	False	False	False	False	False	True	True	True	True	False	False	False	False	False	False	False	False	False	False	False	False
Ruminococcus-gauvreauii-DSM-19829_cluster_1_2294508-2295183.1	bgcGroup25	Ruminococcus-gauvreauii-DSM-19829	False	False	False	False	False	False	False	False	False	False	False	False	False	False	False	False	False	False	False	False	False	False	False	False	False	False	False	False	False	False	False	False	False	False	False	False	False	False	False	False	False	False	False	False	False	False	False
Ruminococcus-gauvreauii-DSM-19829_cluster_1_2661914-2664484.1	bgcGroup232	Ruminococcus-gauvreauii-DSM-19829	False	False	False	False	False	False	False	False	False	False	False	False	False	False	False	False	False	False	False	False	False	False	False	False	False	False	False	False	False	False	False	False	False	False	False	False	False	False	False	False	False	False	False	False	False	False	False
Ruminococcus-gauvreauii-DSM-19829_cluster_1_2813763-2885551.1	bgcGroup144	Ruminococcus-gauvreauii-DSM-19829	False	True	False	False	False	False	False	False	False	False	False	False	False	False	False	False	False	False	False	False	True	False	False	False	False	True	False	False	False	False	False	False	False	False	False	False	False	False	False	False	False	False	False	False	False	False	False
Ruminococcus-gauvreauii-DSM-19829_cluster_1_281498-283515.1	bgcGroup8	Ruminococcus-gauvreauii-DSM-19829	False	False	False	False	False	False	False	False	False	False	False	False	False	False	False	False	False	False	False	False	False	False	False	False	False	False	False	False	False	False	False	False	False	False	False	False	False	False	False	False	False	False	False	False	False	False	False
Ruminococcus-gauvreauii-DSM-19829_cluster_1_3588563-3660442.1	bgcGroup120	Ruminococcus-gauvreauii-DSM-19829	False	False	False	False	False	False	False	False	False	False	False	True	True	False	True	False	True	False	False	False	True	False	False	True	False	True	False	False	False	False	False	False	False	False	False	False	False	False	False	False	False	False	False	False	False	False	False
Ruminococcus-gauvreauii-DSM-19829_cluster_1_3804500-3811027.1	bgcGroup200	Ruminococcus-gauvreauii-DSM-19829	False	False	False	False	False	False	False	False	False	False	False	False	False	False	False	False	False	False	False	False	False	False	False	False	False	False	False	False	False	False	False	False	False	False	False	False	False	False	False	False	False	False	False	False	False	False	False
Ruminococcus-gnavus-ATCC-29149_cluster_1_1071923-1144020.1	bgcGroup144	Ruminococcus-gnavus-ATCC-29149	False	False	False	False	False	False	False	False	False	False	False	False	False	False	False	False	False	False	False	False	True	False	False	False	False	True	False	False	False	False	False	False	False	False	False	False	False	False	False	False	False	False	False	False	False	False	False
Ruminococcus-gnavus-ATCC-29149_cluster_1_2131832-2140819.1	bgcGroup77	Ruminococcus-gnavus-ATCC-29149	False	False	False	False	False	False	False	False	False	False	False	False	False	False	False	False	False	False	False	False	False	False	False	False	False	False	False	False	False	False	False	False	False	False	False	False	False	False	False	False	False	False	False	False	False	False	False
Ruminococcus-gnavus-ATCC-29149_cluster_1_608046-609267.1	bgcGroup92	Ruminococcus-gnavus-ATCC-29149	False	False	True	True	False	False	False	False	False	False	False	False	False	False	False	False	False	True	False	False	False	False	False	False	False	False	False	False	False	False	False	False	False	False	False	False	False	False	False	False	False	False	False	False	False	False	False
Ruminococcus-gnavus-ATCC-29149_cluster_1_77579-95323.1	bgcGroup155	Ruminococcus-gnavus-ATCC-29149	False	False	False	False	False	False	False	False	False	False	False	False	False	False	False	False	False	False	False	False	False	False	False	False	False	False	False	False	False	False	False	False	False	False	False	False	False	False	False	False	False	False	False	False	False	False	False
Ruminococcus-gnavus-ATCC-29149_cluster_1_829024-844255.1	bgcGroup69	Ruminococcus-gnavus-ATCC-29149	False	False	False	False	False	False	False	False	False	False	False	False	False	False	False	False	False	False	False	False	False	False	False	False	False	False	False	False	False	False	False	False	False	False	False	False	False	False	False	False	False	False	False	False	False	False	False
Ruminococcus-gnavus-ATCC-29149_cluster_1_855588-859483.1	bgcGroup69	Ruminococcus-gnavus-ATCC-29149	False	False	False	False	False	False	False	False	False	False	False	False	False	False	False	False	False	False	False	False	False	False	False	False	False	False	False	False	False	False	False	False	False	False	False	False	False	False	False	False	False	False	False	False	False	False	False
Ruminococcus-gnavus-ATCC-29149_cluster_1_876418-879877.1	bgcGroup75	Ruminococcus-gnavus-ATCC-29149	False	False	False	False	False	False	False	False	False	False	False	False	False	False	False	False	False	False	False	False	False	False	False	False	False	False	False	False	False	False	False	False	False	False	False	False	False	False	False	False	False	False	False	False	False	False	False
Ruminococcus-lactaris-ATCC-29176_cluster_1_1605156-1650171.1	bgcGroup144	Ruminococcus-lactaris-ATCC-29176	False	False	False	False	False	False	False	False	False	False	False	False	False	False	False	False	False	False	False	False	False	False	False	False	False	False	False	False	False	False	False	False	False	False	False	False	False	False	False	False	False	False	False	False	False	False	False
Ruminococcus-lactaris-ATCC-29176_cluster_1_519231-556719.1	bgcGroup120	Ruminococcus-lactaris-ATCC-29176	False	False	False	False	False	False	False	False	False	True	False	False	True	False	False	False	True	False	False	False	True	False	False	True	False	True	False	False	False	False	False	False	False	False	False	False	False	False	False	False	False	False	False	False	False	False	False
Ruminococcus-lactaris-ATCC-29176_cluster_1_791407-801812.1	bgcGroup9	Ruminococcus-lactaris-ATCC-29176	False	False	False	False	False	False	False	False	False	False	False	False	False	False	False	False	False	False	False	False	False	False	False	False	False	False	False	False	False	False	False	False	False	False	False	False	False	False	False	False	False	False	False	False	False	False	False
Ruminococcus-torques-ATCC-27756_cluster_1_567373-614525.1	bgcGroup185	Ruminococcus-torques-ATCC-27756	False	False	False	False	False	False	False	False	True	False	False	False	False	False	False	True	False	False	False	False	False	False	False	False	False	False	False	False	False	False	False	False	False	False	False	False	False	False	False	False	False	False	False	False	False	False	False
Ruminococcus-torques-ATCC-27756_cluster_1_999474-1018381.1	bgcGroup144	Ruminococcus-torques-ATCC-27756	False	False	False	False	False	False	False	False	False	False	False	False	False	False	False	False	False	False	False	False	False	False	False	False	False	False	False	False	False	False	False	False	False	False	False	False	False	False	False	False	False	False	False	False	False	False	False
Slackia-exigua-ATCC-700122_cluster_1_1085401-1086943.1	bgcGroup75	Slackia-exigua-ATCC-700122	False	False	False	False	False	False	False	False	False	False	False	False	False	False	False	False	False	False	False	False	False	False	False	False	False	False	False	False	False	False	False	False	False	False	False	False	False	False	False	False	False	False	False	False	False	False	False
Slackia-exigua-ATCC-700122_cluster_1_1273210-1311769.1	bgcGroup77	Slackia-exigua-ATCC-700122	False	False	False	False	False	False	False	False	False	True	True	True	True	False	True	False	True	False	True	False	False	True	True	True	False	False	False	False	False	False	False	False	False	False	False	True	False	False	False	False	False	True	False	False	False	False	False
Slackia-exigua-ATCC-700122_cluster_1_1342123-1363613.1	bgcGroup77	Slackia-exigua-ATCC-700122	False	False	False	False	False	False	False	False	False	False	False	False	False	False	False	False	False	False	False	False	False	False	False	False	False	False	False	False	False	False	False	False	False	False	False	False	False	False	False	False	False	False	False	False	False	False	False
Slackia-exigua-ATCC-700122_cluster_1_418037-420262.1	bgcGroup43	Slackia-exigua-ATCC-700122	False	False	False	False	False	False	False	False	False	False	False	False	False	False	False	False	False	False	False	False	False	False	False	False	False	False	False	False	False	False	False	False	False	False	False	False	False	False	False	False	False	False	False	False	True	False	False
Slackia-exigua-ATCC-700122_cluster_1_529615-539204.1	bgcGroup231	Slackia-exigua-ATCC-700122	False	False	False	False	False	False	False	False	False	False	False	False	False	False	False	False	False	False	False	False	False	False	False	False	False	False	False	False	False	False	False	False	False	False	False	False	False	False	False	False	False	False	False	False	False	False	False
Slackia-exigua-ATCC-700122_cluster_1_836461-838326.1	bgcGroup77	Slackia-exigua-ATCC-700122	False	False	False	False	False	False	False	False	False	False	False	False	False	False	False	False	False	False	False	False	False	False	False	False	False	False	False	False	False	False	False	False	False	False	False	False	False	False	False	False	False	False	False	False	False	False	False
Slackia-heliotrinireducens-DSM-20476_cluster_1_1204436-1239291.1	bgcGroup181	Slackia-heliotrinireducens-DSM-20476	False	False	False	False	False	False	False	False	False	False	False	False	False	False	False	False	False	False	False	False	False	False	False	False	False	False	False	False	False	False	False	False	False	False	False	False	False	False	False	False	False	False	False	False	False	False	False
Slackia-heliotrinireducens-DSM-20476_cluster_1_139094-140741.1	bgcGroup201	Slackia-heliotrinireducens-DSM-20476	False	False	False	False	False	False	False	False	False	False	False	False	False	False	False	False	False	False	False	False	False	False	False	False	False	False	False	False	False	False	False	False	False	False	False	False	False	False	False	False	False	False	False	False	False	False	False
Slackia-heliotrinireducens-DSM-20476_cluster_1_195319-197405.1	bgcGroup42	Slackia-heliotrinireducens-DSM-20476	False	False	False	False	False	False	False	False	False	False	False	False	False	False	False	False	False	False	False	False	False	False	False	False	False	False	False	False	False	False	False	False	False	False	False	False	False	False	False	False	False	False	False	False	False	False	False
Slackia-heliotrinireducens-DSM-20476_cluster_1_1968893-1974036.1	bgcGroup80	Slackia-heliotrinireducens-DSM-20476	False	False	False	False	False	False	False	False	False	False	False	False	False	False	False	False	False	False	False	False	False	False	False	False	False	False	False	False	False	False	False	False	False	False	False	False	False	False	False	False	False	False	False	False	False	False	False
Slackia-heliotrinireducens-DSM-20476_cluster_1_2613-15892.1	bgcGroup208	Slackia-heliotrinireducens-DSM-20476	False	False	False	False	False	False	False	False	False	False	False	False	False	False	False	False	False	False	False	False	False	False	False	False	False	True	False	False	False	False	False	False	False	False	False	False	False	False	False	False	False	False	False	False	False	False	False
Slackia-heliotrinireducens-DSM-20476_cluster_1_293751-304914.1	bgcGroup8	Slackia-heliotrinireducens-DSM-20476	False	False	False	False	False	False	False	False	False	False	False	False	False	False	False	False	False	False	False	False	False	False	False	False	False	False	False	False	False	False	False	False	False	False	False	False	False	False	False	False	False	False	False	False	False	False	False
Slackia-heliotrinireducens-DSM-20476_cluster_1_526027-558042.1	bgcGroup69	Slackia-heliotrinireducens-DSM-20476	False	False	False	False	False	False	False	False	False	False	False	False	False	False	False	False	False	False	False	False	False	False	False	False	False	False	False	False	False	False	False	False	False	False	False	False	False	False	False	False	False	False	False	False	False	False	False
Slackia-heliotrinireducens-DSM-20476_cluster_1_78969-82729.1	bgcGroup83	Slackia-heliotrinireducens-DSM-20476	False	False	False	False	False	False	False	False	False	False	False	False	False	False	False	False	False	False	False	False	False	False	False	False	False	False	False	False	False	False	False	False	False	False	False	False	False	False	False	False	False	False	False	False	False	False	False
Slackia-heliotrinireducens-DSM-20476_cluster_1_953025-1007986.1	bgcGroup145	Slackia-heliotrinireducens-DSM-20476	False	False	True	True	False	False	False	False	False	False	False	False	False	False	False	False	False	True	False	False	True	False	False	False	False	True	True	False	False	False	False	False	False	False	False	False	False	False	False	False	False	False	False	False	False	False	False
Solobacterium-moorei-DSM-22971_cluster_1_1080373-1082692.1	bgcGroup77	Solobacterium-moorei-DSM-22971	False	False	False	False	False	False	False	False	False	False	False	False	False	False	False	False	False	False	False	False	False	False	False	False	False	False	False	False	False	False	False	False	False	False	False	False	False	False	False	False	False	False	False	False	False	False	False
Solobacterium-moorei-DSM-22971_cluster_1_1123526-1126606.1	bgcGroup234	Solobacterium-moorei-DSM-22971	False	False	False	False	False	False	False	False	False	False	False	False	False	False	False	False	False	False	False	False	False	False	False	False	False	False	False	False	False	False	False	False	False	False	False	False	False	False	False	False	False	False	False	False	False	False	False
Solobacterium-moorei-DSM-22971_cluster_1_1681701-1682787.1	bgcGroup69	Solobacterium-moorei-DSM-22971	False	False	False	False	False	False	False	False	False	False	False	False	False	False	False	False	False	False	False	False	False	False	False	False	False	False	False	False	False	False	False	False	False	False	False	False	False	False	False	False	False	False	False	False	False	False	False
Solobacterium-moorei-DSM-22971_cluster_1_2080075-2092300.1	bgcGroup77	Solobacterium-moorei-DSM-22971	False	False	False	False	False	False	False	False	False	False	False	False	False	False	False	False	False	False	False	False	False	False	False	False	False	False	False	False	False	False	False	False	False	False	False	False	False	False	False	False	False	False	False	False	False	False	False
Solobacterium-moorei-DSM-22971_cluster_1_2253243-2284575.1	bgcGroup183	Solobacterium-moorei-DSM-22971	False	False	False	False	False	False	False	False	False	False	False	False	False	False	False	False	False	False	False	False	True	False	False	False	False	False	False	False	False	False	False	False	False	False	False	False	False	False	False	False	False	False	False	False	False	False	False
Solobacterium-moorei-DSM-22971_cluster_1_239167-239395.1	bgcGroup193	Solobacterium-moorei-DSM-22971	False	False	False	False	False	False	False	False	False	False	False	False	False	False	False	False	False	False	False	False	False	False	False	False	False	False	False	False	False	False	False	False	False	False	False	False	False	False	False	False	False	False	False	False	False	False	False
Streptococcus-thermophilus-LMD-9_cluster_1_1150809-1174738.1	bgcGroup185	Streptococcus-thermophilus-LMD-9	False	False	False	False	False	False	False	False	False	False	False	False	False	False	False	False	False	False	False	False	False	False	False	False	False	False	False	False	False	False	False	False	False	False	False	False	False	False	False	False	False	False	False	False	False	False	False
[truncated: 76 more rows]
[truncated: 1,340 more columns]
