# Supplementary material for: Culturing of a complex gut microbial community in mucin-hydrogel carriers reveals strain- and gene-associated spatial organization
Source: Nat Commun. 2023 Jun 14;14:3510. doi: 10.1038/s41467-023-39121-0 (PMC10267222; doi:10.1038/s41467-023-39121-0)
Supplement: Supplementary file 4 — Supplementary Data 1 - 16 [file 41467_2023_39121_MOESM4_ESM.zip › supplementaryData/SupplementaryDataS10.csv]

	estimates	stderrs	tvals	pvals	pvals_fdrcorrected	kegg_description
K21137	0.155061756183155	0.0122954600554567	12.611301690524302	3.2716503080818297e-33	4.194910025022522e-29	membrane fusion protein, multidrug efflux system
K02232	0.12263242498300599	0.0100158410281279	12.2438469858509	1.4796528457894899e-31	8.24345285815033e-28	adenosylcobyric acid synthase [EC:6.3.5.10]
K01500	0.11927759690381	0.00978633834236577	12.1881742415801	2.61930536951095e-31	8.24345285815033e-28	methenyltetrahydrofolate cyclohydrolase [EC:3.5.4.9]
K16150	0.0940080005611791	0.00771798861324255	12.180375648634698	2.83707112666143e-31	8.24345285815033e-28	glycogen synthase [EC:2.4.1.11]
K16210	0.098704115852744	0.00811166447600941	12.1681704346458	3.21457372412663e-31	8.24345285815033e-28	oligogalacturonide transporter
K15521	0.0833909117113483	0.00692208788072783	12.0470749791434	1.10524292387971e-30	2.3619041283309402e-27	D-inositol-3-phosphate glycosyltransferase [EC:2.4.1.250]
K21136	0.14632375561789498	0.0122083050449815	11.985591372329301	2.06257284766155e-30	3.778044150388056e-27	membrane fusion protein, multidrug efflux system
K01621	0.102455400300881	0.00856334220704317	11.9644173762686	2.5556849178744498e-30	4.0961240021232746e-27	xylulose-5-phosphate/fructose-6-phosphate phosphoketolase [EC:4.1.2.9 4.1.2.22]
K22252	0.0587081131121817	0.00492053325645106	11.9312501414786	3.573688360496389e-30	5.091314684253856e-27	GDP-6-deoxy-D-talose 4-dehydrogenase [EC:1.1.1.135]
K18333	0.0694699580092289	0.00586446811726989	11.8459094021931	8.443696576580589e-30	1.0826507750491631e-26	L-fucose dehydrogenase
K07550	0.0913380860632304	0.00772304567514958	11.8266924611269	1.02416514736912e-29	1.1938041381424415e-26	benzoylsuccinyl-CoA thiolase BbsB subunit [EC:2.3.1.-]
K22710	0.0790558405297717	0.00679481325957032	11.6347333634848	6.96268372238505e-29	7.439627557368425e-26	poly(ribitol-phosphate) alpha-N-acetylglucosaminyltransferase [EC:2.4.1.70]
K20492	0.0901591217895612	0.007764225540427941	11.6121204001748	8.71417532992045e-29	8.594858160018463e-26	lantibiotic transport system permease protein
K02191	0.11696518939379999	0.0101114387552337	11.5676109231497	1.35412997875873e-28	1.240189613403174e-25	cobalt-precorrin-6B (C15)-methyltransferase [EC:2.1.1.196]
K16048	0.0905061633028886	0.00788127362665868	11.4836976344468	3.0988510883940094e-28	2.506041962236191e-25	3-hydroxy-9,10-secoandrosta-1,3,5(10)-triene-9,17-dione monooxygenase reductase component [EC:1.5.1.-]
K13651	0.0639866081834719	0.00557240035165506	11.4827729785185	3.12717761626728e-28	2.506041962236191e-25	motility quorum-sensing regulator / GCU-specific mRNA interferase toxin
K19243	0.0459297316507823	0.00401338030257617	11.4441513607121	4.57109436637947e-28	3.447680703865739e-25	NAD+ dependent glucose-6-phosphate dehydrogenase [EC:1.1.1.388]
K02189	0.115565391737377	0.0101353733049059	11.402184040072699	6.8982068286919195e-28	4.913822664304878e-25	cobalt-precorrin 5A hydrolase [EC:3.7.1.12]
K00177	0.10520769896845	0.00926132468867987	11.3598974774144	1.04316540436163e-27	7.039719376170957e-25	2-oxoglutarate ferredoxin oxidoreductase subunit gamma [EC:1.2.7.3]
K14335	0.08580842502298401	0.0076306410635969095	11.245244574842598	3.18438178196108e-27	1.944292533728808e-24	alpha-1,6-mannosyltransferase [EC:2.4.1.-]
K00441	0.0837777688996256	0.00752106196910797	11.139087703802302	8.88636956475111e-27	5.179137752692669e-24	coenzyme F420 hydrogenase subunit beta [EC:1.12.98.1]
K01746	0.10826998019415698	0.00974535137290442	11.109910361486401	1.1768106448528498e-26	6.560463516653583e-24	formiminotetrahydrofolate cyclodeaminase [EC:4.3.1.4]
K21001	0.0816332686840428	0.007352713078831821	11.1024689538154	1.2640989345123997e-26	6.753448557632496e-24	polysaccharide biosynthesis protein PslH
K18471	0.0885818578351878	0.00804007012092102	11.0175479197239	2.8534056416033996e-26	1.4634546854655515e-23	methylglyoxal reductase [EC:1.1.1.-]
K02190	0.11269072342626499	0.0103077390404156	10.932632557383899	6.41215315178733e-26	3.162177988931429e-23	sirohydrochlorin cobaltochelatase [EC:4.99.1.3]
K15784	0.0716490170557503	0.00661474546041103	10.8317118904373	1.66881991865172e-25	7.925040369241611e-23	N2-acetyl-L-2,4-diaminobutanoate deacetylase [EC:3.5.1.125]
K20330	0.0628688104355369	0.00582757615200559	10.788157682658598	2.51673056158046e-25	1.1524828307351663e-22	LuxR family transcriptional regulator, activator of tox operons
K00590	0.0667419631630924	0.00619019608912147	10.781881898763	2.66995647893387e-25	1.1804890335479337e-22	site-specific DNA-methyltransferase (cytosine-N4-specific) [EC:2.1.1.113]
K11953	0.0893307679483776	0.00828931240399051	10.7766197719094	2.80554751204728e-25	1.1990910066490075e-22	bicarbonate transport system ATP-binding protein [EC:7.3.2.-]
K24281	0.0539538857318794	0.00503257970165221	10.7209202696117	4.7345149849875795e-25	1.9582564883067981e-22	UDP-4-amino-4,6-dideoxy-N-acetyl-beta-L-idosamine acetyltransferase [EC:2.3.1.-]
K06042	0.110067622888865	0.0102748992959643	10.712282399896301	5.13384711502782e-25	2.0570683659027098e-22	precorrin-8X/cobalt-precorrin-8 methylmutase [EC:5.4.99.61 5.4.99.60]
K08184	0.0790207056738905	0.00738196972340227	10.7045556450035	5.51929598516207e-25	2.144497367325699e-22	MFS transporter, MCT family, solute carrier family 16 (monocarboxylic acid transporters), member 7
K11951	0.0825684449403048	0.0077173078958351	10.6991254016009	5.807243067133959e-25	2.1900138413762246e-22	bicarbonate transport system permease protein
K22012	0.0994987196228711	0.009315306646581359	10.6812071140338	6.86738710033589e-25	2.515818211443051e-22	Ni-sirohydrochlorin a,c-diamide synthase [EC:6.3.5.12]
K24285	0.052672033304601	0.0049331145691513395	10.6772369800571	7.12712909475384e-25	2.538445812581493e-22	N,N'-diacetyl-8-epilegionaminate cytidylyltransferase [EC:2.7.7.-]
K04720	0.107270125079443	0.0100577768742767	10.665391211232	7.961516374158241e-25	2.758988187823161e-22	threonine-phosphate decarboxylase [EC:4.1.1.81]
K15579	0.0864993461117311	0.00811370432324236	10.660894539125199	8.30304543501116e-25	2.801622330729292e-22	nitrate/nitrite transport system ATP-binding protein
K01575	0.08137652173559701	0.00763678244720094	10.655864861702801	8.70231321084952e-25	2.8265696065974234e-22	acetolactate decarboxylase [EC:4.1.1.5]
K00125	0.0886337409908694	0.00831893958553067	10.6544518179976	8.817874299165259e-25	2.8265696065974234e-22	formate dehydrogenase (coenzyme F420) beta subunit [EC:1.17.98.3 1.8.98.6]
K00174	0.131450475904784	0.012351295463508999	10.6426468618733	9.84477430842309e-25	3.0787730776244115e-22	2-oxoglutarate/2-oxoacid ferredoxin oxidoreductase subunit alpha [EC:1.2.7.3 1.2.7.11]
K15578	0.0789283251089733	0.007440118956431221	10.6084762315188	1.3535463147791001e-24	4.1321835352613382e-22	nitrate/nitrite transport system ATP-binding protein [EC:7.3.2.4]
K21304	0.087392378764245	0.00826019023429408	10.5799474691776	1.76467703142508e-24	5.262020673705203e-22	UDP-N-acetylglucosamine---dolichyl-phosphate N-acetylglucosaminyltransferase [EC:2.4.1.153]
K08185	0.0854159747133364	0.00807626622191639	10.576171261113801	1.8276617236474697e-24	5.325972413774513e-22	MFS transporter, MCT family, solute carrier family 16 (monocarboxylic acid transporters), member 8
K03637	0.16628786209739302	0.0159173213089212	10.446975271159099	6.0339810825324805e-24	1.719282343116255e-21	cyclic pyranopterin monophosphate synthase [EC:4.6.1.17]
K07282	0.0979111242057579	0.00937513232407463	10.443705840218302	6.218278788189469e-24	1.723855970914105e-21	gamma-polyglutamate biosynthesis protein CapA
K08256	0.0751511834286822	0.007197037508153779	10.4419607850509	6.31892299430377e-24	1.723855970914105e-21	phosphatidyl-myo-inositol alpha-mannosyltransferase [EC:2.4.1.345]
K24657	0.0592365309484629	0.00568909678887261	10.412290939455401	8.29979654699232e-24	2.2170831526153233e-21	O-antigen biosynthesis rhamnosyltransferase [EC:2.4.1.-]
K14699	0.0950279650931409	0.00912933231745677	10.4090816051719	8.54795959627201e-24	2.2367742437428512e-21	ATP-binding cassette, subfamily B, bacterial IrtB [EC:7.-.-.-]
K12952	0.11958794092146599	0.0115247561409959	10.3766135663441	1.15118294903054e-23	2.9520935544939165e-21	cation-transporting P-type ATPase E [EC:7.2.2.-]
K18981	0.0599693242309817	0.005783643258470071	10.3687799456091	1.23677924145647e-23	3.0518464584633092e-21	uronate dehydrogenase [EC:1.1.1.203]
K05521	0.0749758715187546	0.007230980934817459	10.368699930841	1.23768535205188e-23	3.0518464584633092e-21	ADP-ribosyl-[dinitrogen reductase] hydrolase [EC:3.2.2.24]
K13655	0.0703850366214007	0.006806855207476771	10.340316412796401	1.6044387578893998e-23	3.881530896916582e-21	HTH-type transcriptional regulator / antitoxin MqsA
K18202	0.0984658974967067	0.009549567154438809	10.3110325216089	2.09591690014053e-23	4.976638239555903e-21	5-phosphonooxy-L-lysine phospho-lyase [EC:4.2.3.134]
K03478	0.10006883939015598	0.009718916751347579	10.2962955595109	2.3970918933035698e-23	5.5882749556251584e-21	chitin disaccharide deacetylase [EC:3.5.1.105]
K01641	0.0890927952608379	0.00866095669607378	10.286715242581199	2.6155247684743298e-23	5.988617603817474e-21	hydroxymethylglutaryl-CoA synthase [EC:2.3.3.10]
K03399	0.0983693824563696	0.0095938613010331	10.253367165708	3.5415432326670704e-23	7.966608303378453e-21	cobalt-precorrin-7 (C5)-methyltransferase [EC:2.1.1.289]
K18335	0.0650443610882628	0.00634654692711283	10.2487796647953	3.69212176608572e-23	8.162135393922604e-21	2-keto-3-deoxy-L-fuconate dehydrogenase [EC:1.1.1.-]
K05780	0.09874487649506598	0.00965255556523568	10.229920545674199	4.38080711114156e-23	9.321507091493196e-21	alpha-D-ribose 1-methylphosphonate 5-triphosphate synthase subunit PhnL [EC:2.7.8.37]
K16148	0.0745397677362281	0.007287173557055991	10.2288997445454	4.4215216919037503e-23	9.321507091493196e-21	alpha-maltose-1-phosphate synthase [EC:2.4.1.342]
K09994	0.0681945269132255	0.006667062078654079	10.2285723619649	4.43465865372863e-23	9.321507091493196e-21	(aminoalkyl)phosphonate N-acetyltransferase [EC:2.3.1.280]
K18302	0.135197973820996	0.0132217788606874	10.2253997170519	4.5639910605551393e-23	9.438627964264193e-21	membrane fusion protein, multidrug efflux system
K19418	0.0847934519197059	0.00832296675990015	10.187887848866401	6.408258419016789e-23	1.3042331658513218e-20	membrane protein EpsK
K13058	0.0806396857611085	0.00792854926224313	10.170799612121499	7.477425237295199e-23	1.493804380187393e-20	mannosylfructose-phosphate synthase [EC:2.4.1.246]
K15577	0.0739834825144	0.007275110532853791	10.1693963521649	7.57270977321639e-23	1.493804380187393e-20	nitrate/nitrite transport system permease protein
K12111	0.0966866901317207	0.0095358997734559	10.1392309513212	9.938724931837259e-23	1.930823198121475e-20	evolved beta-galactosidase subunit alpha [EC:3.2.1.23]
K00186	0.09642425540914802	0.00952433176547725	10.12399166508	1.1399466045534498e-22	2.1815515468036317e-20	2-oxoisovalerate ferredoxin oxidoreductase alpha subunit [EC:1.2.7.7]
K13668	0.070713844463767	0.00699212287072039	10.113358385031	1.2542933935324498e-22	2.3650808664519225e-20	phosphatidyl-myo-inositol dimannoside synthase [EC:2.4.1.346]
K18916	0.0767622270792353	0.007615459131994409	10.0797897735067	1.6952970263894799e-22	3.150304126429842e-20	phosphonate dehydrogenase [EC:1.20.1.1]
K01950	0.118777025152411	0.0117925560433817	10.0722035761765	1.81455936074331e-22	3.3237543033501034e-20	NAD+ synthase (glutamine-hydrolysing) [EC:6.3.5.1]
K24072	0.0836213219823187	0.00831417300032512	10.0576836660782	2.0665046785786097e-22	3.699050107863009e-20	positive control factor
K05658	0.0826793031557715	0.008220980488346541	10.0571097660397	2.0771455916872298e-22	3.699050107863009e-20	ATP-binding cassette, subfamily B (MDR/TAP), member 1 [EC:7.6.2.2]
K11170	0.0990522023440524	0.00988371214573231	10.0217611443512	2.84886456636479e-22	5.003854995880731e-20	dehydrogenase/reductase SDR family member X [EC:1.1.-.-]
K16139	0.082808585979225	0.00826642323974513	10.0174626410464	2.9602732837185097e-22	5.129273519437666e-20	glucuronide carrier protein
K21366	0.0476410935262966	0.0047605359553194795	10.0075062920304	3.23519038741779e-22	5.530881486329454e-20	O86/O127-antigen biosynthesis beta-1,3-galactosyltransferase [EC:2.4.1.122 2.4.1.-]
K04455	0.0640254190252635	0.0063994135437549105	10.0048885085329	3.3115829466069196e-22	5.586989018604464e-20	heat shock protein beta-1
K18959	0.0599637506021978	0.00599606396815289	10.0005188271315	3.44310445035156e-22	5.716154983787256e-20	ATP-dependent DNA helicase UvsW [EC:3.6.4.12]
K14286	0.096495340475032	0.00965010374168603	9.99940964968038	3.4773053247184997e-22	5.716154983787256e-20	ethanolamine-phosphate phospho-lyase [EC:4.2.3.2]
K07482	0.0615009714657107	0.00615358163876379	9.99433745678975	3.6380460655777495e-22	5.904686918080747e-20	transposase, IS30 family
K07590	0.074468034636646	0.0074521695962757	9.992799234448741	3.68823366387132e-22	5.911316504769758e-20	large subunit ribosomal protein L7A
K22041	0.0954397419995982	0.009554339595663191	9.98915111233007	3.81002262876194e-22	5.989211394415667e-20	TetR/AcrR family transcriptional regulator, copper-responsive repressor
K00094	0.0797930380883371	0.00798884992554164	9.988050699666529	3.8475356347085193e-22	5.989211394415667e-20	galactitol-1-phosphate 5-dehydrogenase [EC:1.1.1.251]
K12538	0.0952632150051991	0.00953939076951755	9.98629968169518	3.90798418618533e-22	5.989211394415667e-20	outer membrane protein, protease secretion system
K19586	0.157250895762595	0.0157473728619602	9.98584952176084	3.92367615918668e-22	5.989211394415667e-20	membrane fusion protein, multidrug efflux system
K00839	0.0597310366630459	0.00600365514544443	9.949111868687151	5.43909397160818e-22	8.204713282818832e-20	(S)-ureidoglycine---glyoxylate transaminase [EC:2.6.1.112]
K18901	0.15511717334344596	0.015629753848666	9.92447960763533	6.76714654971247e-22	1.0089343379117825e-19	membrane fusion protein, multidrug efflux system
K12995	0.0491952113452509	0.0049687731064419795	9.90087699546387	8.33975524245991e-22	1.229107376078402e-19	O-antigen biosynthesis alpha-1,3-mannosyltransferase [EC:2.4.1.348 2.4.1.-]
K23231	0.0638378351756058	0.00646066317393191	9.88100346001394	9.94117601009894e-22	1.4484745318350979e-19	7beta-hydroxysteroid dehydrogenase (NADP+) [EC:1.1.1.201]
K02005	0.116150275358261	0.0117874625024948	9.853713242665929	1.2647468560449301e-21	1.8220881110346172e-19	HlyD family secretion protein
K13020	0.0894245012592846	0.00907802284183858	9.85065832255312	1.2992579748425698e-21	1.8510095281590478e-19	UDP-N-acetyl-2-amino-2-deoxyglucuronate dehydrogenase [EC:1.1.1.335]
K09691	0.0735993381577695	0.00747574511956933	9.84508393218326	1.36465434234157e-21	1.9228129645608362e-19	lipopolysaccharide transport system ATP-binding protein
K12991	0.0597698035167952	0.00607241467397945	9.84283958289464	1.3918961687445097e-21	1.9398796386567506e-19	rhamnosyltransferase [EC:2.4.1.-]
K18353	0.10371188787720301	0.0105454735545622	9.834730260390689	1.49489633390608e-21	2.0610280422950276e-19	vancomycin resistance protein VanJ
K10219	0.09076826235183601	0.00925683517570043	9.80553943426651	1.9322203433871103e-21	2.6356307705222903e-19	2-hydroxy-4-carboxymuconate semialdehyde hemiacetal dehydrogenase [EC:1.1.1.312]
K05934	0.0984366128118216	0.010040997414904	9.80346959015352	1.9676574266016602e-21	2.655716160409104e-19	precorrin-3B C17-methyltransferase [EC:2.1.1.131]
K24655	0.0622352430677578	0.00635648007503361	9.7908342877058	2.19838556436873e-21	2.9362187194099846e-19	O-antigen biosynthesis alpha-1,2-rhamnosyltransferase [EC:2.4.1.-]
K03821	0.038334183553014003	0.00391855401026338	9.78273706387867	2.3601443285867397e-21	3.1197701630040387e-19	polyhydroxyalkanoate synthase subunit PhaC [EC:2.3.1.-]
K03933	0.0390319719063072	0.00399201723191226	9.777505867030051	2.470865090872e-21	3.232799203587835e-19	chitin-binding protein
K19113	0.0544083381541067	0.00556738112109204	9.77269868376363	2.57714338928033e-21	3.337791165389131e-19	acetyltransferase [EC:2.3.1.-]
K22335	0.0602769355487885	0.0061707263466176	9.76820752743775	2.6805235984462097e-21	3.43696735792773e-19	beta-lactamase class D OXA-114 [EC:3.5.2.6]
K07335	0.0953665820418629	0.009777791050681009	9.753387196305528	3.0517096676107395e-21	3.8741605305054357e-19	basic membrane protein A and related proteins
K06166	0.0840234624256733	0.00862407110558889	9.74290000591731	3.3447216897439298e-21	4.197392103591527e-19	alpha-D-ribose 1-methylphosphonate 5-triphosphate synthase subunit PhnG [EC:2.7.8.37]
K13616	0.0856990837778914	0.00879688789521156	9.74197748098396	3.37179368795763e-21	4.197392103591527e-19	arylacetamide deacetylase [EC:3.1.1.3]
K07063	0.0701187266076487	0.0072042184559399	9.73300949110388	3.6465460191569394e-21	4.495770486310604e-19	uncharacterized protein
K22894	0.0884282677164338	0.00910430912772353	9.71279275295705	4.349991539135429e-21	5.311961096647093e-19	SARP family transcriptional regulator, regulator of embCAB operon
K16651	0.0769931038386762	0.00792968668315239	9.70947616407817	4.47759038981236e-21	5.416194714922082e-19	L-threonine kinase [EC:2.7.1.177]
K02224	0.0965839785905608	0.00995061783063527	9.706329821370971	4.60206547404883e-21	5.425135528835376e-19	cobyrinic acid a,c-diamide synthase [EC:6.3.5.9 6.3.5.11]
K23319	0.0504937223178157	0.0052022635863602	9.70610609777733	4.6110458627081496e-21	5.425135528835376e-19	flavine halogenase [EC:1.14.14.-]
K13018	0.0802090562303537	0.00826458942237431	9.70514711997763	4.6497369433992395e-21	5.425135528835376e-19	UDP-2-acetamido-3-amino-2,3-dideoxy-glucuronate N-acetyltransferase [EC:2.3.1.201]
K21276	0.0586799874570921	0.00604634390696926	9.705036359155029	4.6542263934791095e-21	5.425135528835376e-19	beta-lactamase class D OXA-22 [EC:3.5.2.6]
K09818	0.0903707285432677	0.009320769582126999	9.695629502155882	5.0516123483288e-21	5.835294912637106e-19	manganese/iron transport system substrate-binding protein
K03509	0.0785183696001597	0.00811978862668935	9.67000167246641	6.3130258089532796e-21	7.227287225214192e-19	DNA polymerase eta [EC:2.7.7.7]
K07734	0.0407886858322438	0.00421983241916733	9.66594920854519	6.53924654220566e-21	7.420019395058494e-19	transcriptional regulator
K22185	0.0463476111390247	0.00479577073311161	9.664267480308268	6.635467525094139e-21	7.463154790066408e-19	D-xylose 1-dehydrogenase [EC:1.1.1.175]
K18540	0.0780914818823324	0.008083427277555759	9.660689606147539	6.84486996801016e-21	7.631732411289241e-19	(R)-amidase [EC:3.5.1.100]
K07123	0.0511278228932513	0.005302088296722829	9.642959534425868	7.983196804093629e-21	8.82418529500763e-19	uncharacterized protein
K15976	0.0846476069542132	0.00878413221866623	9.636422226698448	8.44865625481697e-21	9.25886072643275e-19	putative NAD(P)H nitroreductase [EC:1.-.-.-]
K05936	0.103888881355814	0.0108068865775922	9.613211040007052	1.03292226252843e-20	1.1223838347575874e-18	precorrin-4/cobalt-precorrin-4 C11-methyltransferase [EC:2.1.1.133 2.1.1.271]
K20757	0.0547954904642729	0.00570481086421434	9.60513709718214	1.1076185308521899e-20	1.193435697696368e-18	threo-3-hydroxy-D-aspartate ammonia-lyase [EC:4.3.1.27]
K01536	0.0879214961415408	0.00916379094089711	9.59444586946606	1.21482147798658e-20	1.2980367492286607e-18	P-type Na+/K+ transporter [EC:7.2.2.3 7.2.2.-]
K02041	0.10237098197211598	0.0106728134608046	9.591752198056142	1.2434145970141298e-20	1.317369926968034e-18	phosphonate transport system ATP-binding protein [EC:7.3.2.2]
K00122	0.069669103093283	0.00726414454271615	9.59082004544377	1.25346382069958e-20	1.317369926968034e-18	formate dehydrogenase [EC:1.17.1.9]
K13939	0.21527820546768103	0.0224710888714928	9.58023025492044	1.37343597076976e-20	1.4317232534316962e-18	dihydroneopterin aldolase / 2-amino-4-hydroxy-6-hydroxymethyldihydropteridine diphosphokinase / dihydropteroate synthase [EC:4.1.2.25 2.7.6.3 2.5.1.15]
K03928	0.0738665648603177	0.00771516962668127	9.57419842136276	1.4467858837745198e-20	1.4960232743352332e-18	carboxylesterase [EC:3.1.1.1]
K20331	0.0638049618445172	0.0066657580003188395	9.57204894649118	1.47385170551663e-20	1.5118181254507382e-18	toxoflavin synthase [EC:2.1.1.349]
K02074	0.0848193150915871	0.00887007165374416	9.562415998723509	1.60144160079232e-20	1.6263096254206557e-18	zinc/manganese transport system ATP-binding protein
K23510	0.0896738480542803	0.00937840550383	9.5617371223348	1.61083545802857e-20	1.6263096254206557e-18	riboflavin transport system substrate-binding protein
K20090	0.0386578354358134	0.00404436937674401	9.558433425518519	1.65733494004024e-20	1.6601834844684343e-18	violacein synthase [EC:1.14.13.224]
K02989	0.0795936789983985	0.008329935941626409	9.555136984985982	1.70505738729618e-20	1.694747737977645e-18	small subunit ribosomal protein S5e
K21367	0.050156133127909	0.00525976195693984	9.53581807285631	2.01338429986631e-20	1.9765991205057664e-18	O86/O127-antigen biosynthesis alpha-1,2-fucosyltransferase [EC:2.4.1.308 2.4.1.-]
K22044	0.0963037062607981	0.0100995260309021	9.535467898803551	2.01945472458474e-20	1.9765991205057664e-18	moderate conductance mechanosensitive channel
K12583	0.0815506956959172	0.008557739203542771	9.52946727590816	2.12634104827258e-20	2.0654503727993196e-18	phosphatidylinositol alpha 1,6-mannosyltransferase [EC:2.4.1.-]
K11164	0.0767271148345545	0.00805327105254908	9.52744721168528	2.1635696894511998e-20	2.0795884124393884e-18	dehydrogenase/reductase SDR family member 2 [EC:1.1.-.-]
K21712	0.0375697500309101	0.003943534508797771	9.526923105933118	2.17333370197222e-20	2.0795884124393884e-18	N-acetylglucosamine-binding protein A
K08179	0.0777675219513723	0.00816568645538311	9.523696798339	2.23440810561818e-20	2.1221911652026895e-18	MFS transporter, MCT family, solute carrier family 16 (monocarboxylic acid transporters), member 1
K19271	0.0701108376582856	0.00736420551195179	9.52048901195094	2.29681703159022e-20	2.1654255866948385e-18	chloramphenicol O-acetyltransferase type A [EC:2.3.1.28]
K02077	0.0797104299881494	0.00837982747775835	9.51218031632703	2.4666104320156497e-20	2.3085313108981504e-18	zinc/manganese transport system substrate-binding protein
K01506	0.0752577384995126	0.007921949896383191	9.499900843083081	2.74056201587827e-20	2.5463395773616793e-18	5-aminopentanamidase [EC:3.5.1.30]
K23352	0.10188234044872801	0.0107364953716469	9.48934795964994	2.9999315279392e-20	2.7672749677148503e-18	glutaconyl-CoA/methylmalonyl-CoA decarboxylase subunit delta
K07739	0.18809173001680102	0.0198502958000501	9.47551270325786	3.3771282317869395e-20	3.0929670134265813e-18	elongator complex protein 3 [EC:2.3.1.48]
K24697	0.0729037494311833	0.0077017224201942095	9.465901970191359	3.66643653980244e-20	3.3341169725777933e-18	mycofactocin precursor peptide peptidase
K02188	0.0978561171433163	0.0103462792323243	9.458097442178971	3.91932877143317e-20	3.538988275163105e-18	cobalt-precorrin-5B (C1)-methyltransferase [EC:2.1.1.195]
K01130	0.08045443606205199	0.00851167113673729	9.452249125885741	4.1200879594221697e-20	3.6942494976021714e-18	arylsulfatase [EC:3.1.6.1]
K17463	0.06770559626048	0.00716400913930265	9.450797024956131	4.1714935644970894e-20	3.71436739472095e-18	2-dehydro-3-deoxy-phosphogluconate aldolase [EC:4.1.2.14]
K21060	0.09117023427962	0.00966271489432188	9.43526071882702	4.76286200154541e-20	4.2116839023320864e-18	D-hydroxyproline dehydrogenase [EC:1.5.99.-]
K08167	0.0992041368319249	0.0105208476580061	9.4292912564353	5.01153856058476e-20	4.401229275603958e-18	MFS transporter, DHA2 family, multidrug resistance protein
K05952	0.0812993073776004	0.00862415289470269	9.42693251966088	5.1133061214581795e-20	4.460055176145359e-18	uncharacterized protein
K08999	0.14897377964977201	0.0158601817505658	9.39294277913665	6.82851897327786e-20	5.915896640227616e-18	uncharacterized protein
K10791	0.0728227513064383	0.00775521925622741	9.39016021345391	6.99190209653095e-20	6.016789844410728e-18	three prime repair exonuclease 2 [EC:3.1.11.2]
K22844	0.094976963483177	0.0101165496033015	9.38827635977604	7.10470762476194e-20	6.073104077646506e-18	glucosyl-dolichyl phosphate glucuronosyltransferase [EC:2.4.1.356]
K13001	0.0566080083068327	0.00603223508712425	9.38425102623436	7.35182105973966e-20	6.242718518409399e-18	mannosyltransferase [EC:2.4.1.-]
K05921	0.0401537326603703	0.00427988094744566	9.381974207561788	7.495343272262249e-20	6.322716541904378e-18	5-oxopent-3-ene-1,2,5-tricarboxylate decarboxylase / 2-hydroxyhepta-2,4-diene-1,7-dioate isomerase [EC:4.1.1.68 5.3.3.-]
K17468	0.0780694419203544	0.008323969958706741	9.37887117657062	7.69542419494892e-20	6.4490672567081735e-18	D-glucosaminate-6-phosphate ammonia-lyase [EC:4.3.1.29]
K16563	0.0449978590417072	0.004800011887740339	9.37453074994162	7.98419364800449e-20	6.647618893163219e-18	succinoglycan biosynthesis protein ExoV
K19213	0.0576669388430383	0.00615732228137794	9.36558721596316	8.61347345030517e-20	7.125287521278251e-18	beta-lactamase class D OXA-12 [EC:3.5.2.6]
K18653	0.0639663812343153	0.00683359210919792	9.36057935740962	8.98703225688949e-20	7.386649204989553e-18	3-dehydro-glucose-6-phosphate---glutamate transaminase [EC:2.6.1.104]
K18096	0.0520225878569294	0.00555823487962819	9.359551905156161	9.065635340260939e-20	7.403794670880622e-18	acyl-homoserine lactone synthase [EC:2.3.1.228 2.3.1.229 2.3.1.-]
K12989	0.068340798393653	0.0073027209686864795	9.35826504760257	9.165044639875448e-20	7.419854390059244e-18	mannosyltransferase [EC:2.4.1.-]
K08181	0.0827587924133999	0.00884382760155481	9.357802542289528	9.201036094364528e-20	7.419854390059244e-18	MFS transporter, MCT family, solute carrier family 16 (monocarboxylic acid transporters), member 4
K19209	0.057292468418842	0.00612401107051567	9.35538289515498	9.39162323804163e-20	7.526212072385611e-18	beta-lactamase class D OXA-42 [EC:3.5.2.6]
K24656	0.0740727890120922	0.007936701461117421	9.3329438400803	1.13560801810436e-19	9.043954042319318e-18	O-antigen biosynthesis alpha-1,3-rhamnosyltransferase [EC:2.4.1.-]
K06971	0.0699910133348216	0.00750151129879654	9.330255004221641	1.16172301063021e-19	9.194822495247255e-18	uncharacterized protein
K21689	0.0591339650249058	0.00633887462627236	9.32877971427558	1.176303336327e-19	9.209200445239559e-18	resuscitation-promoting factor RpfC
K01144	0.0906629200380368	0.009718924702828409	9.32849289506811	1.17915894464793e-19	9.209200445239559e-18	exodeoxyribonuclease V [EC:3.1.11.5]
K18992	0.0714356669272115	0.007658279912294909	9.32789970402177	1.1850866272535699e-19	9.209200445239559e-18	TetR/AcrR family transcriptional regulator, cmeABC operon repressor
K00930	0.110949418458976	0.0118967608801495	9.326019038014131	1.20407564389533e-19	9.300396328931278e-18	acetylglutamate kinase [EC:2.7.2.8]
K06162	0.0694719172233063	0.00745894167675415	9.313910770989938	1.3337545346213198e-19	1.0240359666415906e-17	alpha-D-ribose 1-methylphosphonate 5-triphosphate diphosphatase [EC:3.6.1.63]
K16439	0.0642820033896699	0.00690353966082286	9.3114556514343	1.36168824702488e-19	1.0392599228186317e-17	reductase EvaE
K21364	0.0578105217143965	0.0062212517140204	9.29242608591338	1.59877794048954e-19	1.2129899853820639e-17	UDP-Gal:alpha-D-GlcNAc-diphosphoundecaprenol beta-1,4-galactosyltransferase [EC:2.4.1.304]
K11707	0.10075817764530198	0.0108473012755762	9.28877838694954	1.6486865184810899e-19	1.2434975611743843e-17	manganese/zinc/iron transport system substrate-binding protein
K02940	0.0688789676918116	0.00742427759603532	9.27753128851136	1.81248749142413e-19	1.3590476383064441e-17	large subunit ribosomal protein L9e
K09778	0.11279590667676	0.0121619840766227	9.27446590672419	1.85985959091641e-19	1.3864604462052447e-17	Kdo2-lipid IVA 3' secondary acyltransferase [EC:2.3.1.-]
K21713	0.0419976975516988	0.00453595272840316	9.25884815525485	2.12092139671248e-19	1.56725147577014e-17	lytic chitin monoxygenase [EC:1.14.99.53]
K00768	0.10113817751319999	0.0109237984910505	9.25851731850041	2.12682699098428e-19	1.56725147577014e-17	nicotinate-nucleotide--dimethylbenzimidazole phosphoribosyltransferase [EC:2.4.2.21]
K00098	0.0727870700054801	0.0078710568782687	9.24743285827839	2.33438426888895e-19	1.7103700054682352e-17	L-idonate 5-dehydrogenase [EC:1.1.1.264]
K01198	0.0787778405894822	0.00853574827118105	9.2291663351246	2.7210314345331e-19	1.9823332416808755e-17	xylan 1,4-beta-xylosidase [EC:3.2.1.37]
K08764	0.03162496671474299	0.00342888523732427	9.22310445695217	2.86285838835366e-19	2.0738740257328037e-17	sterol carrier protein 2 [EC:2.3.1.176]
K12527	0.10252991285726801	0.0111301312955142	9.21192303442022	3.14392922901466e-19	2.2646887963160657e-17	putative selenate reductase [EC:1.97.1.9]
K18831	0.0514864880571463	0.005593074928733129	9.2053993041728	3.3203620990016397e-19	2.3774528827942025e-17	HTH-type transcriptional regulator / antitoxin HigA
K02167	0.0789728171320478	0.0085795423853777	9.204781978423801	3.33755669086692e-19	2.3774528827942025e-17	TetR/AcrR family transcriptional regulator, transcriptional repressor of bet genes
K12095	0.0440907243659063	0.00479052630071491	9.20373286737334	3.36698036854418e-19	2.3851614522361036e-17	cag pathogenicity island protein 10
K12994	0.0410313066908549	0.00446139365561254	9.196970690814641	3.5628931139903396e-19	2.5100777751419855e-17	O-antigen biosynthesis alpha-1,3-mannosyltransferase [EC:2.4.1.349 2.4.1.-]
K07260	0.0840786270774514	0.00914575868284756	9.19318232561033	3.6775376803827996e-19	2.5766878763862433e-17	zinc D-Ala-D-Ala carboxypeptidase [EC:3.4.17.14]
K24446	0.0744947285209438	0.00812036710564489	9.17381290177862	4.3232723684301396e-19	2.997501464326744e-17	arginine/ornithine antiporter
K24327	0.0735418455783873	0.00801653646004811	9.173767991313538	4.32489292544414e-19	2.997501464326744e-17	glutamine-dependent amidotransferase [EC:6.3.5.-]
K24659	0.0361440350867684	0.0039411710961176705	9.17088708033326	4.430114422213529e-19	3.053920812990423e-17	O-antigen chain-terminating methyltransferase [EC:2.1.1.-]
K00457	0.0545683275777084	0.00595409010552324	9.16484745957887	4.658997868130889e-19	3.194527843057447e-17	4-hydroxyphenylpyruvate dioxygenase [EC:1.13.11.27]
K07528	0.07918846729206099	0.00864909809257128	9.15569073728925	5.02851721045115e-19	3.4295557272555663e-17	dihydropyrimidinase-like 2
K13742	0.0195767052891569	0.0021395382061295	9.149967611268739	5.2740549040273e-19	3.5779858190178856e-17	protein IpgB1
K15783	0.0496247005864525	0.00542526663149202	9.1469606854705	5.4077779655351595e-19	3.649396267057464e-17	ectoine hydrolase [EC:3.5.4.44]
K19767	0.0690366640488616	0.00754978515411897	9.1441892238744	5.53399889669406e-19	3.7150227148382846e-17	heat shock protein Hsp-16.48/Hsp-16.49
K00949	0.10190834931293902	0.0111527916186033	9.137474526373449	5.85202623649709e-19	3.893782967587374e-17	thiamine pyrophosphokinase [EC:2.7.6.2]
K21963	0.0595774875363716	0.0065202579888113	9.137289910706901	5.86102100096992e-19	3.893782967587374e-17	LuxR family transcriptional regulator, Mat/Ecp fimbriae transcriptional regulator
K07529	0.0787659057971261	0.0086273228117185	9.1298201674033	6.23666668184422e-19	4.121986607969412e-17	dihydropyrimidinase-like 5
K15727	0.12098407787060499	0.013253926245141002	9.12816893899336	6.32286826431689e-19	4.1571835955763164e-17	membrane fusion protein, heavy metal efflux system
K19975	0.10234427880208198	0.0112135351507248	9.12685227507999	6.3924482311801195e-19	4.1571835955763164e-17	manganese transport system substrate-binding protein
K06336	0.0751600822346192	0.00823536276411967	9.12650533891248	6.410908106943189e-19	4.1571835955763164e-17	spore coat-associated protein N
K16421	0.0596856600532379	0.0065399323312992	9.12634214387674	6.419609670286309e-19	4.1571835955763164e-17	4-hydroxymandelate synthase [EC:1.13.11.46]
K22373	0.100562308077306	0.011019870617853	9.12554344461978	6.46236522651109e-19	4.163841554488703e-17	lactate racemase [EC:5.1.2.1]
K02227	0.0872394008203797	0.00956073295016698	9.12476075580126	6.50453711008241e-19	4.170058741273833e-17	adenosylcobinamide-phosphate synthase [EC:6.3.1.10]
K15555	0.085235245783446	0.00934447902033888	9.12145509641851	6.68567362818868e-19	4.264861057743047e-17	sulfonate transport system ATP-binding protein [EC:7.6.2.14]
K23684	0.0744791795262747	0.00816763648493393	9.11881664465105	6.8338250327314195e-19	4.3377873549347654e-17	dolichol-phosphate hexosyltransferase [EC:2.4.1.-]
K04781	0.0640341282370459	0.00702941821962329	9.109449208511819	7.386543105941009e-19	4.6655298376539706e-17	salicylate synthetase [EC:5.4.4.2 4.2.99.21]
K14257	0.0286308643223985	0.00314523275304691	9.1029397727919	7.796456182219679e-19	4.9003020180598395e-17	tetracycline 7-halogenase / FADH2 O2-dependent halogenase [EC:1.14.19.49 1.14.19.-]
K12976	0.0611938287904813	0.00673194760692965	9.09006313826482	8.674775825978329e-19	5.425754909302153e-17	lipid A 3-O-deacylase [EC:3.1.1.-]
K08352	0.10405482662003901	0.0114538365941032	9.08471373457603	9.0678268129356e-19	5.633708050345504e-17	thiosulfate reductase / polysulfide reductase chain A [EC:1.8.5.5]
K18434	0.037032937220599	0.00407656401680004	9.08435071005424	9.09512998300982e-19	5.633708050345504e-17	type IV secretion system T-DNA border endonuclease VirD2
K00372	0.0980903571901816	0.0108025283029861	9.080314759561109	9.40420976076492e-19	5.782922861810836e-17	assimilatory nitrate reductase catalytic subunit [EC:1.7.99.-]
K20814	0.0497192486966438	0.00547566871419157	9.08003228314085	9.42622740694482e-19	5.782922861810836e-17	Pup amidohydrolase [EC:3.5.1.119]
K24658	0.0363642529173321	0.00400555522213834	9.078455020754731	9.55010819240067e-19	5.83102320204578e-17	O-antigen biosynthesis alpha-1,2-mannosyltransferase [EC:2.4.1.371 2.4.1.-]
K07394	0.0400526830228014	0.00441335299145066	9.075340925683859	9.7994442646119e-19	5.954903998144729e-17	SM-20-related protein
K21738	0.0754356578944867	0.00831271329069308	9.07473351438026	9.84882336597616e-19	5.956679867855958e-17	rubredoxin---NAD+ reductase [EC:1.18.1.1]
K21134	0.0987522270350725	0.0108845747269331	9.072676655957618	1.0017870095286799e-18	6.030475603838843e-17	multidrug efflux pump
K09809	0.0805301457760622	0.008877781377727571	9.070976446671109	1.01597702163413e-18	6.087316528688231e-17	CDP-glycerol glycerophosphotransferase [EC:2.7.8.12]
K13571	0.08238191541079	0.00908509807447502	9.06780694445617	1.0429628736717e-18	6.202822696781812e-17	proteasome accessory factor A [EC:6.3.1.19]
K18652	0.0518639054878589	0.00571970811835501	9.06757904680894	1.0449303560325e-18	6.202822696781812e-17	glucose-6-phosphate 3-dehydrogenase [EC:1.1.1.361]
K23652	0.0188106742421567	0.00207723601975774	9.055626834523359	1.15343030373826e-18	6.324776369860018e-17	T3SS secreted effector EspW
K24325	0.0188106742421567	0.00207723601975774	9.055626834523359	1.15343030373826e-18	6.324776369860018e-17	Betacoronavirus (excluding SARS and MERS) spike glycoprotein
K15255	0.0188106742421567	0.00207723601975774	9.055626834523359	1.15343030373826e-18	6.324776369860018e-17	ATP-dependent DNA helicase PIF1 [EC:3.6.4.12]
K23504	0.0188106742421567	0.00207723601975774	9.055626834523359	1.15343030373826e-18	6.324776369860018e-17	protein SERAC1
K24106	0.0188106742421567	0.00207723601975774	9.055626834523359	1.15343030373826e-18	6.324776369860018e-17	SARS coronavirus nucleocapsid protein
K23833	0.0188106742421567	0.00207723601975774	9.055626834523359	1.15343030373829e-18	6.324776369860018e-17	secreted effector OspC
K22683	0.0188106742421567	0.00207723601975774	9.055626834523359	1.15343030373826e-18	6.324776369860018e-17	aspartyl protease family protein [EC:3.4.23.-]
K24152	0.0188106742421567	0.00207723601975774	9.055626834523359	1.15343030373829e-18	6.324776369860018e-17	SARS coronavirus spike glycoprotein
K19254	0.0188106742421567	0.00207723601975774	9.055626834523359	1.15343030373826e-18	6.324776369860018e-17	Coronaviridae (excluding betacoronavirus) spike glycoprotein
K24324	0.0188106742421567	0.00207723601975774	9.055626834523359	1.15343030373826e-18	6.324776369860018e-17	MERS coronavirus spike glycoprotein
K21734	0.0188106742421567	0.00207723601975774	9.055626834523359	1.15343030373826e-18	6.324776369860018e-17	sphingolipid 8-(E/Z)-desaturase [EC:1.14.19.29]
K24150	0.0188106742421567	0.00207723601975774	9.055626834523359	1.15343030373826e-18	6.324776369860018e-17	SARS coronavirus membrane protein
K08278	0.0188106742421567	0.00207723601975774	9.055626834523359	1.15343030373829e-18	6.324776369860018e-17	thr operon leader peptide
K21508	0.0188106742421567	0.00207723601975774	9.055626834523359	1.15343030373826e-18	6.324776369860018e-17	peptidoglycan hydrolase [EC:4.2.2.-]
K10928	0.0188106742421567	0.00207723601975774	9.055626834523359	1.15343030373826e-18	6.324776369860018e-17	cholera enterotoxin subunit A [EC:2.4.2.36]
K13790	0.0188106742421567	0.00207723601975774	9.055626834523359	1.15343030373826e-18	6.324776369860018e-17	virulence protein IcsB
K23934	0.0188106742421567	0.00207723601975774	9.055626834523359	1.15343030373826e-18	6.324776369860018e-17	neuroblast differentiation-associated protein AHNAK
K23779	0.0856331470747995	0.0094564380803891	9.055539342280142	1.1542642883693996e-18	6.324776369860018e-17	XRE family transcriptional regulator, regulator of sulfur utilization
K00754	0.0578946334244797	0.0063964660251314	9.05103430503883	1.19802283234644e-18	6.53661649206215e-17	L-malate glycosyltransferase [EC:2.4.1.-]
K21363	0.0551727083660006	0.00609861553975417	9.04675954835226	1.2410609158327799e-18	6.742747060511823e-17	UDP-Glc:alpha-D-GlcNAc-glucosaminyl-diphosphoundecaprenol beta-1,3-glucosyltransferase [EC:2.4.1.305]
K22712	0.13230587241118402	0.0146276014372835	9.044946499154461	1.25977343550104e-18	6.815533751052461e-17	1H-pyrrole-2-carbonyl-[peptidyl-carrier protein] chlorinase [EC:1.14.19.56]
K02075	0.0797708157352039	0.00882290209995399	9.04133524678007	1.29788105202587e-18	6.992197835746095e-17	zinc/manganese transport system permease protein
K01115	0.0254533082370886	0.0028157173689715397	9.03972412770447	1.31524819753769e-18	7.056113970221031e-17	phospholipase D1/2 [EC:3.1.4.4]
K11816	0.0269095378463232	0.0029782521518239803	9.03534572445215	1.36361564506121e-18	7.255196244468837e-17	indole-3-pyruvate monooxygenase [EC:1.14.13.168]
K18334	0.0521991254427615	0.0057772172543156895	9.03534057054333	1.3636736038972e-18	7.255196244468837e-17	L-fuconate dehydratase [EC:4.2.1.68]
K01431	0.0857178254058862	0.009487751985977521	9.0345769506384	1.37228796542743e-18	7.270857972194424e-17	beta-ureidopropionase [EC:3.5.1.6]
K08008	0.0259068159986736	0.00286911187719675	9.02955935757573	1.43024593442145e-18	7.546754473725033e-17	NADPH oxidase 1
K24121	0.0340428962571583	0.00377154168667845	9.026254801160482	1.4697328877198599e-18	7.723325855059035e-17	2-hydroxy fatty acid dioxygenase [EC:1.14.18.12]
K09983	0.0307906163607237	0.00341271172580787	9.02233145796538	1.5180164478474399e-18	7.935826952946758e-17	uncharacterized protein
K19734	0.0533661909527467	0.00591513762410233	9.02196945262884	1.5225498599476699e-18	7.935826952946758e-17	LuxR family transcriptional regulator, quorum-sensing system regulator ExpR
K08180	0.0772061908716382	0.00855996985695464	9.01944658238618	1.55451806009935e-18	8.069648002669581e-17	MFS transporter, MCT family, solute carrier family 16 (monocarboxylic acid transporters), member 3
K07271	0.0708720175880308	0.00785862155236567	9.01837772894106	1.5682613566097799e-18	8.10816415905266e-17	lipopolysaccharide cholinephosphotransferase [EC:2.7.8.-]
K16431	0.0617969143922386	0.0068578747714964396	9.01108819441945	1.66524998855411e-18	8.57503427840996e-17	FAD-dependent halogenase [EC:1.14.19.-]
K22162	0.07457562519012599	0.00827864274463649	9.008194638963198	1.7053742263793899e-18	8.746523332254614e-17	F420H2 dehydrogenase subunit F [EC:1.5.7.2 1.5.98.3]
K18457	0.0561727057821687	0.00623778141262426	9.005237930986839	1.74736224405871e-18	8.92616681008796e-17	L-proline amide hydrolase [EC:3.5.1.101]
K05688	0.0265521015998004	0.00294933582622725	9.00273931631768	1.78364115185399e-18	9.075336051218993e-17	PTEN induced putative kinase 1 [EC:2.7.11.1]
K08679	0.0696053279348741	0.00773386638223914	9.00006859372734	1.82324324280317e-18	9.240167928546343e-17	UDP-glucuronate 4-epimerase [EC:5.1.3.6]
K20539	0.0813580431179123	0.00904378299237328	8.996018943236741	1.88495792269721e-18	9.515326962528987e-17	IclR family transcriptional regulator, blcABC operon repressor
K01453	0.0918495559573997	0.010217352231048	8.98956538645027	1.98760468874881e-18	9.958936626498563e-17	6-aminohexanoate-oligomer exohydrolase [EC:3.5.1.46]
K24280	0.0591439674579304	0.00657921414320796	8.98951853071808	1.98836981468073e-18	9.958936626498563e-17	UDP-4-amino-4,6-dideoxy-N-acetyl-beta-L-idosamine transaminase
K11006	0.0193997564358258	0.0021598147873852303	8.98213890799033	2.11258434867133e-18	1.0539905260180465e-16	shiga toxin subunit A
K18862	0.0210126589872043	0.00234095557037738	8.97610328581202	2.21985936350047e-18	1.103218479023373e-16	small toxic polypeptide LdrA/B/C/D
K20260	0.0293099621374521	0.0032656177518945602	8.975319331372381	2.23418278961363e-18	1.1060498736844002e-16	phenazine biosynthesis protein
K18367	0.0733225688880052	0.0081944516983212	8.947830994357659	2.79858952827516e-18	1.380135189674773e-16	CoA-dependent NAD(P)H sulfur oxidoreductase [EC:1.8.1.18]
K06987	0.08547538169191601	0.00955794699229024	8.942859984561881	2.91476821337185e-18	1.4319217636725616e-16	uncharacterized protein
K16784	0.105146822263065	0.0117586881727684	8.94205380040367	2.9340541817793398e-18	1.4358947602585763e-16	biotin transport system ATP-binding protein [EC:7.6.2.-]
K18102	0.0494150137848955	0.00552898459825175	8.937448261389699	3.04667549246732e-18	1.4853411849587824e-16	L-galactonate dehydratase [EC:4.2.1.146]
K13658	0.0649276743960961	0.00726802316951735	8.933333436306	3.1509081863010397e-18	1.530338816846664e-16	beta-1,4-mannosyltransferase [EC:2.4.1.251]
K00003	0.0973012632126218	0.0109022965182764	8.924841023128259	3.37731129743956e-18	1.6341088851233974e-16	homoserine dehydrogenase [EC:1.1.1.3]
K21359	0.0871629239137307	0.009770195005881159	8.9213085164895	3.4761585505290295e-18	1.6756129674768127e-16	3-isopropylmalate/methylthioalkylmalate dehydratase small subunit [EC:4.2.1.33 4.2.1.170]
K11959	0.0823026700379166	0.00922822450359559	8.9185812510141	3.5544262542529495e-18	1.7069233495142817e-16	urea transport system substrate-binding protein
K10240	0.0834601538518778	0.0093662146391168	8.910766736362962	3.78847301052408e-18	1.8125298858559608e-16	cellobiose transport system substrate-binding protein
K15552	0.0889400193807626	0.009982658158409909	8.90945256958788	3.8293030795670495e-18	1.8252536835021824e-16	taurine transport system permease protein
K17641	0.0942756442691964	0.0105866246171182	8.90516549691916	3.96554879939248e-18	1.8831950631781624e-16	beta-xylosidase
K18236	0.0434417613553394	0.00487928819912086	8.90329892035617	4.02635787478233e-18	1.898013259943347e-16	lincosamide nucleotidyltransferase B/F
K21421	0.0348825782575406	0.003918405517308429	8.9022379392477	4.06133257179628e-18	1.90267555589371e-16	NADPH oxidase 2 [EC:1.-.-.-]
K13816	0.0612558799287833	0.00688106009716062	8.902099249803051	4.06592655057617e-18	1.90267555589371e-16	DSF synthase
K16517	0.0659463911300952	0.00741402032960532	8.894821999173802	4.3143295178875994e-18	2.011575748303811e-16	porin-like protein GalP
K03394	0.088032600619578	0.00989923794537817	8.89286641106342	4.38360293294443e-18	2.0364694495004883e-16	precorrin-2/cobalt-factor-2 C20-methyltransferase [EC:2.1.1.130 2.1.1.151]
K12272	0.0703188114173803	0.00791005210310775	8.88980382186775	4.49430686497215e-18	2.0803611055116573e-16	signal recognition particle receptor subunit beta
K12511	0.0760930367569515	0.00856170872128668	8.88759933724025	4.57570004646333e-18	2.1104182012860722e-16	tight adherence protein C
K19660	0.0507910248458994	0.00571683875000773	8.88445993790375	4.6941342876774e-18	2.1564180056357804e-16	L-arabinose 1-dehydrogenase [NAD(P)+] [EC:1.1.1.376]
K13657	0.0602523285611217	0.0067820640048071295	8.88406958684183	4.70907067211058e-18	2.1564180056357804e-16	alpha-1,3-mannosyltransferase [EC:2.4.1.252]
K11810	0.0798952608241907	0.008994685107246	8.88249670461817	4.76973322397334e-18	2.1764241778571589e-16	MFS transporter, MCT family, solute carrier family 16 (monocarboxylic acid transporters), member 12
K24700	0.0473474269995231	0.005334247419925629	8.87612127301421	5.0236366191958196e-18	2.2839976497240256e-16	3-mercaptopropionate dioxygenase [EC:1.13.11.91]
K12953	0.0778967192093553	0.00877640855607238	8.875694278778608	5.04111164305022e-18	2.2839976497240256e-16	cation-transporting P-type ATPase F [EC:7.2.2.-]
K00385	0.0808078087176042	0.00911585133441203	8.86453779830277	5.51962527441496e-18	2.491994199596782e-16	anaerobic sulfite reductase subunit C
K18580	0.0901842093841001	0.0101763902016073	8.862102140094429	5.6299233672041595e-18	2.5328728917295346e-16	rhamnogalacturonan hydrolase [EC:3.2.1.171]
K13315	0.0713245999030813	0.00804957323933222	8.86066848296647	5.6958624176255e-18	2.5535785985592364e-16	NDP-hexose C3-ketoreductase / dTDP-4-oxo-2-deoxy-alpha-D-pentos-2-ene 2,3-reductase [EC:1.1.1.-]
K09987	0.0550126048856854	0.0062099255898509205	8.858818691095788	5.78207070823813e-18	2.583195492021927e-16	uncharacterized protein
K16553	0.0785414914797443	0.00887420866239709	8.85053467500152	6.1842436818551794e-18	2.747869217614694e-16	succinoglycan exporter
K10814	0.0930208169478354	0.0105104113623576	8.85034978564053	6.19352834105948e-18	2.747869217614694e-16	hydrogen cyanide synthase HcnA [EC:1.4.99.5]
K13665	0.0597175302709525	0.00675676905913269	8.8381783879732	6.83605549062317e-18	3.018412111714171e-16	pyruvyltransferase
K17870	0.0724300554967602	0.00819539291332207	8.837899080960609	6.851548693373979e-18	3.018412111714171e-16	NADH oxidase (H2O2-forming) [EC:1.6.3.3]
K18120	0.0796469027042817	0.009012753376215779	8.837133268781779	6.894206780540829e-18	3.018412111714171e-16	4-hydroxybutyrate dehydrogenase [EC:1.1.1.61]
K21758	0.0549227409980657	0.00621503639385507	8.83707471968611	6.897478932555389e-18	3.018412111714171e-16	benzoate transport porin
K20429	0.0685905105417792	0.007765974575746459	8.83218324664504	7.17634459443726e-18	3.129764979247433e-16	dTDP-4-amino-4,6-dideoxy-D-glucose transaminase [EC:2.6.1.33]
K18908	0.0847322716435612	0.00959903132431702	8.8271689903658	7.47378263884192e-18	3.2484352879739355e-16	multidrug efflux pump
K22352	0.0593353346319979	0.006726903156898279	8.82060187995287	7.88184198990542e-18	3.4142222295461924e-16	beta-lactamase class D OXA-29 [EC:3.5.2.6]
K21185	0.07751831429909799	0.00879842519190652	8.810476035007419	8.55459574598718e-18	3.693165880641334e-16	flavin reductase
K16929	0.0794614521217954	0.00901970919224001	8.80975765717137	8.60442603992308e-18	3.702213110197776e-16	energy-coupling factor transport system substrate-specific component
K05519	0.0835314650836947	0.00948329156878391	8.8082776405035	8.707994066364309e-18	3.7342441444455905e-16	transcriptional activator of comK gene
K03315	0.0742890520314747	0.00843521798365066	8.80701034347464	8.79765555359173e-18	3.760117983605105e-16	Na+:H+ antiporter, NhaC family
K18231	0.06174903805468299	0.00701269656255498	8.80532010815903	8.918662266453579e-18	3.7991723448660397e-16	macrolide transport system ATP-binding/permease protein
K07169	0.0392349489979788	0.00446026027455958	8.796560420872071	9.57264663529613e-18	4.0642541442969194e-16	FHA domain-containing protein
K19093	0.0681996842835566	0.00775874322233657	8.79004270784696	1.0089809846590101e-17	4.255735666655465e-16	toxin ParE2
K18455	0.0597099743552979	0.00679291269707348	8.79004000463927	1.0090029969297e-17	4.255735666655465e-16	mycothiol S-conjugate amidase [EC:3.5.1.115]
K18316	0.08130657880716499	0.00925315521096777	8.78690316474885	1.0348690022895401e-17	4.3505214253627813e-16	carbapenam-3-carboxylate synthase [EC:6.3.3.6]
K09021	0.0669136947195408	0.0076155312484584405	8.786477599062529	1.03842830389861e-17	4.351218206728098e-16	aminoacrylate peracid reductase
K24696	0.0662213067492136	0.007540278170224659	8.78234267413514	1.0736479531192999e-17	4.479681242018042e-16	mycofactocin biosynthetic radical S-adenosylmethionine protein MftC
K00179	0.0792107156615206	0.00901960247954847	8.78206282828176	1.0760737970219598e-17	4.479681242018042e-16	indolepyruvate ferredoxin oxidoreductase, alpha subunit [EC:1.2.7.8]
K05275	0.0796386580510685	0.00907256154749018	8.777968342700259	1.11219287542057e-17	4.615060533541277e-16	pyridoxine 4-dehydrogenase [EC:1.1.1.65]
K22957	0.0374397901452916	0.00426986536432806	8.768377208817071	1.20156046703385e-17	4.969809131712266e-16	acyl homoserine lactone synthase [EC:2.3.1.184]
K19349	0.0607863738525593	0.00693453606618335	8.765744856240259	1.2273059801917098e-17	5.059973401291995e-16	pleuromutilin/lincosamide/streptogramin A transport system ATP-binding/permease protein
K08187	0.0830052628745563	0.009475483702591379	8.76000270591525	1.28537449435312e-17	5.282394796985803e-16	MFS transporter, MCT family, solute carrier family 16 (monocarboxylic acid transporters), member 10
K01470	0.0669217246182433	0.007642914411085	8.75604789204266	1.3269398152637501e-17	5.418478443092931e-16	creatinine amidohydrolase [EC:3.5.2.10]
K08231	0.0646989271759577	0.00739007142781013	8.75484463282511	1.33984783072776e-17	5.453818693838521e-16	MFS transporter, MCT family, solute carrier family 16 (monocarboxylic acid transporters), member 2
K08255	0.0705280524875943	0.00805722357682491	8.75339399671805	1.3555747490627499e-17	5.485895108710139e-16	CoA-disulfide reductase [EC:1.8.1.14]
K22925	0.0573017871623553	0.0065462851931504295	8.75332886845685	1.35628509550859e-17	5.485895108710139e-16	UDP-N-acetylglucosaminuronic acid 4-epimerase [EC:5.1.3.-]
K12212	0.0244098565606883	0.00278903927485512	8.75206626911209	1.3701290805910198e-17	5.524463858911339e-16	intracellular multiplication protein IcmJ
K07465	0.0618284519688309	0.00706560677167845	8.750621704092291	1.3861397006206603e-17	5.571499448701601e-16	putative RecB family exonuclease
K13308	0.0703414592245476	0.008045883799319541	8.7425397854362	1.4791869069973402e-17	5.909863717958074e-16	dTDP-4-amino-4,6-dideoxy-D-glucose transaminase [EC:2.6.1.33]
K00712	0.061782589230715994	0.00706691655677297	8.74251007980323	1.4795400510564198e-17	5.909863717958074e-16	poly(glycerol-phosphate) alpha-glucosyltransferase [EC:2.4.1.52]
K12510	0.10219303867983401	0.0116902985922696	8.74169619135397	1.48924814992947e-17	5.929802181831658e-16	tight adherence protein B
K22172	0.17145220507554798	0.0196139993761156	8.74131796314467	1.49378108308503e-17	5.929802181831658e-16	F420H2:quinone oxidoreductase subunit B/C [EC:1.1.98.4]
K18303	0.0981048904868652	0.0112261982779168	8.73892372628486	1.52279334060164e-17	6.026313646047601e-16	multidrug efflux pump
K01730	0.0611348384418454	0.00699737603790486	8.73682336216852	1.54870288107998e-17	6.109990258833078e-16	oligogalacturonide lyase [EC:4.2.2.6]
K07769	0.0980575267936913	0.0112256500398797	8.73513127928774	1.5698925846044102e-17	6.174589791349002e-16	two-component system, OmpR family, sensor histidine kinase NblS [EC:2.7.13.3]
K06607	0.0831885881103729	0.00952506836384343	8.73364735377141	1.58871132600338e-17	6.22949743792518e-16	myo-inositol catabolism protein IolS [EC:1.1.1.-]
K12997	0.0628276747627848	0.007196198097341509	8.73067610326003	1.6270648528416402e-17	6.360434616809607e-16	rhamnosyltransferase [EC:2.4.1.-]
K16786	0.11315156189741198	0.0129619778663905	8.72949815712975	1.6425221757237103e-17	6.401343263565171e-16	energy-coupling factor transport system ATP-binding protein [EC:7.-.-.-]
K13402	0.0760352959717415	0.008713400616148559	8.72624814596784	1.6859266146371498e-17	6.550591228144707e-16	monofunctional C1-tetrahydrofolate synthase, mitochondrial [EC:6.3.4.3]
K07505	0.061752160239066	0.007077794686736179	8.72477416656205	1.70598378914198e-17	6.608496720356032e-16	regulatory protein RepA
K13252	0.11258780632211099	0.0129060477380694	8.72364713094986	1.7214789190546803e-17	6.648434548228648e-16	putrescine carbamoyltransferase [EC:2.1.3.6]
K07046	0.0506994209053283	0.0058133684076672795	8.72117804171168	1.75591337627922e-17	6.761057450646293e-16	L-fuconolactonase [EC:3.1.1.-]
K22174	0.0664021497913519	0.00761684394556652	8.717803629153009	1.8040773551206e-17	6.925712529148603e-16	F420H2:quinone oxidoreductase subunit F [EC:1.1.98.4]
K12679	0.0264793404476925	0.0030392045338247	8.7125891505464	1.8810855266418398e-17	7.195031182708185e-16	outer membrane protein IcsA
K19504	0.0699535501776151	0.00802928653640517	8.71229963713991	1.88545505957725e-17	7.195031182708185e-16	glucoselysine-6-phosphate deglycase
K11961	0.0907615650456569	0.0104182359842593	8.7117977729422	1.8930533219213396e-17	7.202590413553536e-16	urea transport system permease protein
K00529	0.0723852227221945	0.00831286166659605	8.70761786077391	1.9575249114744897e-17	7.425853377197014e-16	3-phenylpropionate/trans-cinnamate dioxygenase ferredoxin reductase component [EC:1.18.1.3]
K19545	0.0655680887438427	0.00753067177139948	8.70680474919408	1.9703163625945298e-17	7.452329321884089e-16	lincosamide nucleotidyltransferase A/C/D/E
K19002	0.0773919735741416	0.00889811347063818	8.69757098844808	2.1215039724266498e-17	8.000565863074853e-16	1,2-diacylglycerol 3-alpha-glucosyltransferase [EC:2.4.1.337]
K18014	0.0718967691128641	0.00826729896765638	8.69652463206437	2.13934371696898e-17	8.038804354551556e-16	3-aminobutyryl-CoA ammonia-lyase [EC:4.3.1.14]
K13526	0.0745065060050374	0.008567666753727941	8.69624229637764	2.1441827244241397e-17	8.038804354551556e-16	cation-transporting P-type ATPase 13A2 [EC:7.2.2.-]
K23987	0.0547417219623466	0.0062974937853617794	8.69262024356278	2.2072300497020004e-17	8.251050640606136e-16	dTDP-4-dehydrorhamnose 3,5-epimerase/reductase [EC:5.1.3.13 1.1.1.133]
K07574	0.0725700673576018	0.00835232608367259	8.68860562082989	2.2792535714995e-17	8.495520143536799e-16	RNA-binding protein
K19426	0.0635435438017507	0.00731417625979305	8.68772388642827	2.29538067000661e-17	8.53083215965935e-16	pyruvyl transferase EpsI [EC:2.-.-.-]
K19422	0.0636297675562897	0.00732520521761418	8.68641432779053	2.31954116343344e-17	8.595710057093517e-16	glycosyltransferase EpsD [EC:2.4.-.-]
K14659	0.0817385613213032	0.00941135444939966	8.685100721768821	2.3440288714757302e-17	8.6614231095279e-16	chitooligosaccharide deacetylase [EC:3.5.1.-]
K16926	0.0659270280071202	0.00759197048692748	8.68378349476452	2.36884067842599e-17	8.727952637579897e-16	energy-coupling factor transport system substrate-specific component
K07591	0.0238419146934076	0.00274718025354613	8.67868595904178	2.46733043851801e-17	9.064788218532357e-16	threonine dehydratase operon activator protein
K01750	0.0597578168689655	0.0068877103410237	8.676006090593509	2.52072078332965e-17	9.23448053824365e-16	ornithine cyclodeaminase [EC:4.3.1.12]
K24283	0.0404142952486559	0.00465987970407476	8.67281943208025	2.5856958661179502e-17	9.445524898964205e-16	UDP-2,4-diacetamido-2,4,6-trideoxy-beta-L-gulopyranose hydrolase [EC:3.6.1.-]
K18650	0.0522726818199146	0.00602823591665772	8.67130658829566	2.6171192101774497e-17	9.533154122981608e-16	exo-poly-alpha-galacturonosidase [EC:3.2.1.82]
K15525	0.06071564067529799	0.00700298158575371	8.66997005944052	2.64519419611629e-17	9.608124640964043e-16	N-acetyl-1-D-myo-inositol-2-amino-2-deoxy-alpha-D-glucopyranoside deacetylase [EC:3.5.1.103]
K01996	0.0642456116050601	0.0074149059251758	8.66438660899625	2.7657349177109702e-17	1.0017585625675158e-15	branched-chain amino acid transport system ATP-binding protein
K12376	0.06939779715433099	0.008010934559149991	8.66288404204547	2.7990906491893605e-17	1.0109842339128445e-15	arylsulfatase K [EC:3.1.6.-]
K20498	0.0571849309190059	0.00660371978442562	8.65950294466951	2.87560932007383e-17	1.0346395020833738e-15	D-serine ammonia-lyase [EC:4.3.1.18]
K02418	0.0530519522287077	0.00612679033381842	8.659012196953041	2.8868860831798e-17	1.0346395020833738e-15	flagellar protein FliO/FliZ
K23685	0.0603766622356016	0.00697276293996806	8.65892943090335	2.88879224571711e-17	1.0346395020833738e-15	glycosyltransferase AglI [EC:2.4.1.-]
K05372	0.0464402172118558	0.00536587128478355	8.65473932323912	2.986936805378611e-17	1.0668106885394025e-15	AraC family transcriptional regulator
K22228	0.055633190100760004	0.0064301030174230295	8.65199048133695	3.0531057047669105e-17	1.0874144818478146e-15	preprotein translocase subunit SecG
K09473	0.06388234177072	0.00738537195227395	8.6498475883873	3.10569167922588e-17	1.103079742687929e-15	gamma-glutamyl-gamma-aminobutyrate hydrolase [EC:3.5.1.94]
K09958	0.0546172569979351	0.0063159706067348895	8.6474843533463	3.1647232942452304e-17	1.1209414938898437e-15	uncharacterized protein
K18481	0.0547926943607364	0.0063370311690600705	8.64642967644792	3.1914248802541103e-17	1.1272851188600056e-15	Mce-associated membrane protein
K06123	0.0630491476087506	0.0072932651683371204	8.64484509386431	3.23196142241788e-17	1.138467290061595e-15	1-acylglycerone phosphate reductase [EC:1.1.1.101]
K15914	0.0575981323223014	0.006663957348117261	8.64323243884122	3.27373862203194e-17	1.1500240167587269e-15	N,N'-diacetylbacillosaminyl-diphospho-undecaprenol alpha-1,3-N-acetylgalactosaminyltransferase [EC:2.4.1.290]
K02051	0.0905407016509453	0.010476818465398	8.64200348130266	3.3059337968999105e-17	1.1581607416352636e-15	NitT/TauT family transport system substrate-binding protein
K12990	0.0703728519923033	0.00814559167586526	8.63937879439899	3.37574473807473e-17	1.1793950689807681e-15	rhamnosyltransferase [EC:2.4.1.-]
K03153	0.0887343852316497	0.0102730893959191	8.637556027391161	3.4250817319488505e-17	1.1933803795393522e-15	glycine oxidase [EC:1.4.3.19]
K12998	0.0506530695267785	0.00587090554317936	8.62781203925614	3.7011627076792295e-17	1.2860788140342297e-15	glucosyltransferase [EC:2.4.1.-]
K22478	0.10758054819978301	0.0124718131036355	8.62589483227772	3.7580185500990205e-17	1.302305779712693e-15	bifunctional N-acetylglutamate synthase/kinase [EC:2.3.1.1 2.7.2.8]
K11153	0.07864487984297501	0.00912206124740703	8.62139353266566	3.8949221565682303e-17	1.3461102935719096e-15	retinol dehydrogenase 12 [EC:1.1.1.300]
K13639	0.0913119220180454	0.0105923637642073	8.62054250124964	3.9213542576304996e-17	1.3516022658961899e-15	MerR family transcriptional regulator, redox-sensitive transcriptional activator SoxR
K07401	0.0532606502689308	0.0061793345106007395	8.61915634726707	3.964786742576e-17	1.3612419259183702e-15	selenoprotein W-related protein
K03924	0.0918263702463329	0.0106539799991948	8.61897340273525	3.97055436198308e-17	1.3612419259183702e-15	MoxR-like ATPase [EC:3.6.3.-]
K02546	0.0678907520962594	0.00787740114420069	8.61842006690751	3.98804968175863e-17	1.3635939471869108e-15	BlaI family transcriptional regulator, methicillin resistance regulatory protein
K21527	0.039901706910362	0.00463107666515398	8.616075654846739	4.06302426683891e-17	1.3855344986544816e-15	adenine modification enzyme [EC:2.3.1.-]
K05882	0.0867565987540748	0.010071785017151	8.61382551418034	4.136293670831121e-17	1.4067787121325367e-15	aryl-alcohol dehydrogenase (NADP+) [EC:1.1.1.91]
K12509	0.0353106234214716	0.0041024701109276295	8.60716165302842	4.3610308935265994e-17	1.4792893681692609e-15	pilus assembly protein RcpB
K22550	0.0755066691670282	0.00877550503968182	8.60425341055538	4.46285423578155e-17	1.5098342219311618e-15	D-hydroxyproline dehydrogenase subunit gamma
K21002	0.070461030213229	0.00819089592997826	8.60235935306482	4.5304287660664197e-17	1.5286620431185167e-15	polysaccharide biosynthesis protein PslI
K22226	0.073785297382818	0.00857963638026727	8.60004947908055	4.614208312439479e-17	1.5528445927060106e-15	Fe-coproporphyrin III synthase
K19419	0.0705253563929511	0.00820239757754436	8.598139230171899	4.6846487211031496e-17	1.572423191151429e-15	transmembrane protein EpsG
K00288	0.0757214934279818	0.008810061226286971	8.59488844436725	4.80697272145916e-17	1.6092690400665627e-15	methylenetetrahydrofolate dehydrogenase (NADP+) / methenyltetrahydrofolate cyclohydrolase / formyltetrahydrofolate synthetase [EC:1.5.1.5 3.5.4.9 6.3.4.3]
K00148	0.0565919234205796	0.006584982175384929	8.59408908229451	4.8375323162453206e-17	1.615282274971289e-15	glutathione-independent formaldehyde dehydrogenase [EC:1.2.1.46]
K22837	0.0820384213676326	0.00954955210983101	8.59081351922006	4.9647752093144496e-17	1.6534635775020747e-15	SAMP-activating enzyme [EC:2.7.7.100]
K01184	0.0865353807017233	0.0100752759905306	8.58888439215513	5.04125614725474e-17	1.6745851378264322e-15	polygalacturonase [EC:3.2.1.15]
K15403	0.0490866635843046	0.00571572583512434	8.588001769199058	5.07663517257139e-17	1.681979746323265e-15	fatty acid omega-hydroxy dehydrogenase [EC:1.1.-.-]
K13701	0.0373059589497757	0.00434456863996786	8.586803901906299	5.1250432259702205e-17	1.6936418619430456e-15	abhydrolase domain-containing protein 8
K11809	0.0756898498254182	0.00881701315508677	8.58452272828364	5.2184947009453596e-17	1.7200909782910387e-15	glucose-1,6-bisphosphate synthase [EC:2.7.1.106]
K24648	0.08512698795000098	0.00991873105044904	8.58244744383376	5.3049734841143103e-17	1.7441120516234279e-15	extracellular matrix regulatory protein B
K12078	0.0482434783323964	0.00562393640000845	8.57824038200786	5.48465421063577e-17	1.798573818127157e-15	type IV secretion system protein PtlA
K16793	0.0829548053572106	0.00967418200442336	8.574865070688231	5.633148749409339e-17	1.8425569710440443e-15	methanogen homoaconitase small subunit [EC:4.2.1.114]
K18135	0.0937175391087886	0.0109392502620546	8.56708977889195	5.990504766414461e-17	1.954459341347741e-15	TetR/AcrR family transcriptional regulator, repressor of the mexAB-oprM multidrug resistance operon
K13002	0.0700146905870321	0.00817339611751638	8.566168772486611	6.03429140303721e-17	1.9637483342574392e-15	glycosyltransferase [EC:2.4.1.-]
K05946	0.0689677880204153	0.0080538077666896	8.56337648207407	6.16898518811413e-17	2.0023639650655687e-15	N-acetylglucosaminyldiphosphoundecaprenol N-acetyl-beta-D-mannosaminyltransferase [EC:2.4.1.187]
K11168	0.0779976143281296	0.00910860920334412	8.56306518227762	6.18418444989834e-17	2.0023639650655687e-15	dehydrogenase/reductase SDR family member 12 [EC:1.1.-.-]
K20249	0.041430877397304	0.0048400077954975605	8.56008484859163	6.33158576748985e-17	2.044926768532868e-15	acyl homoserine lactone synthase [EC:2.3.1.184]
K06164	0.0787208833145052	0.00920992278366815	8.547398839662371	6.9988348688457e-17	2.2547502685512453e-15	alpha-D-ribose 1-methylphosphonate 5-triphosphate synthase subunit PhnI [EC:2.7.8.37]
K10929	0.0206785115021656	0.0024201610986082102	8.54427067440156	7.17377098193749e-17	2.30531557720307e-15	cholera enterotoxin subunit B
K08365	0.0635446365891862	0.00744265295865601	8.53790132929442	7.54342740570862e-17	2.418045654899898e-15	MerR family transcriptional regulator, mercuric resistance operon regulatory protein
K22153	0.0689683926753883	0.0080783477821683	8.53743791863299	7.571045244578941e-17	2.4194187106755103e-15	fusarinine C N2-transacetylase
K02451	0.0351188207461407	0.00411373307244697	8.536971195666581	7.59896147311495e-17	2.4194187106755103e-15	general secretion pathway protein B
K24302	0.0598236536049234	0.007007721866837079	8.53681906070349	7.60808312594404e-17	2.4194187106755103e-15	UDP-N-acetylbacillosamine transaminase [EC:2.6.1.34]
K04778	0.0575253301460084	0.00673869560953068	8.536567531652429	7.62318795127832e-17	2.4194187106755103e-15	vibriobactin synthetase
K06609	0.0842267532794212	0.00986778240644174	8.535530052267621	7.68580449113837e-17	2.4306836070561467e-15	MFS transporter, SP family, major inositol transporter
K07318	0.0617276213751358	0.0072319947317893	8.5353520936351	7.696596041684571e-17	2.4306836070561467e-15	adenine-specific DNA-methyltransferase [EC:2.1.1.72]
K00796	0.07816112141279401	0.00916233833977192	8.53069582395925	7.98433850903371e-17	2.5153608934356318e-15	dihydropteroate synthase [EC:2.5.1.15]
K01545	0.025681832255902003	0.00301086160563861	8.52972856932589	8.04543193931432e-17	2.5283953021051032e-15	potassium-transporting ATPase KdpF subunit
K00187	0.0919091973893371	0.0107843592320811	8.522453250252239	8.519998335690742e-17	2.670988231301386e-15	2-oxoisovalerate ferredoxin oxidoreductase beta subunit [EC:1.2.7.7]
K07221	0.10081193404173198	0.0118306204807917	8.52127191514688	8.59962405267628e-17	2.6893751122784212e-15	phosphate-selective porin OprO and OprP
K06904	0.0606149874397327	0.00711492796271676	8.51940986013688	8.726627837983579e-17	2.722453093397213e-15	uncharacterized protein
K18790	0.0412344798983741	0.00484144235365622	8.51698252014384	8.894973855413071e-17	2.7559741110756806e-15	beta-lactamase class D OXA-1 [EC:3.5.2.6]
K19058	0.0664900394135674	0.007806772811557159	8.51696866535368	8.895943893320179e-17	2.7559741110756806e-15	mercuric ion transport protein
K07130	0.0717158654580707	0.00842059157557668	8.516725317266001	8.912998869283492e-17	2.7559741110756806e-15	arylformamidase [EC:3.5.1.9]
K12979	0.0473301247411207	0.00555738052205414	8.51662479351447	8.9200534713493e-17	2.7559741110756806e-15	beta-hydroxylase [EC:1.14.11.-]
K18093	0.0615714096891612	0.00723105489422185	8.51485856349414	9.04490870756608e-17	2.7878321982791415e-15	imipenem/basic amino acid-specific outer membrane pore [EC:3.4.21.-]
K11161	0.0847129271835434	0.0099531055288357	8.51120556675671	9.308644711753149e-17	2.8622408271966155e-15	retinol dehydrogenase 13 [EC:1.1.1.300]
K06163	0.063695795479703	0.0074856887251491	8.50900936686148	9.47084650334341e-17	2.905148178609311e-15	alpha-D-ribose 1-methylphosphonate 5-phosphate C-P lyase [EC:4.7.1.1]
K06909	0.0579223926029128	0.00680806422140068	8.50790925573789	9.553142563050151e-17	2.9233984234708602e-15	phage terminase large subunit
K16566	0.0633107154516997	0.00744266761252488	8.506454775053701	9.663033467051509e-17	2.9499860741555823e-15	exopolysaccharide production protein ExoY
K16694	0.0783353944960565	0.009209306302188679	8.5061123960487	9.689082418932299e-17	2.9509124649774335e-15	teichuronic acid exporter
K11042	0.0242829398153933	0.00285554450318825	8.50378615646896	9.867914338177791e-17	2.998255868343972e-15	superantigen-like protein 1
K22464	0.046960088473594	0.0055232309429591895	8.50228588276886	9.9849751980075e-17	3.0203528776733614e-15	fatty acid photodecarboxylase [EC:4.1.1.106]
K00065	0.072608011442016	0.008539857939883629	8.5022505003175	9.987752457756241e-17	3.0203528776733614e-15	2-dehydro-3-deoxy-D-gluconate 5-dehydrogenase [EC:1.1.1.127]
K11027	0.0243012188272688	0.00285873683041903	8.50068413737363	1.01114681151921e-16	3.0505704511292498e-15	pertussis toxin subunit 5
K15725	0.0940814229607679	0.0110711053366514	8.49792501289889	1.0333084665951399e-16	3.1101129480476255e-15	outer membrane protein, heavy metal efflux system
K20486	0.0772960282452815	0.00909855996699767	8.49541339790581	1.0538989870173101e-16	3.164658738064625e-15	lantibiotic leader peptide-processing serine protease [EC:3.4.21.-]
K21456	0.0238750499160079	0.00281136042596552	8.49234758215265	1.0795830014963299e-16	3.234208702146248e-15	glutathione synthase [EC:6.3.2.3]
K05659	0.0526386511979818	0.00620089081418348	8.48888535137239	1.1093320923193899e-16	3.3155841696315193e-15	ATP-binding cassette, subfamily B (MDR/TAP), member 4 [EC:7.6.2.2]
K14693	0.0223139699222356	0.00262893644795496	8.487831624683661	1.1185459210976202e-16	3.3353478605380667e-15	solute carrier family 30 (zinc transporter), member 6
K00115	0.0502746075392257	0.00592367703243456	8.48706086843554	1.12533328502864e-16	3.347801248407708e-15	glucose 1-dehydrogenase (FAD, quinone) [EC:1.1.5.9]
K22956	0.0290255335158411	0.0034205902454505	8.48553361644119	1.1389028577395302e-16	3.380326954151911e-15	acyl homoserine lactone synthase [EC:2.3.1.184]
K07727	0.0603298267678442	0.00711196227552643	8.48286653255322	1.16298853353473e-16	3.443842719857346e-15	putative transcriptional regulator
K22015	0.10882984976391198	0.0128340595833691	8.47976815573915	1.19160153385731e-16	3.5204412136217577e-15	formate dehydrogenase (hydrogenase) [EC:1.17.98.4]
K24310	0.0602320746794933	0.007107073381945141	8.47494762506707	1.23750687181972e-16	3.647658186315505e-15	UDP-4-keto-D-QuiNAc 4-reductase [EC:1.1.1.-]
K08248	0.0492844498576146	0.00581586079368601	8.47414537691828	1.24531434937417e-16	3.662252428365965e-15	(R)-mandelonitrile lyase [EC:4.1.2.10]
K19298	0.0261262278942873	0.0030836849040614	8.472405160422651	1.2624177950669e-16	3.70405514149835e-15	subtilase cytotoxin, subunit B
K04443	0.0596073782347461	0.00704043406672355	8.46643511889118	1.32287610292103e-16	3.8725838793729325e-15	mitogen-activated protein kinase-activated protein kinase 2 [EC:2.7.11.1]
K15551	0.0798587121949959	0.0094351586462435	8.46395012412332	1.34887665393466e-16	3.9397030653189546e-15	taurine transport system substrate-binding protein
K02030	0.0627612545615876	0.00741620937702708	8.46271341205668	1.3620039036425502e-16	3.969003193751086e-15	polar amino acid transport system substrate-binding protein
K07045	0.0813795570011029	0.0096177099735761	8.46142763970705	1.3757857334577502e-16	4.0000736223118536e-15	uncharacterized protein
K00054	0.0883212643520556	0.0104404752457713	8.45950613099038	1.39663901925017e-16	4.051517082539747e-15	hydroxymethylglutaryl-CoA reductase [EC:1.1.1.88]
K18562	0.0349849880142934	0.00413579511008703	8.45907185512323	1.4013951137876e-16	4.056137279680498e-15	2-oxoglutarate-dependent dioxygenase [EC:1.14.20.-]
K17066	0.0501293166315504	0.00592641415094695	8.45862529258785	1.40630245520677e-16	4.0611734415903616e-15	alcohol oxidase [EC:1.1.3.13]
K03857	0.0635577446172614	0.0075152024612944	8.45722320118498	1.4218208375535298e-16	4.096761073957609e-15	phosphatidylinositol N-acetylglucosaminyltransferase subunit A [EC:2.4.1.198]
K00106	0.0961344593754748	0.011368856650719	8.45594788719541	1.4360828976895602e-16	4.123420895461688e-15	xanthine dehydrogenase/oxidase [EC:1.17.1.4 1.17.3.2]
K14330	0.0473273791225096	0.0055970173587701	8.45582139357692	1.4375051788109298e-16	4.123420895461688e-15	fatty aldehyde-generating acyl-ACP reductase [EC:1.2.1.80]
K02614	0.0500244903624149	0.0059192682757539	8.45112740831866	1.4912793382866104e-16	4.2681213561408295e-15	acyl-CoA thioesterase [EC:3.1.2.-]
K05522	0.0762500921278098	0.009025414737828079	8.448375431239072	1.52372496818998e-16	4.351269831209782e-15	endonuclease VIII [EC:3.2.2.- 4.2.99.18]
K01459	0.07946651319525	0.00940724401968894	8.44737449447789	1.5356980788790601e-16	4.375715726086069e-15	N-carbamoyl-D-amino-acid hydrolase [EC:3.5.1.77]
K00108	0.0496835412517412	0.00588535807376441	8.44188928337584	1.6029807572775e-16	4.557299172907341e-15	choline dehydrogenase [EC:1.1.99.1]
K18607	0.0499585436902561	0.0059197615546208605	8.43928310782372	1.63596107319636e-16	4.640772761177816e-15	pyridoxine 4-oxidase [EC:1.1.3.12]
K01066	0.0882752334916924	0.0104624321744154	8.437352999769809	1.6608171566601e-16	4.70088246858627e-15	acetyl esterase [EC:3.1.1.-]
K17755	0.0498176629916485	0.00590955348835826	8.43002150497301	1.7586793119095602e-16	4.966913246102287e-15	choline oxidase [EC:1.1.3.17]
K16873	0.0503442675427118	0.00597512187512921	8.42564697337209	1.81976234111923e-16	5.128130272050718e-15	5-(hydroxymethyl)furfural/furfural oxidase [EC:1.1.3.47 1.1.3.-]
K18611	0.0516251646549962	0.00612813715532124	8.424283488852499	1.8392260666607903e-16	5.171613295334354e-15	4-pyridoxate dehydrogenase [EC:1.1.99.42]
K13743	0.0222220197303359	0.00263941078453362	8.41931080245341	1.91196958787764e-16	5.364392572377922e-15	protein IpgB2
K20500	0.0572151956074954	0.006797757881612	8.41677456066258	1.9501583867035702e-16	5.4595918852212176e-15	L-lysine cyclodeaminase [EC:4.3.1.28]
K08978	0.0813215590310369	0.00966446907146202	8.41448800029474	1.9852329475609897e-16	5.5456768744285424e-15	bacterial/archaeal transporter family protein
K07745	0.0542107619840837	0.00644310166157883	8.413767907365251	1.9964072492864499e-16	5.564768206598013e-15	transcriptional regulator
K19428	0.0634187174704634	0.007539294390043871	8.41175767777578	2.0279315761512898e-16	5.6268240836387e-15	sugar transferase EpsL [EC:2.-.-.-]
K20248	0.0467233601678945	0.00555468129672605	8.41152852377569	2.0315562317652897e-16	5.6268240836387e-15	acyl homoserine lactone synthase [EC:2.3.1.184]
K10027	0.0744225930383852	0.008847708109518229	8.41151088136854	2.03183555664071e-16	5.6268240836387e-15	phytoene desaturase [EC:1.3.99.26 1.3.99.28 1.3.99.29 1.3.99.31]
K02117	0.0790813959111509	0.00940333043422383	8.40993480600561	2.0569425766134702e-16	5.684077094253861e-15	V/A-type H+/Na+-transporting ATPase subunit A [EC:7.1.2.2 7.2.2.1]
K13450	0.0244624905062044	0.00291032368856197	8.40541916431696	2.1305864371482302e-16	5.874920278949378e-15	phosphothreonine lyase [EC:4.2.3.-]
K04041	0.10469922090303099	0.012463058180678003	8.40076483517913	2.2092174353635401e-16	6.078666514212728e-15	fructose-1,6-bisphosphatase III [EC:3.1.3.11]
K10724	0.051339242969878	0.006115536226048671	8.39488821130719	2.3126033606384596e-16	6.349507556767951e-15	ecdysone oxidase [EC:1.1.3.16]
K09144	0.0569217303998446	0.00678411493601914	8.39044310667971	2.39396598739304e-16	6.558852968024265e-15	uncharacterized protein
K14493	0.0622423731152886	0.007425118159068241	8.38267779473279	2.5429398791403503e-16	6.952148215423789e-15	gibberellin receptor GID1 [EC:3.-.-.-]
K21264	0.0521079908444897	0.00621824246502726	8.37985831809492	2.59926588058108e-16	7.091018536342682e-15	glutathione S-transferase fosA2 [EC:2.5.1.18]
K17646	0.0526469531086031	0.0062834488618028605	8.37867137403542	2.6233449602236496e-16	7.13583762705751e-15	5'-oxoaverantin cyclase / versicolorin B synthase [EC:4.2.1.142 4.2.1.143]
K03429	0.0765695395391698	0.009139123557548291	8.378214722343769	2.63266744881827e-16	7.13583762705751e-15	processive 1,2-diacylglycerol beta-glucosyltransferase [EC:2.4.1.315]
K15915	0.0644830925709741	0.0076965380850372404	8.37819443735814	2.63308232248065e-16	7.13583762705751e-15	undecaprenyl phosphate N,N'-diacetylbacillosamine 1-phosphate transferase [EC:2.7.8.36]
K21755	0.0854537684074443	0.0101998344815798	8.37795638368132	2.6379558845930897e-16	7.13583762705751e-15	LysR family transcriptional regulator, salicylic acid-responsive activator of bsdBCD
K22512	0.0294598048023888	0.00351837632785553	8.37312500347134	2.73881423243007e-16	7.393068650151233e-15	type III secretion system chaperone
K19157	0.0578816710075824	0.00691311192404079	8.372737436276	2.7470680462339703e-16	7.399770270758817e-15	mRNA interferase YafQ [EC:3.1.-.-]
K19069	0.0483966575334835	0.00578465266698581	8.366389534447428	2.88580546687074e-16	7.757190292707889e-15	cellobiose dehydrogenase (acceptor) [EC:1.1.99.18]
K18843	0.0570442783986886	0.006824884074083579	8.35827799849455	3.07319852280318e-16	8.243630012423091e-15	antitoxin HicB
K23895	0.0689401067973191	0.00825092031129144	8.35544450756289	3.14145008293931e-16	8.409117528903513e-15	major facilitator superfamily domain-containing protein 2B
K21311	0.12248600764004901	0.0146628472214017	8.35349409228449	3.18929828912653e-16	8.519413054829242e-15	norbelladine O-methyltransferase [EC:2.1.1.336]
K23894	0.0765046123657083	0.00915951136856143	8.35247747257547	3.2145229490137006e-16	8.568942464086002e-15	sodium-dependent lysophosphatidylcholine symporter 1
K20154	0.0511550517773971	0.00612737141172906	8.348612861866961	3.31222371276406e-16	8.811064822626717e-15	pyranose dehydrogenase [EC:1.1.99.29]
K03758	0.114614333230915	0.0137324400812654	8.34624673784513	3.3734827774112003e-16	8.955444342022032e-15	arginine:ornithine antiporter / lysine permease
K06169	0.0725381974439266	0.00869271293191598	8.344713326215679	3.4137790098176005e-16	9.036357419820225e-15	tRNA 2-(methylsulfanyl)-N6-isopentenyladenosine37 hydroxylase [EC:1.14.99.69]
K00019	0.0755016967280638	0.00904802326871942	8.3445515651011	3.4180575172459904e-16	9.036357419820225e-15	3-hydroxybutyrate dehydrogenase [EC:1.1.1.30]
K11358	0.105397943167807	0.0126335515673285	8.342700989987309	3.4673828107113496e-16	9.147897612950807e-15	aspartate aminotransferase [EC:2.6.1.1]
K09819	0.0959350232267118	0.0115015735753427	8.34103460698452	3.5123997340433103e-16	9.235552590408902e-15	manganese/iron transport system permease protein
K22522	0.0701976011040074	0.0084160314724742	8.34093852115435	3.5150129965056495e-16	9.235552590408902e-15	cytokinin riboside 5'-monophosphate phosphoribohydrolase [EC:3.2.2.-]
K22968	0.0479117897342695	0.0057446081590106605	8.34030597180381	3.53226453850425e-16	9.261901004642432e-15	acyl homoserine lactone synthase [EC:2.3.1.184]
K19701	0.0945608554555706	0.0113454774051597	8.3346739919967	3.68959888118309e-16	9.654701398883588e-15	aminopeptidase YwaD [EC:3.4.11.6 3.4.11.10]
K02473	0.0641828704994061	0.00770325315872667	8.331917590777369	3.7691040824069303e-16	9.842658359393413e-15	UDP-N-acetylglucosamine/UDP-N-acetylgalactosamine 4-epimerase [EC:5.1.3.7 5.1.3.-]
K22601	0.081133953912309	0.00973938998313737	8.33049647388421	3.8107531403121e-16	9.93119446444751e-15	oxamate carbamoyltransferase [EC:2.1.3.5]
K16787	0.10601428335336	0.0127270662939558	8.329828799878749	3.83047744776699e-16	9.962349256646723e-15	energy-coupling factor transport system ATP-binding protein [EC:7.-.-.-]
K12574	0.0940358424673997	0.0112915695282403	8.32796913061691	3.88594850038793e-16	1.0077826986269742e-14	ribonuclease J [EC:3.1.-.-]
K11811	0.0503628958362219	0.00604755258231994	8.32781445893636	3.8905976900667e-16	1.0077826986269742e-14	arsenical resistance protein ArsH
K11023	0.0249562250630432	0.00299717670042024	8.32657782890947	3.92796691549482e-16	1.0154111248079554e-14	pertussis toxin subunit 1 [EC:2.4.2.-]
K00433	0.0689036125529786	0.0082755946303569	8.32612224627622	3.94182314161873e-16	1.0169427831355203e-14	non-heme chloroperoxidase [EC:1.11.1.10]
K10440	0.070417547101324	0.00845788021948175	8.32567325074257	3.95552624932886e-16	1.0184288668452739e-14	ribose transport system permease protein
K07222	0.0582381608305581	0.00699531240484044	8.32531236064023	3.9665745173464704e-16	1.0192268228740769e-14	putative flavoprotein involved in K+ transport
K03197	0.0502203477298519	0.00603566239792632	8.32060251532726	4.1135860775335293e-16	1.0548880137226981e-14	type IV secretion system protein VirB2
K08189	0.0743277785193026	0.0089378986382546	8.31602388073372	4.26165567871778e-16	1.0906776269963947e-14	MFS transporter, MCT family, solute carrier family 16 (monocarboxylic acid transporters), member 13
K18539	0.0318354331928541	0.00382973133415062	8.31270666664525	4.37220776080731e-16	1.1167419902205444e-14	thienamycin biosynthesis protein ThnO
K04782	0.14631350251871	0.017601735871174	8.31244733982883	4.38096868254926e-16	1.1167550784820401e-14	isochorismate pyruvate lyase [EC:4.2.99.21]
K17231	0.0797314589590157	0.00959248982106114	8.311862764134329	4.40078122366521e-16	1.1195796994014947e-14	iodotyrosine deiodinase [EC:1.21.1.1]
K00349	0.0880069941055526	0.0105896222650138	8.31068303506084	4.441034641696119e-16	1.1275830925906462e-14	Na+-transporting NADH:ubiquinone oxidoreductase subunit D [EC:7.2.1.1]
K09963	0.0782664262066213	0.00942036970114411	8.30821174641541	4.52653945133492e-16	1.1469049359796702e-14	uncharacterized protein
K03395	0.0398455257624759	0.004796060937119421	8.30796903644174	4.53502419701835e-16	1.1469049359796702e-14	aminoglycoside 3-N-acetyltransferase I [EC:2.3.1.60]
K13085	0.0312215677492626	0.00375937312101206	8.304993078435759	4.64034441066506e-16	1.1712302368808543e-14	phosphatidylinositol-4,5-bisphosphate 4-phosphatase [EC:3.1.3.78]
K02526	0.0829434691973265	0.00999349715475749	8.29974411488581	4.83202597552532e-16	1.2172148734417615e-14	2-keto-3-deoxygluconate permease
K02225	0.08189478321613601	0.00986750440721991	8.29944227399734	4.843283250389731e-16	1.2176583889509241e-14	cobalamin biosynthesis protein CobC
K05853	0.0812265223828932	0.00978733562785272	8.29914549489234	4.85437699160054e-16	1.218059134761294e-14	P-type Ca2+ transporter type 2A [EC:7.2.2.10]
K00218	0.0763673030541368	0.009202998047821171	8.29808967222556	4.89404793079641e-16	1.2256148939193666e-14	protochlorophyllide reductase [EC:1.3.1.33]
K18960	0.0276938387071365	0.0033376497854143	8.29740700422197	4.919868375853481e-16	1.2296793823624431e-14	recombination endonuclease VII
K21029	0.071130685751222	0.00857679235491397	8.293390210207031	5.07454186018562e-16	1.2658711231770434e-14	molybdopterin-synthase adenylyltransferase [EC:2.7.7.80]
K16841	0.0577091359926551	0.00696077596908853	8.290618208218481	5.184072710461191e-16	1.2906831124957938e-14	allantoin racemase [EC:5.1.99.3]
K16902	0.0673221914687591	0.008121975609034559	8.288893578290558	5.25339301804063e-16	1.3054070790177703e-14	FAD reductase [NAD(P)H] [EC:1.5.1.45]
K24117	0.0445124014163127	0.00537103323893773	8.28749319472025	5.31035311477772e-16	1.3170086583690507e-14	S-(2-succino)cysteine N-acetyltransferase [EC:2.3.1.-]
K23384	0.0620121203286981	0.007487971783896341	8.28156436994882	5.55833832624861e-16	1.3758496914895692e-14	indoleacetate decarboxylase [EC:4.1.1.115]
K19715	0.062748774138805	0.00757789855469402	8.28049804123285	5.604137409120941e-16	1.3845134847735782e-14	8-amino-3,8-dideoxy-alpha-D-manno-octulosonate transaminase [EC:2.6.1.109]
K16248	0.0778041775771084	0.00939727066312594	8.27944414567148	5.64976854468593e-16	1.3927966470454291e-14	probable glucitol transport protein GutA
K19431	0.0577359676814807	0.00697359737167585	8.27922298984204	5.65939052496232e-16	1.3927966470454291e-14	pyruvyl transferase EpsO [EC:2.-.-.-]
K02049	0.0859559785534143	0.0103857107642743	8.276369379464459	5.785005379759509e-16	1.415599901984994e-14	NitT/TauT family transport system ATP-binding protein
K07485	0.0564060579821352	0.0068153172521606	8.2763657061237	5.785168839807649e-16	1.415599901984994e-14	transposase
K02465	0.0508353025023564	0.00614300276578024	8.27531818568206	5.831969026597969e-16	1.424333463981698e-14	general secretion pathway protein S
K12514	0.0215659149866975	0.0026062060788787	8.27483105095666	5.85385994338915e-16	1.4269618287858495e-14	tight adherence protein F
K15584	0.0707833367564186	0.0085561094312122	8.27284145036821	5.94411433627119e-16	1.446213169253685e-14	nickel transport system substrate-binding protein
K00838	0.0716855916811949	0.00866606528095136	8.271988423485	5.98322978083412e-16	1.4529729592775587e-14	aromatic amino acid aminotransferase I / 2-aminoadipate transaminase [EC:2.6.1.57 2.6.1.39 2.6.1.27 2.6.1.5]
K16705	0.0779527651365765	0.009425677196964079	8.270256185060559	6.063445062353589e-16	1.4696690470604486e-14	teichuronic acid biosynthesis protein TuaE
K22977	0.0682028033390323	0.00825088924276117	8.26611548553623	6.25951752171738e-16	1.5143308238388726e-14	capsule synthesis positive regulator AcpA
K18088	0.0690817072921975	0.008358636032533241	8.26471053690096	6.32745737464096e-16	1.5278843400686702e-14	biphenyl 2,3-dioxygenase ferredoxin reductase component [EC:1.18.1.3]
K18361	0.0842187759181299	0.0101944318584872	8.26125252365244	6.49779518443565e-16	1.5654641462821688e-14	phenylacetyl-CoA:acceptor oxidoreductase [EC:1.17.5.1 3.1.2.25]
K10441	0.0695629248419607	0.00842078058908163	8.26086419258518	6.517204423365151e-16	1.5654641462821688e-14	ribose transport system ATP-binding protein [EC:7.5.2.7]
K02417	0.0562154421719699	0.0068050729454295295	8.2608140460457	6.51971497515737e-16	1.5654641462821688e-14	flagellar motor switch protein FliN
K02781	0.0737612931673184	0.00893580216014513	8.254579929746379	6.839375439043571e-16	1.6391490070919002e-14	glucitol/sorbitol PTS system EIIA component [EC:2.7.1.198]
K15910	0.0671542451025837	0.00813636969090359	8.253588228379261	6.89163287072425e-16	1.648591728888551e-14	UDP-N-acetylbacillosamine transaminase [EC:2.6.1.34]
K07273	0.0924145475394798	0.0112013454227362	8.250307802480531	7.067318513588999e-16	1.6874272366432522e-14	lysozyme
K12246	0.030191142874947997	0.0036595020204899997	8.25006864483313	7.08029834124216e-16	1.6874272366432522e-14	poly-alpha-2,8 sialosyl sialyltransferase [EC:2.4.-.-]
K07483	0.0520264850805545	0.00630660819029438	8.24951915684586	7.11020998346763e-16	1.6888667248396274e-14	transposase
K00346	0.0818755190763929	0.00992493830711318	8.249473854937	7.112681573961931e-16	1.6888667248396274e-14	Na+-transporting NADH:ubiquinone oxidoreductase subunit A [EC:7.2.1.1]
K21265	0.0643825245530243	0.007806003731287691	8.24782139098512	7.20341911380309e-16	1.7072502749941444e-14	glutathione S-transferase fosA5 [EC:2.5.1.18]
K13003	0.0482323825767197	0.0058483414829710294	8.24718986009296	7.23839777370811e-16	1.712375207647332e-14	glycosyltransferase WbtG [EC:2.4.1.-]
K07137	0.10962777083686	0.0132945683408066	8.24605718866146	7.301553726457991e-16	1.7241348412641686e-14	uncharacterized protein
K22363	0.0702422665967038	0.00851878617655898	8.24557221426551	7.32876117051805e-16	1.727378230301148e-14	2-hydroxypropyl-CoM lyase [EC:4.4.1.23]
K16021	0.0890933399627531	0.0108088213832766	8.24265077602247	7.4947864034737e-16	1.7632688305566933e-14	5-deoxy-5-amino-3-dehydroquinate dehydratase
K15904	0.22748802550156697	0.0276026724246691	8.24152176288033	7.55993820513874e-16	1.7753393345474163e-14	bifunctional N6-L-threonylcarbamoyladenine synthase / protein kinase Bud32 [EC:2.3.1.234 2.7.11.1]
K02532	0.0738899084762047	0.00897194419496064	8.2356629589501	7.90711636808597e-16	1.8534743340328758e-14	MFS transporter, OHS family, lactose permease
K18701	0.0669872326675402	0.008134656200714891	8.23479579403162	7.959822234389149e-16	1.8607977376594248e-14	arsenate-mycothiol transferase [EC:2.8.4.2]
K02145	0.075869949217321	0.00921347572954765	8.23467184854092	7.96738385567793e-16	1.8607977376594248e-14	V-type H+-transporting ATPase subunit A [EC:7.1.2.2]
K14631	0.06823249771607	0.00829338541932354	8.227339532187742	8.42755875574905e-16	1.9646937884766243e-14	flavin reductase ActVB [EC:1.5.1.-]
K24672	0.0493759829117449	0.00600298028493823	8.22524488971446	8.563770041003141e-16	1.992825035675903e-14	D-apiose isomerase [EC:5.3.1.36]
K01507	0.0754344514599629	0.00917228719000608	8.22417025299367	8.634493164048651e-16	2.00268775961004e-14	inorganic pyrophosphatase [EC:3.6.1.1]
K13017	0.0670030433074294	0.008147131993713471	8.22412639922007	8.637391444894339e-16	2.00268775961004e-14	UDP-2-acetamido-2-deoxy-ribo-hexuluronate aminotransferase [EC:2.6.1.98]
K23067	0.0420138624839019	0.00510947609645066	8.22273393412823	8.729920037876219e-16	2.0204879914377053e-14	beta-1,4-galactosyltransferase
K13061	0.0564012571116547	0.006859622085444089	8.22221055462173	8.76495076796526e-16	2.0249405179612715e-14	acyl homoserine lactone synthase [EC:2.3.1.184]
K13286	0.0285324770429753	0.00347079600053123	8.22073006843623	8.864795549320989e-16	2.0443238944854984e-14	invasin C
K19779	0.0480094553009581	0.0058403743723085605	8.22027018140981	8.89603851710366e-16	2.0478457067558908e-14	endodeoxyribonuclease RalR [EC:3.1.-.-]
K22616	0.0460656840383999	0.00560962458461068	8.2119014104394	9.48394532507729e-16	2.1792678666333516e-14	ornithine lipid ester-linked acyl 2-hydroxylase [EC:1.14.11.58]
K18098	0.0917932563026173	0.0111802045511355	8.21033782367556	9.59796412399773e-16	2.2015222897656334e-14	LuxR family transcriptional regulator, quorum-sensing system regulator BjaR1
K02783	0.0786329705326085	0.00957957571652305	8.208398039694039	9.74129781706539e-16	2.2304092966145077e-14	glucitol/sorbitol PTS system EIIC component
K15899	0.0565167534599515	0.00688615482449922	8.20730217375872	9.82320496852693e-16	2.2451539056408606e-14	pseudaminic acid cytidylyltransferase [EC:2.7.7.81]
K03715	0.0717002239570975	0.00874273251226498	8.201122916263401	1.02979396663602e-15	2.349469437759261e-14	1,2-diacylglycerol 3-beta-galactosyltransferase [EC:2.4.1.46]
K21171	0.0809954119877088	0.0098797303599528	8.19813993264648	1.05351493426279e-15	2.399319447090141e-14	enediyne biosynthesis protein CalE4
K19242	0.07250761015824701	0.00884664860418666	8.196054054179669	1.0704216607482001e-15	2.4335011585307487e-14	LysR family transcriptional regulator, repressor for citA
K22547	0.0721636899077297	0.00880630831840816	8.19454501233886	1.082819624667e-15	2.45732977477527e-14	arsenate reductase [EC:1.20.4.1]
K06338	0.0628604767866228	0.007673797841128809	8.19157320638721	1.1076512156039698e-15	2.509240969341714e-14	spore coat protein SA
K18359	0.0637955859499879	0.00779174006380799	8.18759165828867	1.1418028880148e-15	2.5820452610451083e-14	phenylglyoxylate dehydrogenase epsilon subunit [EC:1.2.1.58]
K00046	0.0791006767175101	0.00966630980158523	8.18313072321952	1.1813020721194e-15	2.666664642379392e-14	gluconate 5-dehydrogenase [EC:1.1.1.69]
K19133	0.038989812306031	0.0047652280732051	8.18215029943076	1.19016234217539e-15	2.68194403363319e-14	CRISPR-associated protein Csb3
K21009	0.0832352400333831	0.0101753738286193	8.180067035893611	1.20920752200173e-15	2.7200804994923128e-14	polysaccharide biosynthesis protein PelD
K16901	0.057861882252983006	0.0070746750334161205	8.17873357852926	1.2215555464110502e-15	2.7430446963366875e-14	anthranilate 3-monooxygenase (FAD) / 4-hydroxyphenylacetate 3-monooxygenase [EC:1.14.14.8 1.14.14.9]
K21061	0.0764128081151794	0.00934916000442445	8.17322712190372	1.27387788370346e-15	2.855535353994015e-14	D-hydroxyproline dehydrogenase subunit beta [EC:1.5.99.-]
K14265	0.07156892058375701	0.008756867414792141	8.17289073748706	1.2771449431335598e-15	2.8578625586140494e-14	tryptophan aminotransferase [EC:2.6.1.27]
K11139	0.0258306859839026	0.00316128700034543	8.17093986755399	1.29625604375879e-15	2.895574040605437e-14	hemolysin E
K21473	0.0807459817551793	0.0098836656281104	8.16963915953688	1.30915458097502e-15	2.919300876045514e-14	peptidoglycan DL-endopeptidase RipA [EC:3.4.-.-]
K09153	0.0752510271497891	0.009213701419067659	8.16729604391758	1.3327106344895198e-15	2.9666694019834415e-14	small membrane protein
K15532	0.0858518371209083	0.0105145034359106	8.16508717165806	1.3552999522178601e-15	3.006731723971052e-14	unsaturated rhamnogalacturonyl hydrolase [EC:3.2.1.172]
K22954	0.0490849489681543	0.006011571575700121	8.165077692256839	1.3553977043014101e-15	3.006731723971052e-14	acyl homoserine lactone synthase [EC:2.3.1.184]
K01163	0.08654056793841701	0.0106075368896851	8.15840367452032	1.42597641443403e-15	3.157835852482406e-14	uncharacterized protein
K22955	0.0481538019469924	0.00590317209709995	8.15727564010016	1.43825873843604e-15	3.17954371452188e-14	acyl homoserine lactone synthase [EC:2.3.1.184]
K21000	0.0603593933663996	0.00740180967195158	8.15468054996409	1.4669125290086803e-15	3.2373067894921344e-14	polysaccharide biosynthesis protein PslG
K14956	0.0562364315517076	0.00690101853762325	8.14900456289395	1.53156248289134e-15	3.369657275953319e-14	6 kDa early secretory antigenic target
K01537	0.0813034715662169	0.00997716546843675	8.148954913439539	1.53214022140133e-15	3.369657275953319e-14	P-type Ca2+ transporter type 2C [EC:7.2.2.10]
K02007	0.0796793766317692	0.0097804473292005	8.14680289661991	1.55738962425402e-15	3.419323589415247e-14	cobalt/nickel transport system permease protein
K06322	0.0609382546349348	0.00748154222496341	8.145146121290901	1.57710778225198e-15	3.456696749407673e-14	spore maturation protein CgeD
K20609	0.0621147600212309	0.00762791095686759	8.143089290431151	1.60193030193944e-15	3.505110978066126e-14	putative aminopeptidase [EC:3.4.11.-]
K22215	0.0542649657960211	0.006665875349370871	8.1407111522334	1.6311113723027102e-15	3.562880752242819e-14	galactose dehydrogenase [EC:1.1.1.48 1.1.1.120]
K15782	0.0930059592369696	0.0114270211125001	8.13912552723207	1.6508587244345603e-15	3.599882749098628e-14	Lrp/AsnC family transcriptional regulator, regulator of ectoine-degradation genes
K18298	0.13923299095122899	0.0171138696416031	8.135681401520019	1.6945682572736497e-15	3.6889226137118397e-14	membrane fusion protein, multidrug efflux system
K01372	0.0759262811974317	0.0093388423566995	8.13015985251788	1.7670371336981799e-15	3.840161038691197e-14	bleomycin hydrolase [EC:3.4.22.40]
K21135	0.12422625156684698	0.0152845282625395	8.127581658592	1.8019145005965702e-15	3.909331256624234e-14	membrane fusion protein, multidrug efflux system
K01539	0.0788072116008825	0.00970614093200957	8.11931458165693	1.9183956419643e-15	4.155011642105786e-14	sodium/potassium-transporting ATPase subunit alpha [EC:7.2.2.13]
K02013	0.0766416321649047	0.00944622863156671	8.11346360057276	2.00529425626484e-15	4.3358993176775344e-14	iron complex transport system ATP-binding protein [EC:7.2.2.-]
K04113	0.0827874207005842	0.010205563371195	8.11198928363424	2.0277965070838804e-15	4.3771728642810627e-14	benzoyl-CoA reductase subunit B [EC:1.3.7.8]
K23253	0.0896232354701645	0.0110499317497947	8.11075013850923	2.04690195404116e-15	4.4109877066749167e-14	PucR family transcriptional regulator, proline-responsive transcriptional activator
K01464	0.0730879359284536	0.00901548374113847	8.1069344726281	2.1068554233016398e-15	4.5325671539553064e-14	dihydropyrimidinase [EC:3.5.2.2]
K22300	0.0496540878801988	0.00612704821810662	8.10407982973943	2.1528388689424202e-15	4.623735339628093e-14	HTH-type transcriptional regulator, cell division transcriptional repressor
K07729	0.0574216132465137	0.0070861109294545095	8.1034030963066	2.16388429128744e-15	4.639686351653437e-14	putative transcriptional regulator
K21214	0.06083462150875799	0.0075085033715195796	8.102096849221539	2.18536280574511e-15	4.6779168439505506e-14	NDP-hexose 4-ketoreductase
K18015	0.0334782059721833	0.00413292681052594	8.10036265024567	2.21420344209612e-15	4.7254447785585096e-14	deubiquitinase [EC:3.4.22.-]
K01299	0.0835846764965564	0.0103186897046642	8.10031882815264	2.2149370705924694e-15	4.7254447785585096e-14	carboxypeptidase Taq [EC:3.4.17.19]
K01629	0.0683808014392712	0.00844228857213939	8.09979436914019	2.22373570718419e-15	4.736335421514233e-14	rhamnulose-1-phosphate aldolase [EC:4.1.2.19]
K01305	0.0680257864368322	0.008399186298596109	8.099092461873651	2.23556530861154e-15	4.753634890052598e-14	beta-aspartyl-dipeptidase (metallo-type) [EC:3.4.19.-]
K00076	0.0540571479188002	0.00667475605550709	8.09874510308129	2.2414424709053397e-15	4.7582409539649445e-14	7-alpha-hydroxysteroid dehydrogenase [EC:1.1.1.159]
K05880	0.0761775733301896	0.0094069009543296	8.09805202585111	2.2532146365973602e-15	4.77532530090105e-14	transcriptional activator for dhaKLM operon
K13500	0.0409397699068371	0.00505739770042763	8.0950267967606	2.3053176301891497e-15	4.8776869066477356e-14	chondroitin synthase [EC:2.4.1.175 2.4.1.226]
K16696	0.0383849264518117	0.00474227541328307	8.094200169036139	2.31976012032172e-15	4.900158857127693e-14	exopolysaccharide (amylovoran) exporter
K19587	0.0672067932407138	0.00830461477400209	8.09270448655936	2.34611932159645e-15	4.9476878193272495e-14	Rrf2 family transcriptional regulator, repressor of oqxAB
K11710	0.0917203221569461	0.0113346566236511	8.09202476990442	2.3581957903095797e-15	4.964989560484307e-14	manganese/zinc/iron transport system ATP- binding protein [EC:7.2.2.5]
K05821	0.0750403271154515	0.00927429228061365	8.091218698413321	2.37259671483269e-15	4.98712050452209e-14	aromatic amino acid aminotransferase II [EC:2.6.1.58 2.6.1.28]
K02449	0.0723073057644937	0.00893794049752982	8.08992919392082	2.39581508924705e-15	5.027682663555757e-14	cyclin-dependent kinase 10 [EC:2.7.11.22]
K10780	0.0799758624496854	0.00989157938516941	8.08524698993917	2.48202177451239e-15	5.2000789530715466e-14	enoyl-[acyl-carrier protein] reductase III [EC:1.3.1.104]
K23271	0.0599109868863228	0.0074136490579452	8.08117384813572	2.5594991101430805e-15	5.3536537667625735e-14	erythritol/L-threitol dehydrogenase [EC:1.1.1.-]
K19430	0.0664126808682539	0.00822101732908288	8.07840176097315	2.61358816146202e-15	5.454790581931865e-14	pyridoxal phosphate-dependent aminotransferase EpsN [EC:2.6.1.-]
K10831	0.0867714303313377	0.0107413498512242	8.078261255166959	2.61635954444556e-15	5.454790581931865e-14	taurine transport system ATP-binding protein [EC:7.6.2.7]
K21190	0.0705950354364208	0.00873956727996586	8.07763510194026	2.6287452922072395e-15	5.4717162559547445e-14	dehydrogenase
K11007	0.0190663678523394	0.00236172323377357	8.07307460064874	2.7207171549821002e-15	5.6539765577277943e-14	shiga toxin subunit B
K11962	0.0858717228985372	0.010638195415884	8.07201969333268	2.74243957132307e-15	5.689896469822719e-14	urea transport system ATP-binding protein
K21010	0.083711232564684	0.0103769892510091	8.0670058086977	2.84804643183781e-15	5.899459022459515e-14	polysaccharide biosynthesis protein PelE
K08186	0.0722786184772841	0.008961700280337279	8.06527960278581	2.8853258586585005e-15	5.967040025761176e-14	MFS transporter, MCT family, solute carrier family 16 (monocarboxylic acid transporters), member 9
K05850	0.0787067379467104	0.00976184711192178	8.06268906328074	2.9421767321002197e-15	6.074813214007893e-14	P-type Ca2+ transporter type 2B [EC:7.2.2.10]
K14057	0.0699536065360616	0.00867668217008598	8.06225296314714	2.9518552833282202e-15	6.084998141934798e-14	LysR family transcriptional regulator, regulator of abg operon
K22216	0.0667233859878242	0.008276385131312179	8.06189960099712	2.9597206288972602e-15	6.091418604128519e-14	dehydratase ilvD1
K18090	0.0646050334106003	0.0080146222760063	8.060895596291669	2.9821813780359304e-15	6.127809235444984e-14	benzene/toluene/chlorobenzene dioxygenase ferredoxin reductase component [EC:1.18.1.3 1.18.1.-]
K20110	0.0584406780602717	0.00725081413940028	8.05987809599342	3.00511560295177e-15	6.165054761767615e-14	desampylase [EC:3.4.19.15]
K01206	0.0800095132659477	0.009929149966762859	8.05804258509278	3.04692852885881e-15	6.240849456394196e-14	alpha-L-fucosidase [EC:3.2.1.51]
K20444	0.0861375891639349	0.010691193136229	8.05687335981634	3.07386220118474e-15	6.28597466404956e-14	O-antigen biosynthesis protein [EC:2.4.1.-]
K08363	0.0553684092419696	0.00687495520560249	8.05363927271107	3.1495904489074098e-15	6.43058100889981e-14	mercuric ion transport protein
K01552	0.0825589935217653	0.0102527589191959	8.05236855488651	3.17984623578794e-15	6.48203313756327e-14	energy-coupling factor transport system ATP-binding protein [EC:7.-.-.-]
K13875	0.0676901815372849	0.00841089473619858	8.04791685787741	3.2881204379614503e-15	6.692107977070113e-14	L-arabonate dehydrase [EC:4.2.1.25]
K20494	0.0601998553864129	0.00748086374966904	8.04717976437896	3.3063956681771103e-15	6.718637917173837e-14	lantibiotic transport system permease protein
K13067	0.110330778383184	0.0137144043803756	8.04488298019421	3.3639863248878606e-15	6.814170499543007e-14	putative caffeoyl-CoA 3-O-methyltransferase [EC:2.1.1.-]
K21488	0.0556185422126339	0.006913532062863001	8.04488092438258	3.36403831399994e-15	6.814170499543007e-14	antitoxin YobK
K03201	0.0487266495465885	0.00606268483352467	8.03714045584986	3.5655135149618704e-15	7.210885534517523e-14	type IV secretion system protein VirB6
K22149	0.067899141109978	0.00845110331970037	8.03435226637193	3.64096537976716e-15	7.351883165255831e-14	mevalonyl-CoA ligase
K15721	0.0616925305659783	0.00767975738071803	8.03313535931134	3.67438812814715e-15	7.404857732770064e-14	pesticin/yersiniabactin receptor
K05828	0.0996294765376129	0.0124027021139016	8.032884739362009	3.681308979969121e-15	7.404857732770064e-14	[amino group carrier protein]-L-2-aminoadipate 6-kinase [EC:2.7.2.17]
K09690	0.0627213762766883	0.00780818929887417	8.03276840198173	3.684525997120029e-15	7.404857732770064e-14	lipopolysaccharide transport system permease protein
K16701	0.0506449883918821	0.00630597336972193	8.03127216411244	3.726148723448861e-15	7.476788565267807e-14	amylovoran biosynthesis glycosyltransferase AmsD [EC:2.4.-.-]
K13052	0.0777657678345385	0.00968453031745375	8.029895646501991	3.7648505273578795e-15	7.542642728403552e-14	cell division protein DivIC
K18301	0.0622725482375559	0.00775655435209402	8.028377732020191	3.8079876515658e-15	7.617163442804475e-14	TetR/AcrR family transcriptional regulator, mexJK operon transcriptional repressor
K17734	0.0694001857954901	0.00864679445465711	8.02611721134548	3.87313391519216e-15	7.735408576416492e-14	serine protease AprX [EC:3.4.21.-]
K13318	0.051014529809721994	0.00635649240605391	8.0255786605103	3.88881594130485e-15	7.750471138507283e-14	dTDP-4-keto-6-deoxy-L-hexose 4-reductase [EC:1.1.1.-]
K05373	0.0629666784225963	0.007845881587946359	8.02544337647564	3.8927651015432e-15	7.750471138507283e-14	MFS transporter, putative signal transducer
K03778	0.0829351209090231	0.0103358270951677	8.02404298614843	3.93387791928944e-15	7.82018336141538e-14	D-lactate dehydrogenase [EC:1.1.1.28]
K01438	0.09377238928805301	0.0116941523938315	8.01874185747028	4.09342538751456e-15	8.124752371317599e-14	acetylornithine deacetylase [EC:3.5.1.16]
K09016	0.0607450138569288	0.007577591766377359	8.016400952933541	4.16589528942529e-15	8.255812890419021e-14	putative pyrimidine permease RutG
K01993	0.114358328971026	0.0142697727328504	8.01402594925439	4.2407140581754794e-15	8.391116613260185e-14	HlyD family secretion protein
K19971	0.10862998269491099	0.0135555802436127	8.013672653083	4.25195647513875e-15	8.40039844749292e-14	manganese/zinc transport system substrate-binding protein
K17248	0.0584121722686725	0.0072924611875387	8.00993941092025	4.37256541816883e-15	8.625389814117036e-14	N-acetylgalactosamine-N,N'-diacetylbacillosaminyl-diphospho-undecaprenol 4-alpha-N-acetylgalactosaminyltransferase [EC:2.4.1.291]
K18791	0.0356255647828179	0.00445061463277543	8.00463929643839	4.54961154531361e-15	8.960847808603857e-14	beta-lactamase class D OXA-2 [EC:3.5.2.6]
K05349	0.0874903217570434	0.0109311883102654	8.00373383695913	4.580556976404671e-15	8.999254286003268e-14	beta-glucosidase [EC:3.2.1.21]
K18700	0.0742922975975182	0.009282292543789459	8.00365828237392	4.5831485328030995e-15	8.999254286003268e-14	fluoroacetyl-CoA thioesterase [EC:3.1.2.29]
K18210	0.0715979690026238	0.00894625363093849	8.00312308998476	4.601547327284199e-15	9.021565723308564e-14	fumarate reductase (CoM/CoB) subunit B [EC:1.3.4.1]
K12152	0.107496485201071	0.0134343636478242	8.00160603204167	4.6540974945345296e-15	9.110662301514769e-14	phosphatase NudJ [EC:3.6.1.-]
K07149	0.0752915571089862	0.00941031343725639	8.000961669448671	4.67659661866746e-15	9.140750281182039e-14	uncharacterized protein
K06989	0.062611301330683	0.00782667937894216	7.999727381083231	4.7199941013536605e-15	9.211531867208012e-14	aspartate dehydrogenase [EC:1.4.1.21]
K01745	0.077393911599858	0.00967493021891675	7.9994284039935195	4.7305657341564796e-15	9.218132802941395e-14	histidine ammonia-lyase [EC:4.3.1.3]
K22446	0.0768048733966091	0.00960346990219726	7.99761692167498	4.795119838910929e-15	9.310222041606046e-14	tRNA (cytosine49-C5)-methyltransferase [EC:2.1.1.-]
K10677	0.0525516419096165	0.00657092371579154	7.997603408988299	4.79560462813496e-15	9.310222041606046e-14	inulin fructotransferase (DFA-I-forming) [EC:4.2.2.17]
K20848	0.0682484060343784	0.008533726198642391	7.997491886397281	4.79960752573826e-15	9.310222041606046e-14	fructan beta-(2,1)-fructosidase [EC:3.2.1.153]
K03465	0.0637828786253904	0.00797614050724552	7.99670950724227	4.82778239491261e-15	9.350728983016538e-14	thymidylate synthase (FAD) [EC:2.1.1.148]
K20095	0.0785769938540007	0.00983105122677805	7.99273567408242	4.97342532824602e-15	9.618289526209723e-14	16S rRNA (guanosine(1370)-2'-O)-methyltransferase [EC:2.1.1.-]
K00680	0.0509001663177715	0.00636981745298149	7.990835953069099	5.044573831955801e-15	9.741193625502602e-14	uncharacterized N-acetyltransferase [EC:2.3.1.-]
K03727	0.20038841623723	0.0250804947907686	7.98981112250574	5.0833717886683295e-15	9.801352342000799e-14	ATP-dependent RNA helicase HelY [EC:3.6.4.-]
K15895	0.0561522391184772	0.00702983727301461	7.987701128449791	5.16418094331819e-15	9.942211419703577e-14	UDP-4-amino-4,6-dideoxy-L-N-acetyl-beta-L-altrosamine transaminase [EC:2.6.1.92]
K08177	0.075548932292717	0.00945933684429867	7.986704938861741	5.202772344464521e-15	1.0001491304456385e-13	MFS transporter, OFA family, oxalate/formate antiporter
K07272	0.0482648642893629	0.00604795031257503	7.980367197959531	5.455038124927171e-15	1.0470733358954519e-13	rhamnosyltransferase [EC:2.4.1.-]
K24301	0.046885747214405	0.005878601058860271	7.975664064452619	5.65000244377614e-15	1.082874907834046e-13	UDP-N-acetylglucosamine 4,6-dehydratase [EC:4.2.1.135]
K03287	0.11026376901879	0.0138254478500109	7.97542113752957	5.66025732732907e-15	1.0832211858360198e-13	outer membrane factor, OMF family
K12709	0.0625379247107723	0.0078429643170744	7.97376121865366	5.7308218799938405e-15	1.0950908814497917e-13	8-demethylnovobiocic acid synthase [EC:6.3.1.15]
K07079	0.0848356105682701	0.0106459002656077	7.968852652352671	5.944605065532761e-15	1.1342518772360276e-13	uncharacterized protein
K16922	0.0470238550934725	0.00590541017805234	7.96284316849629	6.2170696694377496e-15	1.1844764829350791e-13	putative peptide zinc metalloprotease protein
K16025	0.0572672938306766	0.00719402460877573	7.960397266478389	6.3314586337686e-15	1.2044801573023886e-13	methoxymalonate biosynthesis acyl carrier protein
K11625	0.0760544467917046	0.00955500266257372	7.95964684443309	6.3669683843536205e-15	1.20944101665455e-13	membrane protein YdfJ
K13060	0.0600837035753405	0.007548945570990841	7.959218014000619	6.3873486319057895e-15	1.2115175171345566e-13	acyl homoserine lactone synthase [EC:2.3.1.184]
K22604	0.0757557237650817	0.00951881415393645	7.95852535200021	6.4204034970818395e-15	1.215988384631955e-13	3alpha-hydroxycholanate dehydrogenase (NAD+) [EC:1.1.1.52]
K20263	0.0887361104034255	0.0111511068812731	7.957605585544781	6.464557000791049e-15	1.221446312807054e-13	two-component system, NarL family, sensor histidine kinase FusK [EC:2.7.13.3]
K00848	0.0690235896915494	0.00867399848504858	7.957528446716441	6.468273642146229e-15	1.221446312807054e-13	rhamnulokinase [EC:2.7.1.5]
K06605	0.0584486199495815	0.007347414407656609	7.95499160747939	6.59168286943799e-15	1.2429199669402045e-13	myo-inositol catabolism protein IolH
K02502	0.0745991493807893	0.00937899380409303	7.95385421282972	6.64776475007549e-15	1.2516540326794115e-13	ATP phosphoribosyltransferase regulatory subunit
K15632	0.0509879957425983	0.00641104729685578	7.953146090125509	6.682917794304629e-15	1.2560625109837144e-13	23S rRNA (adenine-C8)-methyltransferase [EC:2.1.1.224]
K07493	0.0531741495116398	0.00668605898747075	7.95298839141037	6.69077129154482e-15	1.2560625109837144e-13	putative transposase
K21253	0.0596764611279475	0.00750422264013959	7.95238414286139	6.720947601426229e-15	1.2598828968638467e-13	glutathione S-transferase fosA [EC:2.5.1.18]
K20534	0.063396816171298	0.00797551231044495	7.9489333980805	6.8958682289481306e-15	1.2907108475261357e-13	polyisoprenyl-phosphate glycosyltransferase [EC:2.4.-.-]
K07816	0.0770241846214711	0.009690106096080441	7.94874523124435	6.905534560933779e-15	1.2907108475261357e-13	putative GTP pyrophosphokinase [EC:2.7.6.5]
K08964	0.0530434558170304	0.0066740634134070205	7.94770030360746	6.959457261866879e-15	1.2988960845947178e-13	methylthioribulose-1-phosphate dehydratase [EC:4.2.1.109]
K07062	0.0593389811685389	0.00746659745010665	7.94725864961306	6.98237313656939e-15	1.3007927378934796e-13	toxin FitB [EC:3.1.-.-]
K22114	0.050182292629129	0.0063145305868682	7.947113714753231	6.9899095024848504e-15	1.3007927378934796e-13	dapdiamide synthase [EC:6.3.2.47]
K08182	0.062322387115306	0.00784431352036842	7.94491282806082	7.1053425996507e-15	1.3203580117785694e-13	MFS transporter, MCT family, solute carrier family 16 (monocarboxylic acid transporters), member 5
K17869	0.067860274999748	0.00854219814993057	7.944123258285639	7.14721085017303e-15	1.3262161725169116e-13	NADH oxidase (H2O-forming) [EC:1.6.3.4]
K19824	0.104796049127845	0.0131929306474476	7.943348747014	7.18851695929477e-15	1.331953243527132e-13	rubrerythrin
K09019	0.0531487856883243	0.00669224746363734	7.9418440482231	7.269439428890191e-15	1.3450036415184708e-13	3-hydroxypropanoate dehydrogenase [EC:1.1.1.-]
K15311	0.0587355530048425	0.00739671093989658	7.94076630574181	7.32795177495895e-15	1.352084182799313e-13	polyketide biosynthesis 3-hydroxy-3-methylglutaryl-CoA synthase-like enzyme PksG
K19972	0.112559725452348	0.0141749475089485	7.94075077747483	7.328798214362209e-15	1.352084182799313e-13	manganese/zinc transport system permease protein
K05679	0.0652413464773376	0.00821927010128569	7.9376082880075005	7.502093230219521e-15	1.382066658015441e-13	ATP-binding cassette, subfamily G (WHITE), member 1
K19540	0.0550879776264655	0.00694065857281434	7.9369957545870395	7.53633944486228e-15	1.386383706772226e-13	fructoselysine transporter
K18673	0.0697570164018326	0.00879506254172481	7.931383781627151	7.857363595578421e-15	1.4433684243912107e-13	beta-glucoside kinase [EC:2.7.1.85]
K11404	0.0664922706946879	0.008390344823793259	7.92485554421193	8.247796736407029e-15	1.512922027957238e-13	histone deacetylase 3 [EC:3.5.1.98]
K12941	0.0745496698846756	0.00941025288670934	7.92217497044809	8.413598703491342e-15	1.5411308939452285e-13	aminobenzoyl-glutamate utilization protein B
K19046	0.0535717047691078	0.00676451600071019	7.91951778419674	8.58119689272914e-15	1.5695878253719406e-13	CRISPR system Cascade subunit CasB
K19976	0.0897531414090346	0.0113339554329468	7.918960149439999	8.61678461587763e-15	1.573852027703461e-13	manganese transport system permease protein
K18830	0.0516847486075679	0.006530154476034679	7.914781923957269	8.888105969414178e-15	1.62039698881835e-13	HTH-type transcriptional regulator / antitoxin PezA
K24005	0.0627152983228494	0.00792395220695479	7.914648736498519	8.89689190553828e-15	1.62039698881835e-13	stachydrine N-demethylase, flavoprotein component
K20491	0.0614241152677656	0.007761602563813591	7.91384443647492	8.95013122628797e-15	1.6277813132406293e-13	lantibiotic transport system permease protein
K00992	0.106163515049432	0.0134232397072248	7.908933861345849	9.28206016247399e-15	1.685758858402854e-13	N-acetyl-alpha-D-muramate 1-phosphate uridylyltransferase [EC:2.7.7.99]
K23686	0.0515908495735445	0.0065237771011054	7.90812573360344	9.33783645710738e-15	1.6934899441729962e-13	glycosyltransferase AglE [EC:2.4.1.-]
K05781	0.0789399605557761	0.009983505230317	7.90703853352612	9.41339578967005e-15	1.704781932417364e-13	putative phosphonate transport system ATP-binding protein
K09567	0.0813862919201558	0.0102967146131998	7.90410290830274	9.620443688686158e-15	1.7398212831640893e-13	peptidyl-prolyl isomerase H (cyclophilin H) [EC:5.2.1.8]
K14439	0.0584954634758283	0.007401630763471129	7.9030507391043905	9.695740432225729e-15	1.7509687862253283e-13	SWI/SNF-related matrix-associated actin-dependent regulator of chromatin subfamily A containing DEAD/H box 1 [EC:3.6.4.12]
K17329	0.0872583788230829	0.0110452305504327	7.90009574038854	9.910331719892381e-15	1.787204969232913e-13	N,N'-diacetylchitobiose transport system substrate-binding protein
K17249	0.0558741135318364	0.007076837791465671	7.89535032146956	1.02647813027174e-14	1.8485256441494733e-13	GalNAc-alpha-(1->4)-GalNAc-alpha-(1->3)-diNAcBac-PP-undecaprenol alpha-1,4-N-acetyl-D-galactosaminyltransferase [EC:2.4.1.292]
K15920	0.08856021491920801	0.0112191789716781	7.89364490421013	1.03951935463889e-14	1.869385296659165e-13	xylan 1,4-beta-xylosidase [EC:3.2.1.37]
K06330	0.0706066131064653	0.0089479326523305	7.8908297424518095	1.06140503988068e-14	1.9060693867437085e-13	spore coat protein H
K21012	0.0805164080067853	0.0102160579430545	7.881357805094019	1.13843102450757e-14	2.0409863135495783e-13	polysaccharide biosynthesis protein PelG
K13587	0.0833755360028921	0.010579034055209997	7.88120499166283	1.1397178291229901e-14	2.0409863135495783e-13	two-component system, cell cycle sensor histidine kinase and response regulator CckA [EC:2.7.13.3]
K09283	0.0528091150425628	0.00671138391240818	7.8685880187732895	1.25106045599713e-14	2.2372520455781312e-13	high mobility group AT-hook protein 2
K03726	0.0537017683107699	0.00682666316976084	7.86647399693681	1.27073750307361e-14	2.268763585370083e-13	helicase [EC:3.6.4.-]
K01989	0.08919267676654302	0.0113385575778347	7.86631598898456	1.27222041637895e-14	2.268763585370083e-13	putative tryptophan/tyrosine transport system substrate-binding protein
K22839	0.0707745439289182	0.00899891419305018	7.864787063263369	1.28665788374753e-14	2.2913232479737264e-13	2-acetylphloroglucinol acetyltransferase [EC:2.3.1.272]
K13678	0.0989368258913392	0.0125804863909234	7.8643084867307005	1.29121013160715e-14	2.296240819343534e-13	1,2-diacylglycerol-3-alpha-glucose alpha-1,2-galactosyltransferase [EC:2.4.1.-]
K02538	0.0721023246320393	0.00917378236306139	7.859607060481651	1.3367831301626e-14	2.373993531155797e-13	activator of the mannose operon, transcriptional antiterminator
K20922	0.0653949636238479	0.00832822208087227	7.85221179128291	1.41169710903691e-14	2.5035657444081964e-13	polysaccharide biosynthesis protein VpsI
K14333	0.0552593429530854	0.00703871811576268	7.850768001255259	1.42679832872827e-14	2.5268519573140716e-13	2,3-dihydroxybenzoate decarboxylase [EC:4.1.1.46]
K13533	0.0759952142253839	0.00968092771773197	7.84999293881598	1.43497061824099e-14	2.5378197609773757e-13	two-component system, sporulation sensor kinase E [EC:2.7.13.3]
K06442	0.10184212108353	0.0129839815183745	7.843674218066861	1.50333997887001e-14	2.652727132940104e-13	23S rRNA (cytidine1920-2'-O)/16S rRNA (cytidine1409-2'-O)-methyltransferase [EC:2.1.1.226 2.1.1.227]
K11705	0.103012591901008	0.013133318380264998	7.84360729850284	1.5040809746119602e-14	2.652727132940104e-13	iron/zinc/manganese/copper transport system permease protein
K02055	0.10315338983373501	0.0131524520787267	7.8429017810738895	1.51191506233214e-14	2.662881171596524e-13	putative spermidine/putrescine transport system substrate-binding protein
K09544	0.06393538737270901	0.00815234378486678	7.84257743047986	1.51553014587316e-14	2.66390431191694e-13	heat shock protein beta-3
K23478	0.0396101080561315	0.00505071395615026	7.84247700424575	1.5166511836682e-14	2.66390431191694e-13	outer membrane protein YopM
K18103	0.0720921635242273	0.00919563006385584	7.839828595061831	1.54651168109266e-14	2.7126364945239516e-13	L-threo-3-deoxy-hexylosonate aldolase [EC:4.1.2.54]
K03867	0.0678428775029728	0.00865555826867221	7.8380706821098105	1.56665118965157e-14	2.7442078625290204e-13	UDP-glucose:tetrahydrobiopterin glucosyltransferase [EC:2.4.1.-]
K18976	0.0370047960912501	0.00472167130715205	7.837224085293231	1.57644223738962e-14	2.7575910460859085e-13	beta-lactamase class D OXA-48 [EC:3.5.2.6]
K05374	0.0450302052222292	0.0057529180102671796	7.8273678056708205	1.6949676907472e-14	2.9608822521472207e-13	yersiniabactin synthetase, thioesterase component
K23302	0.0897515838666463	0.0114699108076207	7.8249591798930895	1.72524282265995e-14	3.0096684996116843e-13	menaquinone reductase, molybdopterin-binding-like subunit
K22227	0.0609443124621366	0.0077922845496962295	7.821109723786	1.77473871360326e-14	3.0889054760849693e-13	AdoMet-dependent heme synthase [EC:1.3.98.6]
K00459	0.0796829982989563	0.0101885043386538	7.82087298099784	1.77782800554011e-14	3.0889054760849693e-13	nitronate monooxygenase [EC:1.13.12.16]
K10759	0.0478531381217322	0.0061186478665969	7.82086813378711	1.7778913128612598e-14	3.0889054760849693e-13	tannase [EC:3.1.1.20]
K18939	0.0626289433756375	0.00801515292571585	7.8138176471591105	1.8723669287789796e-14	3.24864529916158e-13	TetR/AcrR family transcriptional regulator, lmrAB and yxaGH operons repressor
K11483	0.0687102519392065	0.008794402477020371	7.812952854812501	1.8842904861253102e-14	3.2619604116556526e-13	histone deacetylase HOS2 [EC:3.5.1.98]
K06926	0.052286762496662	0.00669236960837255	7.812892227477731	1.8851292037411e-14	3.2619604116556526e-13	uncharacterized protein
K17816	0.0737863282810828	0.0094465289178491	7.81094610758714	1.91224816575892e-14	3.3044266821241063e-13	8-oxo-dGTP diphosphatase / 2-hydroxy-dATP diphosphatase [EC:3.6.1.55 3.6.1.56]
K19837	0.0807102510083475	0.0103338339976782	7.810291032977821	1.9214627795934398e-14	3.315880990571613e-13	1-carboxybiuret hydrolase [EC:3.5.1.131]
K07471	0.0608872639200056	0.00779766599526418	7.808395994004459	1.9483665222918702e-14	3.3577897243046185e-13	probable transcriptional regulator
K15779	0.0669806727122627	0.00857940070626274	7.80715052315584	1.96625024682804e-14	3.3840618342052525e-13	phosphoglucomutase / phosphopentomutase [EC:5.4.2.2 5.4.2.7]
K22319	0.0646844344087066	0.00828836394994597	7.804246386782791	2.00858167637952e-14	3.4522834121364885e-13	olefin beta-lactone synthetase [EC:6.1.3.1]
K07080	0.0750632822089882	0.009619112305728391	7.80355606871191	2.0187753344351e-14	3.465158947540409e-13	uncharacterized protein
K15599	0.078761131930923	0.0100951815237288	7.801853958326	2.0441281171930697e-14	3.5039853901937883e-13	putative hydroxymethylpyrimidine transport system permease protein
K06298	0.10398171263661	0.0133303566406089	7.800369895569481	2.06648902191262e-14	3.537586413746811e-13	germination protein M
K07313	0.0727904628271136	0.00933191983632563	7.8001594638402105	2.0696791272132602e-14	3.5383234358837894e-13	serine/threonine protein phosphatase 1 [EC:3.1.3.16]
K05667	0.0590936533415102	0.007577888532139341	7.79816872350157	2.1000995591477503e-14	3.585549473687411e-13	ATP-binding cassette, subfamily C (CFTR/MRP), member 3
K01491	0.0705858147385259	0.00905212935742224	7.797702833383559	2.1072822038052503e-14	3.5930282469668776e-13	methylenetetrahydrofolate dehydrogenase (NADP+) / methenyltetrahydrofolate cyclohydrolase [EC:1.5.1.5 3.5.4.9]
K16637	0.125802502313027	0.0161345966779416	7.797065202442731	2.11715184395685e-14	3.6021780235752336e-13	adenylate cyclase ExoY
K12340	0.102939527256194	0.0132024644540961	7.796993327579559	2.11826722022752e-14	3.6021780235752336e-13	outer membrane protein
K14698	0.0592021058712107	0.00759434735913918	7.7955488564749	2.1408061502660398e-14	3.6356842991670414e-13	ATP-binding cassette, subfamily B, bacterial IrtA [EC:7.-.-.-]
K21184	0.0449367242639442	0.00576624363708942	7.7930672188223	2.18008177607769e-14	3.6974879011730343e-13	two-component FAD-dependent monooxygenase [EC:1.14.14.15 1.14.14.-]
K11210	0.059504602534052	0.007637373299411391	7.79123923910305	2.20946570626413e-14	3.7423737497646865e-13	metallothiol transferase [EC:2.5.1.-]
K13299	0.0392081491410242	0.00503336922951283	7.78964295151047	2.23544433117992e-14	3.781380898995901e-13	glutathione S-transferase kappa 1 [EC:2.5.1.18]
K01342	0.0752895182620148	0.00966623000520403	7.788922694937019	2.24726442124605e-14	3.7963668523342363e-13	subtilisin [EC:3.4.21.62]
K18766	0.0454999966953811	0.00584254387092134	7.78770304521582	2.26742065489912e-14	3.8253773206732256e-13	beta-lactamase class A BlaZ [EC:3.5.2.6]
K01247	0.0587945171226395	0.00755366806515165	7.78357171847201	2.33702903078735e-14	3.9376328820966367e-13	DNA-3-methyladenine glycosylase II [EC:3.2.2.21]
K11601	0.0727262731705102	0.00934420941138119	7.78303117671251	2.3462909918135797e-14	3.948050275201276e-13	manganese transport system substrate-binding protein
K19171	0.0552077470410647	0.007101243967608041	7.774376896905951	2.4996006847507006e-14	4.2005085163661183e-13	DNA sulfur modification protein DndD
K17838	0.0632992194153255	0.00814543980884462	7.7711235858121395	2.55975089067687e-14	4.295958890086234e-13	beta-lactamase class D [EC:3.5.2.6]
K06335	0.0618964955805943	0.00796629746529544	7.76979466938583	2.5847294763915602e-14	4.3322093263127563e-13	spore coat protein M
K07281	0.0663648629232071	0.00854294489469533	7.76838241862193	2.61153773788903e-14	4.3714277904977993e-13	1L-myo-inositol 1-phosphate cytidylyltransferase [EC:2.7.7.74]
K23107	0.0741727859837092	0.0095489597753923	7.76762995429646	2.6259332130327202e-14	4.3897934364414005e-13	1-deoxyxylulose-5-phosphate synthase [EC:1.1.-.-]
K16052	0.0735466086726921	0.00947095099265805	7.76549353171671	2.66723293698705e-14	4.453028739329161e-13	MscS family membrane protein
K23617	0.0645823713633332	0.00831757953441565	7.76456312754338	2.68541829366287e-14	4.477559604856348e-13	medium-chain acyl-CoA ligase, mitochondrial [EC:6.2.1.2]
K19341	0.0764042060848839	0.00984411851405821	7.761406567360231	2.7480305731035497e-14	4.576006234848535e-13	Cu-processing system permease protein
K01938	0.0720231694105467	0.00928120654891764	7.760108454751049	2.77419492883592e-14	4.613583317449308e-13	formate--tetrahydrofolate ligase [EC:6.3.4.3]
K02149	0.0889988631832565	0.0114700717384502	7.75922463369717	2.7921492738721003e-14	4.637427200723844e-13	V-type H+-transporting ATPase subunit D
K08188	0.0716017616985243	0.009229077287052159	7.75827956267928	2.8114745788171798e-14	4.663483447554188e-13	MFS transporter, MCT family, solute carrier family 16 (monocarboxylic acid transporters), member 11
K09693	0.0695052712011065	0.008961704913810091	7.7558089526020995	2.8626198132806e-14	4.742184915488869e-13	teichoic acid transport system ATP-binding protein [EC:7.5.2.4]
K21181	0.0767696092877553	0.00989923317312145	7.75510667798	2.8773245398425304e-14	4.760394225788507e-13	MIO-dependent L-tyrosine 2,3-aminomutase [EC:5.4.3.6]
K07339	0.0543640643265142	0.00701121073287745	7.75387681211555	2.90325588890126e-14	4.797106573130406e-13	mRNA interferase HicA [EC:3.1.-.-]
K20625	0.0825121855663825	0.0106423904172305	7.75316280755796	2.91841598171355e-14	4.811011853660422e-13	acetylene hydratase [EC:4.2.1.112]
K21005	0.0631245067847367	0.00814181243594134	7.753127117750711	2.91917580888146e-14	4.811011853660422e-13	polysaccharide biosynthesis protein PslL
K18990	0.0982922041407717	0.0126789687242324	7.752381623350249	2.9350918414974304e-14	4.831033066967915e-13	membrane fusion protein, multidrug efflux system
K24620	0.0432494130048787	0.00558174711600379	7.74836482306329	3.0223321292542e-14	4.968249046320174e-13	energy-coupling factor transport system substrate-specific component
K18201	0.0362369221177478	0.00467823446458233	7.74585420890892	3.07815232514539e-14	5.049294530017484e-13	hydroxylysine kinase [EC:2.7.1.81]
K09667	0.0299693462773599	0.0038691123850680296	7.74579368462386	3.07951046831514e-14	5.049294530017484e-13	protein O-GlcNAc transferase [EC:2.4.1.255]
K22980	0.0653096348646433	0.00843543768774065	7.742293557518519	3.15906477415288e-14	5.173119863881e-13	capsule synthesis positive regulator AcpB
K00827	0.0855072867587927	0.0110481462889129	7.73951435134427	3.22367277013859e-14	5.272185237081249e-13	alanine-glyoxylate transaminase / (R)-3-amino-2-methylpropionate-pyruvate transaminase [EC:2.6.1.44 2.6.1.40]
K06067	0.0630381849892872	0.00814632953848992	7.738231640574241	3.25392933314549e-14	5.314889415234582e-13	histone deacetylase 1/2 [EC:3.5.1.98]
K22332	0.0406014207251734	0.005250741325257879	7.73251207974512	3.3922835764101795e-14	5.533824429609583e-13	beta-lactamase class D OXA-548 [EC:3.5.2.6]
K21967	0.036077101238267	0.00466711855816281	7.730058876513441	3.45338731200559e-14	5.626344614299323e-13	Mat/Ecp fimbriae adhesin
K21131	0.0404172007578129	0.0052292853326023295	7.72901040718302	3.47983194162437e-14	5.662234156790314e-13	GDP-4-dehydro-6-deoxy-alpha-D-mannose 3-dehydratase [EC:4.2.1.168]
K08166	0.0828692701401155	0.0107226110222249	7.728459977551321	3.49379472293316e-14	5.677748534530922e-13	MFS transporter, DHA2 family, methylenomycin A resistance protein
K10857	0.0971119187438107	0.0125675598937964	7.72718965053408	3.52623025893168e-14	5.723205617724304e-13	exodeoxyribonuclease X [EC:3.1.11.-]
K21744	0.0559949881829336	0.00725824018324955	7.71467831998147	3.8619633219600606e-14	6.26018883870694e-13	MerR family transcriptional regulator, thiopeptide resistance regulator
K13284	0.0277471096398845	0.0035976621217646103	7.71253906030368	3.92244068150233e-14	6.350193739674605e-13	invasin A
K13795	0.0556622443265339	0.0072172939620062	7.71234268959462	3.92803866269002e-14	6.351237292939652e-13	citrate/tricarballylate utilization protein
K00055	0.0593703599238358	0.00770021305148767	7.7102230193962695	3.9889678982516295e-14	6.441630527881913e-13	aryl-alcohol dehydrogenase [EC:1.1.1.90]
K01133	0.0669415977499551	0.00868533526798357	7.70742817455988	4.07073013573106e-14	6.558670821640667e-13	choline-sulfatase [EC:3.1.6.6]
K18427	0.0679357446511562	0.00881435739732444	7.7073961933717205	4.0716752254141095e-14	6.558670821640667e-13	4-hydroxyphenylacetate decarboxylase large subunit [EC:4.1.1.83]
K18559	0.0688632678901942	0.00893554468648797	7.70666705906882	4.0932809308050696e-14	6.58520051377448e-13	NADH-dependent fumarate reductase subunit D
K15553	0.068395883212498	0.008876182401185621	7.70555179255466	4.1265472207450405e-14	6.630399556941468e-13	sulfonate transport system substrate-binding protein
K13004	0.0555147637012414	0.007205159837593371	7.7048622032768295	4.1472494899442e-14	6.655323274100692e-13	galacturonosyltransferase WbtD [EC:2.4.1.-]
K19766	0.0592567297275282	0.00769122290137672	7.70446136945547	4.15932997898661e-14	6.666366123820788e-13	heat shock protein Hsp-16.1/Hsp-16.11
K07462	0.0504978798863925	0.0065551298808235	7.70356664238186	4.18642083166107e-14	6.701409226411765e-13	single-stranded-DNA-specific exonuclease [EC:3.1.-.-]
K07065	0.0680849182617079	0.00883842060470126	7.7032901359653305	4.1948280991271697e-14	6.706494499627003e-13	uncharacterized protein
K03148	0.0682509639918731	0.00886025975055675	7.70304324177228	4.20234905423865e-14	6.710151877141715e-13	sulfur carrier protein ThiS adenylyltransferase [EC:2.7.7.73]
K09251	0.0934711903798609	0.0121403724352872	7.69920287685555	4.32106031070226e-14	6.891123794008006e-13	putrescine aminotransferase [EC:2.6.1.82]
K17677	0.0587055037363911	0.00762636521158831	7.697704228377059	4.3682766637051696e-14	6.957769364227041e-13	ATP-dependent helicase IRC3 [EC:3.6.4.-]
K18382	0.067808553251977	0.00881017449633296	7.696618640209779	4.40279627623233e-14	7.004051346631629e-13	NAD+-dependent secondary alcohol dehydrogenase Adh1 [EC:1.1.1.-]
K21003	0.0637101639511204	0.00828007506269015	7.69439449144574	4.4743614733749296e-14	7.109078415317639e-13	polysaccharide biosynthesis protein PslJ
K01930	0.0714661406362414	0.00928984318996793	7.69293293490868	4.5220119196319294e-14	7.175895647712946e-13	folylpolyglutamate synthase [EC:6.3.2.17]
K06864	0.0923784013823274	0.0120085683831201	7.69270727659588	4.5294133724067805e-14	7.178756274536433e-13	pyridinium-3,5-biscarboxylic acid mononucleotide sulfurtransferase [EC:4.4.1.37]
K05894	0.0935818975408061	0.012165856374213998	7.692175105663461	4.54691554645839e-14	7.197598905764133e-13	12-oxophytodienoic acid reductase [EC:1.3.1.42]
K09835	0.0646104756093417	0.00840419497538235	7.6878839435067	4.6905007128647205e-14	7.415733679451474e-13	prolycopene isomerase [EC:5.2.1.13]
K10774	0.07559214548794099	0.009835020403480629	7.68601816638721	4.7543157028384596e-14	7.507368958349104e-13	tyrosine ammonia-lyase [EC:4.3.1.23]
K11704	0.10972809554606401	0.0142766905293312	7.68582153690522	4.7610906199241096e-14	7.508819671422747e-13	iron/zinc/manganese/copper transport system substrate-binding protein
K20708	0.0838226510348496	0.0109068079417289	7.68535134043649	4.77732994560205e-14	7.525175007679297e-13	isoleucine 2-epimerase [EC:5.1.1.21]
K11008	0.0313029371233352	0.00407380585848668	7.683954074081349	4.8259104988955396e-14	7.592371094090627e-13	cytotoxic necrotizing factor 1
K21514	0.0566477998918831	0.0073739467661818	7.6821547114605995	4.8891887702093805e-14	7.682497354365769e-13	23S rRNA (uridine2479-2'-O)-methyltransferase [EC:2.1.1.208]
K24336	0.0465872967225784	0.00606529665900872	7.680959290487929	4.9316794015972604e-14	7.7397788601322e-13	UDP-N-acetylglucosamine 4,6-dehydratase [EC:4.2.1.115]
K09826	0.0778208385780919	0.0101329139521909	7.680005864578151	4.9658290510359493e-14	7.774910316718916e-13	Fur family transcriptional regulator, iron response regulator
K15856	0.0581043220254416	0.007565671104820909	7.679995762493171	4.96619213023927e-14	7.774910316718916e-13	GDP-4-dehydro-6-deoxy-D-mannose reductase [EC:1.1.1.281]
K01475	0.0611676470869945	0.00796702863842879	7.67759849537301	5.0530959952192705e-14	7.893360686096684e-13	isatin hydrolase [EC:3.5.2.20]
K22463	0.027858073880737997	0.00362850178757629	7.6775692866190495	5.0541640331347505e-14	7.893360686096684e-13	2-oxo-3-(phosphooxy)propyl 3-oxoalkanoate synthase [EC:2.3.1.277]
K03190	0.059748466476182	0.0077839254775282	7.675878533096549	5.1163680911789996e-14	7.980787307189433e-13	urease accessory protein
K12309	0.0633996257452479	0.0082637723771285	7.67199565185483	5.2620913254057906e-14	8.198120896033177e-13	beta-galactosidase [EC:3.2.1.23]
K10210	0.0684154674027151	0.008918656249417359	7.67105105179769	5.2981556847742104e-14	8.244290314341617e-13	diapolycopene oxygenase [EC:1.14.99.44]
K21154	0.0317003456568795	0.00413394008148124	7.66831280377941	5.4040823330408e-14	8.398926505969592e-13	exopolysaccharide glucosyl ketal-pyruvate-transferase [EC:2.5.1.98]
K17220	0.0755337795969172	0.00985223646385483	7.66666328747082	5.468896468488761e-14	8.48936931222311e-13	sulfur reductase FeS subunit
K00357	0.0697179435864081	0.009096309070758729	7.66442114533306	5.558225945082511e-14	8.617602547502775e-13	dihydropteridine reductase [EC:1.5.1.34]
K09877	0.075659951939636	0.009878194939622241	7.659289212461059	5.768133691780909e-14	8.93224760821435e-13	aquaporin-9
K07267	0.0425934315752152	0.00556173653885196	7.658297238223231	5.80959910186171e-14	8.98560671701699e-13	porin
K00825	0.0706927348647664	0.009231894700186559	7.65744596971387	5.84541690393793e-14	9.030112715938812e-13	kynurenine/2-aminoadipate aminotransferase [EC:2.6.1.7 2.6.1.39]
K03585	0.11024436220736099	0.0144048027433723	7.6533059266004	6.022737831845331e-14	9.29284530444294e-13	membrane fusion protein, multidrug efflux system
K05818	0.0562639499676563	0.0073518559453613404	7.6530267167647805	6.03488550927451e-14	9.300396874990118e-13	IclR family transcriptional regulator, mhp operon transcriptional activator
K12051	0.0494349097626601	0.006459858550458161	7.65263037518895	6.05217073516013e-14	9.31583831527289e-13	ComB7 competence protein
K00350	0.0880663790864968	0.0115087869609592	7.65209916433771	6.075414380205701e-14	9.340403259352217e-13	Na+-transporting NADH:ubiquinone oxidoreductase subunit E [EC:7.2.1.1]
K00290	0.068866668375101	0.00900002023916208	7.65183483426396	6.087013141463971e-14	9.347027844293537e-13	saccharopine dehydrogenase (NAD+, L-lysine forming) [EC:1.5.1.7]
K08190	0.0705375076964184	0.00922132256046501	7.64939163920336	6.19525797265169e-14	9.501865756619612e-13	MFS transporter, MCT family, solute carrier family 16 (monocarboxylic acid transporters), member 14
K09932	0.0575753775377506	0.0075297920878054	7.646343599711701	6.33296167246638e-14	9.70146171617251e-13	uncharacterized protein
K03292	0.0737595263074233	0.009647077255014	7.64578994835843	6.358295996905159e-14	9.7286481231883e-13	glycoside/pentoside/hexuronide:cation symporter, GPH family
K20488	0.0714455810158591	0.00934788304743686	7.6429690715320895	6.488933700497559e-14	9.916699393060753e-13	two-component system, OmpR family, lantibiotic biosynthesis response regulator NisR/SpaR
K18974	0.0565949464590884	0.00740558075570433	7.64220232363204	6.52489725033004e-14	9.959789588539496e-13	dihydropteroate synthase type 1 [EC:2.5.1.15]
K19176	0.0835863425193549	0.0109427874415636	7.63848726530793	6.70194764314811e-14	1.0209554818878386e-12	fatty acid amide hydrolase 2 [EC:3.5.1.99]
K07010	0.0705321162508563	0.0092338433153247	7.63843546422318	6.704449506703791e-14	1.0209554818878386e-12	putative glutamine amidotransferase
K12513	0.028418974804018997	0.0037207208479824	7.6380292865640405	6.72409879151207e-14	1.0227330332712663e-12	tight adherence protein E
K14982	0.0774142383127248	0.0101391621263873	7.63517116579618	6.86397654196238e-14	1.0427714125715832e-12	two-component system, OmpR family, sensor histidine kinase CiaH [EC:2.7.13.3]
K18936	0.0941227541692574	0.0123336468922852	7.63138064444929	7.05391593332124e-14	1.0703586993733129e-12	MFS transporter, DHA2 family, multidrug resistance protein
K02782	0.0680243223923237	0.00892189760040327	7.62442312600057	7.41611772303723e-14	1.1239889059667065e-12	glucitol/sorbitol PTS system EIIB component [EC:2.7.1.198]
K17241	0.0698966596393642	0.00916823874301187	7.623782669560191	7.45036579328218e-14	1.127846401434051e-12	alpha-1,4-digalacturonate transport system substrate-binding protein
K15868	0.0631435265807886	0.00828722427703177	7.61938189072454	7.68994474975331e-14	1.1627414101572752e-12	bile acid-coenzyme A ligase [EC:6.2.1.7]
K20038	0.064898376917657	0.00852106463838391	7.616228684067991	7.8662561650677e-14	1.1873586733610698e-12	choline trimethylamine-lyase [EC:4.3.99.4]
K14059	0.0529704317804223	0.00695502342831328	7.6161399492609	7.871274936491259e-14	1.1873586733610698e-12	integrase
K01009	0.0606338644720741	0.00796201646638221	7.61539048909114	7.91378981892281e-14	1.192369131119016e-12	L-glutamine-phosphate cytidylyltransferase [EC:2.7.7.103]
K18137	0.0629492152525669	0.008268281756381871	7.61333697947335	8.03144224339411e-14	1.2086754981783953e-12	TetR/AcrR family transcriptional regulator, repressor of the adeIJK operon
K05354	0.0661385077246478	0.008687615622306709	7.6129643161039	8.05297729603191e-14	1.2104956024586304e-12	tropinone reductase II [EC:1.1.1.236]
K07331	0.0603602021930528	0.00793212968610893	7.609583375667451	8.25096792840476e-14	1.238804575854869e-12	archaeal flagellar protein FlaH
K18068	0.045053334069483995	0.00592455745752259	7.604506225571059	8.55732803603337e-14	1.283298948280934e-12	phthalate 4,5-dioxygenase [EC:1.14.12.7]
K03483	0.0757105610627636	0.00995635311515685	7.60424627241346	8.57331181453958e-14	1.2841939729675991e-12	mannitol operon transcriptional antiterminator
K06981	0.0702804760795023	0.00924853351353876	7.5990940592495	8.89624265067439e-14	1.3310107732432558e-12	isopentenyl phosphate kinase [EC:2.7.4.26]
K01542	0.0758567716337965	0.00998410281931046	7.597755452506	8.98208604465627e-14	1.3422879634566747e-12	H+/K+-exchanging ATPase subunit alpha [EC:7.2.2.19]
K11472	0.0693012690397035	0.009122999304385909	7.59632514784767	9.074711519971449e-14	1.354551235262793e-12	glycolate oxidase FAD binding subunit
K12507	0.0580316966032257	0.007640965659783209	7.594811858488599	9.17373521889213e-14	1.367739918332964e-12	acyl-CoA synthetase [EC:6.2.1.-]
K18903	0.11133957937766999	0.0146675248241835	7.5908908089316105	9.435291192619189e-14	1.405102249381687e-12	outer membrane protein, multidrug efflux system
K08659	0.0815377156489359	0.010747258091386	7.586838890031769	9.71329186644425e-14	1.4448239943335056e-12	dipeptidase [EC:3.4.-.-]
K15524	0.0516589348482341	0.00680925012753422	7.58658205833025	9.73118234202052e-14	1.4456326857583994e-12	mannosylglycerate hydrolase [EC:3.2.1.170]
K18107	0.0560277043009267	0.007385245778121609	7.586437335221221	9.74127780763732e-14	1.4456326857583994e-12	L-glyceraldehyde reductase [EC:1.1.1.372]
K13285	0.0303098756110206	0.0039955326657609294	7.58594113639871	9.77596957116599e-14	1.4491038363178072e-12	invasin B
K07577	0.0899495044696072	0.0118582315470906	7.585406315638711	9.813497839511681e-14	1.4529869433974453e-12	putative mRNA 3-end processing factor
K09018	0.0523185709992769	0.006898429158440429	7.58412818304637	9.90375978802015e-14	1.4646598385466479e-12	pyrimidine oxygenase [EC:1.14.99.46]
K02066	0.0376778580207117	0.00496921814215008	7.58225075714008	1.00378282778498e-13	1.4827768914584117e-12	phospholipid/cholesterol/gamma-HCH transport system permease protein
K22452	0.0746842604413949	0.00985038828154872	7.58185954773884	1.00659890523721e-13	1.4852256804317038e-12	protein-glutamine gamma-glutamyltransferase [EC:2.3.2.13]
K19097	0.0398692680906676	0.00526128296108783	7.5778604544820185	1.0358359379466099e-13	1.5260474635062718e-12	beta-lactamase class A VEB [EC:3.5.2.6]
K13007	0.0560477444178228	0.0073993570386273	7.574677654454759	1.0597013661333099e-13	1.5581984996056537e-12	Fuc2NAc and GlcNAc transferase [EC:2.4.1.-]
K20487	0.0616704367792099	0.008145199477731159	7.5713844636728505	1.0849644491895501e-13	1.5935182322460953e-12	two-component system, OmpR family, lantibiotic biosynthesis sensor histidine kinase NisK/SpaK [EC:2.7.13.3]
K21231	0.0593590965774688	0.00784245782698455	7.5689404886851	1.1040954348110499e-13	1.6197610600855012e-12	3,8-divinyl protochlorophyllide a 8-vinyl-reductase (ferredoxin) [EC:1.3.7.13]
K03199	0.0405856280729436	0.00536333895389866	7.567231611092111	1.1176691638470299e-13	1.6378004592967562e-12	type IV secretion system protein VirB4 [EC:7.4.2.8]
K19510	0.0726922490683112	0.009611183560220291	7.5632983818119	1.14953855574882e-13	1.6825780093391972e-12	fructoselysine-6-phosphate deglycase
K16695	0.0681308284151763	0.00900890589598395	7.562608512266519	1.15521980239668e-13	1.6889655993535041e-12	lipopolysaccharide exporter
K07029	0.0757959210820837	0.0100265121996745	7.55955007809638	1.18074156855108e-13	1.7243130286972607e-12	diacylglycerol kinase (ATP) [EC:2.7.1.107]
K00367	0.0980633734060721	0.0129771839471307	7.55659885885753	1.20589470752799e-13	1.7590423139845152e-12	ferredoxin-nitrate reductase [EC:1.7.7.2]
K06439	0.0721533243332253	0.009551425055127941	7.5541946795141195	1.2267748129995698e-13	1.7874666650318732e-12	similar to spore coat protein
K18827	0.0350896608186518	0.0046452459344923204	7.55388655702827	1.22947643728346e-13	1.7893696797784932e-12	O-antigen chain-terminating bifunctional methyltransferase/kinase [EC:2.1.1.- 2.1.1.294 2.7.1.181]
K01820	0.0678959851453376	0.00898965039621072	7.55268360313065	1.2400801594272698e-13	1.8027559868680786e-12	L-rhamnose isomerase / sugar isomerase [EC:5.3.1.14 5.3.1.-]
K22397	0.0629442456375942	0.00833600747585221	7.55088641893993	1.25608983516615e-13	1.8239619327859996e-12	2-dehydro-3-deoxy-D-pentonate aldolase [EC:4.1.2.28]
K13962	0.0812364080303338	0.0107602872031838	7.549650534076589	1.26721726726519e-13	1.8380384390129263e-12	solute carrier family 26 (anion exchange transporter), member 7
K12993	0.0331700200644955	0.00439382937691305	7.549228069433959	1.27104319215755e-13	1.8415046112818194e-12	O-antigen biosynthesis alpha-1,2-mannosyltransferase [EC:2.4.1.371 2.4.1.-]
K19746	0.0823833202643337	0.010913526843875	7.54873483548257	1.27552441115664e-13	1.845911286664835e-12	D-arginine dehydrogenase [EC:1.4.99.6]
K19204	0.0415146573571178	0.00550001490961777	7.54809905779017	1.28132365083643e-13	1.852213286474037e-12	pimaricinolide synthase PimS2
K03288	0.0747687443086645	0.00990719590190472	7.546912875144599	1.29221289103943e-13	1.8658506406427444e-12	MFS transporter, MHS family, citrate/tricarballylate:H+ symporter
K09704	0.07350258313272501	0.00973966727697135	7.54672424041793	1.2939529482037198e-13	1.8662614962731267e-12	uncharacterized protein
K09880	0.0338472639507786	0.00448746067428666	7.542631881929309	1.33227591499037e-13	1.918323701250023e-12	enolase-phosphatase E1 [EC:3.1.3.77]
K12536	0.0390152714484388	0.00517268893238074	7.542551264624749	1.33304197302587e-13	1.918323701250023e-12	ATP-binding cassette, subfamily C, bacterial exporter for protease/lipase
K23536	0.089299611542541	0.0118424122475104	7.540660608341381	1.35113262577696e-13	1.9421774134206482e-12	general nucleoside transport system permease protein
K09845	0.0664122132562308	0.00880822098103697	7.539798717494509	1.35945959616274e-13	1.950030497922399e-12	1-hydroxycarotenoid 3,4-desaturase [EC:1.3.99.27]
K16869	0.0734482653337535	0.00974143302250054	7.53978035511863	1.35963754885558e-13	1.950030497922399e-12	octanoyl-[GcvH]:protein N-octanoyltransferase [EC:2.3.1.204]
K19277	0.0265328034493391	0.00351951241557106	7.5387725106331205	1.3694399858199698e-13	1.9618949159981733e-12	aminoglycoside 3-N-acetyltransferase VI [EC:2.3.1.81]
K13063	0.0232616975496829	0.00308615920440136	7.5374262988467695	1.3826420514913599e-13	1.9785978107390864e-12	2-amino-4-deoxychorismate synthase [EC:2.6.1.86]
K11152	0.0852900753629214	0.0113225815760926	7.53274107938511	1.42957361025625e-13	2.043477461617128e-12	retinol dehydrogenase 11 [EC:1.1.1.300]
K11602	0.0834844641904561	0.0110874676362291	7.52962416031451	1.46166080353141e-13	2.0870172408552047e-12	manganese transport system permease protein
K17724	0.0587540176741456	0.00780328927566302	7.52939120908771	1.46408720495029e-13	2.0881564117767095e-12	aconitate decarboxylase [EC:4.1.1.6]
K15945	0.0553826752380424	0.00735619249340972	7.528714792014849	1.47115520969618e-13	2.095905788747158e-12	C-1 hydroxylase
K09876	0.0746880404122929	0.00992132292833667	7.5280323956569895	1.47831973258609e-13	2.1037753175603605e-12	aquaporin-3
K13550	0.064133244990905	0.008520681162507121	7.52677441717986	1.49161747735707e-13	2.1203458198084646e-12	2-deoxystreptamine N-acetyl-D-glucosaminyltransferase / 2-deoxystreptamine glucosyltransferase [EC:2.4.1.283 2.4.1.284]
K13953	0.0650437028168399	0.00864714261684797	7.52198797902439	1.54329876363384e-13	2.1913816995917053e-12	alcohol dehydrogenase, propanol-preferring [EC:1.1.1.1]
K02237	0.0880241320534821	0.011710984915040001	7.5163731054282	1.60617521061454e-13	2.2781392201880123e-12	competence protein ComEA
K09795	0.0196002534670505	0.00260828557424699	7.514611766661731	1.6264137462148302e-13	2.3042958070681273e-12	uncharacterized protein
K00064	0.0518227326936354	0.006898545847316671	7.512124125955171	1.6554261355150598e-13	2.3428116897984655e-12	D-threo-aldose 1-dehydrogenase [EC:1.1.1.122]
K18287	0.0627501435647041	0.00835358515161638	7.51176200706618	1.65969165077047e-13	2.3462586930737556e-12	2-amino-4,5-dihydroxy-6-oxo-7-(phosphooxy)heptanoate synthase [EC:4.1.2.56]
K12242	0.054816219879818	0.0072977482794658	7.511388140648579	1.66410689653457e-13	2.3499095404588385e-12	pyochelin biosynthesis protein PchC
K09878	0.0769819607496826	0.0102521245288155	7.508878821488251	1.69404190120668e-13	2.389549533253251e-12	aquaporin-10
K08357	0.0418954719540962	0.00558053392887169	7.50743073836429	1.7115574395121301e-13	2.4116032405961025e-12	tetrathionate reductase subunit A
K12539	0.0393575244533673	0.00524299539266106	7.50668682800263	1.72062473401864e-13	2.4217179297021958e-12	ATP-binding cassette, subfamily C, bacterial PrsD
K00180	0.0769936296021174	0.0102575941408661	7.50601247668553	1.7288850487175302e-13	2.430675887571949e-12	indolepyruvate ferredoxin oxidoreductase, beta subunit [EC:1.2.7.8]
K03204	0.0421136719898764	0.0056123695031152	7.50372404498685	1.75720877205697e-13	2.4677908954342248e-12	type IV secretion system protein VirB9
K21616	0.0709212721645825	0.00945261936251714	7.502816885424321	1.7685626089739399e-13	2.4810185746459363e-12	D-altritol 5-dehydrogenase [EC:1.1.1.407]
K23535	0.0777923726342683	0.010370731647723	7.50114604029392	1.78966391068565e-13	2.5078765751706456e-12	general nucleoside transport system permease protein
K18554	0.0720753973535932	0.009609769010636671	7.500221625911701	1.8014447445364103e-13	2.5216293138041323e-12	chloramphenicol 3-O phosphotransferase [EC:2.7.1.-]
K08479	0.0734250193547862	0.009790150269911741	7.499886858779349	1.8057298541774698e-13	2.523478304777877e-12	two-component system, OmpR family, clock-associated histidine kinase SasA [EC:2.7.13.3]
K17648	0.0704972242952451	0.009399866740374959	7.49981103375014	1.8067018279411101e-13	2.523478304777877e-12	versiconal hemiacetal acetate esterase [EC:3.1.1.94]
K18478	0.0811470627990044	0.0108208354841914	7.49914948042189	1.81520392096137e-13	2.5325946327058418e-12	sulfofructose kinase [EC:2.7.1.184]
K19167	0.0554181938055701	0.00739185550161345	7.497196582573039	1.84053241706894e-13	2.559212902305976e-12	protein AbiQ
K08170	0.0467544316730868	0.00623627518777116	7.497172633556731	1.8408451780724202e-13	2.559212902305976e-12	MFS transporter, DHA2 family, multidrug resistance protein
K23414	0.0579301811835109	0.00772707813912655	7.497035767009749	1.8426335841783102e-13	2.559212902305976e-12	phenolphthiocerol/phthiocerol/phthiodiolone dimycocerosyl transferase [EC:2.3.1.282]
K06209	0.10276829838344301	0.0137079267920373	7.49699790074306	1.84312867663822e-13	2.559212902305976e-12	chorismate mutase [EC:5.4.99.5]
K21328	0.0562298502956997	0.00750040227935521	7.49691125907631	1.84426198855929e-13	2.559212902305976e-12	dTDP-4-amino-4,6-dideoxy-D-glucose/dTDP-4-amino-2,4-dideoxy-beta-L-xylose transaminase [EC:2.6.1.33 2.6.1.-]
K12733	0.0795955037370609	0.0106178116756423	7.49641321287099	1.85078997480765e-13	2.565495033187426e-12	peptidyl-prolyl cis-trans isomerase-like 1 [EC:5.2.1.8]
K14802	0.0627951832336226	0.00837956026584564	7.49385185396546	1.88472317881546e-13	2.609710647815532e-12	phospholipid-transporting ATPase [EC:7.6.2.1]
K17216	0.0638217113479018	0.00851858608899949	7.492054512464019	1.90889950880662e-13	2.6403354371001598e-12	cystathionine beta-synthase (O-acetyl-L-serine) [EC:2.5.1.134]
K14056	0.0582803696254601	0.00778206501437683	7.48906228845315	1.94982730838132e-13	2.694039412507035e-12	HTH-type transcriptional regulator, repressor for puuD
K19744	0.0364596978849616	0.00487077175735961	7.48540471638235	2.00103047458034e-13	2.76180976803758e-12	L-arginine dehydrogenase [EC:1.4.1.25]
K01447	0.0622437486048944	0.00831895863519903	7.48215628113953	2.04761435085541e-13	2.823065721147104e-12	N-acetylmuramoyl-L-alanine amidase [EC:3.5.1.28]
K12373	0.0829842239306334	0.0110916217486871	7.48170338034256	2.0541933514727101e-13	2.8290942161743383e-12	hexosaminidase [EC:3.2.1.52]
K19795	0.0858740221485695	0.0114807279674709	7.47984120796888	2.0814632995268997e-13	2.863575367653853e-12	ureidomalonase [EC:3.5.1.95]
K02383	0.0701429113335857	0.00937871818138048	7.47894434794299	2.09472389595588e-13	2.878729881451907e-12	flagellar protein FlbB
K22333	0.0607031614958933	0.00812006710942906	7.4756970204599	2.14343686264196e-13	2.9425211405562326e-12	beta-lactamase class D OXA-493 [EC:3.5.2.6]
K22736	0.0461748235202643	0.0061783112309567794	7.473696580532019	2.1739985977582897e-13	2.981284494166502e-12	vacuolar iron transporter family protein
K00638	0.052087040440033	0.00696969424051936	7.4733609025798	2.1791687773651997e-13	2.9851818443778406e-12	chloramphenicol O-acetyltransferase type B [EC:2.3.1.28]
K06599	0.0954061265883335	0.0127759190907001	7.4676526918350605	2.2689634929967896e-13	3.104871921793472e-12	AraC family transcriptional regulator, chemosensory pili system protein ChpD
K07473	0.0577683649253916	0.007738400057069959	7.46515616915065	2.30937138342034e-13	3.156797428381194e-12	DNA-damage-inducible protein J
K09766	0.0659107335516784	0.008830189397985971	7.46424913226794	2.32422711987042e-13	3.1737209937144327e-12	uncharacterized protein
K24083	0.0816741115961882	0.0109436848717356	7.46312714167498	2.34273362815584e-13	3.195588359597253e-12	abhydrolase domain-containing protein 13 [EC:3.-.-.-]
K21297	0.0672685432983123	0.00901918915694712	7.45838036299505	2.4226466697865304e-13	3.3010813602553552e-12	flavin reductase (NADH) [EC:1.5.1.36]
K20424	0.0739046685988633	0.00990952410801107	7.45794326683329	2.43013878531635e-13	3.307774894408306e-12	2-epi-valiolone-7-phosphate 1-reductase [EC:1.1.1.-]
K18687	0.0598169578432007	0.00802230476430114	7.456330767859041	2.45797584637642e-13	3.342117317310547e-12	HIP---CoA ligase [EC:6.2.1.41]
K11405	0.0723751705106367	0.00970856198791814	7.45477760771412	2.48508516896312e-13	3.3753985208098652e-12	histone deacetylase 8 [EC:3.5.1.98]
K07806	0.0626271817344157	0.00840415706778522	7.4519289952918495	2.53557266609079e-13	3.4403293888482654e-12	UDP-4-amino-4-deoxy-L-arabinose-oxoglutarate aminotransferase [EC:2.6.1.87]
K18013	0.0672954175736146	0.00903117498163487	7.451457613263121	2.5440240169181304e-13	3.4481475628884007e-12	3-keto-5-aminohexanoate cleavage enzyme [EC:2.3.1.247]
K18555	0.0614036401425894	0.0082412359918901	7.45078046582024	2.55621305133469e-13	3.4610098990721642e-12	fluoroquinolone resistance protein
K15060	0.0612101106333286	0.00821659698211952	7.44956954400106	2.57815379017298e-13	3.4870345883542136e-12	5,5'-dehydrodivanillate O-demethylase oxygenase subunit [EC:1.14.13.-]
K14633	0.0713977050358588	0.00958677493266903	7.447520729057231	2.61569920553029e-13	3.5340880098323894e-12	ketoreductase RED2 [EC:1.1.1.-]
K09787	0.0731198829098479	0.00982132425547034	7.44501260806262	2.66239482843114e-13	3.593392262120429e-12	uncharacterized protein
K17081	0.0567949551436115	0.00763506776036669	7.438696934483239	2.7836435032191904e-13	3.753089063961773e-12	prohibitin 2
K00908	0.0592488834511529	0.00796759200617813	7.43623461206483	2.8323737170687394e-13	3.814778970615061e-12	calcium/calmodulin-dependent protein kinase kinase 1 [EC:2.7.11.17]
K11993	0.05116135562566901	0.00688075788323543	7.435424482864111	2.84858926617026e-13	3.832593029468529e-12	acyl-CoA thioesterase 6 [EC:3.1.2.-]
K01440	0.0668607139330698	0.008992582969227121	7.43509558509152	2.85519853007122e-13	3.837458653309558e-12	nicotinamidase [EC:3.5.1.19]
K22994	0.0545952791241179	0.00734334772208175	7.43465803205092	2.86401464148621e-13	3.845277040118973e-12	pectate disaccharide-lyase [EC:4.2.2.9]
K18969	0.0632996467316058	0.0085156593574807	7.433323019902071	2.8910792592534397e-13	3.877554211521716e-12	Bacillus virus DNA polymerase III epsilon subunit
K16299	0.0371318387106268	0.00499559212491189	7.43292041907479	2.8992904476846503e-13	3.8845038788100925e-12	ATP-binding cassette, subfamily C, bacterial EexD
K16950	0.0681316184484882	0.00916642295452914	7.4327378069352905	2.9030224499398303e-13	3.88544403477333e-12	anaerobic sulfite reductase subunit A
K22982	0.0653821118643228	0.00880136139985855	7.42863619546103	2.9881029207717603e-13	3.99514657457096e-12	hydroxypyruvate reductase [EC:1.1.1.81]
K19508	0.0734874404450929	0.009893762010162009	7.4276539469630505	3.00883932759544e-13	4.015322597611528e-12	fructoselysine/glucoselysine PTS system EIIC component
K12207	0.045978639027475995	0.00619022098579556	7.42762481872316	3.0094564157734197e-13	4.015322597611528e-12	intracellular multiplication protein IcmC
K05881	0.0643299710670686	0.00866138736314666	7.4272132592506095	3.0181887176761104e-13	4.022787498757077e-12	phosphoenolpyruvate---glycerone phosphotransferase subunit DhaM [EC:2.7.1.121]
K11369	0.0721238640315695	0.009710966864127141	7.4270528404333405	3.0215991688871003e-13	4.0231510429356595e-12	retrograde regulation protein 2
K00996	0.0444248406564735	0.00598244083646091	7.42587212659413	3.04681770711334e-13	4.049912770805593e-12	undecaprenyl-phosphate galactose phosphotransferase [EC:2.7.8.6]
K07448	0.0497017057096853	0.006693096607622961	7.425816273603259	3.04801577275573e-13	4.049912770805593e-12	restriction system protein
K17836	0.0498539018901645	0.00671489098605733	7.4243799331486	3.07898552933877e-13	4.086827376519846e-12	beta-lactamase class A [EC:3.5.2.6]
K18934	0.0935211380385779	0.0126000217311831	7.422299741525659	3.12438745199355e-13	4.142802058889482e-12	MFS transporter, DHA2 family, multidrug resistance protein
K05910	0.0560794601240545	0.0075559813920352	7.42186318552454	3.13399896259271e-13	4.1512535845417074e-12	NADH peroxidase [EC:1.11.1.1]
K00847	0.0761616629698532	0.0102666792127109	7.41833473043157	3.21275930753815e-13	4.251186774123236e-12	fructokinase [EC:2.7.1.4]
K01743	0.0751594100496385	0.0101323712492642	7.41775130427603	3.22596857731573e-13	4.264264855499205e-12	carbonic anhydrase [EC:4.2.1.1]
K11751	0.0796764076437586	0.0107430351842684	7.416563966990731	3.25301619148432e-13	4.295589454913693e-12	5'-nucleotidase / UDP-sugar diphosphatase [EC:3.1.3.5 3.6.1.45]
K18200	0.0509570084066197	0.0068715694987156	7.41562876081576	3.27447724691046e-13	4.319480170770156e-12	peptidylamidoglycolate lyase [EC:4.3.2.5]
K19178	0.050650017991797004	0.00683173825311905	7.413928361302871	3.31385546702749e-13	4.36693266168823e-12	POLQ-like helicase [EC:3.6.4.12]
K23654	0.0210345118662334	0.00283784793332635	7.41213495593406	3.35589248878504e-13	4.417787832772257e-12	T3SS secreted effector NleE
K10681	0.0732202445160294	0.009880021080202741	7.4109401105171395	3.38419021333074e-13	4.450470452854026e-12	two-component system, OmpR family, sensor histidine kinase SaeS [EC:2.7.13.3]
K07030	0.0970035240679427	0.013090869640820001	7.41001375229236	3.40629078362739e-13	4.474944715949836e-12	uncharacterized protein
K16924	0.0764111741475561	0.0103131175640517	7.4091247067619594	3.42763470298831e-13	4.498375860974014e-12	energy-coupling factor transport system substrate-specific component
K18662	0.0639352468255741	0.00863116369569153	7.4074886168002	3.4672579256353495e-13	4.545724041155056e-12	malonyl-CoA/methylmalonyl-CoA synthetase [EC:6.2.1.-]
K05966	0.07625181049271999	0.0102982577523174	7.40434084353358	3.54476340619424e-13	4.642590030053375e-12	triphosphoribosyl-dephospho-CoA synthase [EC:2.4.2.52]
K16436	0.0559225726900566	0.00755353242970452	7.4034993839623	3.5657692634050896e-13	4.6653360709571484e-12	dTDP-3-amino-2,3,6-trideoxy-4-keto-D-glucose/dTDP-3-amino-3,4,6-trideoxy-alpha-D-glucose/dTDP-2,6-dideoxy-D-kanosamine transaminase [EC:2.6.1.- 2.6.1.106]
K18694	0.0608576576480656	0.00822056906748276	7.4030954728905405	3.57589579896135e-13	4.673816099315233e-12	phosphatidylglycerol phospholipase C [EC:3.1.4.-]
K03616	0.0569788274425845	0.0076972967158651	7.40244654011375	3.59222460950261e-13	4.690377183609212e-12	Na+-translocating ferredoxin:NAD+ oxidoreductase subunit B [EC:7.2.1.2]
K22491	0.0660194437241501	0.00891934488374256	7.401826544961259	3.6078938025632103e-13	4.706044184787943e-12	MerR family transcriptional regulator, light-induced transcriptional regulator
K21825	0.0587642180021869	0.007940666064278809	7.40041421292585	3.6438393358660207e-13	4.748100402893711e-12	AraC family transcriptional regulator, L-arginine-responsive activator
K07504	0.0555200314257247	0.007505461189382591	7.397284460582481	3.7247557009046503e-13	4.848610923553242e-12	predicted type IV restriction endonuclease
K10830	0.0926977191219822	0.0125321048723242	7.3968196138140705	3.7369236542242996e-13	4.859516743860444e-12	manganese/zinc transport system ATP-binding protein [EC:7.2.2.5]
K13613	0.0584340166634469	0.007900217130122471	7.39650767833276	3.7451108823394797e-13	4.8652291523157864e-12	polyketide synthase PksM
K22926	0.0543113716268585	0.007343066353861821	7.39627956627348	3.7511092059242403e-13	4.868089295380628e-12	UDP-N-acetylglucosamine 6-dehydrogenase [EC:1.1.1.136]
K01152	0.0506200914605157	0.00684529036210401	7.3948786366684995	3.78815521864318e-13	4.911195774867831e-12	isftu1 transposase
K19505	0.0603502003630863	0.00816172968847185	7.394290507847719	3.8038147040029497e-13	4.926516377245033e-12	sigma-54 dependent transcriptional regulator, gfr operon transcriptional activator
K15982	0.044451170959407996	0.00601265963822388	7.39292985700063	3.8402878750248294e-13	4.96873573497158e-12	3-ketosteroid 9alpha-monooxygenase subunit A [EC:1.14.15.30]
K09662	0.0531407805936276	0.0071892663180344206	7.39168341285715	3.8740015413642604e-13	5.007303201952878e-12	N-acetylglucosaminyltransferase 3, mucin type [EC:2.4.1.-]
K01261	0.069710115664065	0.00943334496893903	7.38975579644315	3.9267137193277397e-13	5.070324603144036e-12	glutamyl aminopeptidase [EC:3.4.11.7]
K09457	0.0815447782941534	0.0110358036610295	7.38911100621616	3.94450303775135e-13	5.088170819924327e-12	7-cyano-7-deazaguanine reductase [EC:1.7.1.13]
K03813	0.0550979762504646	0.0074602399738738405	7.38555012217042	4.0441829550874394e-13	5.211508929661422e-12	molybdenum transport protein [EC:2.4.2.-]
K19278	0.0416463922626661	0.0056396710845192	7.384542757641441	4.07282911913117e-13	5.243154113001994e-12	aminoglycoside 6'-N-acetyltransferase Ib [EC:2.3.1.82]
K00360	0.0505526640963454	0.006848643692166079	7.38141249108503	4.16312378404435e-13	5.354019374023737e-12	assimilatory nitrate reductase electron transfer subunit [EC:1.7.99.-]
K04749	0.0710932432794176	0.00963508810859131	7.37857739111134	4.2466022455465e-13	5.45590520965904e-12	anti-sigma B factor antagonist
K00303	0.0712151580169404	0.00965578101252565	7.375390755502731	4.34239843087857e-13	5.573396664737239e-12	sarcosine oxidase, subunit beta [EC:1.5.3.1]
K13684	0.0583675589351177	0.00791434523114947	7.37490685968477	4.3571299838241603e-13	5.586712065259338e-12	putative colanic acid biosynthesis glycosyltransferase [EC:2.4.-.-]
K23511	0.0779443291030025	0.0105703858255071	7.37383955417383	4.3897967105708703e-13	5.622974367926044e-12	riboflavin transport system permease protein
K17647	0.0679877015715816	0.00922033107214593	7.37367248958862	4.394931774745971e-13	5.623933654270742e-12	versiconal hemiacetal acetate reductase [EC:1.1.1.353]
K03187	0.0614321126849542	0.00833224144416007	7.37281955841678	4.4212405714048e-13	5.651958784302327e-12	urease accessory protein
K22602	0.0673980785454826	0.00914202146117891	7.3723386924527405	4.4361411987330503e-13	5.6653588097764114e-12	oxamate amidohydrolase [EC:3.5.1.126]
K15834	0.121822938401816	0.0165286153004834	7.37042614805449	4.4958959607284294e-13	5.735958010792032e-12	formate hydrogenlyase maturation protein HycH
K02226	0.0644422948085409	0.00874761054530215	7.36684543451118	4.60990716567737e-13	5.875569550528354e-12	alpha-ribazole phosphatase [EC:3.1.3.73]
K07171	0.0582172008985137	0.00790292031367952	7.3665428206005	4.61967184212725e-13	5.882168059558649e-12	mRNA interferase MazF [EC:3.1.-.-]
K21600	0.0641268857326842	0.0087068968254643	7.365067832794111	4.66755849348796e-13	5.937245536061768e-12	CsoR family transcriptional regulator, copper-sensing transcriptional repressor
K23244	0.0669279420592688	0.00909197994240671	7.361206523026331	4.79524378946884e-13	6.093229398790928e-12	D-apiose dehydrogenase [EC:1.1.1.420]
K15913	0.0542302501188909	0.007367165544907259	7.36107391483539	4.799689356402151e-13	6.093229398790928e-12	UDP-N-acetylbacillosamine N-acetyltransferase [EC:2.3.1.203]
K20946	0.0558300784830457	0.00758522296091842	7.360374081381759	4.82321787544774e-13	6.117042492481793e-12	polysaccharide biosynthesis protein VpsE
K16887	0.10177501540467501	0.0138289971693673	7.3595369323031905	4.8515120590411e-13	6.1436387296419174e-12	quinone-modifying oxidoreductase, subunit QmoC
K10875	0.0594679207200042	0.00808046210215562	7.35947028377746	4.853771668325739e-13	6.1436387296419174e-12	DNA repair and recombination protein RAD54 and RAD54-like protein [EC:3.6.4.-]
K23477	0.0210086040340098	0.0028547817032579	7.359092994758461	4.8665825696946e-13	6.153779261205539e-12	protein YopQ
K21572	0.0727463361581801	0.00988888666151753	7.356372729123451	4.959939322178629e-13	6.265649457041812e-12	starch-binding outer membrane protein, SusD/RagB family
K06348	0.0706213237587285	0.00960333828193073	7.35383068735659	5.04877100074593e-13	6.371588757043732e-12	sporulation inhibitor KapD
K20203	0.100403562934121	0.013654538515632	7.353127520141151	5.07361832063103e-13	6.396650354683488e-12	sulfide dehydrogenase subunit beta [EC:1.8.1.19]
K01461	0.0562586235988381	0.00765171615913699	7.35241904283905	5.098774940918359e-13	6.422052288060433e-12	N-acyl-D-glutamate deacylase [EC:3.5.1.82]
K05296	0.0612342583356975	0.00833083792037754	7.35031204795333	5.174317514522279e-13	6.5108046291663055e-12	3(or 17)beta-hydroxysteroid dehydrogenase [EC:1.1.1.51]
K03481	0.0699959184502884	0.009523067595711471	7.35014403151037	5.1803886306117e-13	6.512053237421883e-12	RpiR family transcriptional regulator, glv operon transcriptional regulator
K22769	0.0193074020041563	0.00262705857295134	7.34943720058193	5.2060061463181e-13	6.537846308334052e-12	NADPH-dependent stearoyl-CoA 9-desaturase [EC:1.14.19.-]
K11328	0.0687399732330042	0.00935510945621832	7.347853443586691	5.26385922064872e-13	6.6040315975692645e-12	two-component system, OmpR family, Ni(II)-sensor and/or redox sensor kinase NrsS [EC:2.7.13.3]
K18249	0.0611834879563988	0.00832958747395763	7.3453202991970805	5.35770987851931e-13	6.710212556858986e-12	anthranilate 1,2-dioxygenase ferredoxin reductase component [EC:1.18.1.-]
K20941	0.0452603402152665	0.00616182063620403	7.3452868701399	5.35895933413165e-13	6.710212556858986e-12	gamma-resorcylate decarboxylase [EC:4.1.1.103]
K08771	0.0752773339441602	0.0102491836760215	7.344715084019341	5.38037503993488e-13	6.730455488980004e-12	aquaporin-7
K06074	0.0818016088774196	0.0111403106280278	7.34284811337448	5.450888573938079e-13	6.8120168903541965e-12	vitamin B12 transport system ATP-binding protein [EC:7.6.2.8]
K23184	0.0661810787780973	0.009014284454288741	7.341800573711669	5.490850387035739e-13	6.855275916511417e-12	ferric citrate transport system ATP-binding protein [EC:7.2.2.18]
K12987	0.0655783703594157	0.00893302453700324	7.341116112216049	5.517116934714161e-13	6.881369001644453e-12	alpha-1,6-rhamnosyltransferase [EC:2.4.1.-]
K03332	0.0773224548966226	0.0105334938768033	7.34062750697569	5.53594297649951e-13	6.898140023778106e-12	fructan beta-fructosidase [EC:3.2.1.80]
K13623	0.0630120292483321	0.00858500623453933	7.339776760419941	5.56887331004969e-13	6.93243627004438e-12	S-adenosylmethionine-diacylgycerolhomoserine-N-methlytransferase
K07053	0.0684468481203664	0.009327001091529	7.33856975555964	5.6159244073904e-13	6.984227230995121e-12	3',5'-nucleoside bisphosphate phosphatase [EC:3.1.3.97]
K02985	0.0482922127414448	0.00658102660041125	7.33809718052606	5.63445252352958e-13	7.000479676036461e-12	small subunit ribosomal protein S3e
K17747	0.0666780308491081	0.00908728049875479	7.337512125684331	5.65747392624005e-13	7.0205463387809985e-12	1-deoxy-11beta-hydroxypentalenate dehydrogenase [EC:1.1.1.340]
K15063	0.0563078094666025	0.00767407295564872	7.33740867359823	5.66155429285568e-13	7.0205463387809985e-12	5-carboxyvanillate decarboxylase
K13770	0.0597976740247405	0.0081499471259925	7.3371855179316	5.67036587925143e-13	7.024679353020467e-12	TetR/AcrR family transcriptional regulator, fatty acid metabolism regulator protein
K12551	0.0671537257929423	0.009158394224888379	7.3324781772823	5.85941694754241e-13	7.251876843763396e-12	monofunctional glycosyltransferase [EC:2.4.1.129]
K13590	0.0554894410970605	0.00757171536209194	7.32851651752128	6.02331491374514e-13	7.447535566445533e-12	diguanylate cyclase [EC:2.7.7.65]
K16254	0.0794648692947603	0.0108470540804699	7.325940177419831	6.13231210512237e-13	7.575000559911276e-12	mxaJ protein
K12283	0.0581974387848921	0.00794563517598605	7.32445392921904	6.19607084617769e-13	7.640341447941676e-12	MSHA biogenesis protein MshM
K08651	0.0714270384607392	0.009751891103454941	7.3244294571166595	6.197126115940839e-13	7.640341447941676e-12	thermitase [EC:3.4.21.66]
K08957	0.0725646639229294	0.00990983521784182	7.322489458985441	6.281346363692039e-13	7.731811744613923e-12	casein kinase 1, alpha [EC:2.7.11.1]
K02450	0.0592109968634211	0.00808623530814854	7.32244296721787	6.28337844165318e-13	7.731811744613923e-12	general secretion pathway protein A
K09692	0.0660009040504609	0.00901442972772103	7.32169488741989	6.31616482109111e-13	7.764704250817853e-12	teichoic acid transport system permease protein
K23648	0.0216957063273641	0.0029633784332558396	7.3212742874446795	6.334672461684681e-13	7.773022148994463e-12	T3SS secreted effector ADP-ribosyltransferase EspJ
K01300	0.0614656133167063	0.008395490166756229	7.32126559567573	6.33505548720887e-13	7.773022148994463e-12	carboxypeptidase B2 [EC:3.4.17.20]
K07132	0.0326697155113933	0.00446454782983214	7.31758663063123	6.49924114360114e-13	7.96685181101853e-12	ATP-dependent target DNA activator
K19064	0.063687010142624	0.00870434280641724	7.316693696354769	6.53971823033301e-13	8.007108682642411e-12	lysine 6-dehydrogenase [EC:1.4.1.18]
K18125	0.0636257998870468	0.00869610379251662	7.316586991728371	6.544571751216071e-13	8.007108682642411e-12	aldose 1-dehydrogenase [NAD(P)+] [EC:1.1.1.359]
K16209	0.0632278579545096	0.008642802203730891	7.31566643133585	6.58659137142826e-13	8.050836469442627e-12	lactose/raffinose/galactose permease
K08842	0.0702607657427868	0.00960525736899032	7.314823855695651	6.62528386008453e-13	8.083483086819092e-12	testis-specific kinase 2 [EC:2.7.12.1]
K11084	0.0800044233722227	0.0109373203572761	7.31481027882658	6.625909159450059e-13	8.083483086819092e-12	2-aminoethylphosphonate transport system ATP-binding protein
K20250	0.0724744606184222	0.00991059092838408	7.3128293905113395	6.71776624603665e-13	8.187756540559118e-12	acyl homoserine lactone synthase [EC:2.3.1.184]
K15770	0.0646375613202141	0.00883968355268228	7.31220308226992	6.747068975894879e-13	8.215661767229263e-12	arabinogalactan oligomer / maltooligosaccharide transport system substrate-binding protein
K06222	0.0605320743248231	0.00828002022102987	7.31061914209844	6.821738088076561e-13	8.298702634280612e-12	2,5-diketo-D-gluconate reductase B [EC:1.1.1.346]
K12424	0.0600174540629692	0.008210040476512259	7.31025069056242	6.83922358750104e-13	8.312087662458611e-12	4-hydroxybenzoate adenylyltransferase [EC:6.2.1.50]
K20921	0.0533197476878056	0.007294678863374709	7.30940301642538	6.87961896730687e-13	8.353264621099308e-12	polysaccharide biosynthesis protein VpsD
K21929	0.101765780980487	0.013926948064126003	7.30711283706313	6.989933232597521e-13	8.479141059764949e-12	uracil-DNA glycosylase [EC:3.2.2.27]
K11949	0.0584569595328804	0.00800025429161752	7.30688768157411	7.000872086106079e-13	8.479141059764949e-12	4-(2-carboxyphenyl)-2-oxobut-3-enoate aldolase [EC:4.1.2.34]
K11616	0.0573725354135058	0.007851892916037459	7.30684129636086	7.003127735369739e-13	8.479141059764949e-12	malate:Na+ symporter
K14275	0.0598032688286434	0.00818651941303755	7.30509094419333	7.088769379024821e-13	8.571445905341558e-12	D-xylonate dehydratase [EC:4.2.1.82]
K22186	0.0682295957243855	0.00934112494345157	7.3042161557015195	7.131956467888291e-13	8.610729362642529e-12	xylonate dehydratase [EC:4.2.1.82]
K19506	0.0704117894748593	0.00964108536695796	7.30330526023298	7.177201133080659e-13	8.65720347397556e-12	fructoselysine/glucoselysine PTS system EIIA component [EC:2.7.1.-]
K01183	0.0674495776470085	0.00923803944104503	7.301287040118821	7.278455300765941e-13	8.765365612092514e-12	chitinase [EC:3.2.1.14]
K09023	0.0545205115076117	0.0074672889879416095	7.301245685770691	7.280544670783441e-13	8.765365612092514e-12	aminoacrylate hydrolase [EC:3.5.1.-]
K00010	0.057207108541282005	0.00783639357389326	7.300183177611951	7.334429142797858e-13	8.82195595393566e-12	myo-inositol 2-dehydrogenase / D-chiro-inositol 1-dehydrogenase [EC:1.1.1.18 1.1.1.369]
K05833	0.0819562402900352	0.0112319214213197	7.296724862628701	7.512545960698209e-13	9.027728613690013e-12	putative tryptophan/tyrosine transport system ATP-binding protein
K09886	0.0723709313396835	0.009919365560963029	7.29592340305455	7.554427646525659e-13	9.069557236306368e-12	aquaglyceroporin related protein, invertebrate
K07499	0.0530072263589161	0.00726925794021577	7.29197213730219	7.76428837481688e-13	9.3127881704305e-12	putative transposase
K18300	0.10835221634871	0.0148604673047311	7.2913061296675	7.800221837716541e-13	9.347144336747804e-12	outer membrane protein, multidrug efflux system
K13287	0.0294340382240678	0.004037794266668121	7.28963297289436	7.89121770630236e-13	9.447356996284674e-12	invasin D
K11181	0.0575351069078034	0.00789399241377641	7.28846746893175	7.95522061432652e-13	9.515096895232708e-12	dissimilatory sulfite reductase beta subunit [EC:1.8.99.5]
K01712	0.0657819252316102	0.009026456020447991	7.28768024600041	7.99873905366033e-13	9.558232259648905e-12	urocanate hydratase [EC:4.2.1.49]
K20989	0.0677890394791736	0.00930238484801235	7.28727531560449	8.021215100065831e-13	9.576165736782503e-12	urea-proton symporter
K22334	0.0582297563509321	0.00799191673809567	7.286081456950611	8.08784350965697e-13	9.646728323797364e-12	beta-lactamase class D OXA-464 [EC:3.5.2.6]
K01911	0.0568401798086494	0.0078023646608569594	7.284994008778661	8.149006749266321e-13	9.71064726199747e-12	o-succinylbenzoate---CoA ligase [EC:6.2.1.26]
K04496	0.05585188072850499	0.0076677379821917906	7.2840100767945195	8.204739614815959e-13	9.767982482931311e-12	C-terminal binding protein
K21307	0.0619485279765168	0.00850627047014659	7.282689657462679	8.28012160496168e-13	9.848582487831045e-12	sulfite dehydrogenase (quinone) subunit SoeA [EC:1.8.5.6]
K16043	0.0599688113818974	0.00823658986601522	7.2807815318489	8.39026016610972e-13	9.970335111201003e-12	scyllo-inositol 2-dehydrogenase (NAD+) [EC:1.1.1.370]
K07656	0.0576676248574417	0.007922692277894	7.27879145556955	8.50666386892489e-13	1.0099300382162496e-11	two-component system, OmpR family, sensor histidine kinase TrcS [EC:2.7.13.3]
K11708	0.0915406364466809	0.0125784374047482	7.277584130770121	8.578055320269008e-13	1.016884534806121e-11	manganese/zinc/iron transport system permease protein
K10816	0.0724504803411083	0.009955362933937291	7.27753280537152	8.581103311965551e-13	1.016884534806121e-11	hydrogen cyanide synthase HcnC [EC:1.4.99.5]
K18425	0.0634390632703093	0.008717290978293959	7.27738278190695	8.590018659556341e-13	1.0170011011341773e-11	3-hydroxy-D-aspartate aldolase [EC:4.1.3.41]
K02639	0.0552920159062355	0.00759795679537289	7.27722167884766	8.59960257040784e-13	1.0171965328207503e-11	ferredoxin
K09689	0.0458169737478986	0.006297764903997589	7.275116560609581	8.72580526037534e-13	1.0311730419219595e-11	capsular polysaccharide transport system ATP-binding protein [EC:7.6.2.12]
K01156	0.0500868674107264	0.00688538434923145	7.27437494703068	8.77069772703626e-13	1.0355238145125132e-11	type III restriction enzyme [EC:3.1.21.5]
K06396	0.0896668943965385	0.0123299713991656	7.27227107782314	8.899292121350509e-13	1.0496491429729407e-11	stage III sporulation protein AG
K01251	0.0849038260160798	0.0116752976552222	7.27209091565247	8.910389937367351e-13	1.0496491429729407e-11	adenosylhomocysteinase [EC:3.3.1.1]
K06902	0.0828308986149598	0.0113903596655489	7.272017833246171	8.91489562234856e-13	1.0496491429729407e-11	MFS transporter, UMF1 family
K02333	0.092969612190159	0.0127899196030973	7.2689754959558	9.10446343324152e-13	1.0709855976240622e-11	DNA polymerase gamma 2
K01455	0.0411850202387501	0.00566619878129885	7.26854489727402	9.13161226666994e-13	1.073194614878478e-11	formamidase [EC:3.5.1.49]
K02821	0.0568118080420277	0.00781784326491767	7.266941292743599	9.23342011377963e-13	1.0841658672058829e-11	ascorbate PTS system EIIA or EIIAB component [EC:2.7.1.194]
K10682	0.0652714570694492	0.008986009028377621	7.263675883623461	9.4441935797745e-13	1.10515920804153e-11	two-component system, OmpR family, response regulator SaeR
K14268	0.108928127679813	0.0149963566099473	7.26363946343872	9.446570883898879e-13	1.10515920804153e-11	5-aminovalerate/4-aminobutyrate aminotransferase [EC:2.6.1.48 2.6.1.19]
K02031	0.0551639900091291	0.00759454045776625	7.26363765074395	9.446689221755708e-13	1.10515920804153e-11	peptide/nickel transport system ATP-binding protein
K14584	0.0305023310931396	0.0042004803506124795	7.261629277397269	9.57870111013121e-13	1.1195816375032121e-11	2-hydroxychromene-2-carboxylate isomerase [EC:5.99.1.4]
K18970	0.0447827214997016	0.00616762307989719	7.260936817891281	9.62463623401359e-13	1.123926100114046e-11	beta-lactamase class A GES [EC:3.5.2.6]
K05297	0.069579133371973	0.0095832783879634	7.2604729357924604	9.65552949739702e-13	1.1265077271667387e-11	rubredoxin---NAD+ reductase [EC:1.18.1.1]
K19210	0.0605962544179921	0.00834639601769035	7.2601700529854	9.675753252158e-13	1.1278409836288171e-11	beta-lactamase class D OXA-61 [EC:3.5.2.6]
K18795	0.0379593615698249	0.00522944850931851	7.258769543706941	9.76980941834681e-13	1.1377701758586994e-11	beta-lactamase class A CARB-1, PSE family [EC:3.5.2.6]
K10068	0.0359113250110528	0.00494852326233121	7.2569781139384295	9.89143072232173e-13	1.1508886090890128e-11	pulmonary surfactant-associated protein D
K10866	0.0518133809942238	0.00714302124326775	7.25370669211681	1.0117383429117901e-12	1.176111426365818e-11	DNA repair protein RAD50 [EC:3.6.-.-]
K13310	0.0552389109736602	0.0076161340925802795	7.25288056935271	1.01752406287289e-12	1.1817657186735685e-11	dTDP-3-amino-3,4,6-trideoxy-alpha-D-glucose transaminase [EC:2.6.1.106]
K24259	0.0413051523195784	0.00569550132609254	7.252241717572599	1.02202053396085e-12	1.1859137815788252e-11	putative aminotransferase
K01081	0.073300397396105	0.0101079540060938	7.251754148457169	1.0254653636155999e-12	1.1878602766485958e-11	5'-nucleotidase [EC:3.1.3.5]
K12787	0.024574715940945	0.00338880171347237	7.25174206659743	1.0255508705740099e-12	1.1878602766485958e-11	LEE-encoded effector Map
K22239	0.0400237191105263	0.0055203174829449204	7.250256753199429	1.03611646765936e-12	1.1990149231343243e-11	biogenesis of lysosome-related organelles complex 1 subunit BLS1
K00840	0.0915150611671972	0.0126231751845749	7.24976559614141	1.03963374677378e-12	1.2020003517703704e-11	succinylornithine aminotransferase [EC:2.6.1.81]
K16138	0.0520930155615889	0.0071888315513504	7.24638144453439	1.06418955606771e-12	1.229256000246695e-11	TetR/AcrR family transcriptional regulator, repressor for uid operon
K23653	0.0243969750652295	0.00336683960394578	7.2462540349820594	1.0651251101809999e-12	1.229256000246695e-11	T3SS effector EspM
K00666	0.0588096273615963	0.00811767815589502	7.2446364874528895	1.0770731227401201e-12	1.2419273003393723e-11	fatty-acyl-CoA synthase [EC:6.2.1.-]
K19169	0.0493314321162399	0.00680992546392533	7.2440487605285195	1.0814469274374099e-12	1.2458501800181913e-11	DNA sulfur modification protein DndB
K01153	0.0486818914384	0.0067210661537489705	7.24317992484653	1.08794472510522e-12	1.2522107060412145e-11	type I restriction enzyme, R subunit [EC:3.1.21.3]
K16306	0.0621092796902239	0.008576658110349829	7.2416643978467405	1.09937096683385e-12	1.2642273127124326e-11	fructose-bisphosphate aldolase / 2-amino-3,7-dideoxy-D-threo-hept-6-ulosonate synthase [EC:4.1.2.13 2.2.1.10]
K08138	0.0782922888705693	0.010813050419768	7.24053674321523	1.10794934813002e-12	1.2714828862555331e-11	MFS transporter, SP family, xylose:H+ symportor
K16843	0.0716077970730472	0.00988988256824408	7.24051034771396	1.1081509323351202e-12	1.2714828862555331e-11	(S)-sulfolactate dehydrogenase [EC:1.1.1.310]
K20112	0.0716201665905323	0.00989168114609822	7.24044432212445	1.1086553321117501e-12	1.2714828862555331e-11	galactose PTS system EIIA component [EC:2.7.1.204]
K06148	0.0671124854695324	0.00927356567498557	7.236966644940151	1.13554442440873e-12	1.3011573377809416e-11	ATP-binding cassette, subfamily C, bacterial
K23467	0.0365248674168257	0.00504709135890655	7.236815191064579	1.1367299102805701e-12	1.3013527597872741e-11	trigonelline permease
K20937	0.0523562082340266	0.00723728364200889	7.23423466922375	1.15711662742142e-12	1.323510204888265e-11	1-butanol dehydrogenase (quinone) [EC:1.1.5.11]
K21645	0.0543631807818747	0.007519118668585741	7.229993723732481	1.1914046326037e-12	1.3605515244044483e-11	LysR family transcriptional regulator, hypochlorite-specific transcription factor HypT
K10937	0.0592697541859969	0.00819779033990286	7.22996706777197	1.19162327398705e-12	1.3605515244044483e-11	accessory colonization factor AcfB
K01193	0.060653352670086	0.008392900689775959	7.22674494933231	1.2183448722864799e-12	1.3898236612506444e-11	beta-fructofuranosidase [EC:3.2.1.26]
K11706	0.0993022041610471	0.0137438723593632	7.225198369468	1.2313793382599901e-12	1.4034440777928527e-11	iron/zinc/manganese/copper transport system ATP-binding protein
K01190	0.0638224689483949	0.00883434663497776	7.224356433525389	1.2385326503053301e-12	1.4103433074791246e-11	beta-galactosidase [EC:3.2.1.23]
K02340	0.0685776641729338	0.00949720801799882	7.220823640270639	1.26899622327632e-12	1.4437506277594476e-11	DNA polymerase III subunit delta [EC:2.7.7.7]
K13006	0.0534472315310053	0.0074020134435998	7.2206342150349405	1.27065029990845e-12	1.4443508994172115e-11	UDP-perosamine 4-acetyltransferase [EC:2.3.1.-]
K13746	0.0650263835637397	0.009010122422248409	7.21703663017631	1.30247017573875e-12	1.479115421523479e-11	carboxynorspermidine synthase [EC:1.5.1.43]
K08137	0.0796289040951982	0.0110336454570293	7.2169170565897	1.30354112176067e-12	1.479115421523479e-11	MFS transporter, SP family, galactose:H+ symporter
K22713	0.0564079240381377	0.00781654222138442	7.216480438603329	1.30745899396913e-12	1.4822492679639422e-11	thioesterase [EC:3.1.2.-]
K16133	0.0758789301231939	0.0105151106441185	7.2161799044535995	1.31016247963348e-12	1.4840020595283112e-11	microcystin synthetase protein McyI
K23656	0.0209203374676177	0.00289985432713909	7.21427185904784	1.3274551618625601e-12	1.5022621434599952e-11	T3SS secreted effector NleD
K20529	0.0378484059399873	0.00524741720767457	7.2127685758685995	1.3412373364376201e-12	1.5165207343741767e-11	type IV secretion system protein TrbD
K16212	0.0746517293603641	0.0103516207377565	7.211598188492331	1.3520648168411698e-12	1.52741630674339e-11	4-O-beta-D-mannosyl-D-glucose phosphorylase [EC:2.4.1.281]
K18926	0.0990983897291999	0.0137425189175197	7.211079011349501	1.35689529649458e-12	1.5315238989131606e-11	MFS transporter, DHA2 family, lincomycin resistance protein
K03100	0.044279713085107	0.00614111779290252	7.2103670013108	1.3635475137396898e-12	1.5376786474204314e-11	signal peptidase I [EC:3.4.21.89]
K19123	0.0487842336740357	0.00676658881798664	7.209575605415781	1.37097905031937e-12	1.5447006487869034e-11	CRISPR system Cascade subunit CasA
K13792	0.020938157170591998	0.00290435635900675	7.20922455182207	1.37428832537755e-12	1.5470697899904255e-11	secreted effector OspG
K12346	0.08317715336906799	0.0115393883872728	7.20810762040099	1.38486962485822e-12	1.557613888590535e-11	metal iron transporter
K23109	0.07541077223506301	0.0104643141024943	7.20647062926826	1.40052259896422e-12	1.5738388049008967e-11	aromatic 2-oxoacid reductase [EC:1.1.1.110]
K00395	0.071346951962191	0.00990274659126217	7.204763981857821	1.41702681724031e-12	1.5909910552237528e-11	adenylylsulfate reductase, subunit B [EC:1.8.99.2]
K14099	0.0901221058722502	0.0125129955216659	7.20228067821222	1.4413837720598102e-12	1.616922373171556e-11	energy-converting hydrogenase A subunit H
K09011	0.0810446600560186	0.0112549453338314	7.20080441549597	1.4560579562860201e-12	1.6319558667394536e-11	(R)-citramalate synthase [EC:2.3.1.182]
K21699	0.061463988558609	0.0085365531251705	7.20009442422129	1.46316753760254e-12	1.6374690289869665e-11	LysR family transcriptional regulator, transcriptional activator for bauABCD operon
K09815	0.0649617733044318	0.009022395565917959	7.200058214009651	1.4635310460295302e-12	1.6374690289869665e-11	zinc transport system substrate-binding protein
K03284	0.0637107801928533	0.00884974976530578	7.19916177094888	1.47255865168579e-12	1.645782468778596e-11	magnesium transporter
K20891	0.0503094244715782	0.006988326816459021	7.19906578397115	1.47352852453426e-12	1.645782468778596e-11	beta-glucuronosyltransferase [EC:2.4.1.-]
K14168	0.0910441053416286	0.0126508304463385	7.196690029782139	1.49773478107732e-12	1.6713625207113487e-11	cytoplasmic tRNA 2-thiolation protein 1 [EC:2.7.7.-]
K12788	0.0297273287768652	0.00413126281111191	7.195700234056099	1.50793465629982e-12	1.6812815793979384e-11	LEE-encoded effector EspH
K10790	0.0617011332290194	0.00857861298493834	7.1924369752254105	1.54204871117796e-12	1.7178235077952914e-11	three prime repair exonuclease 1 [EC:3.1.11.2]
K23659	0.0254078108072956	0.0035329148025819205	7.191741728027839	1.54941425909776e-12	1.7245303498395384e-11	LEE-encoded effector EspZ
K20327	0.0665940366281658	0.00926114905449167	7.19068835155694	1.5606398218754698e-12	1.7355181089407867e-11	glycosyltransferase XagB
K20920	0.0400781601141438	0.0055739377354034	7.19027768458616	1.5650378213745e-12	1.7389007751875075e-11	polysaccharide biosynthesis protein VpsM
K00263	0.0659688856126555	0.009176295792071009	7.18905396114818	1.5782155440973999e-12	1.7520242170057886e-11	leucine dehydrogenase [EC:1.4.1.9]
K13527	0.0314986416364436	0.00438218448140068	7.1878858067553795	1.5908965991303101e-12	1.763509081224275e-11	proteasome-associated ATPase
K06385	0.0924338316884837	0.0128597370700676	7.18784771297024	1.59131181327132e-12	1.763509081224275e-11	stage II sporulation protein P
K06881	0.0742289758282978	0.0103286587041329	7.186700418186491	1.60386712275561e-12	1.7758881043154086e-11	bifunctional oligoribonuclease and PAP phosphatase NrnA [EC:3.1.3.7 3.1.13.3]
K08142	0.0726494083154225	0.0101093693292914	7.18634426629609	1.60778440565373e-12	1.7786895297059643e-11	MFS transporter, SP family, solute carrier family 2 (facilitated glucose transporter), member 3
K24139	0.0687456508724187	0.009566415052823709	7.186145540708799	1.60997425710286e-12	1.7795767176355923e-11	auxin efflux carrier family protein
K18654	0.0233787546781898	0.00325359015259627	7.1855253986228895	1.6168267645746599e-12	1.785611780824831e-11	kanosamine-6-phosphate phosphatase [EC:3.1.3.92]
K07317	0.0530623841852271	0.00738714619567605	7.1830694533007	1.64424744325496e-12	1.814332247626084e-11	adenine-specific DNA-methyltransferase [EC:2.1.1.72]
K05836	0.0769913849369491	0.0107198960097661	7.18210184751865	1.65517586493721e-12	1.8248207171302585e-11	GntR family transcriptional regulator, histidine utilization repressor
K03704	0.0525468030529538	0.0073169502849341	7.18151702645155	1.6618155897394602e-12	1.8305669666356836e-11	cold shock protein
K10536	0.0709401287422777	0.009881836249120209	7.17884074921739	1.6925360981738202e-12	1.8628066824707917e-11	agmatine deiminase [EC:3.5.3.12]
K13012	0.0664453860321005	0.0092560927339682	7.17855664823428	1.69582983495011e-12	1.864831058638963e-11	O-antigen biosynthesis protein WbqP
K13985	0.0581760827909696	0.00810540727370326	7.1774410373816595	1.70882477440256e-12	1.8775108189708334e-11	N-acyl-phosphatidylethanolamine-hydrolysing phospholipase D [EC:3.1.4.54]
K00188	0.0854338935877775	0.011906708260571998	7.17527394793777	1.73434798028922e-12	1.9039220721976352e-11	2-oxoisovalerate ferredoxin oxidoreductase delta subunit [EC:1.2.7.7]
K12237	0.0307607849500515	0.00428772752179927	7.17414639658428	1.74777570801477e-12	1.9170213967635057e-11	nonribosomal peptide synthetase VibF
K13663	0.0620955412441726	0.00865704795611983	7.1728309186824	1.763570598106e-12	1.932692496488473e-11	acyltransferase [EC:2.3.1.-]
K10926	0.05836924089489599	0.00813790208444307	7.172516981554531	1.7673607171358203e-12	1.9351422412880773e-11	MSHA pilin protein MshC
K16028	0.106105682942375	0.0147936176650755	7.172395917252	1.76882444765998e-12	1.9351422412880773e-11	O-methyltransferase
K19429	0.0534050850589425	0.00744839361063014	7.1700138111289204	1.7978689507110299e-12	1.9652408939485786e-11	acetyltransferase EpsM [EC:2.3.1.-]
K03843	0.0518372651256315	0.007230879750357071	7.16887390128037	1.8119329598429798e-12	1.9777867111587942e-11	alpha-1,3/alpha-1,6-mannosyltransferase [EC:2.4.1.132 2.4.1.257]
K07785	0.0404175229924615	0.0056379496086374605	7.16883367147179	1.8124312787487e-12	1.9777867111587942e-11	MFS transporter, NRE family, putaive nickel resistance protein
K03066	0.0276728671510124	0.00386059706990989	7.16802780758942	1.82244178337566e-12	1.986036718287347e-11	26S proteasome regulatory subunit T6
K13653	0.0551429602254251	0.00769296124595973	7.167975823924191	1.8230893912215002e-12	1.986036718287347e-11	AraC family transcriptional regulator
K23259	0.0683291480352633	0.00953313565956785	7.167541769604981	1.8285056380523e-12	1.9902461197883354e-11	isopropanol dehydrogenase (NADP+) [EC:1.1.1.80]
K22231	0.0671902739401546	0.00937510825996226	7.16687979242867	1.83679643638114e-12	1.9975745468430007e-11	scyllo-inosose 3-dehydrogenase [EC:1.1.1.-]
K20434	0.0695227720247648	0.00970195827768868	7.1658494125504895	1.8497747904168e-12	2.00998409853595e-11	cyclitol reductase
K13019	0.059776515905729	0.008342920022147359	7.16493934342466	1.86131268059436e-12	2.0208087375597702e-11	UDP-GlcNAc3NAcA epimerase [EC:5.1.3.23]
K05989	0.0687537206322277	0.00959715752433595	7.16396708690941	1.87371714015784e-12	2.032555090617921e-11	alpha-L-rhamnosidase [EC:3.2.1.40]
K00271	0.0665829491084575	0.00929634039931599	7.16227528774189	1.89549582288471e-12	2.0544418800530645e-11	valine dehydrogenase (NAD+) [EC:1.4.1.23]
K23237	0.05183804537657499	0.0072383252857944795	7.161607599800661	1.90415933689783e-12	2.06208876838716e-11	AraC family transcriptional regulator, melibiose operon regulatory protein
K18146	0.100163329362563	0.0139878122154155	7.1607573664862505	1.91524780287917e-12	2.0723466100014105e-11	multidrug efflux pump
K04042	0.08614972314474299	0.0120317860637177	7.16017744069857	1.9228473887926e-12	2.0788152798565527e-11	bifunctional UDP-N-acetylglucosamine pyrophosphorylase / glucosamine-1-phosphate N-acetyltransferase [EC:2.7.7.23 2.3.1.157]
K18904	0.11194920507563301	0.0156389764592071	7.15834603163721	1.9470420423301004e-12	2.1031990789179905e-11	outer membrane protein, multidrug efflux system
K18819	0.0482382460556594	0.00673920015219815	7.157859236444451	1.95352324724322e-12	2.1084238279589703e-11	inositol 3-alpha-galactosyltransferase [EC:2.4.1.123]
K05822	0.0904295493535616	0.0126356869350443	7.15667852633801	1.96933147371385e-12	2.123697910509587e-11	tetrahydrodipicolinate N-acetyltransferase [EC:2.3.1.89]
K08344	0.0751856849433923	0.0105069140235343	7.155829463816401	1.98077700467422e-12	2.134245609574189e-11	suppressor for copper-sensitivity B
K16016	0.0518479772134915	0.00724796151245292	7.153456475232391	2.01311320097397e-12	2.167098410299619e-11	3-amino-5-hydroxybenzoate synthase [EC:4.2.1.144 2.6.1.-]
K00929	0.0780047666965956	0.0109046563390408	7.15334479797622	2.01464771882479e-12	2.167098410299619e-11	butyrate kinase [EC:2.7.2.7]
K22331	0.0569351457181883	0.00795943259043975	7.15316639361635	2.01710149586559e-12	2.1679191433351717e-11	beta-lactamase class D OXA-184 [EC:3.5.2.6]
K00547	0.0580138045976009	0.00811192383375357	7.151670280261571	2.0377950050158e-12	2.1883255908134496e-11	homocysteine S-methyltransferase [EC:2.1.1.10]
K12983	0.0315703949044154	0.00441474499910355	7.15112535623825	2.04538384930861e-12	2.1946369636682003e-11	UDP-glucose:(glucosyl)LPS beta-1,3-glucosyltransferase [EC:2.4.1.-]
K24189	0.06190966332261599	0.00865882597435263	7.14989116376653	2.0626745867316497e-12	2.2113389256750177e-11	(DL)-glycerol-3-phosphatase [EC:3.1.3.21]
K21266	0.0559768205258561	0.00783036970449276	7.148681689159431	2.07975837769843e-12	2.2277913048328544e-11	beta-lactamase class D OXA-286 [EC:3.5.2.6]
K00595	0.105673589798961	0.0147825207611445	7.14855006845122	2.08162588535759e-12	2.227930475964526e-11	precorrin-6B C5,15-methyltransferase / cobalt-precorrin-6B C5,C15-methyltransferase [EC:2.1.1.132 2.1.1.289 2.1.1.196]
K09121	0.079931697782838	0.0111843285590164	7.14675873129637	2.1072068218599098e-12	2.2520812293836678e-11	pyridinium-3,5-bisthiocarboxylic acid mononucleotide nickel chelatase [EC:4.99.1.12]
K00104	0.0658831537359888	0.009218650707630371	7.14672416012645	2.1077035370928103e-12	2.2520812293836678e-11	glycolate oxidase [EC:1.1.3.15]
K00936	0.060383698660556005	0.0084508146756493	7.145310952629139	2.1281071633633e-12	2.2710296602698614e-11	two-component system, sensor histidine kinase PdtaS [EC:2.7.13.3]
K05825	0.0638555267745995	0.00893677889875473	7.14525082225065	2.12897960664824e-12	2.2710296602698614e-11	2-aminoadipate transaminase [EC:2.6.1.-]
K17490	0.0617559496138193	0.00864353458345141	7.144756467111829	2.13616563843502e-12	2.2764918017248544e-11	methylmalonyl-CoA carboxyltransferase 1.3S subunit [EC:2.1.3.1]
K19276	0.0206360753270841	0.0028883237624464197	7.144654486242651	2.1376510133183e-12	2.2764918017248544e-11	aminoglycoside 3-N-acetyltransferase IV [EC:2.3.1.81]
K12784	0.0208685007298323	0.00292117084730589	7.143882306328889	2.14893098198322e-12	2.2866052324472067e-11	translocated intimin receptor
K00869	0.0707104023967698	0.009898838517327691	7.14330295145162	2.15743256242601e-12	2.2937479531862602e-11	mevalonate kinase [EC:2.7.1.36]
K12992	0.0576099569388842	0.00806646367365868	7.14190992107378	2.17800972187568e-12	2.3137067650281664e-11	rhamnosyltransferase [EC:2.4.1.-]
K16011	0.059595996307365	0.00834513560068746	7.14140538380892	2.1855099791131e-12	2.3197523967043183e-11	mannose-1-phosphate guanylyltransferase / mannose-6-phosphate isomerase [EC:2.7.7.13 5.3.1.8]
K20816	0.0575972950719798	0.008065682274471221	7.1410319811730805	2.19107717853249e-12	2.3237379307811074e-11	streptothricin hydrolase [EC:3.5.2.19]
K21189	0.10033142720773401	0.014052839440452	7.13958397040557	2.2127982368354902e-12	2.3448346274962525e-11	O-methyltransferase [EC:2.1.1.-]
K10709	0.0631787125886721	0.00884954269662809	7.1392064826971104	2.2184954743425296e-12	2.348930550951273e-11	fructoselysine 3-epimerase [EC:5.1.3.41]
K17945	0.056629628546251004	0.00793502380553296	7.13666775728688	2.25718747427804e-12	2.3879255606594907e-11	tropomyosin, fungi type
K12251	0.0738581213453869	0.010350568199024	7.13565863489034	2.27275074970388e-12	2.4024080884338952e-11	N-carbamoylputrescine amidase [EC:3.5.1.53]
K07807	0.0596909920645491	0.008365390751969959	7.13546967910525	2.27567663613002e-12	2.4035194257379832e-11	uncharacterized protein
K00899	0.0507705652085909	0.0071167101111167	7.133993715619299	2.29865894334912e-12	2.4257946478701578e-11	5-methylthioribose kinase [EC:2.7.1.100]
K02172	0.0765700074839854	0.0107359306967871	7.132125723101031	2.3280728037895404e-12	2.4548149251800564e-11	bla regulator protein blaR1
K15576	0.0392427718745519	0.00550254365849425	7.13175111549965	2.3340158367390898e-12	2.4590592488634847e-11	nitrate/nitrite transport system substrate-binding protein
K04116	0.0574983058776282	0.0080641195675163	7.13014054370443	2.35973735740286e-12	2.48411760234971e-11	cyclohexanecarboxylate-CoA ligase [EC:6.2.1.-]
K21379	0.04260895083088101	0.00597775926452593	7.1279134781718305	2.39576399921228e-12	2.5199742410090118e-11	dTDP-4-amino-4,6-dideoxy-D-glucose acyltransferase [EC:2.3.1.209]
K21898	0.0516531081830287	0.0072478605022074	7.126669748582669	2.41611813202764e-12	2.539300548267082e-11	ornithine racemase [EC:5.1.1.12]
K09684	0.0768608412994518	0.0107869982784852	7.1253224775934	2.43835852582421e-12	2.5605760047598707e-11	PucR family transcriptional regulator, purine catabolism regulatory protein
K11890	0.0355503322885082	0.00499005870431094	7.124231275635309	2.45651915501348e-12	2.577535892437221e-11	type VI secretion system protein ImpM
K00306	0.0750901468149328	0.0105428696747742	7.12236318301462	2.4879184450561605e-12	2.6083475308675462e-11	sarcosine oxidase / L-pipecolate oxidase [EC:1.5.3.1 1.5.3.7]
K18230	0.0620790076065644	0.008716580836543959	7.121944805043321	2.49500450253468e-12	2.6136395205473586e-11	macrolide transport system ATP-binding/permease protein
K12113	0.0618043588975672	0.00867917939830923	7.12099105931687	2.51123229387063e-12	2.62703443735971e-11	LacI family transcriptional regulator, ebg operon repressor
K00002	0.0558766146697042	0.00784678931775303	7.12095258417168	2.5118891126212797e-12	2.62703443735971e-11	alcohol dehydrogenase (NADP+) [EC:1.1.1.2]
K15245	0.0478264264035992	0.00671702103100301	7.120184108826231	2.52504336204089e-12	2.6386394448319715e-11	flavin reductase [EC:1.5.1.37]
K04371	0.057075354124389015	0.008018303881667379	7.11813308234463	2.5604838084492e-12	2.6734953902227725e-11	mitogen-activated protein kinase 1/3 [EC:2.7.11.24]
K18295	0.134982570835715	0.0189660603517243	7.117059016605049	2.5792375371000295e-12	2.6908855736937817e-11	membrane fusion protein, multidrug efflux system
K00100	0.0696310975625562	0.00978603642302339	7.115352380943179	2.6093142351132204e-12	2.7200509855790008e-11	butanol dehydrogenase [EC:1.1.1.-]
K22516	0.0808154030083956	0.0113660018119815	7.1102753936924	2.70084030681177e-12	2.813174200969985e-11	formate dehydrogenase (coenzyme F420) alpha subunit [EC:1.17.98.3 1.8.98.6]
K13794	0.0580635300666702	0.00816686905347863	7.1096438165539695	2.7124445062385096e-12	2.8228513439905694e-11	LysR family transcriptional regulator, regulatory protein for tcuABC
K11603	0.0687057225505081	0.00966389044237104	7.1095303656661795	2.71453416560628e-12	2.8228513439905694e-11	manganese transport system ATP-binding protein [EC:7.2.2.5]
K00737	0.0451872931729759	0.006356181160110471	7.1091889980351795	2.72083138419494e-12	2.8271069698660875e-11	beta-1,4-mannosyl-glycoprotein beta-1,4-N-acetylglucosaminyltransferase [EC:2.4.1.144]
K23650	0.0237764299258591	0.00334457882324968	7.108945903914231	2.72532449713677e-12	2.8294826479585158e-11	LEE-encoded effector EspB
K17680	0.0490995168020972	0.006907331081949329	7.10831958387041	2.7369344002908197e-12	2.83923728806868e-11	twinkle protein [EC:3.6.4.12]
K07445	0.0441526971093873	0.00621295392010052	7.10655473663532	2.7699108773331602e-12	2.8711234655752447e-11	putative DNA methylase
K20490	0.064659946592864	0.00910010215599937	7.10540887172744	2.79153027116272e-12	2.8911955684045555e-11	lantibiotic transport system ATP-binding protein
K10973	0.0667353584147298	0.00939341709657021	7.104481545815379	2.80914773605017e-12	2.907093807234486e-11	IclR family transcriptional regulator, negative regulator of allantoin and glyoxylate utilization operons
K07799	0.118305784444519	0.0166541138100211	7.10369736835423	2.82413086698454e-12	2.9202424174577234e-11	membrane fusion protein, multidrug efflux system
K03286	0.0727648185691082	0.0102451833918451	7.102344173460809	2.8501709880602997e-12	2.9447939088565e-11	OmpA-OmpF porin, OOP family
K12785	0.026783893231921	0.0037712149785459	7.10219210103167	2.85311208995754e-12	2.945459196250852e-11	LEE-encoded effector EspG
K22450	0.0543523665784181	0.00765317186500827	7.10193989330454	2.85799639785034e-12	2.947783037213113e-11	aralkylamine N-acetyltransferase [EC:2.3.1.87]
K16699	0.0523489257077222	0.00737117934155	7.101838563693709	2.85996108118321e-12	2.947783037213113e-11	teichuronic acid biosynthesis glycosyltransferase TuaH [EC:2.4.-.-]
K04486	0.0442279995941803	0.0062307790571136	7.0983097280083705	2.9292158675019e-12	3.0167394259525596e-11	histidinol-phosphatase (PHP family) [EC:3.1.3.15]
K18297	0.062586657290184	0.00881748744926584	7.09801489940256	2.9350760249809e-12	3.0203486992219183e-11	LysR family transcriptional regulator, mexEF-oprN operon transcriptional activator
K15657	0.050256026719123006	0.0070821974224997706	7.096106437171919	2.97328915232876e-12	3.057218405064904e-11	external thioesterase TEII
K02171	0.0629329124376941	0.00887004788021889	7.0949912883831	2.9958435991229797e-12	3.07794123621433e-11	BlaI family transcriptional regulator, penicillinase repressor
K16235	0.0834103789410621	0.0117576780218018	7.0941200113149705	3.0135825224933103e-12	3.0936873581592656e-11	S-methylmethionine transporter
K07003	0.0713733118600652	0.0100616496814471	7.09359937184774	3.0242317943319704e-12	3.098957137476587e-11	uncharacterized protein
K11104	0.0646587176756756	0.009115152041967979	7.093542420134519	3.02539893810633e-12	3.098957137476587e-11	melibiose permease
K08359	0.0418084587990393	0.00589389891909528	7.09351472988222	3.02596657005201e-12	3.098957137476587e-11	tetrathionate reductase subunit C
K07253	0.05869758533915	0.00828390167230225	7.0857414369619	3.18952252631062e-12	3.2638513832685374e-11	phenylpyruvate tautomerase [EC:5.3.2.1]
K19223	0.0575442168524452	0.00812569507461023	7.08175932324232	3.2766426507482903e-12	3.3503279161000463e-11	peptidoglycan DL-endopeptidase LytF [EC:3.4.-.-]
K04844	0.0526063391361072	0.0074303829722525295	7.079896060883599	3.31820567261533e-12	3.390122162093527e-11	hypothetical glycosyl hydrolase [EC:3.2.1.-]
K15350	0.0291175278025022	0.00411306597180788	7.07927565521242	3.33215941757592e-12	3.401667838547648e-11	secreted effector protein SseF
K17818	0.0695881772694009	0.00983086720196265	7.0785390382964595	3.34880178117556e-12	3.414146390589746e-11	D-arabinitol dehydrogenase (NADP+) [EC:1.1.1.287]
K05926	0.0749392769094147	0.0105868880939799	7.07849901162437	3.34970843812346e-12	3.414146390589746e-11	23S rRNA (adenosine1067-2'-O)-methyltransferase [EC:2.1.1.230]
K00537	0.032323983853279	0.00456669301485465	7.078203800460139	3.35640281336381e-12	3.418252333038187e-11	arsenate reductase (glutaredoxin) [EC:1.20.4.1]
K07191	0.070347787719254	0.00994072165755988	7.07672844513806	3.3900562973395796e-12	3.449785860673658e-11	MFS transporter, SP family, solute carrier family 2 (facilitated glucose transporter), member 4
K16951	0.0646999973477413	0.00914312824602561	7.07635238255195	3.3986873303383103e-12	3.4556069752084866e-11	anaerobic sulfite reductase subunit B
K19321	0.0557498545051713	0.0078784522362004	7.07624452541685	3.4011667467736e-12	3.4556069752084866e-11	beta-lactamase class D OXA-214 [EC:3.5.2.6]
K04124	0.0374766658626186	0.0052975768870394	7.0743033393825305	3.44609568806123e-12	3.498482890920118e-11	gibberellin 3beta-dioxygenase [EC:1.14.11.15]
K04882	0.0769915902724302	0.010885901831356999	7.07259641554496	3.4860840408453603e-12	3.5362792382689246e-11	potassium voltage-gated channel Shaker-related subfamily A, beta member 1
K00823	0.0824433085995668	0.01165790398515	7.07188090625759	3.5029816613159397e-12	3.548861765467406e-11	4-aminobutyrate aminotransferase [EC:2.6.1.19]
K01711	0.0583817638613767	0.008255530308236909	7.07183689982055	3.50402354943202e-12	3.548861765467406e-11	GDPmannose 4,6-dehydratase [EC:4.2.1.47]
K22958	0.0623427336415319	0.008816256435129809	7.07133850974629	3.51584460884935e-12	3.558023644409342e-11	gallate decarboxylase subunit C [EC:4.1.1.59]
K17754	0.0637891750861243	0.0090209855567919	7.07119800653017	3.5191842063633098e-12	3.558594628863593e-11	cyclopentanol dehydrogenase [EC:1.1.1.163]
K16707	0.0478076689124325	0.00676173684678944	7.07032379338042	3.5400333642792596e-12	3.576856406366325e-11	UDP-galactose-lipid carrier transferase
K04090	0.0770377280389896	0.0108980880474438	7.06892142030903	3.57373237152547e-12	3.6062418798473855e-11	indolepyruvate ferredoxin oxidoreductase [EC:1.2.7.8]
K16074	0.0848064354594454	0.0119971537067309	7.068879630329749	3.5747414048401397e-12	3.6062418798473855e-11	zinc transporter
K11528	0.0800984574859123	0.0113317937879733	7.06847115157733	3.58461901413751e-12	3.610661123529765e-11	UDP-N-acetylglucosamine pyrophosphorylase [EC:2.7.7.23]
K18775	0.0782733301388299	0.0110735957184785	7.06846557602018	3.5847540245307995e-12	3.610661123529765e-11	levanbiose-producing levanase [EC:3.2.1.64]
K10563	0.0638016296722126	0.00902887998349637	7.0663947010962405	3.6352466868471202e-12	3.658644663952416e-11	formamidopyrimidine-DNA glycosylase [EC:3.2.2.23 4.2.99.18]
K23675	0.0761982546269972	0.0107836514643176	7.066090264427809	3.64272821609267e-12	3.663298916607076e-11	riboflavin transporter
K07593	0.0697557803358468	0.0098723539040885	7.06576982688581	3.650619306848951e-12	3.668357425738029e-11	MFS transporter, SP family, solute carrier family 2 (facilitated glucose transporter), member 2
K24129	0.0552698578740338	0.007822700572390541	7.06531681259837	3.66180389113506e-12	3.676714917160043e-11	glutaredoxin-dependent peroxiredoxin [EC:1.11.1.25]
K09820	0.0691336889050061	0.00978621722325166	7.06439345539431	3.6847052282081506e-12	3.695041485819561e-11	manganese/iron transport system ATP-binding protein
K05820	0.0774376031991429	0.0109617470604277	7.06434866379058	3.6858197319944e-12	3.695041485819561e-11	MFS transporter, PPP family, 3-phenylpropionic acid transporter
K10817	0.0460423449997957	0.00651868182059876	7.0631373438574405	3.7160856673011805e-12	3.72038772137283e-11	6-deoxyerythronolide-B synthase EryAI [EC:2.3.1.94]
K02120	0.0788087354602259	0.0111578037318466	7.063104653408639	3.71690584236359e-12	3.72038772137283e-11	V/A-type H+/Na+-transporting ATPase subunit D
K06152	0.0386361902737487	0.0054704500768607	7.06270777192078	3.7268774519496495e-12	3.727458868088799e-11	gluconate 2-dehydrogenase gamma chain [EC:1.1.99.3]
K03441	0.0706170431417862	0.00999912993999159	7.06231877829219	3.73667638071041e-12	3.734346418820645e-11	aquaglyceroporin related protein, other eukaryote
K00596	0.0773002587339981	0.0109466405001543	7.061550868771911	3.75609473385067e-12	3.7508291804854585e-11	2,2-dialkylglycine decarboxylase (pyruvate) [EC:4.1.1.64]
K00123	0.082396782007224	0.0116711815179415	7.05984924324584	3.79947815072601e-12	3.7911991321874634e-11	formate dehydrogenase major subunit [EC:1.17.1.9]
K06606	0.0538211578541809	0.0076241276347599205	7.0593201520918205	3.81306752699415e-12	3.8018002979097197e-11	2-keto-myo-inositol isomerase [EC:5.3.99.11]
K14673	0.0515897941267788	0.00730877327489782	7.058611915622739	3.8313328992132495e-12	3.8170435457429904e-11	putative monooxygenase
K17652	0.0664091963377471	0.00940908041070472	7.05799009456794	3.847440466143951e-12	3.8301150354734264e-11	5'-hydroxyaverantin dehydrogenase [EC:1.1.1.352]
K19561	0.0662783591218079	0.00939074240125902	7.05784018875036	3.85133354687362e-12	3.83101619379469e-11	pimeloyl-[acyl-carrier protein] methyl ester esterase [EC:3.1.1.85]
K01053	0.049285725280908	0.00698466773029508	7.05627342402239	3.8922550031951e-12	3.8687204380595014e-11	gluconolactonase [EC:3.1.1.17]
K12996	0.0616311132107682	0.00873717964638974	7.0538910386528	3.95529904919148e-12	3.928338064193118e-11	rhamnosyltransferase [EC:2.4.1.-]
K01822	0.0418071743695475	0.005927712886648329	7.052833895466599	3.98359408044285e-12	3.9511550564873385e-11	steroid Delta-isomerase [EC:5.3.3.1]
K12203	0.0650709554468019	0.00922625507538532	7.052802563458751	3.9844357261255096e-12	3.9511550564873385e-11	defect in organelle trafficking protein DotB [EC:7.2.4.8]
K21959	0.0728742683560981	0.0103342597504862	7.05171634114085	4.013722262262609e-12	3.977121085527912e-11	LysR family transcriptional regulator, cell division regulator
K07355	0.0507405138677249	0.00719968228781136	7.04760458022233	4.12651049419349e-12	4.085723363440072e-11	fimbrial-like protein
K01467	0.0784684729278989	0.0111372953530706	7.04555912726738	4.1837724435961295e-12	4.1392230147985785e-11	beta-lactamase class C [EC:3.5.2.6]
K19244	0.0520084729706181	0.00738261124383381	7.0447259449097	4.20732026204184e-12	4.159310747872049e-11	alanine dehydrogenase [EC:1.4.1.1]
K06119	0.0613193786383698	0.00870584023384978	7.04347621725812	4.24288498382767e-12	4.191238155827302e-11	sulfoquinovosyltransferase [EC:2.4.1.-]
K13796	0.0517735930724482	0.00735080274719796	7.043257022803889	4.2491531824972e-12	4.1941987764418086e-11	tricarballylate dehydrogenase
K18306	0.0913530984869743	0.0129729413904572	7.041818484909889	4.2905166960608495e-12	4.231769621299401e-11	membrane fusion protein, multidrug efflux system
K18661	0.0594512344061462	0.0084432872973616	7.0412426241523	4.3071855457047506e-12	4.244944893699178e-11	malonyl-CoA/methylmalonyl-CoA synthetase [EC:6.2.1.-]
K19333	0.0711619940151373	0.0101094859874802	7.03913078303546	4.36886102099362e-12	4.3024221206743626e-11	IclR family transcriptional regulator, KDG regulon repressor
K15372	0.0763287458242288	0.0108447466093787	7.03831528513709	4.39290877354005e-12	4.322784059426747e-11	taurine---2-oxoglutarate transaminase [EC:2.6.1.55]
K13266	0.0238825644906277	0.00339417672811243	7.03633499482193	4.4518469591802e-12	4.37742191032274e-11	pterocarpan reductase [EC:1.23.1.-]
K18918	0.0560651032557382	0.007968504853500341	7.03583724757479	4.46678284145812e-12	4.388742497561381e-11	RHH-type transcriptional regulator, rel operon repressor / antitoxin RelB
K18785	0.07031856933116	0.00999467640367422	7.03560240382666	4.47384686800174e-12	4.3923173462112034e-11	beta-1,4-mannooligosaccharide/beta-1,4-mannosyl-N-acetylglucosamine phosphorylase [EC:2.4.1.319 2.4.1.320]
K18792	0.0356198822508599	0.00506309655896486	7.03519710438671	4.48606396820361e-12	4.40094201991635e-11	beta-lactamase class D OXA-10 [EC:3.5.2.6]
K03564	0.0594253832160578	0.00845000383991948	7.032586533904349	4.56554446454338e-12	4.4754901471234874e-11	thioredoxin-dependent peroxiredoxin [EC:1.11.1.24]
K24699	0.0588132536509143	0.00836315839628682	7.0324213489758804	4.570619894917009e-12	4.477042650315194e-11	TetR/AcrR family transcriptional regulator, regulator of mycofactocin system
K06919	0.0551072838992616	0.007840109660263609	7.0288919782033705	4.68039633296442e-12	4.581071891699984e-11	putative DNA primase/helicase
K02101	0.0661331881818762	0.00940957798183017	7.0282841918712	4.69956035401327e-12	4.5963205842225894e-11	arabinose operon protein AraL
K16247	0.0289748641547667	0.00412504029558256	7.024140875858951	4.83227185966367e-12	4.722514465290211e-11	LuxR family transcriptional regulator, glucitol operon activator
K07708	0.112600644912575	0.0160317249781703	7.0236138073662495	4.8494157200960994e-12	4.7356594335927026e-11	two-component system, NtrC family, nitrogen regulation sensor histidine kinase GlnL [EC:2.7.13.3]
K00980	0.0585355241479621	0.00833555204384467	7.02239321883753	4.8893472751752104e-12	4.771020605958641e-11	glycerol-3-phosphate cytidylyltransferase [EC:2.7.7.39]
K18308	0.10276836221313498	0.0146360441304594	7.0215941751133295	4.9156627171506905e-12	4.793051510213396e-11	outer membrane protein, multidrug efflux system
K14258	0.0714932034927286	0.0101843451092776	7.01991171014039	4.97152812764267e-12	4.8438399432092943e-11	facilitated trehalose transporter
K20552	0.0298531163233367	0.0042539789655624	7.0176925097677305	5.0461702056396906e-12	4.912831767404109e-11	transcriptional regulator of LEE operons
K16214	0.0501913946848867	0.007153135000049441	7.01669892774843	5.079944692208571e-12	4.9419613690059404e-11	UDP-N-acetylglucosamine kinase [EC:2.7.1.176]
K20021	0.07639470287396699	0.0108896355382212	7.01535901783226	5.12584360066643e-12	4.9815370958464236e-11	L-cysteine desulfidase [EC:4.4.1.28]
K02315	0.0518189753695449	0.00738658178420268	7.01528486158071	5.12839569998228e-12	4.9815370958464236e-11	DNA replication protein DnaC
K15745	0.0709671855456469	0.0101183761831535	7.013693132283749	5.1834771891565e-12	5.031229713805045e-11	phytoene desaturase (3,4-didehydrolycopene-forming) [EC:1.3.99.30]
K15897	0.0492312204577355	0.00702057644970879	7.012418540044191	5.22800276886875e-12	5.0706090395185405e-11	UDP-2,4-diacetamido-2,4,6-trideoxy-beta-L-altropyranose hydrolase [EC:3.6.1.57]
K19350	0.0496191595219298	0.007076353787290591	7.0119670402923795	5.2438650237737196e-12	5.082149458414711e-11	lincosamide and streptogramin A transport system ATP-binding/permease protein
K00830	0.0568298632799708	0.008105358045428229	7.011394556718611	5.26404570488011e-12	5.0978545338348014e-11	alanine-glyoxylate transaminase / serine-glyoxylate transaminase / serine-pyruvate transaminase [EC:2.6.1.44 2.6.1.45 2.6.1.51]
K07250	0.0859747204581225	0.0122653696989458	7.009549860165429	5.32959358134288e-12	5.154212141858968e-11	4-aminobutyrate aminotransferase / (S)-3-amino-2-methylpropionate transaminase / 5-aminovalerate transaminase [EC:2.6.1.19 2.6.1.22 2.6.1.48]
K12265	0.0830383006815053	0.0118464851322666	7.009530654399049	5.330280221576191e-12	5.154212141858968e-11	nitric oxide reductase FlRd-NAD(+) reductase [EC:1.18.1.-]
K05303	0.0226048216355218	0.00322719186873699	7.00448642502578	5.5136612089065e-12	5.3275180121024226e-11	O-methyltransferase [EC:2.1.1.-]
K12790	0.0289367776207276	0.00413149928792111	7.003941088729559	5.5338540148786505e-12	5.343002724305276e-11	intimin
K04785	0.0391053488442206	0.0055859800930390295	7.0006244549549494	5.65823625043059e-12	5.458984590144546e-11	yersiniabactin synthetase, thiazolinyl reductase component
K19320	0.0536577459678479	0.007666110878234959	6.9993438420241105	5.70699371741399e-12	5.5018852214046746e-11	beta-lactamase class D OXA-211 [EC:3.5.2.6]
K20956	0.0655631604508661	0.00936901713862702	6.99786962503882	5.76363341232189e-12	5.5523146215470526e-11	diguanylate cyclase [EC:2.7.7.65]
K06147	0.0577174311009769	0.00825057815215478	6.99556201233037	5.8534025057294e-12	5.634559078713391e-11	ATP-binding cassette, subfamily B, bacterial
K18794	0.0535133660188526	0.007651497224587609	6.99384243999863	5.92118750702712e-12	5.695533849595029e-11	beta-lactamase class D OXA-51 [EC:3.5.2.6]
K12734	0.074391344508261	0.010638540367274	6.99262699017449	5.96956457377253e-12	5.7377628909228917e-11	peptidyl-prolyl cis-trans isomerase-like 3 [EC:5.2.1.8]
K24076	0.0645480826956718	0.00923279735145028	6.99117290660913	6.02794981821063e-12	5.789541016411738e-11	peptidoglycan-recognition protein LB [EC:3.5.1.28]
K06714	0.0616614658141269	0.00882027251943391	6.99087989382037	6.039782750696519e-12	5.7965639542987104e-11	arginine utilization regulatory protein
K05779	0.0670791980073509	0.00959582113811787	6.99045939287984	6.05680398974571e-12	5.8085520386327224e-11	putative thiamine transport system ATP-binding protein
K20326	0.0234526109266038	0.0033550692576222	6.9902017293154595	6.06725708605892e-12	5.8142279788824716e-11	protein XagA
K00259	0.0682371349313225	0.00976240181846518	6.989789623518139	6.08401255358215e-12	5.8259304676647e-11	alanine dehydrogenase [EC:1.4.1.1]
K12531	0.0441200886928996	0.00631227626638114	6.989568711984449	6.09301311179541e-12	5.830195083540353e-11	ATP-binding cassette, subfamily B, bacterial RtxE
K16300	0.054086622270196	0.007738754448829391	6.98906040084752	6.11377282752155e-12	5.845696882511656e-11	membrane fusion protein, epimerase transport system
K19301	0.0355174707760693	0.00508198981263961	6.98889058922009	6.12072349685074e-12	5.84798186860061e-11	aminoglycoside 6'-N-acetyltransferase II [EC:2.3.1.82]
K12506	0.0637439032045681	0.00912333208518543	6.98691033159652	6.2023538183376106e-12	5.921562223285542e-11	2-C-methyl-D-erythritol 4-phosphate cytidylyltransferase / 2-C-methyl-D-erythritol 2,4-cyclodiphosphate synthase [EC:2.7.7.60 4.6.1.12]
K22299	0.0471287637993821	0.0067472474523919	6.984887412521809	6.28684646406303e-12	5.99776379183156e-11	HTH-type transcriptional regulator, competence development regulator
K15265	0.0749502508976531	0.0107309230874298	6.98451105156551	6.3026904255610804e-12	6.008408671862021e-11	21S rRNA pseudouridine2819 synthase [EC:5.4.99.43]
K22969	0.0626529209735265	0.00897264369700385	6.982660082050019	6.38118454823639e-12	6.078718296990119e-11	glucose 1-dehydrogenase [EC:1.1.1.47]
K12108	0.0365037420208295	0.00522943663907532	6.980434899634651	6.4768193688126905e-12	6.16523963971168e-11	cag pathogenicity island protein 23 [EC:7.4.2.8]
K01826	0.0407368890529709	0.0058360755330999995	6.98018536976205	6.4876311367558e-12	6.170950032305851e-11	5-carboxymethyl-2-hydroxymuconate isomerase [EC:5.3.3.10]
K00258	0.0195568861186081	0.00280370968126374	6.97536062642299	6.7001988669218004e-12	6.368417336669483e-11	swainsonine biosynthesis oxidoreductase SwnR [EC:1.3.1.-]
K18104	0.0494948649068032	0.0070965974999006205	6.9744500667392195	6.741076413932651e-12	6.402524576255144e-11	ATP-binding cassette, subfamily B, bacterial AbcA/BmrA [EC:7.6.2.2]
K07078	0.0758923909791085	0.0108819328675008	6.9741645995412895	6.75394217626366e-12	6.409996046191905e-11	uncharacterized protein
K11069	0.0792089208516639	0.0113582867396099	6.973668007115671	6.7763806508752995e-12	6.426534963426264e-11	spermidine/putrescine transport system substrate-binding protein
K07706	0.06540408543565	0.0093804816276489	6.97235899304701	6.835879694791209e-12	6.478170690806569e-11	two-component system, LytTR family, sensor histidine kinase AgrC [EC:2.7.13.3]
K15368	0.0464155350414381	0.00665767439116749	6.97173401916682	6.8644674691209906e-12	6.500458042028755e-11	secretion system chaperone SscA
K20000	0.0506825528823394	0.007274347013440059	6.96729930379985	7.07072122062533e-12	6.69083302515557e-11	maturase K
K13641	0.0706755328299157	0.0101449370283991	6.9665817177643605	7.104662475210019e-12	6.715714059721998e-11	IclR family transcriptional regulator, acetate operon repressor
K11326	0.0773016474813079	0.011096160542563	6.966522085255691	7.10749023478611e-12	6.715714059721998e-11	cation efflux system protein involved in nickel and cobalt tolerance
K01136	0.0669900589503838	0.00961955681861898	6.9639444117344595	7.230784961602509e-12	6.827181500564608e-11	iduronate 2-sulfatase [EC:3.1.6.13]
K14760	0.0573655802530565	0.00824030510971481	6.96158449101915	7.345504209127531e-12	6.925598343829162e-11	o-succinylbenzoate---CoA ligase [EC:6.2.1.26]
K08096	0.0543971296459353	0.00781390795466144	6.961577991648119	7.34582260771148e-12	6.925598343829162e-11	GTP cyclohydrolase IIa [EC:3.5.4.29]
K20247	0.0666299201551752	0.00957645674260729	6.957679854463009	7.53925087849885e-12	7.10273877767173e-11	hercynylcysteine S-oxide lyase [EC:4.4.1.36]
K11717	0.0649484486908669	0.009335014155997141	6.9575093947920505	7.54782236358097e-12	7.105593123776447e-11	cysteine desulfurase / selenocysteine lyase [EC:2.8.1.7 4.4.1.16]
K12349	0.0699927883981964	0.0100618040132261	6.95628619939245	7.60961148097368e-12	7.15850611951904e-11	neutral ceramidase [EC:3.5.1.23]
K22692	0.0494285676558878	0.00710684194517778	6.95506781172004	7.67165138317256e-12	7.211577275296082e-11	1H-pyrrole-2-carbonyl-[peptidyl-carrier protein] brominase [EC:1.14.19.57]
K12537	0.046765903955934	0.006724430194685579	6.95462702444198	7.69421823851208e-12	7.227492033274864e-11	membrane fusion protein, protease secretion system
K15336	0.0457322357509562	0.00657641165144897	6.953980099600379	7.72745672848603e-12	7.249493673209108e-11	tRNA (cytosine38-C5)-methyltransferase [EC:2.1.1.204]
K11604	0.0659910583875866	0.00948972133596887	6.953951127886209	7.728948565962291e-12	7.249493673209108e-11	manganese/iron transport system substrate-binding protein
K12529	0.103059634836786	0.014822400319347999	6.952965283379901	7.7798814247797e-12	7.291932721383429e-11	putative selenate reductase FAD-binding subunit
K16856	0.0734512647116919	0.0105663211027068	6.951451124542849	7.85875163524162e-12	7.360475782839158e-11	ureidoglycolate lyase [EC:4.3.2.3]
K10209	0.0675593029125177	0.00972062522442352	6.95009851246726	7.929870637655339e-12	7.42166432963626e-11	4,4'-diapophytoene desaturase [EC:1.3.8.2]
K04070	0.10533286333290501	0.0151576544532049	6.94915322539456	7.979947623871731e-12	7.463084495498419e-11	putative pyruvate formate lyase activating enzyme [EC:1.97.1.4]
K06213	0.0898433396921034	0.0129289492776791	6.949005504044419	7.9878012254443e-12	7.464984498006328e-11	magnesium transporter
K12530	0.0446051927201689	0.00641906806455436	6.948858038517409	7.995648795029561e-12	7.46687609977196e-11	ATP-binding cassette, subfamily B, bacterial RtxB
K04884	0.0735742730213676	0.010589363874749002	6.94794077260957	8.04463254812012e-12	7.50715273158633e-11	potassium voltage-gated channel Shaker-related subfamily A, beta member 3
K07239	0.079650856324092	0.0114654598463596	6.94702675613854	8.09373580645339e-12	7.547482218934209e-11	heavy-metal exporter, HME family
K19592	0.0600741769291207	0.00864767045762767	6.94686242074966	8.10259547232267e-12	7.550252844921604e-11	MerR family transcriptional regulator, gold-responsive activator of gol and ges genes
K12146	0.0694478807553016	0.00999719027807688	6.946739916273861	8.109206139693411e-12	7.550925281274431e-11	hydrogenase-4 transcriptional activator
K20968	0.0683245772716247	0.00983703845567911	6.945645031221731	8.16852469025327e-12	7.60064031773784e-11	AraC family transcriptional regulator, exoenzyme S synthesis regulatory protein ExsA
K11687	0.049876765015408	0.0071818704411389205	6.944815480060151	8.21375147788224e-12	7.637180670732855e-11	poly(ADP-ribose) glycohydrolase ARH3 [EC:3.2.1.143]
K24282	0.04490576025851999	0.00646648840320444	6.94438116308493	8.23752822034563e-12	7.653271141055538e-11	UDP-2,4-diacetamido-2,4,6-trideoxy-beta-L-idose 2-epimerase [EC:5.1.3.-]
K21835	0.047841052861598	0.00688928261123514	6.9442720761053005	8.24351081185901e-12	7.653271141055538e-11	secondary-alcohol dehydrogenase (coenzyme-F420) [EC:1.1.98.5]
K06945	0.0522203385405089	0.00752002299232083	6.94417272311992	8.24896327947181e-12	7.653271141055538e-11	uncharacterized protein
K16042	0.0210449302696773	0.00303082632667393	6.943627909149231	8.27892553934218e-12	7.675515782027869e-11	non-LEE-encoded effector NleH
K17470	0.0699097491630618	0.010070154965283	6.942271435154329	8.35399033218674e-12	7.739513297637166e-11	sulfate transporter 1, high-affinity
K02594	0.0595971729222632	0.00858487566164948	6.9421125326831294	8.36282730861171e-12	7.742106263611506e-11	homocitrate synthase NifV [EC:2.3.3.14]
K08358	0.0723400056506991	0.0104208799398135	6.94183275006562	8.37840905250948e-12	7.750935127797732e-11	tetrathionate reductase subunit B
K07089	0.0501830007529295	0.0072314257029353094	6.93957219702328	8.50535440721055e-12	7.862700375577048e-11	uncharacterized protein
K03200	0.0399058951946712	0.0057524092862365605	6.937248935007401	8.637788651575821e-12	7.979375078566656e-11	type IV secretion system protein VirB5
K18145	0.13187581451386698	0.0190127119948653	6.93619166742138	8.698724956432299e-12	8.029881309674221e-11	membrane fusion protein, multidrug efflux system
K07538	0.0605613412645946	0.008731674578336691	6.935822071844901	8.72012623261714e-12	8.043845939181077e-11	6-hydroxycyclohex-1-ene-1-carbonyl-CoA dehydrogenase [EC:1.1.1.368]
K04125	0.036178538607611	0.005217333280997671	6.934297017094701	8.80898191609357e-12	8.119968808637796e-11	gibberellin 2beta-dioxygenase [EC:1.14.11.13]
K16700	0.04220313127839399	0.00608635224888422	6.934059934853559	8.82287485751508e-12	8.126932573495571e-11	amylovoran biosynthesis glycosyltransferase AmsB [EC:2.4.-.-]
K20489	0.0522687833285112	0.00754027371865225	6.93194773542701	8.947602339510509e-12	8.235905039282393e-11	lantibiotic immunity protein
K22908	0.0540692661176917	0.007801086424592041	6.930991809966941	9.00461812351562e-12	8.282439998544998e-11	mannosylglucosylglycerate synthase [EC:2.4.1.-]
K09883	0.0484931140139543	0.00699848923155393	6.92908317916879	9.11952669428442e-12	8.382119804596046e-11	cobaltochelatase CobT [EC:6.6.1.2]
K02805	0.059773357555287	0.00862704273561644	6.928603391346931	9.148637856056981e-12	8.402853480685e-11	dTDP-4-amino-4,6-dideoxygalactose transaminase [EC:2.6.1.59]
K21398	0.0816583790959569	0.0117878248760366	6.927349189073889	9.22516829612265e-12	8.467080020965256e-11	natural resistance-associated macrophage protein 2
K21284	0.0585913197920969	0.00846133893966008	6.92459198360049	9.39562706396941e-12	8.617362676267223e-11	3-hydroxy-4-methylanthranilate adenylyltransferase [EC:2.7.7.97]
K19211	0.0550797111918279	0.00795605929412623	6.92298902705413	9.49614401470109e-12	8.703327988312893e-11	beta-lactamase class D OXA-62 [EC:3.5.2.6]
K11013	0.0344076706439745	0.00497315899999718	6.91867495971755	9.77194032758052e-12	8.949701348588388e-11	cytolethal distending toxin subunit A
K07991	0.0576729466001778	0.00833804627425268	6.91684175203824	9.89150312428091e-12	9.052737548860089e-11	archaeal preflagellin peptidase FlaK [EC:3.4.23.52]
K22847	0.0615188465533002	0.00889602174521391	6.915321063192941	9.99177198720257e-12	9.137981485015075e-11	S-sulfo-L-cysteine synthase (3-phospho-L-serine-dependent) [EC:2.8.5.1]
K22708	0.0494918990945955	0.00715829651634874	6.9139213472872605	1.00849457722699e-11	9.21661972145721e-11	poly(ribitol-phosphate) beta-N-acetylglucosaminyltransferase [EC:2.4.1.355]
K19967	0.0558049698683228	0.00807212241361918	6.913295786269231	1.01268622600183e-11	9.24833532036714e-11	D-threonine aldolase [EC:4.1.2.42]
K00029	0.0581424942420143	0.00841232624055132	6.91158338126979	1.0242480844472198e-11	9.347266148599468e-11	malate dehydrogenase (oxaloacetate-decarboxylating)(NADP+) [EC:1.1.1.40]
K04763	0.0531620422371139	0.0076939933944118405	6.909551322948309	1.03813637925847e-11	9.467272158500784e-11	integrase/recombinase XerD
K20817	0.051192542986684006	0.00740927409847169	6.90925214890396	1.0401966623106e-11	9.479318837346491e-11	N-acyl-D-aspartate deacylase [EC:3.5.1.83]
K07487	0.0493649888554659	0.007147226074839259	6.90687384707865	1.05671840675514e-11	9.621471240223576e-11	transposase
K18797	0.0623092189705274	0.00902144223713652	6.9067913236791805	1.05729628587389e-11	9.621471240223576e-11	beta-lactamase class A PER [EC:3.5.2.6]
K05651	0.0557415610598557	0.00807185568601495	6.90566868736663	1.0651885508318401e-11	9.679551806354256e-11	ATP-binding cassette, subfamily A (ABC1), member 9
K13677	0.0830788703685048	0.0120367430020156	6.90210552427618	1.09062298959845e-11	9.903660037274308e-11	1,2-diacylglycerol-3-alpha-glucose alpha-1,2-glucosyltransferase [EC:2.4.1.208]
K16041	0.0206480790778463	0.00299172213956366	6.901736897550861	1.09328808742157e-11	9.920835001358365e-11	non-LEE-encoded effector NleA
K08865	0.05773612044196401	0.0083656415754555	6.901577114104401	1.0944452748998e-11	9.922110161635135e-11	PDZ-binding kinase [EC:2.7.12.2]
K07316	0.0452637260899284	0.0065585308770722	6.9015038486995195	1.0949762812910401e-11	9.922110161635135e-11	adenine-specific DNA-methyltransferase [EC:2.1.1.72]
K20978	0.0757980387852655	0.0109830752953085	6.9013492803462	1.09609737752266e-11	9.92525464307595e-11	HptB-dependent secretion and biofilm anti anti-sigma factor
K22396	0.0334879355941494	0.00485505063806906	6.89754610004812	1.12403981023198e-11	1.0163919920165338e-10	xylonate dehydratase [EC:4.2.1.82]
K16182	0.120818357232542	0.0175164691077089	6.89741502637484	1.12501518513845e-11	1.0165570615817623e-10	3-methylornithyl-N6-L-lysine dehydrogenase [EC:1.4.1.-]
K07181	0.0500418656273297	0.0072562547709046	6.89637660298017	1.13277195273916e-11	1.0228452097198246e-10	c-di-GMP phosphodiesterase [EC:3.1.4.52]
K18258	0.0515255155744926	0.00747193838167847	6.89586997944677	1.13657533474285e-11	1.0248905274951737e-10	thiomorpholine-carboxylate dehydrogenase [EC:1.5.1.25]
K00971	0.0683312351051185	0.0099090201656008	6.89586194832165	1.13663572773213e-11	1.0248905274951737e-10	mannose-1-phosphate guanylyltransferase [EC:2.7.7.13]
K18067	0.0633488927536675	0.00918889167998805	6.89407329630746	1.1501649173396401e-11	1.0363608271348464e-10	phthalate 4,5-cis-dihydrodiol dehydrogenase [EC:1.3.1.64]
K11474	0.067978493831405	0.00986067701299219	6.8938972183997205	1.15150526804574e-11	1.0368399260451179e-10	GntR family transcriptional regulator, glc operon transcriptional activator
K18606	0.0696572182376415	0.0101048755140809	6.89342665731763	1.15509482897768e-11	1.0393421682211798e-10	hydroxyphenylpyruvate reductase [EC:1.1.1.237]
K03660	0.0680643089852786	0.00987415499689321	6.89317810047485	1.1569953149344e-11	1.0403221548449422e-10	N-glycosylase/DNA lyase [EC:3.2.2.- 4.2.99.18]
K00483	0.0490701580886162	0.00711891007546574	6.8929313010609805	1.15888539994595e-11	1.0412914224321633e-10	4-hydroxyphenylacetate 3-monooxygenase [EC:1.14.14.9]
K01090	0.0705532890035619	0.0102412288785176	6.88914287928448	1.1882817628621199e-11	1.0669571963177941e-10	protein phosphatase [EC:3.1.3.16]
K03793	0.0701709335067588	0.0101882950034844	6.88740691968188	1.20199532561892e-11	1.0785153299570183e-10	pteridine reductase [EC:1.5.1.33]
K09884	0.0620792484692477	0.00901658114705593	6.8850096790309	1.2211884756015e-11	1.0949705338575129e-10	aquaporin rerated protein, invertebrate
K19318	0.0520939313214094	0.007567554968172809	6.883852385678481	1.23056151345664e-11	1.1026037544053836e-10	beta-lactamase class D OXA-213 [EC:3.5.2.6]
K18347	0.0641190315403267	0.0093147784081559	6.88358098612254	1.23276980647479e-11	1.1038110655460726e-10	D-specific alpha-keto acid dehydrogenase [EC:1.1.1.-]
K18793	0.0525433505203877	0.007633751165521891	6.883031602824779	1.23725187783634e-11	1.1070511917388381e-10	beta-lactamase class D OXA-23 [EC:3.5.2.6]
K19273	0.0499674424581025	0.0072600984583754595	6.882474493229309	1.24181331495724e-11	1.1103577632065363e-10	streptothricin acetyltransferase [EC:2.3.-.-]
K19564	0.0724077331521005	0.0105233225766148	6.8806912099232305	1.25652552793607e-11	1.1227296389683824e-10	choline transport protein
K07344	0.0365771708034047	0.00531651339963996	6.87991697827409	1.26296612591531e-11	1.1276985840171383e-10	type IV secretion system protein TrbL
K19642	0.052112846278982	0.007575351873308959	6.87926411215256	1.2684222917931001e-11	1.1317822286270793e-10	D-galacturonate reductase [EC:1.1.1.365]
K23188	0.0672412141743503	0.009775793975429109	6.87833789698895	1.2762026142499601e-11	1.1379325396323357e-10	ferric enterobactin transport system ATP-binding protein [EC:7.2.2.17]
K03571	0.0816568493346972	0.0118721358453973	6.878025184184071	1.27884000191871e-11	1.1394917654344474e-10	rod shape-determining protein MreD
K03444	0.0705419269402806	0.0102572116164327	6.87730053529051	1.28497219345813e-11	1.1441606572583434e-10	MFS transporter, SP family, ERD6-like sugar transporter
K01856	0.0570147477336404	0.00829233999366035	6.87559214615287	1.2995435269182802e-11	1.1563322069497703e-10	muconate cycloisomerase [EC:5.5.1.1]
K21621	0.0474090322816871	0.00689989191877906	6.87098187040532	1.3396800008388e-11	1.1912189300107557e-10	tagatose kinase [EC:2.7.1.101]
K06897	0.0581555630633152	0.008465616745838091	6.869619167665019	1.35177471862017e-11	1.200491191607596e-10	7,8-dihydropterin-6-yl-methyl-4-(beta-D-ribofuranosyl)aminobenzene 5'-phosphate synthase [EC:2.5.1.105]
K19212	0.0560859720712585	0.008164376956830859	6.869596096286711	1.351980409204e-11	1.200491191607596e-10	beta-lactamase class D OXA-63 [EC:3.5.2.6]
K23978	0.0632496732409853	0.00920743076362659	6.869416112348009	1.35358609296735e-11	1.2010851822856305e-10	isoamyl acetate esterase [EC:3.1.1.112]
K22229	0.0611337925078222	0.00889989714926198	6.86904483080366	1.35690430721635e-11	1.2031968898428796e-10	2-ketogluconate reductase [EC:1.1.1.215]
K14349	0.0588094632684399	0.00856272456776778	6.86807835555208	1.36557936327398e-11	1.2100524254249463e-10	neutral cholesterol ester hydrolase 1 [EC:3.1.1.-]
K17224	0.0710465295883428	0.0103447703918456	6.8678691645341905	1.36746420943793e-11	1.2108857799318466e-10	S-sulfosulfanyl-L-cysteine sulfohydrolase [EC:3.1.6.20]
K12658	0.04384891999016	0.00638558017175669	6.866865470439639	1.3765432324015599e-11	1.2180840114460181e-10	4-hydroxyproline epimerase [EC:5.1.1.8]
K02440	0.0678638541746284	0.00988478322186335	6.865487350752	1.3891056001929199e-11	1.228352552115422e-10	glycerol uptake facilitator protein
K00085	0.0540369992868474	0.0078711238996575	6.86522026278849	1.3915532458495e-11	1.229668898572177e-10	aldose-6-phosphate reductase (NADPH2) [EC:1.1.1.200]
K18660	0.0566611024021975	0.00825421637765868	6.8645041285275195	1.39813694566519e-11	1.2346358069778972e-10	malonyl-CoA/methylmalonyl-CoA synthetase [EC:6.2.1.-]
K03491	0.0674307185099818	0.00982652725734233	6.86211076854215	1.42036259297401e-11	1.2533991168006027e-10	lichenan operon transcriptional antiterminator
K15669	0.0551975783085756	0.00804437553909172	6.861636187960451	1.4248107408882799e-11	1.2564596505962534e-10	D-glycero-alpha-D-manno-heptose 1-phosphate guanylyltransferase [EC:2.7.7.71]
K01101	0.0651255436952378	0.00949196700499181	6.86112200569054	1.42964549683466e-11	1.2598566708188324e-10	4-nitrophenyl phosphatase [EC:3.1.3.41]
K01006	0.0639833279378054	0.009327371438361579	6.8597383904596105	1.44273545270122e-11	1.269970499801401e-10	pyruvate, orthophosphate dikinase [EC:2.7.9.1]
K16792	0.0637701183152728	0.009296342580539371	6.859699689721731	1.4431032742244901e-11	1.269970499801401e-10	methanogen homoaconitase large subunit [EC:4.2.1.114]
K00102	0.0645153277262173	0.009405282571259001	6.85947787718421	1.4452132121260802e-11	1.2709549935446227e-10	D-lactate dehydrogenase (cytochrome) [EC:1.1.2.4]
K16870	0.0781547567607875	0.0113954948621278	6.85839076813852	1.4555979283722803e-11	1.2792101876346386e-10	N-acetylglucosaminyl-diphospho-decaprenol L-rhamnosyltransferase [EC:2.4.1.289]
K12243	0.0523504197881827	0.00763475324828913	6.85685811783293	1.47036321542906e-11	1.2913011745363976e-10	AraC family transcriptional regulator, transcriptional activator of the genes for pyochelin and ferripyochelin receptors
K09133	0.0545061052595558	0.00794970993741294	6.85636402946465	1.47515443066059e-11	1.2946221841156802e-10	uncharacterized protein
K11147	0.064089730632822	0.009353250014287641	6.852134876638731	1.51679660494365e-11	1.3302575970306076e-10	dehydrogenase/reductase SDR family member 4 [EC:1.1.-.-]
K15332	0.0661348311400917	0.00965209410999753	6.851863480235861	1.51950793610925e-11	1.331724590348107e-10	tRNA (uracil-5-)-methyltransferase [EC:2.1.1.-]
K22082	0.0604051234865097	0.00881956839561334	6.84898860998163	1.54852236796299e-11	1.356226352597094e-10	methylamine---glutamate N-methyltransferase subunit B [EC:2.1.1.21]
K21711	0.0735999189792258	0.010750139729636999	6.84641510066317	1.57495602479591e-11	1.3784359146712052e-10	LysR family transcriptional regulator, putative pyruvate carboxylase regulator
K07498	0.0423606662722735	0.00618883619300154	6.844690172956231	1.5929208442652e-11	1.3931596541360528e-10	putative transposase
K10680	0.0803451264418236	0.0117384833753127	6.844591747754941	1.5939519674135e-11	1.3931596541360528e-10	N-ethylmaleimide reductase [EC:1.-.-.-]
K18845	0.0293331331525029	0.00428626458674889	6.843519003280179	1.6052328210368598e-11	1.4020637078565815e-10	16S rRNA (guanine(1405)-N(7))-methyltransferase [EC:2.1.1.179]
K21900	0.0749131495656686	0.0109470109536745	6.843251539866481	1.60805761331217e-11	1.403574861667028e-10	LysR family transcriptional regulator, transcriptional activator of the cysJI operon
K12543	0.0893678742722516	0.0130596786195014	6.84303778645846	1.6103186581327802e-11	1.4045922336447966e-10	outer membrane protein, adhesin transport system
K11913	0.0436835332418309	0.0063839644919461	6.842696775168671	1.6139322735468802e-11	1.4067871931623452e-10	type VI secretion system protein
K01191	0.0579850880337303	0.00847456358974705	6.84225062679139	1.6186720186921303e-11	1.4099600967167456e-10	alpha-mannosidase [EC:3.2.1.24]
K19593	0.10288781338858699	0.0150373835385112	6.842135343897259	1.61989896814765e-11	1.4100709144323943e-10	outer membrane protein, multidrug efflux system
K18369	0.0600343422969298	0.00877787095782593	6.83928284949394	1.65055023240993e-11	1.4357771424667655e-10	alcohol dehydrogenase [EC:1.1.1.-]
K16564	0.0504107661843214	0.007373165250943421	6.83705904704512	1.67484003424084e-11	1.455918570782105e-10	succinoglycan biosynthesis protein ExoU [EC:2.4.-.-]
K24304	0.045778156769594	0.0066973080654411	6.835307010262031	1.69422361154745e-11	1.4717706739336995e-10	UDP-2-acetamido-4-(D-alanylamino)-2,4,6-trideoxy-alpha-D-glucose 2-epimerase
K11621	0.0706015913666015	0.0103314237786076	6.8336749009164	1.7124783144405902e-11	1.4866213234771325e-10	lia operon protein LiaG
K20884	0.0649087894901882	0.00950008777479204	6.832441028852401	1.72640680607287e-11	1.4976987867027291e-10	riboflavin kinase / FMN hydrolase [EC:2.7.1.26 3.1.3.102]
K24284	0.0440318355363111	0.00644581120931015	6.83107744029374	1.7419289087197e-11	1.510142830804868e-10	2,4-diacetamido-2,4,6-trideoxy-beta-L-gulose transferase [EC:2.5.1.-]
K19319	0.0531922333496491	0.007787395717485129	6.830554819529199	1.74791427186485e-11	1.514307891476426e-10	beta-lactamase class D OXA-134 [EC:3.5.2.6]
K02897	0.0763070600483933	0.0111800907524263	6.8252630267632695	1.80966702322107e-11	1.5656916715074601e-10	large subunit ribosomal protein L25
K08356	0.0877646508077557	0.0128616695855397	6.823737013616719	1.8278691078100898e-11	1.5803734120256895e-10	arsenite oxidase large subunit [EC:1.20.2.1 1.20.9.1]
K18590	0.0593633009012856	0.008700418412265409	6.82303977675351	1.8362453271077603e-11	1.5865456593110312e-10	dihydrofolate reductase (trimethoprim resistance protein) [EC:1.5.1.3]
K18608	0.0610261657239214	0.00894485207930234	6.82249020809757	1.84287407174605e-11	1.591200764170226e-10	pyridoxamine---pyruvate transaminase [EC:2.6.1.30]
K12515	0.023007591480587005	0.0033739644898030602	6.819156381201251	1.88359188617834e-11	1.6252634700254828e-10	tight adherence protein G
K12957	0.0586541128412419	0.00860239483412372	6.81834698037511	1.89360993056985e-11	1.6328087780609695e-10	alcohol/geraniol dehydrogenase (NADP+) [EC:1.1.1.2 1.1.1.183]
K12050	0.0410153336283259	0.00601881723734843	6.81451720677185	1.94172475825579e-11	1.6731716969325093e-10	ComB8 competence protein
K03088	0.0544330652222863	0.00798887020549773	6.813612416036861	1.95326596576297e-11	1.681986313835648e-10	RNA polymerase sigma-70 factor, ECF subfamily
K18973	0.057536958318046	0.00844691228479877	6.811596519309269	1.9792226236105002e-11	1.7031941261700558e-10	beta-lactamase class D OXA-50 [EC:3.5.2.6]
K13930	0.0699916843727168	0.0102759295378538	6.8112265771078	1.98402260664274e-11	1.706179601768827e-10	triphosphoribosyl-dephospho-CoA synthase [EC:2.4.2.52]
K12677	0.0698849324540397	0.0102615041764146	6.81039848082564	1.99480854942223e-11	1.714305309697844e-10	clavulanate-9-aldehyde reducatase
K16027	0.0605398757389039	0.00889157015372871	6.80868223409521	2.0173461213894603e-11	1.732512523004398e-10	methoxymalonate biosynthesis protein
K00727	0.0499838721164097	0.007343394981120191	6.80664355450277	2.04444260969242e-11	1.7546079746637355e-10	beta-1,3-galactosyl-O-glycosyl-glycoprotein beta-1,6-N-acetylglucosaminyltransferase [EC:2.4.1.102]
K06212	0.0674821619152652	0.00991588087167313	6.8054631543671205	2.06029441865142e-11	1.7670297682908699e-10	formate transporter
K21780	0.0619139166828844	0.009098422859516259	6.80490648092127	2.0678118673644604e-11	1.772291695410903e-10	L-proline---[L-prolyl-carrier protein] ligase [EC:6.2.1.53]
K21277	0.0510252434147606	0.007499175204240671	6.80411405589066	2.0785593959371e-11	1.7803131980431193e-10	beta-lactamase class D OXA-60 [EC:3.5.2.6]
K08145	0.0690652795291382	0.0101522638877021	6.802943687545411	2.0945332149275698e-11	1.792797388638271e-10	MFS transporter, SP family, solute carrier family 2 (facilitated glucose transporter), member 8
K18855	0.0622628053716237	0.009152772392094959	6.80261703278	2.09901303109051e-11	1.7954332945058385e-10	UDP-N-acetylglucosamine 3-dehydrogenase [EC:1.1.1.374]
K20258	0.0553516686904425	0.00813915368847347	6.80066636029132	2.1259613109169002e-11	1.8172717285717664e-10	PA-I galactophilic lectin
K21865	0.0608004298337437	0.00894319650078203	6.79851212353737	2.15611625629085e-11	1.8418202956802984e-10	Chlorovirus potassium channel protein kcv
K03203	0.0381834533806851	0.0056170138762788	6.797820732104219	2.16588298029093e-11	1.848931529513336e-10	type IV secretion system protein VirB8
K09688	0.0391137878809125	0.00575742382659778	6.79362663909111	2.2260664602914398e-11	1.8990435232107014e-10	capsular polysaccharide transport system permease protein
K04085	0.0871630507708465	0.0128386718923088	6.78910182470377	2.2928355847706698e-11	1.9547033156868038e-10	tRNA 2-thiouridine synthesizing protein A [EC:2.8.1.-]
K23512	0.0807775750615941	0.0119106470285666	6.7819636387390805	2.40218207274819e-11	2.0465633579254013e-10	riboflavin transport system permease protein
K21210	0.0566847834738466	0.00835918332687098	6.781138929161981	2.41514038841376e-11	2.0562370557929105e-10	NDP-mannose synthase
K00415	0.09870597532992698	0.0145569416855978	6.780680823059419	2.42236801339396e-11	2.0610220748332686e-10	ubiquinol-cytochrome c reductase core subunit 2
K18012	0.0655545106990261	0.00966811155516432	6.7804876190127805	2.42542258637647e-11	2.062252546586147e-10	L-erythro-3,5-diaminohexanoate dehydrogenase [EC:1.4.1.11]
K05281	0.0593915540490286	0.00876026313377042	6.779654120214371	2.43864364058935e-11	2.0721198647870542e-10	2'-hydroxyisoflavone reductase [EC:1.3.1.45]
K18220	0.06948022242564701	0.0102511518068746	6.777796654913661	2.4683617908839398e-11	2.0959824425638329e-10	ribosomal protection tetracycline resistance protein
K22605	0.0603828157475498	0.00891012099253307	6.77687943835469	2.4831673434973803e-11	2.105916502613263e-10	3alpha-hydroxycholanate dehydrogenase (NADP+) [EC:1.1.1.392]
K11529	0.0639323696029319	0.00943391041062972	6.77686842678681	2.4833456184302398e-11	2.105916502613263e-10	glycerate 2-kinase [EC:2.7.1.165]
K10557	0.0560052388386799	0.00826456787527673	6.7765477498488895	2.48854281936541e-11	2.10892901717801e-10	AI-2 transport system permease protein
K03601	0.0495271311434003	0.00730905098269502	6.776137047157179	2.49521464886645e-11	2.1131864087031456e-10	exodeoxyribonuclease VII large subunit [EC:3.1.11.6]
K20458	0.0572611918157392	0.00845168619781192	6.77512042869784	2.5118050843302103e-11	2.125832659490558e-10	3-hydroxybenzoate/4-hydroxybenzoate---CoA ligase [EC:6.2.1.37 6.2.1.27]
K13633	0.0507261350757308	0.007488043600589741	6.774284149699099	2.5255335859733398e-11	2.1360416648647865e-10	AraC family transcriptional regulator, transcriptional activator FtrA
K20262	0.0805489794464452	0.0118916489418736	6.7735752913804195	2.53722793737478e-11	2.1445179046156513e-10	dihydrophenazinedicarboxylate synthase [EC:1.10.3.16]
K21472	0.0670118998637614	0.00989533545267486	6.7720695457218705	2.5622454102038198e-11	2.164236538184017e-10	peptidoglycan LD-endopeptidase LytH [EC:3.4.-.-]
K00588	0.0925202439821319	0.0136658738971475	6.7701666705298305	2.5942073662804197e-11	2.189791102728607e-10	caffeoyl-CoA O-methyltransferase [EC:2.1.1.104]
K17523	0.0589225261380004	0.00870420544429642	6.7694319159953205	2.60665316260358e-11	2.1988491349278355e-10	chitinase-3-like protein 1/2
K08817	0.0600258602775334	0.0088676691656095	6.76906852934083	2.61283009048745e-11	2.2026106127698937e-10	cell cycle related kinase [EC:2.7.11.22]
K10925	0.051869943965549004	0.007663282121135491	6.76863296243402	2.62025287383376e-11	2.207416711451805e-10	MSHA pilin protein MshB
K21147	0.0565317303180494	0.00835322935005232	6.7676497255154695	2.6370849881677498e-11	2.2195868095923926e-10	sulfur-carrier protein adenylyltransferase/sulfurtransferase [EC:2.7.7.80 2.7.7.- 2.8.1.11 2.8.1.-]
K09817	0.0640979577976558	0.0094713163124019	6.76758706851811	2.6381612055988195e-11	2.2195868095923926e-10	zinc transport system ATP-binding protein [EC:7.2.2.20]
K22324	0.0245672906958876	0.0036314460145821	6.76515376994109	2.6802912178770498e-11	2.2521843300880585e-10	aliphatic glucosinolate S-oxygenase [EC:1.14.13.237]
K20432	0.0557073860524953	0.00823446861158106	6.765146444804929	2.6804190358090606e-11	2.2521843300880585e-10	5-epi-valiolone dehydratase [EC:4.2.1.-]
K03188	0.0580010319164022	0.00857466234543902	6.76423508935647	2.69636820945388e-11	2.264101714578759e-10	urease accessory protein
K20425	0.0704564909485287	0.0104181565842827	6.76285582564794	2.72068319282869e-11	2.2830235535634465e-10	cyclitol oxidoreductase
K17488	0.0663731907009852	0.00981468466867236	6.762641179175401	2.72448647415497e-11	2.2847197888564437e-10	GTP cyclohydrolase IV [EC:3.5.4.39]
K06892	0.034777982348779	0.00514274449708185	6.7625335788144	2.72639498682368e-11	2.2848259164087077e-10	feruloyl-CoA 6-hydroxylase [EC:1.14.11.61]
K09988	0.0533633175797579	0.00789603902526877	6.75823883455812	2.80365109556382e-11	2.3480349018497257e-10	D-lyxose ketol-isomerase [EC:5.3.1.15]
K13229	0.0362570326211819	0.00536650100735583	6.756177362397691	2.84149259016877e-11	2.378173498116447e-10	2,4-dihydroxy-1,4-benzoxazin-3-one-glucoside dioxygenase [EC:1.14.11.59]
K13955	0.0527300979252204	0.0078050243987627405	6.755917115849019	2.8463052839546696e-11	2.380647511472066e-10	zinc-binding alcohol dehydrogenase/oxidoreductase
K21703	0.0751853603906909	0.0111294145528357	6.755553945246331	2.85303469879138e-11	2.3847203981683884e-10	LysR family transcriptional regulator, low CO2-responsive transcriptional regulator
K21968	0.043036539290365994	0.00637120059537826	6.75485548541435	2.8660207881277298e-11	2.393055595513861e-10	Mat/Ecp fimbriae periplasmic chaperone
K04768	0.0740575609939711	0.0109636666506798	6.75481691970076	2.86673950609054e-11	2.393055595513861e-10	acetoin utilization protein AcuC
K18972	0.053472684992553005	0.00791636159025067	6.7547047191991405	2.86883150130892e-11	2.3932438197646693e-10	beta-lactamase class D OXA-58 [EC:3.5.2.6]
K24293	0.0539825493282183	0.00799213975201255	6.7544551275676294	2.87349054603372e-11	2.395571897350088e-10	3,5,6-trichloropyridin-2-ol/2,4,6-trichlorophenol monooxygenase [EC:1.14.14.172 1.14.14.173]
K05343	0.0402946384822114	0.0059661409258647295	6.7538864708213495	2.88413320486921e-11	2.4028821281892797e-10	maltose alpha-D-glucosyltransferase / alpha-amylase [EC:5.4.99.16 3.2.1.1]
K21612	0.06973731045237799	0.0103256667179912	6.75378281683928	2.88607729549264e-11	2.4029404599225084e-10	coenzyme F430 synthetase [EC:6.4.1.9]
K14479	0.0548012319686402	0.008114855925497209	6.753198389690759	2.89706264101453e-11	2.410521556332791e-10	procyclin
K05800	0.0804180404569454	0.0119105896991179	6.751810152850901	2.92332167731876e-11	2.4307931612568833e-10	Lrp/AsnC family transcriptional regulator
K02852	0.0592952414718483	0.00878258790418475	6.75145436843224	2.93008896722522e-11	2.4348412662191687e-10	UDP-N-acetyl-D-mannosaminouronate:lipid I N-acetyl-D-mannosaminouronosyltransferase [EC:2.4.1.180]
K11950	0.033626829109903	0.00498143157300198	6.75043481318731	2.9495668935443796e-11	2.4494395536933963e-10	bicarbonate transport system substrate-binding protein
K09252	0.0403101723553112	0.00597177777374841	6.75011259335745	2.9557490553678394e-11	2.4529847500276015e-10	feruloyl esterase [EC:3.1.1.73]
K12080	0.037545934655122	0.005562478030955029	6.749857607738839	2.96065025601596e-11	2.4554629742973245e-10	type IV secretion system protein PtlC [EC:7.4.2.8]
K22047	0.0565572499620581	0.008380480569892209	6.74868815581367	2.98323114671313e-11	2.472591452046267e-10	mechanosensitive ion channel protein 1/2/3
K06400	0.0492036079491741	0.00729312384569505	6.74657512887537	3.02446055934707e-11	2.5051442695056934e-10	site-specific DNA recombinase
K01442	0.0668654891891729	0.00991340460982389	6.74495713842964	3.05640808870597e-11	2.529971885951449e-10	choloylglycine hydrolase [EC:3.5.1.24]
K00880	0.0711916903569375	0.0105579902143541	6.742920661183129	3.09708944475585e-11	2.561992313590936e-10	L-xylulokinase [EC:2.7.1.53]
K24306	0.0459933517201741	0.0068219937078327205	6.74192233091134	3.11722592112404e-11	2.576987154136199e-10	2-acetamido-4-(D-alanylamino)-2,4,6-trideoxy-D-mannopyranose transferase
K00069	0.0585059912746723	0.00868353098325887	6.73758075919427	3.20629961190927e-11	2.6489158262822594e-10	15-hydroxyprostaglandin dehydrogenase (NAD) [EC:1.1.1.141]
K08143	0.065624434900672	0.00974192679815382	6.736289058660179	3.2332791843770503e-11	2.669485235163074e-10	MFS transporter, SP family, solute carrier family 2 (facilitated glucose/fructose transporter), member 5
K18144	0.0561618554031827	0.00833734558206568	6.7361793811199995	3.2355802312927303e-11	2.6696660055106427e-10	two-component system, OmpR family, response regulator AdeR
K03719	0.07029279644853799	0.0104382065336825	6.734183331371519	3.27773923160495e-11	2.702712053224352e-10	Lrp/AsnC family transcriptional regulator, leucine-responsive regulatory protein
K19515	0.0488013331008109	0.0072474741142039	6.733564319349281	3.29092260872214e-11	2.7118386689611364e-10	benzoyl-CoA reductase subunit BamB [EC:1.3.-.-]
K08146	0.0679338236533693	0.0100954995541765	6.7291195734108	3.38712355832508e-11	2.789319092154411e-10	MFS transporter, SP family, solute carrier family 2 (facilitated glucose transporter), member 9
K00995	0.0601399052378783	0.00893777967647768	6.72872988759766	3.39568812016954e-11	2.7945772193076917e-10	CDP-diacylglycerol---glycerol-3-phosphate 3-phosphatidyltransferase [EC:2.7.8.5]
K02292	0.0505532263545523	0.007514106252238891	6.727776352575481	3.41673468377015e-11	2.810094426895501e-10	beta-carotene ketolase (CrtO type)
K06012	0.11207303060528802	0.0166656937939501	6.724774377288309	3.48383345001302e-11	2.86344310872224e-10	spore protease [EC:3.4.24.78]
K12955	0.0639689704674372	0.00951281086394077	6.724507759311991	3.48985486810651e-11	2.866554716134636e-10	cation-transporting P-type ATPase I [EC:7.2.2.-]
K01684	0.0566973598026426	0.008432365105765059	6.723779045558599	3.5063645728065496e-11	2.878271866358872e-10	galactonate dehydratase [EC:4.2.1.6]
K19424	0.0564860328319061	0.00840128323566788	6.72350059477736	3.51269334316449e-11	2.8814791428727844e-10	glycosyltransferase EpsF [EC:2.4.-.-]
K23050	0.0203031331449674	0.00301976744959298	6.72340949555703	3.51476632307989e-11	2.8814791428727844e-10	phenylcoumaran benzylic ether reductase [EC:1.3.1.-]
K09577	0.0590984829844063	0.00879314767513695	6.72097014263847	3.5707225370626396e-11	2.925482707362119e-10	FK506-binding protein 14 [EC:5.2.1.8]
K13793	0.0208322994485651	0.0030997950898470398	6.7205408243914295	3.5806606414626294e-11	2.931751643986835e-10	secreted effector OspE
K00301	0.0731656606877346	0.0108874656332337	6.7201737440528095	3.58917953219322e-11	2.936851305793329e-10	sarcosine oxidase [EC:1.5.3.1]
K07112	0.0453119682351305	0.006743349517542021	6.719504619663679	3.6047591651168204e-11	2.947718240760706e-10	uncharacterized protein
K22176	0.0495026508083011	0.007367275826374791	6.719261226935751	3.61044265818329e-11	2.9504841149283713e-10	F420H2:quinone oxidoreductase subunit I [EC:1.1.98.4]
K01210	0.0920479498204446	0.013701925684006	6.71788418235916	3.6427640597116996e-11	2.975001323160727e-10	glucan 1,3-beta-glucosidase [EC:3.2.1.58]
K15646	0.0594065132827667	0.00884546652819013	6.71604070779542	3.68647779534757e-11	3.008785378227024e-10	coronamic acid synthetase CmaA, adenylation and thiolation didomain protein [EC:6.2.1.46]
K21062	0.042898895208617005	0.00638809102389185	6.71544833161778	3.7006335128455e-11	3.018417487385814e-10	1-pyrroline-4-hydroxy-2-carboxylate deaminase [EC:3.5.4.22]
K01860	0.0524212853379023	0.00780692586369245	6.71471540183277	3.71822175197919e-11	3.030835302217239e-10	chloromuconate cycloisomerase [EC:5.5.1.7]
K18824	0.0522810266900429	0.0077863432878486905	6.714451798141531	3.7245675131735994e-11	3.03407907585209e-10	dihydropteroate synthase type 2 [EC:2.5.1.15]
K03573	0.0532847994316785	0.00793779398826123	6.7127969698481	3.76464764890055e-11	3.0641595601888906e-10	DNA mismatch repair protein MutH
K15773	0.0533228249556973	0.0079435376079414	6.71273022014636	3.76627317646053e-11	3.0641595601888906e-10	HTH-type transcriptional regulator / antitoxin HipB
K13854	0.0729535952956552	0.0108695014047067	6.7117701704389905	3.7897291364986705e-11	3.0812876974119183e-10	MFS transporter, SP family, glucose uniporter
K18126	0.0665148375443178	0.00991072276313672	6.7114012907032405	3.7987796544536e-11	3.0866890196073547e-10	2-dehydro-3-deoxygluconokinase / 2-dehydro-3-deoxygalactonokinase [EC:2.7.1.178]
K15898	0.0494338264612394	0.007365820297380541	6.7112452470255395	3.80261458424206e-11	3.0878482710039074e-10	pseudaminic acid synthase [EC:2.5.1.97]
K09873	0.0616441311949163	0.00918558601330953	6.71096336211936	3.8095518126732206e-11	3.0915236292465844e-10	aquaporin TIP
K19322	0.0534265438434329	0.00796182348871168	6.71034015250167	3.82493316518404e-11	3.102042570777341e-10	beta-lactamase class D OXA-229 [EC:3.5.2.6]
K03328	0.0482684335673463	0.00720160213818567	6.7024576811052095	4.0248145160186e-11	3.258491312010933e-10	polysaccharide transporter, PST family
K02619	0.0731417375152986	0.0109127149642102	6.70243269023131	4.02546423196484e-11	3.258491312010933e-10	4-amino-4-deoxychorismate lyase [EC:4.1.3.38]
K10232	0.06203916458323	0.00925710321575433	6.70179030494635	4.04220038539505e-11	3.269974343314532e-10	alpha-glucoside transport system substrate-binding protein
K15919	0.0683545358600284	0.010200961780125	6.700793251985989	4.06831194880155e-11	3.289022434270711e-10	glyoxylate/hydroxypyruvate reductase [EC:1.1.1.79 1.1.1.81]
K01239	0.068506221698899	0.0102250461016672	6.69984477504984	4.09330481559801e-11	3.307142680882022e-10	purine nucleosidase [EC:3.2.2.1]
K19265	0.0676842150824249	0.0101035692618155	6.69904004500908	4.11462786693156e-11	3.320833948870902e-10	L-glyceraldehyde 3-phosphate reductase [EC:1.1.1.-]
K00089	0.0535926546752059	0.008000085989318059	6.699009828989871	4.11543062295731e-11	3.320833948870902e-10	3alpha-hydroxysteroid 3-dehydrogenase [EC:1.1.1.213 1.1.1.357]
K22067	0.0362027531016649	0.00540625420141283	6.696457797379191	4.18378808592871e-11	3.37386986401119e-10	two-component system, oxyanion-binding sensor
K11817	0.0789892422006698	0.0118000684855432	6.69396472549658	4.25164068894878e-11	3.426154951063565e-10	indole-3-acetaldehyde oxidase [EC:1.2.3.7]
K02182	0.0554242734614509	0.00827984284730422	6.69387988197096	4.25396871166214e-11	3.426154951063565e-10	carnitine-CoA ligase [EC:6.2.1.48]
K13782	0.0582511729322357	0.008702968723193509	6.6932531627967	4.2712040218827e-11	3.437876834185812e-10	solute carrier family 7 (D/L-type amino acid transporter), member 10
K05827	0.0645072079408422	0.00963842344152084	6.69271363021415	4.28609644937316e-11	3.447699414922375e-10	[lysine-biosynthesis-protein LysW]---L-2-aminoadipate ligase [EC:6.3.2.43]
K13409	0.0400136827462675	0.00597936042413678	6.69196701786782	4.30678878249072e-11	3.462172148532665e-10	ATP-binding cassette, subfamily B, bacterial RaxB
K02759	0.0478416580845468	0.007151558027051359	6.68968326951719	4.37069261396419e-11	3.511342148887772e-10	cellobiose PTS system EIIA component [EC:2.7.1.196 2.7.1.205]
K23385	0.0380168095893857	0.00568324192210223	6.68928229881218	4.3820081066030505e-11	3.51822842472538e-10	D-ornithine/D-lysine decarboxylase [EC:4.1.1.116]
K24678	0.0718063078448165	0.0107359573307571	6.6883935575172995	4.4071910791381205e-11	3.536233042347245e-10	protein-cysteine N-palmitoyltransferase HHAT [EC:2.3.1.-]
K16876	0.0560177706569578	0.0083767579651938	6.6872853304007105	4.4387921367769395e-11	3.559361649640645e-10	2-furoate---CoA ligase [EC:6.2.1.31]
K06951	0.0670027652028164	0.0100213768538425	6.685983990026809	4.4761834573822003e-11	3.5871015181596604e-10	uncharacterized protein
K18610	0.0413332069572407	0.00618258057990691	6.68542955858459	4.4922075388706795e-11	3.597694257551521e-10	4-pyridoxolactonase [EC:3.1.1.27]
K03459	0.0486607491769407	0.007279492322817591	6.6846350018686795	4.5152697649614e-11	3.613906924240641e-10	formate transporter
K22129	0.0562038544468348	0.008413072123110191	6.6805387644837	4.63601822146359e-11	3.708236159426459e-10	D-threonate/D-erythronate kinase [EC:2.7.1.219 2.7.1.220]
K19449	0.0491829032123024	0.0073632752097741	6.67948729486797	4.66752042370337e-11	3.731106413511509e-10	XRE family transcriptional regulator, master regulator for biofilm formation
K07893	0.0587865842964606	0.008802114532408171	6.67868886277457	4.6915816595786503e-11	3.7480037407549813e-10	Ras-related protein Rab-6A
K13021	0.0723065503926942	0.0108278320626134	6.67784187772508	4.71723897644662e-11	3.766154306102027e-10	MFS transporter, ACS family, tartrate transporter
K12429	0.0545630181619799	0.008175021408969259	6.67435783129765	4.82423389703108e-11	3.849180275527847e-10	fatty acid CoA ligase FadD36
K16558	0.0526966575042497	0.00789558907354197	6.67418947635403	4.82946388686196e-11	3.8509568381432867e-10	succinoglycan biosynthesis protein ExoL [EC:2.-.-.-]
K05653	0.043263143373194	0.00648332237859603	6.672989687513059	4.86689691958212e-11	3.878393555182221e-10	ATP-binding cassette, subfamily B (MDR/TAP), member 2
K09816	0.07076418003628399	0.0106056775130639	6.67229226507388	4.88878683891256e-11	3.8931166709639863e-10	zinc transport system permease protein
K17364	0.0737109012536775	0.0110474529114151	6.67220777899977	4.8914451387638296e-11	3.8931166709639863e-10	dihydromethanopterin reductase [EC:1.5.1.47]
K13547	0.0530761065635462	0.007955360751823971	6.67174100827258	4.90615733759355e-11	3.902403807855118e-10	L-glutamine:2-deoxy-scyllo-inosose/3-amino-2,3-dideoxy-scyllo-inosose aminotransferase [EC:2.6.1.100 2.6.1.101]
K02044	0.0575095688810294	0.008620607916793891	6.671173243941929	4.92411124375809e-11	3.913548720956874e-10	phosphonate transport system substrate-binding protein
K01565	0.0644801902689221	0.00966559365835897	6.671105008967411	4.92627330808329e-11	3.913548720956874e-10	N-sulfoglucosamine sulfohydrolase [EC:3.10.1.1]
K15896	0.0514229671234766	0.00771201271631445	6.66790486674035	5.0287236207573894e-11	3.99246404119822e-10	UDP-4-amino-4,6-dideoxy-N-acetyl-beta-L-altrosamine N-acetyltransferase [EC:2.3.1.202]
K10985	0.0681044498118867	0.0102140239249569	6.667739405375861	5.03407715702975e-11	3.9942411700145705e-10	galactosamine PTS system EIIC component
K01075	0.0649532898035952	0.009743488650073559	6.666327856101611	5.07997582291721e-11	4.0281663575414016e-10	4-hydroxybenzoyl-CoA thioesterase [EC:3.1.2.23]
K08289	0.0607221895171288	0.00910931353065742	6.665945717289031	5.0924720426598705e-11	4.0355795136579024e-10	phosphoribosylglycinamide formyltransferase 2 [EC:2.1.2.2]
K23661	0.0268009764834739	0.00402066142157908	6.66581282861369	5.0968246569305203e-11	4.0365340179841343e-10	type III secretion system protein
K12063	0.0472487385195878	0.007088612473849041	6.66544245349785	5.10897511827213e-11	4.043659195462053e-10	conjugal transfer ATP-binding protein TraC
K00894	0.0468457332680232	0.00703035946679544	6.663348224123781	5.1782140682486996e-11	4.095932188962667e-10	ethanolamine kinase [EC:2.7.1.82]
K13660	0.0535190756159859	0.00803251738223855	6.6628023406867305	5.19641254635541e-11	4.1077929512558e-10	beta-1,4-glucosyltransferase [EC:2.4.1.-]
K02598	0.0640970850581418	0.00962047172086146	6.662571952594679	5.20411194604329e-11	4.1088367674114536e-10	nitrite transporter
K07741	0.0465098828555702	0.00698077100943923	6.66257105306572	5.2041420295400105e-11	4.1088367674114536e-10	anti-repressor protein
K16257	0.087343613095124	0.0131177153724934	6.658447040120669	5.343871032168589e-11	4.2165608845825013e-10	mxaC protein
K19174	0.0424779499242047	0.00637999057779158	6.6579957142990605	5.3593842022539696e-11	4.2262007528475026e-10	DNA phosphorothioation-dependent restriction protein DptG
K02429	0.0604372973955284	0.009079003329229141	6.656820710810321	5.3999792910018095e-11	4.2555952347403316e-10	MFS transporter, FHS family, L-fucose permease
K11499	0.0475865684543093	0.007150986939039041	6.65454556972021	5.47944152569376e-11	4.3145581950278325e-10	centromere protein F
K02474	0.05166274629389	0.00776359650279965	6.654486264872191	5.4815280765093897e-11	4.3145581950278325e-10	UDP-N-acetyl-D-glucosamine/UDP-N-acetyl-D-galactosamine dehydrogenase [EC:1.1.1.136 1.1.1.-]
K05548	0.07766495389190599	0.0116713713563263	6.65431263566203	5.48764143477408e-11	4.316720151943144e-10	MFS transporter, AAHS family, benzoate transport protein
K02520	0.0641779277194745	0.00964584605603891	6.653426495366371	5.51894602569532e-11	4.3386833808378536e-10	translation initiation factor IF-3
K01412	0.0971461327730747	0.0146014171715292	6.653198907466071	5.52701420933794e-11	4.342363737262933e-10	mitochondrial-processing peptidase subunit alpha [EC:3.4.24.64]
K06284	0.0563410237901503	0.00846889131627199	6.652703605004059	5.5446130791493296e-11	4.3535228965617087e-10	AbrB family transcriptional regulator, transcriptional pleiotropic regulator of transition state genes
K13888	0.0746985150341635	0.0112289428645731	6.652319451177799	5.5583004728578705e-11	4.361599061382106e-10	membrane fusion protein, macrolide-specific efflux system
K12311	0.0515744846959459	0.0077578448808965795	6.64804278607662	5.7129324243179395e-11	4.4801969140430963e-10	lysosomal alpha-mannosidase [EC:3.2.1.24]
K05295	0.054021874235772996	0.00812685385429302	6.64732936070161	5.73913495872327e-11	4.497994403468812e-10	20alpha-hydroxysteroid dehydrogenase [EC:1.1.1.149]
K19973	0.0669643404594591	0.0100749067832311	6.64664615765139	5.7643378862749204e-11	4.5149871947353105e-10	manganese transport system ATP-binding protein [EC:7.2.2.5]
K22106	0.0625729493577991	0.00941948519340103	6.64292666457351	5.90346220824583e-11	4.6211350692385855e-10	TetR/AcrR family transcriptional regulator, repressor of fatR-cypB operon
K00635	0.0437318369617257	0.0065838601825812795	6.64227911118552	5.92801743016003e-11	4.6375252891709524e-10	diacylglycerol O-acyltransferase / wax synthase [EC:2.3.1.20 2.3.1.75]
K16925	0.0472638841954059	0.007119578284563791	6.63857918352839	6.07025054526233e-11	4.744827679155365e-10	energy-coupling factor transport system permease protein
K17746	0.0518692778246162	0.00781338059393795	6.638519294050419	6.07258011347212e-11	4.744827679155365e-10	chanoclavine-I dehydrogenase [EC:1.1.1.332]
K05308	0.0577072499791388	0.00869331145808497	6.63812061230934	6.08811029701293e-11	4.754065178337381e-10	gluconate/galactonate dehydratase [EC:4.2.1.140]
K23864	0.0277663533711753	0.00418326078370965	6.6374904187906205	6.11273817941558e-11	4.770391292542092e-10	paroxysmal nonkinesiogenic dyskinesia protein
K04058	0.0762415927222612	0.0114872089999245	6.63708588594167	6.12859869784773e-11	4.779859641350584e-10	type III secretion protein W
K12201	0.0679447848703967	0.0102426889181031	6.63349101136032	6.271326171162689e-11	4.885233545968894e-10	MFS transporter, SP family, solute carrier family 2 (facilitated glucose/fructose transporter), member 7
K01802	0.0530030769572664	0.00799315959289963	6.63105450870134	6.36990963786611e-11	4.959015262703051e-10	peptidylprolyl isomerase [EC:5.2.1.8]
K01212	0.0706876572081623	0.0106618912722643	6.62993604071426	6.41567109734136e-11	4.991610121972749e-10	levanase [EC:3.2.1.65]
K12451	0.0542996360106872	0.00819219022463341	6.628219624028209	6.48652453203155e-11	5.042995010392928e-10	3,5-epimerase/4-reductase [EC:5.1.3.- 1.1.1.-]
K23169	0.0503768315953591	0.0076004408734897	6.628145976514769	6.48958178688842e-11	5.042995010392928e-10	UDP-N-acetylmuramoyl-L-alanine---L-glutamate ligase [EC:6.3.2.53]
K03523	0.0633287098942865	0.00955544858558687	6.627497320200059	6.51656986320448e-11	5.060899987038634e-10	biotin transport system substrate-specific component
K03367	0.0607769749927338	0.00917204552131315	6.6263272300062095	6.56553120790502e-11	5.095837841873982e-10	D-alanine--poly(phosphoribitol) ligase subunit 1 [EC:6.1.1.13]
K04105	0.0581707643096705	0.00877945165915183	6.62578559209133	6.58831743347666e-11	5.110429893045235e-10	4-hydroxybenzoate-CoA ligase [EC:6.2.1.27 6.2.1.25]
K02448	0.0532491926533284	0.00803735607473936	6.6252125895834695	6.6125074987267e-11	5.126092572471207e-10	nitric oxide reductase NorD protein
K18305	0.0408455013711327	0.006166280467373671	6.62400965821289	6.663574360311211e-11	5.162558939450777e-10	transmembrane protein
K06024	0.0788351382031045	0.0119050030306353	6.62201748292184	6.74899747280257e-11	5.225582463543149e-10	segregation and condensation protein B
K08162	0.0644737453763203	0.009736617984480521	6.621780322396019	6.75923795870889e-11	5.230352993757718e-10	MFS transporter, DHA1 family, multidrug resistance protein
K14337	0.0723357219382439	0.010924752607192	6.62126864919797	6.78138367166278e-11	5.244324574068767e-10	alpha-1,6-mannosyltransferase [EC:2.4.1.-]
K18971	0.0520312748085055	0.0078583424459431	6.62115136447978	6.78646987634556e-11	5.245094439692753e-10	beta-lactamase class D OXA-24 [EC:3.5.2.6]
K09604	0.0688580047080096	0.0104014951861678	6.62001024617872	6.83615148887787e-11	5.280309300626028e-10	adipocyte-derived leucine aminopeptidase [EC:3.4.11.-]
K00063	0.0521395695095442	0.00787618939439548	6.61989788445737	6.84106268608724e-11	5.280921478688176e-10	D-arabinose 1-dehydrogenase [EC:1.1.1.117]
K04478	0.0573512559739493	0.00866569075860465	6.618197853068089	6.915792298773921e-11	5.335396441328473e-10	monofunctional glycosyltransferase [EC:2.4.1.129]
K00348	0.0788537497175619	0.0119170927106572	6.61686131274655	6.97510477663707e-11	5.377919028625407e-10	Na+-transporting NADH:ubiquinone oxidoreductase subunit C [EC:7.2.1.1]
K08243	0.05065203994611099	0.007657946063647259	6.6143113995748	7.089649751429671e-11	5.462950066876879e-10	polyketide reductase
K07798	0.0701556394623115	0.0106069279695106	6.614133674139451	7.09770173657475e-11	5.465869769751438e-10	membrane fusion protein, copper/silver efflux system
K04094	0.0862106946929234	0.0130349837739059	6.61379378664855	7.113125560005071e-11	5.474459539638956e-10	methylenetetrahydrofolate--tRNA-(uracil-5-)-methyltransferase [EC:2.1.1.74]
K01257	0.0691370420021293	0.0104599081174995	6.609717908177661	7.30066364541243e-11	5.615423470994491e-10	cystinyl aminopeptidase [EC:3.4.11.3]
K18897	0.050589608262022995	0.007656501541460999	6.60740522131073	7.40921984485035e-11	5.695504607354387e-10	sarcosine/dimethylglycine N-methyltransferase [EC:2.1.1.157]
K18199	0.0249872590608807	0.00378237556949566	6.6062342572217	7.4647857970468e-11	5.734780316940327e-10	cyclohexyl-isocyanide hydratase [EC:4.2.1.103]
K16559	0.0548863777813039	0.00830974639464335	6.605060512639099	7.520893415916999e-11	5.774424872987291e-10	endo-1,3-1,4-beta-glycanase ExoK [EC:3.2.1.-]
K24120	0.0521407152048567	0.00789535808628958	6.6039709200017	7.5733481115768e-11	5.811218999798787e-10	mycoredoxin-dependent peroxiredoxin [EC:1.11.1.29]
K22551	0.0749139740012617	0.0113456553066665	6.602877663420959	7.62633943066811e-11	5.848380632776705e-10	N-methyl-L-proline demethylase [EC:1.5.3.-]
K14263	0.0595523004646345	0.009019716874988471	6.602457847626249	7.646784749231899e-11	5.858185309307753e-10	kynurenine formamidase [EC:3.5.1.9]
K03208	0.0512818442865373	0.0077671195825067	6.602427546247069	7.648262523616579e-11	5.858185309307753e-10	colanic acid biosynthesis glycosyl transferase WcaI
K00035	0.0616565711595694	0.00933959374373671	6.60163309575616	7.68710724821113e-11	5.884423232033619e-10	D-galactose 1-dehydrogenase [EC:1.1.1.48]
K08094	0.0510243159673235	0.00772950420598777	6.6012404686702695	7.706376092642529e-11	5.89565359545719e-10	6-phospho-3-hexuloisomerase [EC:5.3.1.27]
K13277	0.0603722648356679	0.00914704803219369	6.60019108057413	7.75810918535113e-11	5.931692067654872e-10	minor extracellular protease Epr [EC:3.4.21.-]
K15741	0.0569734516382619	0.00863258777305043	6.59981145122253	7.77690797337622e-11	5.942363333074191e-10	methylthioalkylmalate synthase 1 [EC:2.3.3.17]
K05278	0.0346657388563052	0.0052526057809394395	6.599722176390929	7.78133523337355e-11	5.942363333074191e-10	flavonol synthase [EC:1.14.20.6]
K01665	0.0633849240590312	0.009605880597777991	6.59855423080037	7.83948322373634e-11	5.983205588973058e-10	para-aminobenzoate synthetase component I [EC:2.6.1.85]
K11936	0.0492281339830023	0.0074612637423940005	6.59782788581699	7.875859934279609e-11	6.007392984969254e-10	poly-beta-1,6-N-acetyl-D-glucosamine synthase [EC:2.4.1.-]
K01727	0.0512751047292433	0.007775474181853021	6.59446659200708	8.046364796210091e-11	6.133798419560392e-10	hyaluronate lyase [EC:4.2.2.1]
K16908	0.0697926027711304	0.0105838551730779	6.5942514924676505	8.057398210827051e-11	6.138559706430449e-10	chloroplast NAD(P)H dehydrogenase [EC:1.6.99.-]
K03165	0.0947119690303026	0.0143646444674493	6.59340850690199	8.100781762452541e-11	6.167946778988509e-10	DNA topoisomerase III [EC:5.6.2.1]
K05336	0.0599952253658093	0.00909958561739316	6.59318213910017	8.11247052079532e-11	6.173180831907276e-10	solute carrier family 6 (neurotransmitter transporter), invertebrate
K19075	0.0556939804741804	0.00844764280668155	6.5928427312445095	8.13002719994647e-11	6.182871219318721e-10	CRISPR-associated protein Cst2
K10913	0.0565570558521514	0.00857869835666918	6.59273161273741	8.135783154024209e-11	6.183581007759241e-10	TetR/AcrR family transcriptional regulator, hemagglutinin/protease regulatory protein
K20485	0.0485403514154105	0.007363482136117791	6.59203764171853	8.171821389204059e-11	6.207292289832609e-10	ATP-binding cassette, subfamily B, bacterial NisT
K19575	0.0673258068432855	0.0102151602584393	6.590773432816549	8.23787475844261e-11	6.253761406320375e-10	MerR family transcriptional regulator, activator of bmr gene
K24073	0.0759096466615463	0.0115197747645664	6.58950788647676	8.30452186284168e-11	6.300625995583196e-10	RNA polymerase sigma factor CnrH
K12999	0.0542437639059317	0.00823201179286091	6.589369071722389	8.31186429648221e-11	6.302467416291832e-10	glucosyltransferase [EC:2.4.1.-]
K23871	0.0386089434636063	0.00586050172914453	6.58799284566411	8.38500303142687e-11	6.354167190836603e-10	putative pectin methylesterase [EC:2.1.1.-]
K19742	0.0495788466473382	0.007526466797835909	6.5872670376482105	8.423829253880629e-11	6.379819178573977e-10	1-pyrroline-2-carboxylate reductase [NAD(P)H] [EC:1.5.1.49]
K21721	0.0558529256974925	0.008483227894096	6.5839237604784815	8.604960112299321e-11	6.513152217231517e-10	N-[(2S)-2-amino-2-carboxyethyl]-L-glutamate dehydrogenase [EC:1.5.1.51]
K01960	0.051250099611422004	0.007784361684621409	6.583725382733751	8.615826854233029e-11	6.517529907078224e-10	pyruvate carboxylase subunit B [EC:6.4.1.1]
K18362	0.0702425771960736	0.0106695473085836	6.58346368074714	8.63018294272483e-11	6.524540429930293e-10	phenylacetyl-CoA:acceptor oxidoreductase 27-kDa subunit
K10120	0.067222569909443	0.0102122455615233	6.582545386757821	8.680743089568421e-11	6.55889734204162e-10	fructooligosaccharide transport system substrate-binding protein
K06610	0.0566807578425269	0.00861165345794739	6.58186701535444	8.7182796516906e-11	6.583379369492161e-10	MFS transporter, SP family, inositol transporter
K22134	0.0677678712356163	0.0102976695209479	6.58089396807313	8.772399395045571e-11	6.620347559933745e-10	MFS transporter, DHA2 family, glioxin efflux transporter
K14440	0.0535064254411103	0.00813190812754354	6.57981184758827	8.8329722436763e-11	6.662139418142207e-10	SWI/SNF-related matrix-associated actin-dependent regulator of chromatin subfamily A-like protein 1 [EC:3.6.4.12]
K09024	0.0491354081346668	0.007468566144474241	6.578961367440059	8.88086617859703e-11	6.694324876071201e-10	flavin reductase [EC:1.5.1.-]
K06221	0.0519076502973501	0.00789209510624873	6.57716988943166	8.982585347293109e-11	6.767021699353246e-10	2,5-diketo-D-gluconate reductase A [EC:1.1.1.346]
K22387	0.0569271433851593	0.00865625868568461	6.57641429770383	9.02582886710805e-11	6.79560644357366e-10	lysophospholipase D [EC:3.1.4.39]
K08369	0.0681105810058021	0.0103584669453504	6.57535341524399	9.08688896498395e-11	6.837563985271374e-10	MFS transporter, putative metabolite:H+ symporter
K13664	0.0572323113173849	0.00870472428209789	6.57485630361534	9.11563975794038e-11	6.855174954622379e-10	acyltransferase [EC:2.3.1.-]
K18218	0.0573929927124261	0.008732125195538041	6.57262595613641	9.245734109924609e-11	6.948933338654944e-10	tetracycline resistance efflux pump
K18567	0.07821868957331099	0.0119009879561846	6.572453468677191	9.25587059642164e-11	6.952476437452739e-10	MFS transporter, DHA1 family, purine base/nucleoside efflux pump
K15289	0.059097374949624	0.00899300679166333	6.57148118740534	9.31321214573543e-11	6.991452349684992e-10	solute carrier family 35, member F5
K23475	0.127561980797667	0.0194196263124908	6.568714492493499	9.478292390023021e-11	7.102902689940103e-10	transloator
K00643	0.0664358686215406	0.0101188640042987	6.5655461515558695	9.67086014500129e-11	7.242977148318138e-10	5-aminolevulinate synthase [EC:2.3.1.37]
K07755	0.0466470006627033	0.00710565365028943	6.56477263858805	9.71845227091417e-11	7.274372155146614e-10	arsenite methyltransferase [EC:2.1.1.137]
K14743	0.0618795302764967	0.009427419309285891	6.563782541797639	9.77970510572504e-11	7.315949758786841e-10	membrane-anchored mycosin MYCP [EC:3.4.21.-]
K11141	0.0560700088898049	0.008544517781001	6.56210336579535	9.88445385378141e-11	7.389998094063278e-10	glutamyl aminopeptidase [EC:3.4.11.7]
K11531	0.0543940986555446	0.00829017290907405	6.56127432468957	9.936574773951159e-11	7.424636465711059e-10	lsr operon transcriptional repressor
K16510	0.0369897662857163	0.00563844189847741	6.56028153729932	9.99934456271418e-11	7.467186720042005e-10	ribosomal protein S6 kinase alpha-4 [EC:2.7.11.1]
K01306	0.0678810110634381	0.0103505309722427	6.55821534619591	1.01312291221605e-10	7.561270070101393e-10	pyroglutamyl-peptidase II [EC:3.4.19.6]
K07015	0.0966471708204501	0.0147406717331534	6.55649705590279	1.02422036958051e-10	7.635197221665561e-10	uncharacterized protein
K10977	0.0552358969074365	0.00842463749830196	6.55647164861036	1.02438535087965e-10	7.635197221665561e-10	methanogen homocitrate synthase [EC:2.3.3.14 2.3.3.-]
K13607	0.0534655441219467	0.00815470363600925	6.5564055431586095	1.02481472613371e-10	7.635197221665561e-10	cinnamoyl-CoA:phenyllactate CoA-transferase [EC:2.8.3.17]
K20466	0.0679995129589901	0.0103733114639935	6.55523679155123	1.03243530437776e-10	7.685889199552468e-10	heme transporter
K15269	0.0442836383892402	0.00675551995551333	6.555178384618539	1.03281758624465e-10	7.685889199552468e-10	probable blue pigment (indigoidine) exporter
K09125	0.0768697620745293	0.0117270555991014	6.554907276164	1.0345938467337301e-10	7.694641706972094e-10	queuosine precursor transporter
K11140	0.0559735366222428	0.00853970015204651	6.55450842835845	1.03721247621664e-10	7.709645431912905e-10	aminopeptidase N [EC:3.4.11.2]
K18688	0.0554538944875666	0.00846197103968184	6.55330705192907	1.0451393872922301e-10	7.764065598992454e-10	3-oxocholest-4-en-26-oate---CoA ligase [EC:6.2.1.42]
K12786	0.0202322999779733	0.00308789983903652	6.55212313631461	1.0530091315353799e-10	7.817998311839398e-10	LEE-encoded effector EspF
K18097	0.0516039295702415	0.00787725330293572	6.55100548195012	1.0604916701065499e-10	7.868995482700336e-10	glycerol 2-dehydrogenase (NADP+) [EC:1.1.1.156]
K03322	0.0792223179159505	0.0120947584037483	6.55013645344071	1.0663456613581998e-10	7.907856604936285e-10	manganese transport protein
K17210	0.0580385844154606	0.008861402952672709	6.549593188057821	1.07002129759908e-10	7.930527790644742e-10	inositol transport system ATP-binding protein
K13724	0.0671944413417224	0.0102594807282135	6.54949730125604	1.07067133776186e-10	7.930761347650242e-10	aminopeptidase Q [EC:3.4.11.-]
K16321	0.0525521172557585	0.00802470306906697	6.54879274702792	1.0754595611945099e-10	7.961629615263283e-10	high-affinity gluconate transporter
K00066	0.0600274629547553	0.0091675878942654	6.54779246701352	1.08229361422066e-10	8.007598800656261e-10	GDP-mannose 6-dehydrogenase [EC:1.1.1.132]
K12435	0.0447692681743454	0.0068377431298597	6.547374963362219	1.0851586234953001e-10	8.024166015257633e-10	polyketide synthase 8
K18143	0.0524513734492832	0.008011621359395529	6.5469111801909605	1.08834992362599e-10	8.043125487453858e-10	two-component system, OmpR family, sensor histidine kinase AdeS [EC:2.7.13.3]
K19159	0.0399898452432401	0.006109241979560779	6.5457949410141305	1.09606852050847e-10	8.095501480391476e-10	antitoxin YefM
K13884	0.0389949844350959	0.0059577027304119	6.545305497711509	1.0994698198694901e-10	8.11594820401071e-10	macrophage receptor with collagenous structure
K04126	0.0343437875634134	0.00524892622868129	6.54301204992201	1.1155459438183201e-10	8.227612860178621e-10	isopenicillin-N synthase [EC:1.21.3.1]
K13329	0.0434769393256114	0.0066448378479469	6.542964677316361	1.1158804214514601e-10	8.227612860178621e-10	dTDP-4-dehydro-2,3,6-trideoxy-D-glucose 4-aminotransferase [EC:2.6.1.110]
K01138	0.0557120659643164	0.008519464750284741	6.53938570054584	1.14143611668042e-10	8.406372135598131e-10	uncharacterized sulfatase [EC:3.1.6.-]
K12548	0.0375413315424613	0.00574242048314224	6.537544865039001	1.154802967009e-10	8.499933204930769e-10	autoaggregation protein RapA/B/C
K01751	0.0742764897060924	0.011363903230821001	6.53617759650053	1.16483021433462e-10	8.56881985553557e-10	diaminopropionate ammonia-lyase [EC:4.3.1.15]
K22489	0.0506037922600765	0.0077425340924049705	6.53581781573507	1.1674829081369898e-10	8.583409316589727e-10	MarR family transcriptional regulator, temperature-dependent positive regulator of motility
K22938	0.0155325326661308	0.0023767563224189603	6.53518096054644	1.17219300854483e-10	8.613099573387857e-10	serologically defined colon cancer antigen 3
K10207	0.0471697770922336	0.00721797613466643	6.535041985756509	1.17322331964334e-10	8.615732763154014e-10	testosterone 17beta-dehydrogenase (NADP+) [EC:1.1.1.64]
K02009	0.0488508080052844	0.0074758403345969	6.53449054806739	1.1773202373100401e-10	8.640870110354514e-10	cobalt/nickel transport protein
K03365	0.0456982974076572	0.006994147009444379	6.5337913752670005	1.18253490634943e-10	8.674177671174136e-10	cytosine/creatinine deaminase [EC:3.5.4.1 3.5.4.21]
K12081	0.0378248724494381	0.00578944079327669	6.533424176884989	1.18528265023694e-10	8.689362001908544e-10	type IV secretion system protein PtlE
K01111	0.0779595919150086	0.0119330178974113	6.5330993873663	1.1877182596848098e-10	8.702242014673503e-10	2-deoxyglucose-6-phosphatase [EC:3.1.3.68]
K07823	0.06146518784052501	0.00940872018487021	6.53278943711864	1.19004715950137e-10	8.714325916120254e-10	3-oxoadipyl-CoA thiolase [EC:2.3.1.174]
K21743	0.0541477410185147	0.00828934511556194	6.53220975404448	1.1944147844042502e-10	8.741316418739323e-10	MerR family transcriptional regulator, multidrug-efflux activator
K20344	0.057993416714615005	0.00887882584895335	6.53165381337572	1.19861826837953e-10	8.767075548866134e-10	ATP-binding cassette, subfamily C, bacteriocin exporter
K21331	0.0542784254603788	0.00831082105590985	6.531054524604549	1.20316573593292e-10	8.795319878068358e-10	dTDP-alpha-D-glucose dehydrogenase [EC:1.1.1.-]
K08232	0.0628630894093466	0.009626108936595379	6.5304776647977905	1.20755896857077e-10	8.822405182344394e-10	monodehydroascorbate reductase (NADH) [EC:1.6.5.4]
K00261	0.0534020093785636	0.00817935481745252	6.528877958028951	1.21982432792119e-10	8.906940508317481e-10	glutamate dehydrogenase (NAD(P)+) [EC:1.4.1.3]
K10924	0.0537482982684276	0.00823498302098969	6.52682563296506	1.2357388318116002e-10	9.01800984717606e-10	MSHA pilin protein MshA
K07133	0.0507231535225683	0.007772449508406591	6.52601904556687	1.2420489229421e-10	9.058902895314907e-10	uncharacterized protein
K21919	0.0374940369188895	0.00574573125618355	6.525546574866071	1.24575979844233e-10	9.080802805928115e-10	BTB/POZ domain-containing protein KCTD9
K07031	0.0568862672020742	0.00872188327260921	6.522245875580981	1.2719887319168398e-10	9.266727000362341e-10	D-glycero-alpha-D-manno-heptose-7-phosphate kinase [EC:2.7.1.168]
K23669	0.0155109793168562	0.0023783075714005103	6.52185592115082	1.27512299296704e-10	9.28428564214843e-10	L-lysine 4-chlorinase [EC:1.14.20.-]
K03807	0.0943731128990943	0.0144707108632135	6.521663917631249	1.2766689999696702e-10	9.290266695579519e-10	AmpE protein
K11902	0.0368393513110032	0.0056489206865506705	6.521484962377469	1.27811159542305e-10	9.295488869265088e-10	type VI secretion system protein ImpA
K21601	0.052852563885198	0.00810455839162058	6.521337910260851	1.2792982078286e-10	9.298844456223533e-10	DeoR family transcriptional regulator, copper-sensing transcriptional repressor
K02615	0.0595696526810876	0.00913572708889085	6.52051578396261	1.28595212173211e-10	9.341913940424429e-10	3-oxo-5,6-didehydrosuberyl-CoA/3-oxoadipyl-CoA thiolase [EC:2.3.1.223 2.3.1.174]
K17716	0.0482253934453941	0.007397634509368909	6.519028938820631	1.29807214881082e-10	9.420113092719268e-10	UDP-glucose 4-epimerase [EC:5.1.3.2]
K06382	0.0803181940229822	0.0123206026446371	6.51901504655234	1.29818591755069e-10	9.420113092719268e-10	stage II sporulation protein E [EC:3.1.3.16]
K20460	0.0518392768108035	0.007953232897305979	6.51801317529166	1.30641639518934e-10	9.473790572497192e-10	lantibiotic transport system permease protein
K19814	0.0577803769870668	0.00886482869112677	6.51793497655537	1.30706095170391e-10	9.473790572497192e-10	glutamate 2,3-aminomutase [EC:5.4.3.9]
K22504	0.0346359449320642	0.00531599760902895	6.51541770320528	1.32797687696099e-10	9.619954529036051e-10	type III secretion system outer membrane ring protein
K13786	0.0500313276935687	0.007680490952460559	6.5140793737333205	1.33923009776696e-10	9.6959956598351e-10	cob(II)yrinic acid a,c-diamide reductase [EC:1.16.8.-]
K00081	0.0588544312323263	0.009035915603565179	6.51338877148266	1.3450734362669698e-10	9.732805643236505e-10	carbonyl reductase 2 [EC:1.1.1.184]
K00675	0.0520956053515167	0.00800168282712564	6.510581146120041	1.36908753614961e-10	9.900981606604793e-10	N-hydroxyarylamine O-acetyltransferase [EC:2.3.1.118]
K21816	0.0493693205806991	0.00758591349266923	6.508025780732661	1.3913086459758999e-10	1.005600871403776e-09	sulfite reductase (coenzyme F420) [EC:1.8.98.3]
K23658	0.0220628169774303	0.00339054315365344	6.5071630053305	1.39889067743711e-10	1.0105113389351338e-09	T3SS secreted effector NleF
K18054	0.0343293115857668	0.005275743428287179	6.507009306347589	1.40024561664782e-10	1.0109205685055375e-09	2'-deoxymugineic-acid 2'-dioxygenase / mugineic-acid 3-dioxygenase [EC:1.14.11.24 1.14.11.25]
K03221	0.0393457319799665	0.00604706610127641	6.5065820880743095	1.4040185296235398e-10	1.013074034149298e-09	type III secretion protein F
K23988	0.0310993312796203	0.00478134172312615	6.50431052212827	1.42424731644492e-10	1.0270921873710215e-09	ArsR family transcriptional regulator, arsenate/arsenite/antimonite-responsive transcriptional repressor / arsenate reductase (thioredoxin) [EC:1.20.4.4]
K01639	0.0656502296716733	0.0100938243455417	6.50399961642586	1.4270381089633001e-10	1.0285262862915927e-09	N-acetylneuraminate lyase [EC:4.1.3.3]
K12432	0.0468250460015908	0.0072000105105618	6.50346911756621	1.4318124111188e-10	1.0313875694025424e-09	mycolipanoate synthase [EC:2.3.1.252]
K21471	0.0647120296649329	0.00995175964928959	6.502571599943369	1.43992539179505e-10	1.036649262975639e-09	peptidoglycan DL-endopeptidase CwlO [EC:3.4.-.-]
K18320	0.040276961042512	0.00619513536631282	6.501385145113269	1.45071929470231e-10	1.0438340514406857e-09	transposase, IS6 family
K13927	0.0631403732684589	0.00971301344863734	6.5005956804597	1.45794539356032e-10	1.0484450833556042e-09	holo-ACP synthase / triphosphoribosyl-dephospho-CoA synthase [EC:2.7.7.61 2.4.2.52]
K00260	0.0560802432673015	0.00862882095768345	6.49917799225691	1.47101030123693e-10	1.0572474261468564e-09	glutamate dehydrogenase [EC:1.4.1.2]
K11606	0.0650242328618349	0.0100061406301449	6.49843283892499	1.47792326118644e-10	1.0616208434135874e-09	manganese/iron transport system permease protein
K01640	0.0497630462130093	0.00765847008430565	6.497779016593361	1.48401511639659e-10	1.0653998780759842e-09	hydroxymethylglutaryl-CoA lyase [EC:4.1.3.4]
K10858	0.0658457447125273	0.0101339117519692	6.4975644473845104	1.4860196742212e-10	1.0662419844915628e-09	DNA mismatch repair protein PMS2
K04110	0.0560148648930558	0.0086258587999336	6.49383049180993	1.5213307226273302e-10	1.0909677027700017e-09	benzoate-CoA ligase [EC:6.2.1.25]
K19003	0.0573177994570735	0.00882813588483187	6.49262768548393	1.53287932524687e-10	1.098634919413939e-09	1,2-diacylglycerol 3-beta-glucosyltransferase [EC:2.4.1.336]
K22486	0.038519108635874	0.00593313582231154	6.492200716360309	1.5369994269907701e-10	1.1009724387081371e-09	transcriptional regulator HilA, main transcriptional regulator of SPI1
K18853	0.0693496469525582	0.0106840479972737	6.49095239653124	1.5491075669246e-10	1.1090260872756682e-09	dihydromethanopterin reductase (acceptor) [EC:1.5.99.15]
K11041	0.0541592548263298	0.00834490105599422	6.4901014958621595	1.55741439638421e-10	1.1143508588414253e-09	exfoliative toxin A/B
K00713	0.0474206677362267	0.007308381416347459	6.488532143403961	1.57284958855854e-10	1.1247672852480535e-09	UDP-glucose:(glucosyl)LPS alpha-1,2-glucosyltransferase [EC:2.4.1.-]
K02670	0.0606534167397613	0.00934801052820657	6.488377024902411	1.5743833486563901e-10	1.125236527116624e-09	twitching motility protein PilU
K13867	0.0598431963789309	0.00922444272634427	6.48745925951966	1.58348791584204e-10	1.1311132065140186e-09	solute carrier family 7 (L-type amino acid transporter), member 7
K01995	0.0538217487947255	0.00829731222731313	6.486648606226339	1.5915727554305501e-10	1.1362553379805408e-09	branched-chain amino acid transport system ATP-binding protein
K13721	0.0695947604602569	0.010730121741620002	6.4859245902414004	1.59882769896691e-10	1.1407995968922493e-09	aminopeptidase 2 [EC:3.4.11.-]
K01893	0.055131277164916	0.00850127468922964	6.485060085726009	1.60753281788039e-10	1.1460109378633194e-09	asparaginyl-tRNA synthetase [EC:6.1.1.22]
K21305	0.0472365288655107	0.00728394290606468	6.48502184526749	1.6079189496304099e-10	1.1460109378633194e-09	dolichyl N-acetyl-alpha-D-glucosaminyl phosphate 3-beta-D-2,3-diacetamido-2,3-dideoxy-beta-D-glucuronosyltransferase [EC:2.4.1.335]
K23186	0.0614260940786501	0.009475247687186859	6.48279560667476	1.63055553842355e-10	1.1614990618703754e-09	ferric enterobactin transport system permease protein
K00016	0.0585769284292561	0.00903653995702577	6.48222978129073	1.6363584496051202e-10	1.1649854547938284e-09	L-lactate dehydrogenase [EC:1.1.1.27]
K01957	0.0663780449656899	0.0102401496187237	6.48213624186899	1.6373197034650898e-10	1.1650229321769913e-09	N-3-fumaroyl-(S)-2,3-diaminopropanoate amidotransferase [EC:6.3.5.-]
K22506	0.0507542970008692	0.00783001928215382	6.4820143057052695	1.6385736053581401e-10	1.165268484076654e-09	type III secretion system ATPase [EC:7.4.2.8]
K00963	0.0673940640950536	0.0104030189285473	6.478317934240691	1.67703381209511e-10	1.1919582892840079e-09	UTP--glucose-1-phosphate uridylyltransferase [EC:2.7.7.9]
K08175	0.0591488551703461	0.00913082529124626	6.47793088616559	1.6811117450141799e-10	1.1941947254610424e-09	MFS transporter, FHS family, Na+ dependent glucose transporter 1
K01073	0.0656752259178373	0.0101395092680275	6.477160203889571	1.68926057436279e-10	1.1993188861838146e-09	acyl-CoA hydrolase [EC:3.1.2.20]
K18314	0.0494181182049108	0.00763013353432157	6.4767042388734195	1.69409992739986e-10	1.202089057505313e-09	(R)-citramalyl-CoA lyase [EC:4.1.3.46]
K16698	0.0482487886823017	0.007450308939233259	6.476078921804709	1.70075876409308e-10	1.2057394546592652e-09	teichuronic acid biosynthesis glycosyltransferase TuaG [EC:2.4.-.-]
K21462	0.055849283733344	0.00862398073470021	6.47604458444856	1.70112515479536e-10	1.2057394546592652e-09	probable poly-beta-1,6-N-acetyl-D-glucosamine export protein
K19590	0.0558013250889128	0.0086179226565764	6.4750320132347	1.7119644242984698e-10	1.212751814826242e-09	D-arabinose 1-dehydrogenase [EC:1.1.1.117]
K12688	0.0377821360564364	0.00583603620590949	6.473937913232731	1.72375244076637e-10	1.2204281499451349e-09	autotransporter serine protease [EC:3.4.21.-]
K01466	0.0465172658242922	0.007185726139773071	6.47356508158844	1.72778751593736e-10	1.222609907800708e-09	allantoinase [EC:3.5.2.5]
K10526	0.0517013301805087	0.00798726028463612	6.472974253757419	1.7342008621288002e-10	1.2264712329958893e-09	OPC-8:0 CoA ligase 1 [EC:6.2.1.-]
K11004	0.0413282643754877	0.0063870652585769	6.470618774403451	1.76000170805315e-10	1.2440320783162892e-09	ATP-binding cassette, subfamily B, bacterial HlyB/CyaB
K13780	0.05749514056070901	0.00888801203628012	6.46884143788494	1.7797182354817e-10	1.2572753286692208e-09	solute carrier family 7 (L-type amino acid transporter), member 5
K19190	0.0808569074164803	0.0125036726611161	6.46665260743183	1.8042968905642402e-10	1.2739369345162273e-09	nicotine blue oxidoreductase [EC:1.1.1.328]
K17237	0.0741082926828431	0.0114632976027915	6.464831957673019	1.8249941000248002e-10	1.2878411860494215e-09	inositol-phosphate transport system substrate-binding protein
K09975	0.06494902556112	0.0100480186384137	6.46386396147982	1.8360927686262201e-10	1.2949604774106378e-09	uncharacterized protein
K24279	0.0587938035231007	0.009098471119900309	6.46194319334663	1.85831153794075e-10	1.3099104199822041e-09	putative ergosteryl-3beta-O-L-aspartate hydrolase
K09516	0.05789555427766099	0.00895981237231868	6.46169270871443	1.86122838698105e-10	1.3112456251577486e-09	all-trans-retinol 13,14-reductase [EC:1.3.99.23]
K15870	0.0657496562392995	0.0101809272360877	6.45812063229769	1.90331551695597e-10	1.3401598878862958e-09	3-oxocholoyl-CoA 4-desaturase [EC:1.3.1.115]
K00037	0.0518902891284436	0.008035358840465079	6.45774384923924	1.90780881780339e-10	1.342586424910816e-09	3alpha-hydroxysteroid 3-dehydrogenase / chlordecone reductase [EC:1.1.1.50 1.1.1.357 1.1.1.225]
K08295	0.0590561661142412	0.00914671437423821	6.4565442516247495	1.92218380780339e-10	1.3519605476497569e-09	2-aminobenzoate-CoA ligase [EC:6.2.1.32]
K00189	0.0687026109523245	0.0106416567271816	6.45600705920536	1.92865540017142e-10	1.355768615186291e-09	2-oxoisovalerate/pyruvate ferredoxin oxidoreductase gamma subunit [EC:1.2.7.7 1.2.7.1]
K20997	0.0561403373494557	0.00869747502365142	6.45478569318002	1.94344875475103e-10	1.365419174433847e-09	polysaccharide biosynthesis protein PslA
K20903	0.0600851321681316	0.00931156698510687	6.452741226501731	1.96846057013666e-10	1.3822344704431684e-09	(R)-2-hydroxyglutaryl-CoA dehydratase subunit alpha [EC:4.2.1.167]
K02316	0.040087266348179	0.00621424253161234	6.45086929649943	1.99163775333452e-10	1.3971010594368627e-09	DNA primase [EC:2.7.7.101]
K07299	0.065988227342439	0.010229376391203	6.45085534238307	1.99181152445062e-10	1.3971010594368627e-09	MFS transporter, SP family, solute carrier family 2 (facilitated glucose transporter), member 1
K15650	0.0314933429606337	0.00488278947091413	6.4498670582120505	2.00415648412176e-10	1.4049914947736034e-09	non-haem Fe2+, alpha-ketoglutarate-dependent halogenase
K09951	0.0456344942896329	0.007076114705741441	6.44908910996112	2.01392672639059e-10	1.4110693161628496e-09	CRISPR-associated protein Cas2
K22901	0.0650867522946834	0.0100931904200105	6.4485806356773	2.02033782788438e-10	1.4147881829128082e-09	tRNA (cytosine40_48-C5)-methyltransferase [EC:2.1.1.-]
K20451	0.0486967935618268	0.007552265446106741	6.4479716595409595	2.02804240197119e-10	1.419408279370884e-09	methylitaconate Delta-isomerase [EC:5.3.3.6]
K03822	0.0532231384970145	0.00825749624510432	6.44543296384413	2.0604722085155e-10	1.4413188574787637e-09	putative long chain acyl-CoA synthase [EC:6.2.1.-]
K02076	0.0762525872358906	0.0118314752814229	6.444892578664151	2.06744043729973e-10	1.4454046503302693e-09	Fur family transcriptional regulator, zinc uptake regulator
K23236	0.0285262909186839	0.00442821503094478	6.44193895719597	2.10593671308636e-10	1.4715161054601256e-09	two-component-system connector protein SafA
K05277	0.0338558636032696	0.0052564699235839105	6.44079850079049	2.1209879550990802e-10	1.481225901976057e-09	anthocyanidin synthase [EC:1.14.20.4]
K18234	0.0530065316187906	0.00823136180262885	6.43958228173884	2.1371550963889399e-10	1.4917040090309736e-09	virginiamycin A acetyltransferase [EC:2.3.1.-]
K12422	0.0561239346815174	0.00871819835298387	6.4375611117299805	2.16428958649847e-10	1.509821603813024e-09	long chain fatty acid CoA ligase FadD10 [EC:6.2.1.-]
K00354	0.0707922721103658	0.0109994226455604	6.435998905718829	2.18549318960142e-10	1.5237843217547258e-09	NADPH2 dehydrogenase [EC:1.6.99.1]
K00072	0.0534628144941744	0.00830853243998365	6.434688060780999	2.2034418763137102e-10	1.5354636814181735e-09	sepiapterin reductase [EC:1.1.1.153]
K11725	0.0593180295133006	0.00921861898178738	6.4345895660175705	2.2047963241121e-10	1.535572974892197e-09	phospholysine phosphohistidine inorganic pyrophosphate phosphatase [EC:3.6.1.1 3.1.3.-]
K12761	0.0504737206856784	0.00784470886165551	6.434110121331719	2.21140103979812e-10	1.5393368149995382e-09	carbon catabolite-derepressing protein kinase [EC:2.7.11.1]
K08196	0.0696543870424991	0.0108260459240765	6.43396375103042	2.2134212578045697e-10	1.5399070736608895e-09	MFS transporter, AAHS family, cis,cis-muconate transporter
K04656	0.0664184967555268	0.0103236458424117	6.433627980792	2.2180624204997099e-10	1.5422991516077701e-09	hydrogenase maturation protein HypF
K10810	0.0615653961988742	0.00957068608562849	6.432704578130701	2.23087526690269e-10	1.5503676245109102e-09	thiazole tautomerase (transcriptional regulator TenI) [EC:5.3.99.10]
K08198	0.0654143588852419	0.0101692294088095	6.4325777554565	2.23264066695213e-10	1.5507539887139875e-09	MFS transporter, OCT family, solute carrier family 22 (organic cation transporter), member 1
K00862	0.0628546805542611	0.00977280697035432	6.43158928084121	2.2464473964880401e-10	1.5594991076215296e-09	erythritol kinase (D-erythritol 1-phosphate-forming) [EC:2.7.1.215]
K14647	0.0561551339047637	0.00873277929918252	6.43038510202822	2.2633799646014902e-10	1.5704035663485016e-09	minor extracellular serine protease Vpr [EC:3.4.21.-]
K19689	0.0832936921231215	0.0129558829105973	6.42902476796783	2.2826585979174903e-10	1.5829231229041678e-09	aminopeptidase [EC:3.4.11.-]
K02026	0.0589563000663511	0.00917188061873865	6.4279401921019605	2.29814425560025e-10	1.5928003051516978e-09	multiple sugar transport system permease protein
K09694	0.0661187525449215	0.0102874785556609	6.427109634997821	2.31007248686266e-10	1.600202562212481e-09	lipooligosaccharide transport system permease protein
K24028	0.0336939752317557	0.00524287154475565	6.4266261235141595	2.3170444281256302e-10	1.6036465593743743e-09	salicylic acid 3-hydroxylase [EC:1.14.11.-]
K15649	0.0477779065769757	0.00743440861341725	6.42659141585903	2.3175456828269502e-10	1.6036465593743743e-09	coronamic acid synthetase CmaT, thioesterase component
K05813	0.0762257967191775	0.0118627778803258	6.42562791684711	2.3315031682591897e-10	1.6124343917701904e-09	sn-glycerol 3-phosphate transport system substrate-binding protein
K09952	0.0465357494000256	0.00724312648689513	6.424815234722461	2.34333981663795e-10	1.6197467994033312e-09	CRISPR-associated endonuclease Csn1 [EC:3.1.-.-]
K20435	0.0746522603171572	0.0116221806906694	6.42325758857718	2.36619142237711e-10	1.6346609061271178e-09	validone 7-phosphate aminotransferase [EC:2.6.1.-]
K05282	0.0346551399905418	0.0053956611406005	6.42277917154096	2.3732537651028696e-10	1.638656961558912e-09	gibberellin-44 dioxygenase [EC:1.14.11.12]
K04769	0.0828592485516452	0.0129026250851689	6.42189073965178	2.3864234719491297e-10	1.6468633884462724e-09	AbrB family transcriptional regulator, stage V sporulation protein T
K18983	0.0571577126433432	0.00890140524135263	6.42120104562925	2.39669646865437e-10	1.6530630511611798e-09	D-galactarolactone cycloisomerase [EC:5.5.1.27]
K23657	0.0235353604597346	0.00366634527229996	6.419297341565009	2.42527727680142e-10	1.6718766259756885e-09	T3SS secreted effector NleB
K00742	0.0490670923035515	0.007646425214190121	6.41699760726013	2.4602488906661205e-10	1.6950731475615797e-09	N-acetyllactosaminide beta-1,6-N-acetylglucosaminyltransferase [EC:2.4.1.150]
K02669	0.0615003335565421	0.00958491281810989	6.41636859130762	2.46989985523878e-10	1.7008085898964361e-09	twitching motility protein PilT
K00475	0.0344196649915568	0.005365503198792429	6.41499291237088	2.4911361410097803e-10	1.7145114117030276e-09	naringenin 3-dioxygenase [EC:1.14.11.9]
K06992	0.0584272908999885	0.009110813452776659	6.41296095050458	2.52283069323684e-10	1.735393516560234e-09	uncharacterized protein
K20938	0.0434934845086783	0.00678246614492367	6.41263569612226	2.5279405184897197e-10	1.7379760497627446e-09	long-chain alkane monooxygenase [EC:1.14.14.28]
K19329	0.0710059654840312	0.0110744466373898	6.41169421904111	2.5427885089981004e-10	1.7472472809417815e-09	WW domain-containing oxidoreductase
K12085	0.0359028177389477	0.00559980902002969	6.41143610621874	2.54687407851789e-10	1.7491172702065554e-09	type IV secretion system protein PtlF
K03445	0.0804569800476481	0.0125500670331105	6.410880502500969	2.55569032720143e-10	1.7542324076754143e-09	MFS transporter, DHA1 family, purine ribonucleoside efflux pump
K06141	0.068038724082423	0.0106138333915118	6.41038176996781	2.56362958299355e-10	1.7587404233891547e-09	MFS transporter, TsgA protein
K13064	0.0646456913557704	0.0100892754631704	6.40736706929562	2.6121366269039304e-10	1.7910596700621496e-09	phenylalanine/tyrosine ammonia-lyase [EC:4.3.1.25]
K01576	0.0753101812107931	0.0117541417745768	6.40711866975117	2.6161732333569296e-10	1.7928686904384049e-09	benzoylformate decarboxylase [EC:4.1.1.7]
K01220	0.0730062081280261	0.0113949687600047	6.40688093716163	2.6200422133352e-10	1.79456096471068e-09	6-phospho-beta-galactosidase [EC:3.2.1.85]
K06915	0.0521742678199123	0.00814389228572306	6.40655180464239	2.6254079252808497e-10	1.797276050077472e-09	uncharacterized protein
K07547	0.0648529249020377	0.0101255030654772	6.40490891984946	2.65235241392586e-10	1.8147525427618664e-09	2-[hydroxy(phenyl)methyl]-succinyl-CoA dehydrogenase BbsC subunit [EC:1.1.1.35]
K14608	0.0188352571299355	0.0029411880065329803	6.403962306421289	2.66800023618289e-10	1.8244852815113072e-09	2'-5'-oligoadenylate synthase-like protein
K09869	0.0603820439749564	0.00942947558909727	6.40354210628345	2.67497519539718e-10	1.8282799549777527e-09	aquaporin-8
K08216	0.0646060475339196	0.0100931089908836	6.40100563585248	2.71745893143997e-10	1.856327033506835e-09	MFS transporter, OCT family, solute carrier family 22 (organic anion transporter), member 20
K07076	0.0604383810670372	0.009446886010630541	6.39770406872976	2.77374757861695e-10	1.89376951294071e-09	uncharacterized protein
K13077	0.0344242843698911	0.0053812283535089895	6.39710529055021	2.78407770344336e-10	1.899810767086257e-09	flavone synthase I [EC:1.14.20.5]
K09515	0.0610232648613114	0.00954026463666865	6.396391209816589	2.7964462532859797e-10	1.907235843597491e-09	DnaJ homolog subfamily B member 9
K00455	0.03918262902621399	0.00612599058553332	6.39612948781618	2.8009929759994996e-10	1.9093212088392125e-09	3,4-dihydroxyphenylacetate 2,3-dioxygenase [EC:1.13.11.15]
K10829	0.0624807865451691	0.00977045678865357	6.39486852014207	2.8230005106931903e-10	1.9233003479334798e-09	ferric hydroxamate transport system ATP-binding protein [EC:7.2.2.16]
K06393	0.11515217446277902	0.0180079778695426	6.39450888361759	2.82930815787611e-10	1.9256838767732253e-09	stage III sporulation protein AD
K07508	0.0586009722837084	0.0091642806212923	6.3944978013391305	2.82950274827699e-10	1.9256838767732253e-09	acetyl-CoA acyltransferase 2 [EC:2.3.1.16]
K00626	0.0611231622682803	0.009559275186009141	6.39412100592518	2.8361265832709103e-10	1.928737243881385e-09	acetyl-CoA C-acetyltransferase [EC:2.3.1.9]
K02371	0.0724116886976098	0.0113248168250455	6.39407151711867	2.8369976929966404e-10	1.928737243881385e-09	enoyl-[acyl-carrier protein] reductase II [EC:1.3.1.9]
K24196	0.0579756489430841	0.009068653205804529	6.392972322061651	2.8564135223412997e-10	1.940908011842085e-09	phosphoribosyltransferase domain-containing protein 1
K01201	0.0613729358174354	0.00960082156079496	6.392467085114089	2.86538142448767e-10	1.94597037207526e-09	glucosylceramidase [EC:3.2.1.45]
K18372	0.0637992095347917	0.00998223653602294	6.391274070150441	2.88666678634142e-10	1.9593881172297346e-09	methyl acetate hydrolase [EC:3.1.1.114]
K09874	0.05632782999542099	0.008814776462150491	6.3901597774243495	2.90668730750674e-10	1.971933579727589e-09	aquaporin NIP
K02671	0.0618862085409819	0.00968485988403702	6.389995238133	2.90965507734233e-10	1.9729030884020814e-09	type IV pilus assembly protein PilV
K15020	0.0546692692491544	0.0085569802133696	6.388850726070159	2.9303806611354596e-10	1.9859059639048025e-09	acryloyl-coenzyme A reductase [EC:1.3.1.84]
K01912	0.0592431455128973	0.00927633810629416	6.386479754624269	2.9737764094303e-10	2.0142504554524726e-09	phenylacetate-CoA ligase [EC:6.2.1.30]
K18737	0.0373050162567501	0.005842141011823039	6.38550424942739	2.99181303681163e-10	2.025397400105529e-09	SWI5-dependent HO expression protein 3
K16906	0.0504628902588772	0.00790480462748276	6.383825108520969	3.0231105638271197e-10	2.0455052057726292e-09	fluoroquinolone transport system permease protein
K06857	0.0636130337417707	0.00996714393889467	6.382273009375759	3.05232492778579e-10	2.064115389532287e-09	tungstate transport system ATP-binding protein [EC:7.3.2.6]
K02100	0.0713152748824222	0.0111741015566652	6.38219319206772	3.05383473244638e-10	2.064115389532287e-09	MFS transporter, SP family, arabinose:H+ symporter
K08930	0.0439096045078398	0.00688042270800961	6.38181785789468	3.0609442642580097e-10	2.0678307353169756e-09	light-harvesting protein B-800-850 alpha chain
K22124	0.0601378195994753	0.009430356695546491	6.377046122536969	3.15275379145954e-10	2.128731390947563e-09	gliotoxin/aspirochlorine biosynthesis thioredoxin reductase [EC:1.8.1.-]
K16561	0.0493678179041556	0.00774265242277677	6.37608602433566	3.17154927030172e-10	2.1402949865162453e-09	succinoglycan biosynthesis protein ExoI
K01494	0.0545051686230734	0.008548957403490291	6.375650977137929	3.18010207515975e-10	2.144937864686918e-09	dCTP deaminase [EC:3.5.4.13]
K00822	0.0729548035537202	0.0114437359208079	6.375086253176099	3.19123792321259e-10	2.1513171741026198e-09	beta-alanine--pyruvate transaminase [EC:2.6.1.18]
K17743	0.050287139583047	0.00788902190561793	6.37431866518669	3.20643525760445e-10	2.159985835392287e-09	D-xylose reductase [EC:1.1.1.307]
K00843	0.059466270060568004	0.00932911542521405	6.37426672842389	3.2074660977904496e-10	2.159985835392287e-09	swainsonine biosynthesis aminotransferase SwnA [EC:2.6.1.-]
K17209	0.0515350099014324	0.00808642999743093	6.373023685087871	3.23223497834625e-10	2.175523196449114e-09	inositol transport system permease protein
K02426	0.0797604648823581	0.0125158135282725	6.37277510584381	3.23721057321232e-10	2.1777289595870078e-09	cysteine desulfuration protein SufE
K00763	0.0787615129524227	0.0123599624237258	6.37231006473244	3.2465390278170403e-10	2.1828591198044097e-09	nicotinate phosphoribosyltransferase [EC:6.3.4.21]
K07475	0.0546270733346801	0.00857601332508075	6.3697514525685195	3.29833562211888e-10	2.216523026562279e-09	CRISPR-associated endonuclease Cas3-HD [EC:3.1.-.-]
K11180	0.0506375634604881	0.007950080845095459	6.36944006572302	3.3046942641583203e-10	2.219632784444106e-09	dissimilatory sulfite reductase alpha subunit [EC:1.8.99.5]
K08966	0.07716585353969901	0.0121155155851559	6.36917620198051	3.31009185147323e-10	2.22209412144449e-09	2-hydroxy-3-keto-5-methylthiopentenyl-1-phosphate phosphatase [EC:3.1.3.87]
K17487	0.0640828907792023	0.0100619849582309	6.36881202319638	3.31755564873145e-10	2.225939221770521e-09	7,8-dihydroneopterin 2',3'-cyclic phosphate phosphodiesterase [EC:3.1.4.56]
K17069	0.0705772286965745	0.0110821305122187	6.368561407823041	3.32270154000507e-10	2.2282258967544462e-09	O-acetylhomoserine/O-acetylserine sulfhydrylase [EC:2.5.1.49 2.5.1.47]
K03457	0.0569097871464158	0.0089365752798844	6.368187517483991	3.33039315726614e-10	2.23221646954869e-09	nucleobase:cation symporter-1, NCS1 family
K23618	0.0551864847247704	0.00866702874083245	6.36740529828563	3.34654124115649e-10	2.241867909828031e-09	acyl-activating enzyme 11/12 [EC:6.2.1.2 6.2.1.-]
K00622	0.0549232824302996	0.00862621705986194	6.36701836380391	3.35455738441934e-10	2.24606447953132e-09	arylamine N-acetyltransferase [EC:2.3.1.5]
K00632	0.062300641157370995	0.00978649425687217	6.365981476321089	3.37613137274588e-10	2.2593296691726344e-09	acetyl-CoA acyltransferase [EC:2.3.1.16]
K12608	0.0513464516524482	0.00806600529453853	6.36578452126912	3.38024462882217e-10	2.2598241537825504e-09	CCR4-NOT complex subunit CAF16
K21748	0.0583035599496643	0.00915890661214102	6.36577731586184	3.38039520118151e-10	2.2598241537825504e-09	LuxR family transcriptional regulator, alkane degradation pathway regulator
K21036	0.034778679740173	0.00546416709433825	6.364863873985361	3.39953675615138e-10	2.2714361796442413e-09	validamycin A dioxygenase [EC:1.14.11.52]
K06395	0.0911527205474856	0.0143240192788553	6.363627329240099	3.42561808637603e-10	2.2876705783079925e-09	stage III sporulation protein AF
K20530	0.0344894639456478	0.00542023181259954	6.36309758292545	3.43685135236489e-10	2.293977513796076e-09	type IV secretion system protein TrbE [EC:7.4.2.8]
K07154	0.0462541188302831	0.00726921794360641	6.3630117007243605	3.43867587515756e-10	2.294001148349128e-09	serine/threonine-protein kinase HipA [EC:2.7.11.1]
K05616	0.0561624012600866	0.00882991461535621	6.36046934841407	3.49311811853711e-10	2.3278981557111656e-09	solute carrier family 1 (neutral amino acid transporter), member 5
K20832	0.0586571036280951	0.009224405841325441	6.358903178924611	3.5270750366451697e-10	2.3493068114215257e-09	galactan endo-beta-1,3-galactanase [EC:3.2.1.181]
K08174	0.0650746164712127	0.0102339065148932	6.3587268826924594	3.53091756630871e-10	2.349536170725737e-09	MFS transporter, FHS family, glucose/mannose:H+ symporter
K07718	0.0768458657980016	0.0120851169698936	6.35871924032178	3.53108423100023e-10	2.349536170725737e-09	two-component system, sensor histidine kinase YesM [EC:2.7.13.3]
K05830	0.0744546973467043	0.0117098946852956	6.358272157664981	3.54084760750134e-10	2.354810582125632e-09	LysW-gamma-L-lysine/LysW-L-ornithine aminotransferase [EC:2.6.1.118 2.6.1.-]
K00634	0.0589609702738866	0.009277481022252	6.3552779178388	3.60691979817784e-10	2.397507809861911e-09	phosphate butyryltransferase [EC:2.3.1.19]
K17318	0.0636375521756622	0.0100141431542693	6.35476757175491	3.61830098142532e-10	2.403826693462977e-09	putative aldouronate transport system substrate-binding protein
K00049	0.0752107407897683	0.0118360924541017	6.354355635647679	3.62751314788775e-10	2.408698787271711e-09	glyoxylate/hydroxypyruvate reductase [EC:1.1.1.79 1.1.1.81]
K01213	0.061943982543733	0.009751020041858679	6.352564375606151	3.6678387760308703e-10	2.434214740490053e-09	galacturan 1,4-alpha-galacturonidase [EC:3.2.1.67]
K14717	0.0733523876023032	0.0115472551587227	6.35236570024983	3.67233836762569e-10	2.435940121556989e-09	solute carrier family 39 (zinc transporter), member 11
K13872	0.0564873032878971	0.00889540813460725	6.350164313218559	3.72255809861108e-10	2.467975177889931e-09	solute carrier family 7 (L-type amino acid transporter), member 6
K21021	0.0757964051952335	0.0119365928555956	6.349919622139231	3.72818149355225e-10	2.4704260005336925e-09	diguanylate cyclase [EC:2.7.7.65]
K14777	0.072912976354905	0.0114838843013294	6.34915629953399	3.74577732269735e-10	2.4808035553525524e-09	ATP-dependent RNA helicase DDX47/RRP3 [EC:3.6.4.13]
K19124	0.043387846977599	0.00683418339702644	6.348651251658991	3.7574641276318004e-10	2.4872589078211122e-09	CRISPR system Cascade subunit CasC
K19743	0.0488106372802814	0.007688463413751891	6.348555576524791	3.75968206458493e-10	2.487442901553559e-09	1-piperideine-2-carboxylate/1-pyrroline-2-carboxylate reductase [NAD(P)H] [EC:1.5.1.1]
K22883	0.053936136394878	0.00849595164472378	6.34845143314509	3.76209776774215e-10	2.487757482103654e-09	L-ornithine N5-acetyltransferase [EC:2.3.1.-]
K18852	0.0369195940607463	0.005815753223052371	6.34820506386088	3.76781857992587e-10	2.4902561768973973e-09	D-amino-acid N-acetyltransferase [EC:2.3.1.36]
K18923	0.0402426948601716	0.00633947982797711	6.347949035593481	3.7737726947478496e-10	2.492906413810249e-09	antitoxin StbD
K02472	0.0546699155279912	0.00861634431100032	6.34490841530035	3.84519198241093e-10	2.538777116296238e-09	UDP-N-acetyl-D-mannosaminuronic acid dehydrogenase [EC:1.1.1.336]
K18357	0.0662735503915012	0.010448036780972	6.34315822013556	3.8868990169967397e-10	2.5649932679326913e-09	phenylglyoxylate dehydrogenase gamma subunit [EC:1.2.1.58]
K23145	0.0313477763474026	0.004942868236297321	6.34202144358294	3.9142250261800803e-10	2.5816971854774173e-09	scopoletin 8-hydroxylase [EC:1.14.11.60]
K10855	0.0503310326843654	0.00793624103469435	6.34192339475785	3.9165907224144994e-10	2.5819293698097024e-09	acetone carboxylase, beta subunit [EC:6.4.1.6]
K00050	0.058517695729995	0.00922906038437417	6.3405908394609805	3.94888126543501e-10	2.601878498736264e-09	hydroxypyruvate reductase [EC:1.1.1.81]
K02798	0.0663241566607319	0.0104606722523337	6.340334068485451	3.95513320609495e-10	2.604659371779633e-09	mannitol PTS system EIIA component [EC:2.7.1.197]
K21745	0.0584649990347528	0.009221816891908579	6.339856854678089	3.96677828635887e-10	2.6109872272943242e-09	MerR family transcriptional regulator, aldehyde-responsive regulator
K09753	0.0500673256843412	0.00789796026274686	6.33927292854321	3.98107301620309e-10	2.619051729797641e-09	cinnamoyl-CoA reductase [EC:1.2.1.44]
K02065	0.0556916028641185	0.00878911977430573	6.33642552317108	4.05150362346371e-10	2.6626539959021883e-09	phospholipid/cholesterol/gamma-HCH transport system ATP-binding protein
K22704	0.0618843650853729	0.00976716168358477	6.335961980580209	4.06308412318352e-10	2.6688967534558964e-09	hopanoid C-3 methylase [EC:2.1.1.-]
K08200	0.0478396192022806	0.00755303927799447	6.333823702156531	4.1169243727596403e-10	2.702877844727297e-09	MFS transporter, OCT family, solute carrier family 22 (organic cation transporter), member 3
K22294	0.0677662499658339	0.0106999111122638	6.333347002122589	4.12902210994388e-10	2.709433034478016e-09	TetR/AcrR family transcriptional regulator, upper aerobic nicotinate degradation pathway regulator
K16905	0.0471578835799105	0.007446538100289341	6.33286004110798	4.14141615112247e-10	2.7161758511351564e-09	fluoroquinolone transport system permease protein
K16136	0.0693945259952571	0.0109599996013375	6.33161756564193	4.17320450480757e-10	2.735625161587048e-09	LacI family transcriptional regulator, maltose regulon regulatory protein
K01209	0.0667657033803531	0.0105454196141166	6.33125146494667	4.18261651244304e-10	2.7403939153063187e-09	alpha-L-arabinofuranosidase [EC:3.2.1.55]
K18000	0.0764314172926906	0.0120743422128973	6.33006883066887	4.21316269584733e-10	2.7589975529190225e-09	anthranilate-CoA ligase [EC:6.2.1.32]
K05933	0.0333572162975977	0.00527050160208172	6.329040158990249	4.23990953829611e-10	2.775095461972063e-09	aminocyclopropanecarboxylate oxidase [EC:1.14.17.4]
K22297	0.0770628995094223	0.0121770959498251	6.32851213679801	4.2537032529457303e-10	2.782703219860722e-09	Fur family transcriptional regulator, stress-responsive regulator
K13815	0.0729296929947445	0.0115247387463407	6.328099456302309	4.2645144020422103e-10	2.788353067974769e-09	two-component system, response regulator RpfG
K02774	0.0692202568885403	0.0109395293398707	6.327535192602559	4.2793401393078695e-10	2.7960716429851245e-09	galactitol PTS system EIIB component [EC:2.7.1.200]
K21453	0.0524131316870456	0.00828340766233365	6.3274842701970195	4.2806805764933705e-10	2.7960716429851245e-09	TetR/AcrR family transcriptional regulator, biofilm operon repressor
K00818	0.0768964255165799	0.0121532516620551	6.327230576214111	4.28736471816533e-10	2.7990117319916424e-09	acetylornithine aminotransferase [EC:2.6.1.11]
K08602	0.0718584568871544	0.0113586887454781	6.32629861574133	4.31200706600566e-10	2.8136669007798763e-09	oligoendopeptidase F [EC:3.4.24.-]
K02491	0.0593920662710804	0.00938837061894824	6.32613141104712	4.31644282595257e-10	2.8151286833348856e-09	two-component system, sporulation sensor kinase A [EC:2.7.13.3]
K13374	0.050586793765266994	0.0079968547003456	6.32583630200019	4.32428264215885e-10	2.8188079327788903e-09	aldo-keto reductase family 1 member C13 [EC:1.1.1.218]
K09984	0.0298485256883226	0.00472094821128361	6.322570033066901	4.41198924971792e-10	2.8745186056851206e-09	uncharacterized protein
K09955	0.0675151552150561	0.0106789662500616	6.32225569723724	4.42052106973473e-10	2.8786145838567147e-09	uncharacterized protein
K22580	0.064896681455544	0.0102668297516571	6.32100492803726	4.4546300432690905e-10	2.8993536251165624e-09	teichoic acid D-alanine hydrolase [EC:3.1.1.103]
K17736	0.0477993153622676	0.007563239456106691	6.319952665742139	4.4835249061561804e-10	2.9154097201788765e-09	AraC family transcriptional regulator, carnitine catabolism transcriptional activator
K15726	0.0735593331291111	0.0116393878696979	6.31986268973958	4.48600411468497e-10	2.9154097201788765e-09	heavy metal efflux system protein
K17732	0.0935529186455692	0.0148030084844851	6.319858476310481	4.4861202448236804e-10	2.9154097201788765e-09	mitochondrial-processing peptidase subunit beta [EC:3.4.24.64]
K19200	0.053360619677018	0.008445331021389241	6.318357390832059	4.52768068000889e-10	2.940928149902431e-09	isopenicillin-N N-acyltransferase like protein
K00485	0.0238541242572287	0.0037766094605468205	6.316280384939481	4.58580812260524e-10	2.9771762910402223e-09	dimethylaniline monooxygenase (N-oxide forming) [EC:1.14.13.8]
K08084	0.0573233776594641	0.00907703287678003	6.315210976717191	4.6160207437646296e-10	2.9952741890966638e-09	type IV fimbrial biogenesis protein FimT
K03640	0.0615557272430774	0.00975016808548248	6.3132990840158705	4.670520836219791e-10	3.0291056227622737e-09	peptidoglycan-associated lipoprotein
K03397	0.0537038453107391	0.00850752933691888	6.3125078014939495	4.69326066823453e-10	3.0423148780638595e-09	indoleacetate---lysine synthetase [EC:6.3.2.20]
K19420	0.0605414122526383	0.009592708624682941	6.311190574147071	4.731355435574331e-10	3.0654592923160216e-09	protein tyrosine kinase EpsB modulator
K00983	0.0372149295876272	0.00589890797855371	6.30878286674876	4.80177038900666e-10	3.109510097365828e-09	N-acylneuraminate cytidylyltransferase [EC:2.7.7.43]
K24276	0.0700604619282888	0.0111057554190956	6.3084823395106	4.810631123691479e-10	3.1136755309425616e-09	vanillin aminotransferase [EC:2.6.1.119]
K14654	0.0659411381476374	0.01045428937624	6.307567714502469	4.83769639207214e-10	3.129613680078152e-09	2,5-diamino-6-(ribosylamino)-4(3H)-pyrimidinone 5'-phosphate reductase [EC:1.1.1.302]
K02549	0.0518152867803526	0.00821548692823589	6.3070256496018695	4.85380720896931e-10	3.137822724063589e-09	o-succinylbenzoate synthase [EC:4.2.1.113]
K23989	0.0511287756031678	0.00810883737660853	6.3053152046998004	4.90498842087278e-10	3.1683507069234653e-09	mannosyl-glycoprotein endo-beta-N-acetylglucosaminidase [EC:3.2.1.96]
K10221	0.0394369058410688	0.00625561453392473	6.3042416739713	4.93738057693693e-10	3.187668366439341e-09	2-pyrone-4,6-dicarboxylate lactonase [EC:3.1.1.57]
K07450	0.0510885650930368	0.008106535876801971	6.3021450678130195	5.00124680447854e-10	3.227276624409856e-09	putative resolvase
K14052	0.105560550146873	0.0167511284257089	6.3016978596417	5.014973702494241e-10	3.2345066807535792e-09	putrescine importer
K04708	0.0536301435094975	0.008511769065383321	6.30070471808346	5.04558972508475e-10	3.252616966065192e-09	3-dehydrosphinganine reductase [EC:1.1.1.102]
K18345	0.0790174000127775	0.0125415982709634	6.300425057922679	5.0542438642792e-10	3.2565585340596937e-09	two-component system, OmpR family, sensor histidine kinase VanS [EC:2.7.13.3]
K09866	0.0578041131296122	0.00917510024064612	6.300106986683081	5.06410428478286e-10	3.2598221589162053e-09	aquaporin-4
K08195	0.0887887243318375	0.0140932298468552	6.3000976565815305	5.06439380795592e-10	3.2598221589162053e-09	MFS transporter, AAHS family, 4-hydroxybenzoate transporter
K23156	0.0516703104527772	0.00820192788816442	6.29977624252692	5.07437752391426e-10	3.2646095640556265e-09	mycolipenoyl-CoA---2-(long-chain-fatty acyl)-trehalose mycolipenoyltransferase / long-chain-acyl-CoA---trehalose acyltransferase [EC:2.3.1.278 2.3.1.279]
K05351	0.0574205855351598	0.00911655897981296	6.298493287029441	5.11442057949007e-10	3.2887211971023914e-09	D-xylulose reductase [EC:1.1.1.9]
K22219	0.0483971131955839	0.00768452442215779	6.297997187182371	5.129987334727341e-10	3.2970775742292716e-09	dibenzothiophene monooxygenase [EC:1.14.14.21]
K17947	0.0551106073645094	0.008751372593907509	6.297367272749421	5.1498197348294e-10	3.3081657635261807e-09	dTDP-L-rhamnose 4-epimerase [EC:5.1.3.25]
K17625	0.0491725599189461	0.007809249212196591	6.296707734995531	5.17066514564919e-10	3.3198932647728543e-09	dTDP-4-keto-6-deoxyhexose reductase [EC:1.1.1.-]
K00113	0.0658353727301749	0.0104573055113876	6.29563444029468	5.2047643079527e-10	3.3401145123408165e-09	glycerol-3-phosphate dehydrogenase subunit C
K02086	0.0666016192611456	0.0105794846371224	6.2953557328725305	5.213654898406639e-10	3.343189108776358e-09	DNA replication protein
K01457	0.0567891493660233	0.00902085074261362	6.2953208058034695	5.214770096359941e-10	3.343189108776358e-09	allophanate hydrolase [EC:3.5.1.54]
K07648	0.0521113892944546	0.00828011447514295	6.29355903845217	5.27132578473172e-10	3.37775808155073e-09	two-component system, OmpR family, aerobic respiration control sensor histidine kinase ArcB [EC:2.7.13.3]
K18139	0.09003625847751599	0.0143067797881682	6.293258148278531	5.281044641939799e-10	3.382295424523082e-09	outer membrane protein, multidrug efflux system
K19702	0.0722162638500383	0.0114757472008667	6.29294655816262	5.29112757760501e-10	3.3870612980554883e-09	aminopeptidase S [EC:3.4.11.24]
K24707	0.0716586128676555	0.0113886469682911	6.29210941977318	5.31831036736064e-10	3.4027632500148766e-09	ribulokinase [EC:2.7.1.16]
K04800	0.0510343754514332	0.00811169527185652	6.2914561927019905	5.33961615981262e-10	3.414691192075681e-09	replication factor C large subunit
K00212	0.0507708390633757	0.00807032494627437	6.29105264055246	5.35282018402508e-10	3.421428733777147e-09	20alpha/3alpha-hydroxysteroid dehydrogenase / dihydrodiol dehydrogenase [EC:1.1.1.149 1.1.1.357 1.3.1.20]
K21351	0.0504488825399933	0.00801944405254056	6.29082043711136	5.36043222909729e-10	3.4245870474083434e-09	sucrose:sucrose fructosyltransferase [EC:2.4.1.99]
K21726	0.0514709556746219	0.00818411533620853	6.28912882580012	5.41620660178523e-10	3.4584960681319835e-09	4-nitrophenol 2-monooxygenase / 4-nitrocatechol 4-monooxygenase, oxygenase component [EC:1.14.13.29 1.14.13.166]
K24096	0.0624606279209636	0.0099318189844358	6.288941433472151	5.42241994317362e-10	3.460740095140476e-09	peptidoglycan recognition protein SB [EC:3.5.1.28]
K07183	0.0573585936998192	0.00912237596102655	6.28768140502779	5.46437988856389e-10	3.4857850214510547e-09	two-component system, response regulator / RNA-binding antiterminator
K21237	0.0450798132101624	0.007171236439523491	6.28619814593058	5.51418052812723e-10	3.5158042134086195e-09	Phi29virus DNA polymerase [EC:2.7.7.7]
K02246	0.0750525912721303	0.0119401474356989	6.2857340477837305	5.52985364091833e-10	3.524044899793978e-09	competence protein ComGD
K06967	0.0719497731307701	0.0114495774510898	6.28405488657763	5.58692552698026e-10	3.5586467514625386e-09	tRNA (adenine22-N1)-methyltransferase [EC:2.1.1.217]
K18255	0.0404918376122886	0.00644476776268006	6.282900967629289	5.62647875708091e-10	3.582061103440488e-09	phthalate 3,4-cis-dihydrodiol dehydrogenase [EC:1.3.1.-]
K20470	0.0534972634493229	0.00851496951305	6.28273106172997	5.63232574978807e-10	3.584004008128171e-09	trehalose monomycolate/heme transporter
K04119	0.0502805172345617	0.00800432372213988	6.28166963006335	5.668987644088051e-10	3.6055436295881445e-09	aldo-keto reductase family 1 member C3 [EC:1.1.1.51 1.1.1.188 1.1.1.213 1.1.1.357]
K03577	0.082827752040392	0.0131858383344047	6.28156890292491	5.672478860858609e-10	3.6059754067391713e-09	TetR/AcrR family transcriptional regulator, acrAB operon repressor
[truncated: 10,823 more rows]
