# Supplementary material for: Culturing of a complex gut microbial community in mucin-hydrogel carriers reveals strain- and gene-associated spatial organization
Source: Nat Commun. 2023 Jun 14;14:3510. doi: 10.1038/s41467-023-39121-0 (PMC10267222; doi:10.1038/s41467-023-39121-0)
Supplement: Supplementary file 4 — Supplementary Data 1 - 16 [file 41467_2023_39121_MOESM4_ESM.zip › supplementaryData/SupplementaryDataS2.csv]

sampleType	passage	replicate	Strain_Name	Read_Fraction	Percent_Coverage
plain-agar carriers	P1	R1a	Acidaminococcus-fermentans-DSM-20731	9.356789001017075	99.89386645862892
plain-agar carriers	P1	R1a	Acidaminococcus-intestini-D21	3.0904556234185563	99.85889093392687
plain-agar carriers	P1	R1a	Adlercreutzia-equolifaciens-DSM-19450	0.0010387632188327087	0.3379183280780681
plain-agar carriers	P1	R1a	Akkermansia-muciniphila-ATCC-BAA-835	0.0014268725533416327	0.479762686400755
plain-agar carriers	P1	R1a	Alistipes-finegoldii-DSM-17242	0.05038414584010291	11.65378006067635
plain-agar carriers	P1	R1a	Alistipes-indistinctus-YIT-12060	0.00012556478469406368	0.048504870609933
plain-agar carriers	P1	R1a	Alistipes-onderdonkii-DSM-19147	0.0035490901601428174	2.550508561478335
plain-agar carriers	P1	R1a	Alistipes-senegalensis-JC50	0.008360028734186451	1.6693192006257709
plain-agar carriers	P1	R1a	Alistipes-shahii-WAL-8301	0.002611656616029061	1.4067552179772356
plain-agar carriers	P1	R1a	Anaerostipes-caccae-DSM-14662	2.042949106260215	98.83405259323456
plain-agar carriers	P1	R1a	Anaerotruncus-colihominis-DSM-17241	0.004116608168684233	1.777370734888252
plain-agar carriers	P1	R1a	Bacteroides-caccae-ATCC-43185	0.5322324917511948	65.67589167670685
plain-agar carriers	P1	R1a	Bacteroides-cellulosilyticus-DSM-14838	0.07226253163960074	9.815807829290144
plain-agar carriers	P1	R1a	Bacteroides-coprocola-DSM-17136	0.0015267747131678046	4.223339879911691
plain-agar carriers	P1	R1a	Bacteroides-dorei-5-1-36-D4	2.753083366274624	97.4603119389527
plain-agar carriers	P1	R1a	Bacteroides-dorei-DSM-17855	0.9872681261104858	90.94139257106056
plain-agar carriers	P1	R1a	Bacteroides-eggerthii-DSM-20697	0.017130509361107958	5.713906709815669
plain-agar carriers	P1	R1a	Bacteroides-finegoldii-DSM-17565	0.024334379638092905	7.607747564145594
plain-agar carriers	P1	R1a	Bacteroides-fragilis-2-1-16	2.9665360285991924	98.2633592327454
plain-agar carriers	P1	R1a	Bacteroides-fragilis-3-1-12	0.3159867239417931	40.688897791761796
plain-agar carriers	P1	R1a	Bacteroides-intestinalis-DSM-17393	1.2520696019443147	83.29464044495253
plain-agar carriers	P1	R1a	Bacteroides-ovatus-ATCC-8483	0.014757904813676531	6.424433408153781
plain-agar carriers	P1	R1a	Bacteroides-pectinophilus-ATCC-43243	0.000609463326690937	0.24157963259886026
plain-agar carriers	P1	R1a	Bacteroides-plebeius-DSM-17135	0.0010745511829330122	4.591806741670698
plain-agar carriers	P1	R1a	Bacteroides-sp-2-1-22	1.1443205037882245	75.80517025656759
plain-agar carriers	P1	R1a	Bacteroides-sp-3-1-19	0.6254311692373826	62.56819619487853
plain-agar carriers	P1	R1a	Bacteroides-sp-9-1-42FAA	3.2973271592960622	97.65271788376577
plain-agar carriers	P1	R1a	Bacteroides-sp-D2	0.2412479982564257	26.69107206426416
plain-agar carriers	P1	R1a	Bacteroides-stercoris-ATCC-43183	0.4355230084967172	63.07912985527946
plain-agar carriers	P1	R1a	Bacteroides-thetaiotaomicron-1-1-6	0.8220032375085918	77.2459516402032
plain-agar carriers	P1	R1a	Bacteroides-thetaiotaomicron-VPI-5482	2.2919893936308005	92.28394890411744
plain-agar carriers	P1	R1a	Bacteroides-uniformis-ATCC-8492	0.7460540910907487	76.02772423172333
plain-agar carriers	P1	R1a	Bacteroides-vulgatus-ATCC-8482	0.3768861593279248	52.03375278340576
plain-agar carriers	P1	R1a	Bacteroides-xylanisolvens-SD-CC-1b	0.0006587955543053282	17.427341071738788
plain-agar carriers	P1	R1a	Bifidobacterium-adolescentis-L2-32	0.0009961731411187687	0.4109988746664621
plain-agar carriers	P1	R1a	Bifidobacterium-breve-JCM-1192	0.1068747370107805	34.200461857228554
plain-agar carriers	P1	R1a	Bifidobacterium-catenulatum-JCM-1194	0.0007417158296074843	0.5007928009704251
plain-agar carriers	P1	R1a	Bifidobacterium-longum-ATCC-15697	0.03955124910719684	12.748169339347436
plain-agar carriers	P1	R1a	Bifidobacterium-pseudocatenulatum-JCM-1200	0.008357231356693182	3.11750065301922
plain-agar carriers	P1	R1a	Bilophila-wadsworthia-ATCC-49260	0.043503826023863885	7.7128247165215695
plain-agar carriers	P1	R1a	Blautia-hansenii-DSM-20583	0.0008997400846596592	0.6319499241744904
plain-agar carriers	P1	R1a	Blautia-hydrogenotrophica-DSM-10507	0.0005723476684784918	0.4520332945115945
plain-agar carriers	P1	R1a	Blautia-obeum-ATCC-29174	2.331796186641305e-05	0.529595425259921
plain-agar carriers	P1	R1a	Blautia-sp-KLE-1732	0.003382970173783264	1.6906668023943434
plain-agar carriers	P1	R1a	Blautia-wexlerae-DSM-19850	2.330447745071759e-05	0.5730592983630292
plain-agar carriers	P1	R1a	Burkholderiales-bacterium-1-1-47	0.05112769733133739	17.628344515055424
plain-agar carriers	P1	R1a	Butyricimonas-virosa-DSM-23226	0.02568127427428424	4.921410754553989
plain-agar carriers	P1	R1a	Butyrivibrio-crossotus-DSM-2876	4.606309326415968e-05	0.28845966978447424
plain-agar carriers	P1	R1a	Catenibacterium-mitsuokai-DSM-15897	0.0013241377295010349	0.5126337853058314
plain-agar carriers	P1	R1a	Clostridiales-bacterium-VE202-14	0.031454253253308	10.052310631015347
plain-agar carriers	P1	R1a	Clostridiales-bacterium-VE202-27	0.027590429536359404	5.824015181816335
plain-agar carriers	P1	R1a	Clostridium-hylemonae-DSM-15053	0.02067108902093839	4.895649073999461
plain-agar carriers	P1	R1a	Clostridium-leptum-DSM-753	0.001336489497382459	0.7354794775681502
plain-agar carriers	P1	R1a	Clostridium-scindens-ATCC-35704	0.18911223147137685	38.52995621442179
plain-agar carriers	P1	R1a	Clostridium-sp-ATCC-29733	0.1948554394881193	42.27652082475907
plain-agar carriers	P1	R1a	Clostridium-sp-D5	24.19176666638123	99.96437370496766
plain-agar carriers	P1	R1a	Clostridium-sp-L2-50	0.00034470347691205707	0.14193938529170955
plain-agar carriers	P1	R1a	Clostridium-sp-M62-1	0.008352871917111138	3.0879681262084264
plain-agar carriers	P1	R1a	Clostridium-sporogenes-ATCC-15579	6.5674834237361726	99.94628807261795
plain-agar carriers	P1	R1a	Collinsella-aerofaciens-ATCC-25986	0.08699939236903191	26.3742697688376
plain-agar carriers	P1	R1a	Collinsella-stercoris-DSM-13279	0.001541614757521462	0.596729609638703
plain-agar carriers	P1	R1a	Coprococcus-comes-ATCC-27758	0.2971693926948681	54.58671724775025
plain-agar carriers	P1	R1a	Coprococcus-eutactus-ATCC-27759	0.0004891661787117484	1.0925758106780163
plain-agar carriers	P1	R1a	Desulfovibrio-piger-ATCC-29098	0.19763763549087207	45.47137622011508
plain-agar carriers	P1	R1a	Dialister-invisus-DSM-15470	0.0021688462810792817	1.1596135953754307
plain-agar carriers	P1	R1a	Dorea-formicigenerans-ATCC-27755	0.09200454794059827	24.72584170141869
plain-agar carriers	P1	R1a	Dorea-longicatena-DSM-13814	0.06777751116897128	19.405896581566275
plain-agar carriers	P1	R1a	Eggerthella-lenta-DSM-2243	0.029710910651411238	7.008081437760396
plain-agar carriers	P1	R1a	Enterocloster-asparagiformis-DSM-15981	0.8408272273153834	69.02697016768822
plain-agar carriers	P1	R1a	Enterocloster-bolteae-ATCC-BAA-613	0.9193551004581044	70.96082462633439
plain-agar carriers	P1	R1a	Eubacterium-rectale-ATCC-33656	0.017039193675346037	4.582592323646941
plain-agar carriers	P1	R1a	Eubacterium-siraeum-DSM-15702	0.011015931264649557	4.191384555552999
plain-agar carriers	P1	R1a	Eubacterium-ventriosum-ATCC-27560	0.005787464217945252	1.947768434387024
plain-agar carriers	P1	R1a	Granulicatella-adiacens-ATCC-49175	0.018549645322734176	8.742092029090951
plain-agar carriers	P1	R1a	Holdemania-filiformis-DSM-12042	0.0244249003586544	6.013575829875201
plain-agar carriers	P1	R1a	Hungatella-hathewayi-DSM-13479	0.2063262146255797	24.378497255863294
plain-agar carriers	P1	R1a	Intestinibacter-bartlettii-DSM-16795	0.16562339926151368	40.72884723401239
plain-agar carriers	P1	R1a	Intestinimonas-butyriciproducens-DSM-26588	6.009208212607308	99.89170931357368
plain-agar carriers	P1	R1a	Lachnospira-eligens-ATCC-27750	0.00010395059305048072	0.07512313449926265
plain-agar carriers	P1	R1a	Lacrimispora-saccharolytica-WM1	0.3028624374946953	45.185423315378024
plain-agar carriers	P1	R1a	Lactobacillus-plantarum-ATCC-BAA-793	0.0005707790985181357	0.1542424589921114
plain-agar carriers	P1	R1a	Lactobacillus-ruminis-ATCC-25644	2.2266713565405625	99.66991058059538
plain-agar carriers	P1	R1a	Lactococcus-lactis-DSMZ-20729	0.25445865058432243	53.859318217571
plain-agar carriers	P1	R1a	Marvinbryantia-formatexigens-DSM-14469	0.00021688484858952296	0.039191064961483967
plain-agar carriers	P1	R1a	Megasphaera-DSMZ-102144	1.9326147215062457	99.60772503248438
plain-agar carriers	P1	R1a	Mitsuokella-multacida-DSM-20544	5.923333306441037	99.99721758808944
plain-agar carriers	P1	R1a	Odoribacter-splanchnicus-DSM-20712	0.10030430581373548	19.404150102254704
plain-agar carriers	P1	R1a	Olsenella-uli-DSM-7084	0.00013697976512079673	0.06434015273962321
plain-agar carriers	P1	R1a	Oscillibacter-sp-KLE-1728	0.2714946989732877	47.777534516309316
plain-agar carriers	P1	R1a	Parabacteroides-distasonis-ATCC-8503	0.0004573481974301832	24.58851769106873
plain-agar carriers	P1	R1a	Parabacteroides-johnsonii-DSM-18315	0.08373512433217596	15.778441947549773
plain-agar carriers	P1	R1a	Parabacteroides-merdae-ATCC-43184	0.20794847689227927	37.06690223776553
plain-agar carriers	P1	R1a	Parabacteroides-sp-D13	0.6730511189014563	64.99920285590646
plain-agar carriers	P1	R1a	Peptostreptococcus-anaerobius-ATCC-27337	0.10852129456454958	36.45241215823484
plain-agar carriers	P1	R1a	Peptostreptococcus-sp-CC14N-HM-1051	0.041243177189422435	16.961418459476533
plain-agar carriers	P1	R1a	Prevotella-buccae-D17	0.04823970728337392	13.828080816649699
plain-agar carriers	P1	R1a	Prevotella-buccalis-ATCC-35310	0.006956205963590242	2.9596938301971734
plain-agar carriers	P1	R1a	Prevotella-copri-DSM-18205	0.001073762383286407	0.3209127972397651
plain-agar carriers	P1	R1a	Roseburia-inulinivorans-DSM-16841	2.3448754641940466e-05	0.5810090789656159
plain-agar carriers	P1	R1a	Ruminococcus-albus-8	0.0002400594544307833	0.20172223719530988
plain-agar carriers	P1	R1a	Ruminococcus-bromii-ATCC-27255	0.06217329305599025	23.281640619715446
plain-agar carriers	P1	R1a	Ruminococcus-gauvreauii-DSM-19829	0.005198160244541492	1.4147920360631467
plain-agar carriers	P1	R1a	Ruminococcus-gnavus-ATCC-29149	0.1950436065160474	42.93096324026439
plain-agar carriers	P1	R1a	Ruminococcus-lactaris-ATCC-29176	0.00017183203227340906	0.1870250759183542
plain-agar carriers	P1	R1a	Ruminococcus-torques-ATCC-27756	0.038129205248945634	12.272749870957458
plain-agar carriers	P1	R1a	Slackia-exigua-ATCC-700122	0.13259641263693125	42.861930278908225
plain-agar carriers	P1	R1a	Slackia-heliotrinireducens-DSM-20476	0.0016780021227297602	0.4716131539781399
plain-agar carriers	P1	R1a	Solobacterium-moorei-DSM-22971	0.21360678530461785	53.3151415696944
plain-agar carriers	P1	R1a	Streptococcus-thermophilus-LMD-9	0.07441835049028385	27.94703883273458
plain-agar carriers	P1	R1a	Subdoligranulum-sp-4-3-54A2FAA	0.04142402934980786	8.779073042802185
plain-agar carriers	P1	R1a	Subdoligranulum-variabile-DSM-15176	6.91435158354143e-05	0.2869686288311021
plain-agar carriers	P1	R1a	Tyzzerella-nexilis-DSM-1787	0.025322627638191948	7.125456198301369
plain-agar carriers	P1	R1a	Veillonella-dispar-ATCC-17748	0.1892053190480816	56.0539052897211
plain-agar carriers	P1	R1a	Veillonella-sp-3-1-44	2.2557183873815765	99.6234045556838
plain-agar carriers	P1	R1a	Veillonella-sp-6-1-27	0.3368978244188832	80.68370677904109
plain-agar carriers	P1	R1b	Acidaminococcus-fermentans-DSM-20731	6.567757921653912	99.88482196055573
plain-agar carriers	P1	R1b	Acidaminococcus-intestini-D21	4.061152863405351	99.97822417732289
plain-agar carriers	P1	R1b	Adlercreutzia-equolifaciens-DSM-19450	0.004726127433996371	2.1625655103220023
plain-agar carriers	P1	R1b	Akkermansia-muciniphila-ATCC-BAA-835	0.0015237686726850368	0.7682960203347302
plain-agar carriers	P1	R1b	Alistipes-finegoldii-DSM-17242	0.04630675419682561	15.028309650239313
plain-agar carriers	P1	R1b	Alistipes-indistinctus-YIT-12060	0.00022815787612396278	0.09487496697224268
plain-agar carriers	P1	R1b	Alistipes-onderdonkii-DSM-19147	0.004595229199127564	3.6808748942381295
plain-agar carriers	P1	R1b	Alistipes-senegalensis-JC50	0.009545529885072191	2.3719196449987408
plain-agar carriers	P1	R1b	Alistipes-shahii-WAL-8301	0.0032323421325596113	2.095643185222245
plain-agar carriers	P1	R1b	Anaerostipes-caccae-DSM-14662	3.2233617504505205	99.92101880175831
plain-agar carriers	P1	R1b	Anaerotruncus-colihominis-DSM-17241	0.004777073235946418	2.501069048765459
plain-agar carriers	P1	R1b	Bacteroides-caccae-ATCC-43185	0.5873174359007769	81.05346570698032
plain-agar carriers	P1	R1b	Bacteroides-cellulosilyticus-DSM-14838	0.07001742136543318	12.812266248002286
plain-agar carriers	P1	R1b	Bacteroides-coprocola-DSM-17136	0.0025450655735358586	5.125783362941367
plain-agar carriers	P1	R1b	Bacteroides-coprophilus-DSM-18228	1.7900736064330914e-05	5.805640708696853
plain-agar carriers	P1	R1b	Bacteroides-dorei-5-1-36-D4	3.6676150043265614	99.6689366904176
plain-agar carriers	P1	R1b	Bacteroides-dorei-DSM-17855	1.2484513536891124	97.54903625160186
plain-agar carriers	P1	R1b	Bacteroides-eggerthii-DSM-20697	0.01958392506184451	8.697497140740696
plain-agar carriers	P1	R1b	Bacteroides-finegoldii-DSM-17565	0.02900656884893424	10.826270439053495
plain-agar carriers	P1	R1b	Bacteroides-fragilis-2-1-16	3.0706396579312014	99.46173768778502
plain-agar carriers	P1	R1b	Bacteroides-fragilis-3-1-12	0.6613960956582425	77.159589063653
plain-agar carriers	P1	R1b	Bacteroides-intestinalis-DSM-17393	1.4123215584911104	93.70082417750172
plain-agar carriers	P1	R1b	Bacteroides-ovatus-ATCC-8483	0.01926882168898391	9.000439405325766
plain-agar carriers	P1	R1b	Bacteroides-pectinophilus-ATCC-43243	0.0009189780514423954	0.4133522690359683
plain-agar carriers	P1	R1b	Bacteroides-plebeius-DSM-17135	0.0012997014066410502	5.527149789615865
plain-agar carriers	P1	R1b	Bacteroides-sp-2-1-22	0.9558179495025112	80.82557125520843
plain-agar carriers	P1	R1b	Bacteroides-sp-3-1-19	0.8907268467893298	84.25623161905919
plain-agar carriers	P1	R1b	Bacteroides-sp-9-1-42FAA	4.656397942711453	99.73036877914879
plain-agar carriers	P1	R1b	Bacteroides-sp-D2	0.2128365502361024	32.11301552832002
plain-agar carriers	P1	R1b	Bacteroides-stercoris-ATCC-43183	0.3777274544862035	70.45290949370137
plain-agar carriers	P1	R1b	Bacteroides-thetaiotaomicron-1-1-6	0.7721884223687626	84.72595494510546
plain-agar carriers	P1	R1b	Bacteroides-thetaiotaomicron-VPI-5482	2.1318576548125434	96.06493129790121
plain-agar carriers	P1	R1b	Bacteroides-uniformis-ATCC-8492	0.6352757637739633	82.02409270038874
plain-agar carriers	P1	R1b	Bacteroides-vulgatus-ATCC-8482	0.5773260115272832	77.89029222056371
plain-agar carriers	P1	R1b	Bacteroides-xylanisolvens-SD-CC-1b	0.0005281856306785889	19.524499060284327
plain-agar carriers	P1	R1b	Bifidobacterium-adolescentis-L2-32	0.0019483800501658762	1.0848198065598629
plain-agar carriers	P1	R1b	Bifidobacterium-breve-JCM-1192	0.14206685715359005	54.219182235854795
plain-agar carriers	P1	R1b	Bifidobacterium-catenulatum-JCM-1194	0.001727029256458174	1.0731965531907277
plain-agar carriers	P1	R1b	Bifidobacterium-longum-ATCC-15697	0.04751556520434278	21.192667608083998
plain-agar carriers	P1	R1b	Bifidobacterium-pseudocatenulatum-JCM-1200	0.012554180660661886	6.8464369611499425
plain-agar carriers	P1	R1b	Bilophila-wadsworthia-ATCC-49260	0.07400630281420184	17.810802660105015
plain-agar carriers	P1	R1b	Blautia-hansenii-DSM-20583	0.0014788148624571855	1.0485417004421007
plain-agar carriers	P1	R1b	Blautia-hydrogenotrophica-DSM-10507	0.0006632286655428348	0.6021123397534129
plain-agar carriers	P1	R1b	Blautia-sp-KLE-1732	0.002675101283162853	1.857665421454528
plain-agar carriers	P1	R1b	Burkholderiales-bacterium-1-1-47	0.04053876548988267	19.797016816320575
plain-agar carriers	P1	R1b	Butyricimonas-virosa-DSM-23226	0.03834509754658079	9.991805959128687
plain-agar carriers	P1	R1b	Butyrivibrio-crossotus-DSM-2876	6.669218883125154e-05	0.3377195226474355
plain-agar carriers	P1	R1b	Catenibacterium-mitsuokai-DSM-15897	0.0014422837169264786	0.6882408541129371
plain-agar carriers	P1	R1b	Clostridiales-bacterium-VE202-14	0.0414311556991147	17.211410205604718
plain-agar carriers	P1	R1b	Clostridiales-bacterium-VE202-27	0.03863820869144079	9.276428242787707
plain-agar carriers	P1	R1b	Clostridium-hylemonae-DSM-15053	0.024210581309210683	8.025537936201577
plain-agar carriers	P1	R1b	Clostridium-leptum-DSM-753	0.0016306386102379956	1.0101259502508857
plain-agar carriers	P1	R1b	Clostridium-scindens-ATCC-35704	0.3017506987659512	65.83499279809774
plain-agar carriers	P1	R1b	Clostridium-sp-ATCC-29733	0.2046661565947904	55.733340689959576
plain-agar carriers	P1	R1b	Clostridium-sp-D5	20.19163791579236	99.97175225757096
plain-agar carriers	P1	R1b	Clostridium-sp-L2-50	0.00027994989595591226	0.14768083002945462
plain-agar carriers	P1	R1b	Clostridium-sp-M62-1	0.06374159350020818	20.508609872148387
plain-agar carriers	P1	R1b	Clostridium-sporogenes-ATCC-15579	2.8195424391576283	98.84542476351056
plain-agar carriers	P1	R1b	Collinsella-aerofaciens-ATCC-25986	0.06736760705212823	29.23163046633679
plain-agar carriers	P1	R1b	Collinsella-stercoris-DSM-13279	0.0014183201199828418	0.707956042598464
plain-agar carriers	P1	R1b	Coprococcus-comes-ATCC-27758	0.2400447463450029	59.5364869824664
plain-agar carriers	P1	R1b	Coprococcus-eutactus-ATCC-27759	0.0009718476371346486	1.4386497046662634
plain-agar carriers	P1	R1b	Desulfovibrio-piger-ATCC-29098	0.17554952269195828	53.59081326762308
plain-agar carriers	P1	R1b	Dialister-invisus-DSM-15470	0.002289727256815483	1.4419433205194487
plain-agar carriers	P1	R1b	Dorea-formicigenerans-ATCC-27755	0.0865385028951639	31.14216837541213
plain-agar carriers	P1	R1b	Dorea-longicatena-DSM-13814	0.03791940528730247	15.874173748092014
plain-agar carriers	P1	R1b	Eggerthella-lenta-DSM-2243	0.02271485625251943	7.7957481335622365
plain-agar carriers	P1	R1b	Enterocloster-asparagiformis-DSM-15981	1.0000224293368714	85.99483825596201
plain-agar carriers	P1	R1b	Enterocloster-bolteae-ATCC-BAA-613	0.9484863576933028	83.19639138311672
plain-agar carriers	P1	R1b	Eubacterium-rectale-ATCC-33656	0.009069678792914485	3.3877875806051856
plain-agar carriers	P1	R1b	Eubacterium-siraeum-DSM-15702	0.014648803051857763	7.518419203025744
plain-agar carriers	P1	R1b	Eubacterium-ventriosum-ATCC-27560	0.003011749826625444	1.4801009352299597
plain-agar carriers	P1	R1b	Granulicatella-adiacens-ATCC-49175	0.029042036362352933	18.13824206709806
plain-agar carriers	P1	R1b	Holdemania-filiformis-DSM-12042	0.02837130925100112	9.641729641617294
plain-agar carriers	P1	R1b	Hungatella-hathewayi-DSM-13479	0.19643104516080248	31.33900482809941
plain-agar carriers	P1	R1b	Intestinibacter-bartlettii-DSM-16795	0.3184553681027592	68.35233190760712
plain-agar carriers	P1	R1b	Intestinimonas-butyriciproducens-DSM-26588	4.653365574168071	99.90754427243792
plain-agar carriers	P1	R1b	Lachnospira-eligens-ATCC-27750	6.634081736360507e-05	0.044504055675511335
plain-agar carriers	P1	R1b	Lacrimispora-saccharolytica-WM1	0.30336192688405106	57.281297295164286
plain-agar carriers	P1	R1b	Lactobacillus-plantarum-ATCC-BAA-793	3.2598384898312924e-05	0.024248766060328063
plain-agar carriers	P1	R1b	Lactobacillus-ruminis-ATCC-25644	1.6265719848355034	99.76635044142948
plain-agar carriers	P1	R1b	Lactococcus-lactis-DSMZ-20729	0.4626970194924683	82.8351509007327
plain-agar carriers	P1	R1b	Marvinbryantia-formatexigens-DSM-14469	0.0008393380884179733	0.25500406984136137
plain-agar carriers	P1	R1b	Megasphaera-DSMZ-102144	2.183962887465225	99.90502816575938
plain-agar carriers	P1	R1b	Mitsuokella-multacida-DSM-20544	9.029310156698019	99.99744945574864
plain-agar carriers	P1	R1b	Odoribacter-splanchnicus-DSM-20712	0.10871072641990437	28.346542370597266
plain-agar carriers	P1	R1b	Olsenella-uli-DSM-7084	0.0004155732743686464	0.2276276615863942
plain-agar carriers	P1	R1b	Oscillibacter-sp-KLE-1728	0.3226393871745045	66.06499795343069
plain-agar carriers	P1	R1b	Parabacteroides-distasonis-ATCC-8503	0.000459649574912693	35.67629240920663
plain-agar carriers	P1	R1b	Parabacteroides-johnsonii-DSM-18315	0.11328561127331795	27.484227137639998
plain-agar carriers	P1	R1b	Parabacteroides-merdae-ATCC-43184	0.207510989992094	47.92185947653964
plain-agar carriers	P1	R1b	Parabacteroides-sp-D13	0.7141987293266803	80.04592211204246
plain-agar carriers	P1	R1b	Peptostreptococcus-anaerobius-ATCC-27337	0.11871589386428505	49.79948257980693
plain-agar carriers	P1	R1b	Peptostreptococcus-sp-CC14N-HM-1051	0.04690488594763673	25.09195631444568
plain-agar carriers	P1	R1b	Prevotella-buccae-D17	0.027118250547013285	11.847677016174641
plain-agar carriers	P1	R1b	Prevotella-buccalis-ATCC-35310	0.00813997206958296	4.569268076041801
plain-agar carriers	P1	R1b	Prevotella-copri-DSM-18205	0.0010355538186470102	0.5044032290948106
plain-agar carriers	P1	R1b	Roseburia-intestinalis-L1-82	4.988703662089237e-05	0.4932304180937192
plain-agar carriers	P1	R1b	Roseburia-inulinivorans-DSM-16841	7.599230373662171e-05	0.6998037295430688
plain-agar carriers	P1	R1b	Ruminococcus-albus-8	0.0004813574985024533	0.2969694945038163
plain-agar carriers	P1	R1b	Ruminococcus-bromii-ATCC-27255	0.05723061235279975	29.458362431185627
plain-agar carriers	P1	R1b	Ruminococcus-gauvreauii-DSM-19829	0.006630508480207557	2.3865615620867087
plain-agar carriers	P1	R1b	Ruminococcus-gnavus-ATCC-29149	0.12530387331243084	40.225790276917145
plain-agar carriers	P1	R1b	Ruminococcus-lactaris-ATCC-29176	9.036170121869808e-05	0.15695767666060198
plain-agar carriers	P1	R1b	Ruminococcus-torques-ATCC-27756	0.03711929802462483	16.460783496592253
plain-agar carriers	P1	R1b	Slackia-exigua-ATCC-700122	0.09540258620211983	44.103734291272325
plain-agar carriers	P1	R1b	Slackia-heliotrinireducens-DSM-20476	0.002868270442701246	1.189413114163562
plain-agar carriers	P1	R1b	Solobacterium-moorei-DSM-22971	0.3244124487931409	78.91352637932997
plain-agar carriers	P1	R1b	Streptococcus-thermophilus-LMD-9	0.11132374969296244	49.57785955671922
plain-agar carriers	P1	R1b	Subdoligranulum-sp-4-3-54A2FAA	0.03432325285182282	10.348632234263206
plain-agar carriers	P1	R1b	Subdoligranulum-variabile-DSM-15176	4.9388206619098745e-05	0.3395425636233981
plain-agar carriers	P1	R1b	Tyzzerella-nexilis-DSM-1787	0.011317895427403643	5.038832583294303
plain-agar carriers	P1	R1b	Veillonella-dispar-ATCC-17748	0.3550694088818748	86.92100422410526
plain-agar carriers	P1	R1b	Veillonella-sp-3-1-44	2.6024311390887442	99.79317929966072
plain-agar carriers	P1	R1b	Veillonella-sp-6-1-27	0.4807585108075741	93.78532135153642
plain-agar carriers	P1	R1c	Acidaminococcus-fermentans-DSM-20731	7.028890945070176	99.87684908547692
plain-agar carriers	P1	R1c	Acidaminococcus-intestini-D21	5.649148289030652	99.98577197243408
plain-agar carriers	P1	R1c	Adlercreutzia-equolifaciens-DSM-19450	0.008634274135522351	3.3565808659903875
plain-agar carriers	P1	R1c	Akkermansia-muciniphila-ATCC-BAA-835	0.0024311827793603307	1.0722958821871025
plain-agar carriers	P1	R1c	Alistipes-finegoldii-DSM-17242	0.07392441094521865	21.129981235801992
plain-agar carriers	P1	R1c	Alistipes-indistinctus-YIT-12060	0.0002323924715565022	0.09197027414350932
plain-agar carriers	P1	R1c	Alistipes-onderdonkii-DSM-19147	0.0068184594946728355	4.164678920657794
plain-agar carriers	P1	R1c	Alistipes-senegalensis-JC50	0.007777125430914998	1.8061755365198373
plain-agar carriers	P1	R1c	Alistipes-shahii-WAL-8301	0.003116925431469761	2.074879948593271
plain-agar carriers	P1	R1c	Anaerostipes-caccae-DSM-14662	3.3480364177811013	99.90636996174592
plain-agar carriers	P1	R1c	Anaerotruncus-colihominis-DSM-17241	0.01827528057607972	6.782735620031447
plain-agar carriers	P1	R1c	Bacteroides-caccae-ATCC-43185	0.7809335739906749	86.64618592941845
plain-agar carriers	P1	R1c	Bacteroides-cellulosilyticus-DSM-14838	0.06302138971475232	10.899624470259994
plain-agar carriers	P1	R1c	Bacteroides-coprocola-DSM-17136	0.0027013673902485124	5.098104929620376
plain-agar carriers	P1	R1c	Bacteroides-coprophilus-DSM-18228	2.872679798520782e-05	5.359043650940631
plain-agar carriers	P1	R1c	Bacteroides-dorei-5-1-36-D4	2.5053613886648884	99.06960165000922
plain-agar carriers	P1	R1c	Bacteroides-dorei-DSM-17855	1.2401615437967577	96.7934960471108
plain-agar carriers	P1	R1c	Bacteroides-eggerthii-DSM-20697	0.025547560317391915	9.692146147791435
plain-agar carriers	P1	R1c	Bacteroides-finegoldii-DSM-17565	0.03599975806257212	12.047931930127994
plain-agar carriers	P1	R1c	Bacteroides-fragilis-2-1-16	3.9724511482543496	99.73874051378115
plain-agar carriers	P1	R1c	Bacteroides-fragilis-3-1-12	0.5701773294997696	69.8313846536909
plain-agar carriers	P1	R1c	Bacteroides-intestinalis-DSM-17393	1.0810140578048828	87.25758769274034
plain-agar carriers	P1	R1c	Bacteroides-ovatus-ATCC-8483	0.0163405796319654	10.647591366643264
plain-agar carriers	P1	R1c	Bacteroides-pectinophilus-ATCC-43243	0.0005736277692434277	0.2579188224868832
plain-agar carriers	P1	R1c	Bacteroides-plebeius-DSM-17135	0.0010396426875291657	5.346627735022354
plain-agar carriers	P1	R1c	Bacteroides-sp-2-1-22	1.101047366116419	82.94532988123348
plain-agar carriers	P1	R1c	Bacteroides-sp-3-1-19	0.764528191254757	77.83612048697816
plain-agar carriers	P1	R1c	Bacteroides-sp-9-1-42FAA	3.595603295053547	99.40943557397915
plain-agar carriers	P1	R1c	Bacteroides-sp-D2	0.4868591325032001	54.91023238132921
plain-agar carriers	P1	R1c	Bacteroides-stercoris-ATCC-43183	0.4364687088057783	73.2552281962938
plain-agar carriers	P1	R1c	Bacteroides-thetaiotaomicron-1-1-6	0.7815843051795669	85.30751300868873
plain-agar carriers	P1	R1c	Bacteroides-thetaiotaomicron-VPI-5482	2.8855389371897453	97.83230886660765
plain-agar carriers	P1	R1c	Bacteroides-uniformis-ATCC-8492	0.5735395817514286	76.83302472949282
plain-agar carriers	P1	R1c	Bacteroides-vulgatus-ATCC-8482	0.5841308272695488	75.93328464249518
plain-agar carriers	P1	R1c	Bacteroides-xylanisolvens-SD-CC-1b	0.001051445014474054	20.83344740670168
plain-agar carriers	P1	R1c	Bifidobacterium-adolescentis-L2-32	0.0012857951443441954	0.7347208280661891
plain-agar carriers	P1	R1c	Bifidobacterium-breve-JCM-1192	0.13040046796947455	49.02818823208874
plain-agar carriers	P1	R1c	Bifidobacterium-catenulatum-JCM-1194	0.0009771993740480666	0.5966934127118148
plain-agar carriers	P1	R1c	Bifidobacterium-longum-ATCC-15697	0.036017633471561096	15.274115440919967
plain-agar carriers	P1	R1c	Bifidobacterium-pseudocatenulatum-JCM-1200	0.008243795612897009	4.283937124950752
plain-agar carriers	P1	R1c	Bilophila-wadsworthia-ATCC-49260	0.08328588653705721	18.511868402243095
plain-agar carriers	P1	R1c	Blautia-hansenii-DSM-20583	0.0005779057369677127	0.6750411258383783
plain-agar carriers	P1	R1c	Blautia-hydrogenotrophica-DSM-10507	0.0007180579020439495	0.5904230524150496
plain-agar carriers	P1	R1c	Blautia-sp-KLE-1732	0.0032001051245617892	2.0413531870778323
plain-agar carriers	P1	R1c	Burkholderiales-bacterium-1-1-47	0.05937627648268631	25.834732171396045
plain-agar carriers	P1	R1c	Butyricimonas-virosa-DSM-23226	0.06022454350405645	14.316946498148653
plain-agar carriers	P1	R1c	Butyrivibrio-crossotus-DSM-2876	6.30371154667028e-05	0.27457806873613577
plain-agar carriers	P1	R1c	Catenibacterium-mitsuokai-DSM-15897	0.002306048371599137	1.0808098149786718
plain-agar carriers	P1	R1c	Clostridiales-bacterium-VE202-14	0.06597775161108327	23.414273445401047
plain-agar carriers	P1	R1c	Clostridiales-bacterium-VE202-27	0.03709789738619985	8.590986381066816
plain-agar carriers	P1	R1c	Clostridium-hylemonae-DSM-15053	0.026624549210016217	7.992861853711813
plain-agar carriers	P1	R1c	Clostridium-leptum-DSM-753	0.0027113339139460397	1.3300692773627598
plain-agar carriers	P1	R1c	Clostridium-scindens-ATCC-35704	0.3371176879142753	67.19755737092197
plain-agar carriers	P1	R1c	Clostridium-sp-ATCC-29733	0.16457596072849034	45.5515240245707
plain-agar carriers	P1	R1c	Clostridium-sp-D5	22.49531101220032	99.9746889949255
plain-agar carriers	P1	R1c	Clostridium-sp-L2-50	0.00021556368007448622	0.14384187585569608
plain-agar carriers	P1	R1c	Clostridium-sp-M62-1	0.011877010453107607	4.830592655257746
plain-agar carriers	P1	R1c	Clostridium-sporogenes-ATCC-15579	3.715633845997085	99.82569785957848
plain-agar carriers	P1	R1c	Collinsella-aerofaciens-ATCC-25986	0.05844198225756754	24.109696947951765
plain-agar carriers	P1	R1c	Collinsella-stercoris-DSM-13279	0.0017161290207249394	0.8137369724465671
plain-agar carriers	P1	R1c	Coprococcus-comes-ATCC-27758	0.25062386148480803	58.0708767631585
plain-agar carriers	P1	R1c	Coprococcus-eutactus-ATCC-27759	0.0006968945125302721	1.3433051100912037
plain-agar carriers	P1	R1c	Desulfovibrio-piger-ATCC-29098	0.2315701597340715	60.897476534598226
plain-agar carriers	P1	R1c	Dialister-invisus-DSM-15470	0.0016982526767590545	1.064679699346192
plain-agar carriers	P1	R1c	Dorea-formicigenerans-ATCC-27755	0.08094384318393273	28.045663148808888
plain-agar carriers	P1	R1c	Dorea-longicatena-DSM-13814	0.01959281159549432	8.120959066947082
plain-agar carriers	P1	R1c	Eggerthella-lenta-DSM-2243	0.039073113024982536	11.97628836566513
plain-agar carriers	P1	R1c	Enterocloster-asparagiformis-DSM-15981	0.821507241457006	78.20435715163777
plain-agar carriers	P1	R1c	Enterocloster-bolteae-ATCC-BAA-613	1.0355413962686737	83.54024264420698
plain-agar carriers	P1	R1c	Eubacterium-rectale-ATCC-33656	0.03954904974071497	13.252630312622747
plain-agar carriers	P1	R1c	Eubacterium-siraeum-DSM-15702	0.022417141653295062	10.135664193455256
plain-agar carriers	P1	R1c	Eubacterium-ventriosum-ATCC-27560	0.004283538082066326	1.8570849857970115
plain-agar carriers	P1	R1c	Granulicatella-adiacens-ATCC-49175	0.0318202431116229	18.297139240326
plain-agar carriers	P1	R1c	Holdemanella-biformis-DSM-3989	1.7888123112557233e-05	0.020391040106797584
plain-agar carriers	P1	R1c	Holdemania-filiformis-DSM-12042	0.03199141639699272	9.81078916915962
plain-agar carriers	P1	R1c	Hungatella-hathewayi-DSM-13479	0.13610094976289025	21.479661129918952
plain-agar carriers	P1	R1c	Intestinibacter-bartlettii-DSM-16795	0.10092293444864617	33.84569800901243
plain-agar carriers	P1	R1c	Intestinimonas-butyriciproducens-DSM-26588	5.607962427711158	99.92829573062693
plain-agar carriers	P1	R1c	Lachnospira-eligens-ATCC-27750	0.00032243576388098216	0.1721376480868846
plain-agar carriers	P1	R1c	Lacrimispora-saccharolytica-WM1	0.3027131792378626	54.618023959916535
plain-agar carriers	P1	R1c	Lactobacillus-plantarum-ATCC-BAA-793	0.00010726171321837016	0.0461084911294908
plain-agar carriers	P1	R1c	Lactobacillus-ruminis-ATCC-25644	2.077289421745624	99.86073352798037
plain-agar carriers	P1	R1c	Lactococcus-lactis-DSMZ-20729	0.5092210941074837	84.88537646129717
plain-agar carriers	P1	R1c	Marvinbryantia-formatexigens-DSM-14469	0.001412233578261308	0.3658925011370652
plain-agar carriers	P1	R1c	Megasphaera-DSMZ-102144	2.0605247240732485	99.9194993427358
plain-agar carriers	P1	R1c	Mitsuokella-multacida-DSM-20544	5.828852411384431	99.9987633724842
plain-agar carriers	P1	R1c	Odoribacter-splanchnicus-DSM-20712	0.1720866183722041	38.43750170728021
plain-agar carriers	P1	R1c	Olsenella-uli-DSM-7084	0.0002592069875053294	0.15519624721436384
plain-agar carriers	P1	R1c	Oscillibacter-sp-KLE-1728	0.3707673863296617	68.69798756284192
plain-agar carriers	P1	R1c	Parabacteroides-distasonis-ATCC-8503	0.000378097680441043	31.594430300826104
plain-agar carriers	P1	R1c	Parabacteroides-johnsonii-DSM-18315	0.10450254219623396	23.982035833585115
plain-agar carriers	P1	R1c	Parabacteroides-merdae-ATCC-43184	0.1984785861004366	43.91799603741632
plain-agar carriers	P1	R1c	Parabacteroides-sp-D13	0.6685748318453452	74.9150876234012
plain-agar carriers	P1	R1c	Peptostreptococcus-anaerobius-ATCC-27337	0.12530708141336025	48.82819142267759
plain-agar carriers	P1	R1c	Peptostreptococcus-sp-CC14N-HM-1051	0.03680057865660792	19.431232721412126
plain-agar carriers	P1	R1c	Prevotella-buccae-D17	0.007534890921407708	3.10806894016514
plain-agar carriers	P1	R1c	Prevotella-buccalis-ATCC-35310	0.013093406980859326	6.019698842733048
plain-agar carriers	P1	R1c	Prevotella-copri-DSM-18205	0.0006529394025783568	0.2788140419796759
plain-agar carriers	P1	R1c	Ruminococcus-albus-8	0.0003492246941725038	0.24969751711599744
plain-agar carriers	P1	R1c	Ruminococcus-bromii-ATCC-27255	0.04020246952534979	20.260875366026486
plain-agar carriers	P1	R1c	Ruminococcus-gauvreauii-DSM-19829	0.007697323583231727	2.4650981381573187
plain-agar carriers	P1	R1c	Ruminococcus-gnavus-ATCC-29149	0.048993943042374234	17.5979347809427
plain-agar carriers	P1	R1c	Ruminococcus-lactaris-ATCC-29176	7.179177256259883e-05	0.09941994061139972
plain-agar carriers	P1	R1c	Ruminococcus-torques-ATCC-27756	0.02079080789024933	8.830896513000031
plain-agar carriers	P1	R1c	Slackia-exigua-ATCC-700122	0.10917944754323436	45.87977229058014
plain-agar carriers	P1	R1c	Slackia-heliotrinireducens-DSM-20476	0.006033589316893094	2.2347669741236844
plain-agar carriers	P1	R1c	Solobacterium-moorei-DSM-22971	0.17358634243281226	54.97691221602255
plain-agar carriers	P1	R1c	Streptococcus-thermophilus-LMD-9	0.057995299930040524	27.88353224136881
plain-agar carriers	P1	R1c	Subdoligranulum-sp-4-3-54A2FAA	0.043798285948852836	11.997552998686967
plain-agar carriers	P1	R1c	Subdoligranulum-variabile-DSM-15176	3.586879337845154e-05	0.3144574622629473
plain-agar carriers	P1	R1c	Tyzzerella-nexilis-DSM-1787	0.0064254538878393535	3.165947032315392
plain-agar carriers	P1	R1c	Veillonella-dispar-ATCC-17748	0.1457092094027454	56.222264842236136
plain-agar carriers	P1	R1c	Veillonella-sp-3-1-44	1.6824606530359087	99.66271109966976
plain-agar carriers	P1	R1c	Veillonella-sp-6-1-27	0.3801495802871387	88.78562844390339
plain-agar carriers	P1	R2a	Acidaminococcus-fermentans-DSM-20731	10.299729424916883	99.8715767003442
plain-agar carriers	P1	R2a	Acidaminococcus-intestini-D21	5.287979155853806	99.9901531638492
plain-agar carriers	P1	R2a	Adlercreutzia-equolifaciens-DSM-19450	0.001603408231829632	0.7578970461753011
plain-agar carriers	P1	R2a	Akkermansia-muciniphila-ATCC-BAA-835	0.0010575671316323104	0.5349466573717339
plain-agar carriers	P1	R2a	Alistipes-finegoldii-DSM-17242	0.11540467514334213	32.2957368288425
plain-agar carriers	P1	R2a	Alistipes-indistinctus-YIT-12060	0.00028144931728924395	0.13543567767708564
plain-agar carriers	P1	R2a	Alistipes-onderdonkii-DSM-19147	0.006709368748900801	4.302421320145898
plain-agar carriers	P1	R2a	Alistipes-senegalensis-JC50	0.012211705549538286	2.7231577275485144
plain-agar carriers	P1	R2a	Alistipes-shahii-WAL-8301	0.00279733027139419	2.1558591963813694
plain-agar carriers	P1	R2a	Anaerostipes-caccae-DSM-14662	4.081777551114741	99.94627830345269
plain-agar carriers	P1	R2a	Anaerotruncus-colihominis-DSM-17241	0.009324358762792565	4.1036320721363815
plain-agar carriers	P1	R2a	Bacteroides-caccae-ATCC-43185	0.7584388247591369	87.51340848722509
plain-agar carriers	P1	R2a	Bacteroides-cellulosilyticus-DSM-14838	0.09492878813103424	16.684182776595033
plain-agar carriers	P1	R2a	Bacteroides-coprocola-DSM-17136	0.0019993901143849162	4.910543116015057
plain-agar carriers	P1	R2a	Bacteroides-dorei-5-1-36-D4	2.7117777428670107	99.48638927085207
plain-agar carriers	P1	R2a	Bacteroides-dorei-DSM-17855	1.3273618795776685	97.7719367886146
plain-agar carriers	P1	R2a	Bacteroides-eggerthii-DSM-20697	0.02717585120413486	10.452895738485283
plain-agar carriers	P1	R2a	Bacteroides-finegoldii-DSM-17565	0.03559463868850711	11.793939870403571
plain-agar carriers	P1	R2a	Bacteroides-fragilis-2-1-16	2.673468175846798	99.37643429535228
plain-agar carriers	P1	R2a	Bacteroides-fragilis-3-1-12	0.5110680135449267	67.85342686416568
plain-agar carriers	P1	R2a	Bacteroides-intestinalis-DSM-17393	1.4500864162867328	94.12985396054596
plain-agar carriers	P1	R2a	Bacteroides-ovatus-ATCC-8483	0.027948909346305787	9.553002417656307
plain-agar carriers	P1	R2a	Bacteroides-pectinophilus-ATCC-43243	0.0012393684937687926	0.5876586168274816
plain-agar carriers	P1	R2a	Bacteroides-plebeius-DSM-17135	0.0016581671114212946	5.3983917250812885
plain-agar carriers	P1	R2a	Bacteroides-rodentium-JCM-16496	1.8009610339524136e-05	2.722011271179224
plain-agar carriers	P1	R2a	Bacteroides-sp-2-1-22	0.5047488518826275	59.9713565322414
plain-agar carriers	P1	R2a	Bacteroides-sp-3-1-19	0.8636322988447764	83.6605113137921
plain-agar carriers	P1	R2a	Bacteroides-sp-9-1-42FAA	4.290067757846538	99.6688593776407
plain-agar carriers	P1	R2a	Bacteroides-sp-D2	0.2320726643220328	34.002928992772695
plain-agar carriers	P1	R2a	Bacteroides-stercoris-ATCC-43183	0.2986205311720529	61.979784582119805
plain-agar carriers	P1	R2a	Bacteroides-thetaiotaomicron-1-1-6	0.6995700422134153	83.60519742427091
plain-agar carriers	P1	R2a	Bacteroides-thetaiotaomicron-VPI-5482	2.4410970326867383	97.09951079658785
plain-agar carriers	P1	R2a	Bacteroides-uniformis-ATCC-8492	0.5303295623750672	76.43887440673323
plain-agar carriers	P1	R2a	Bacteroides-vulgatus-ATCC-8482	0.5499739010529331	75.91935914025227
plain-agar carriers	P1	R2a	Bacteroides-xylanisolvens-SD-CC-1b	0.0004372646926646664	13.174121755359332
plain-agar carriers	P1	R2a	Bifidobacterium-adolescentis-L2-32	0.002025256147822296	1.1098607405134298
plain-agar carriers	P1	R2a	Bifidobacterium-breve-JCM-1192	0.18520371006238096	63.77017878840479
plain-agar carriers	P1	R2a	Bifidobacterium-catenulatum-JCM-1194	0.0017700919660650692	1.1982254032107835
plain-agar carriers	P1	R2a	Bifidobacterium-longum-ATCC-15697	0.0566614721516653	24.224625527643088
plain-agar carriers	P1	R2a	Bifidobacterium-pseudocatenulatum-JCM-1200	0.01434811043396649	7.660374094836737
plain-agar carriers	P1	R2a	Bilophila-wadsworthia-ATCC-49260	0.10012772681744617	23.1987478044282
plain-agar carriers	P1	R2a	Blautia-hansenii-DSM-20583	0.0014114729722024305	1.0313182678315536
plain-agar carriers	P1	R2a	Blautia-hydrogenotrophica-DSM-10507	0.0006510867237127973	0.6216990236594027
plain-agar carriers	P1	R2a	Blautia-sp-KLE-1732	0.0031668399368910425	2.3136836268221104
plain-agar carriers	P1	R2a	Burkholderiales-bacterium-1-1-47	0.05477174289792498	25.517044957529077
plain-agar carriers	P1	R2a	Butyricimonas-virosa-DSM-23226	0.05940096469029538	14.938978911148258
plain-agar carriers	P1	R2a	Butyrivibrio-crossotus-DSM-2876	2.7378120050640233e-05	0.3643325349429645
plain-agar carriers	P1	R2a	Catenibacterium-mitsuokai-DSM-15897	0.0006226000049125699	0.3163870373759308
plain-agar carriers	P1	R2a	Clostridiales-bacterium-VE202-14	0.050201563468516425	19.644176449777667
plain-agar carriers	P1	R2a	Clostridiales-bacterium-VE202-27	0.04883543459200945	10.852337741972027
plain-agar carriers	P1	R2a	Clostridium-hylemonae-DSM-15053	0.035259441593631716	11.288243468890832
plain-agar carriers	P1	R2a	Clostridium-leptum-DSM-753	0.0024322839676042506	1.2701103859346865
plain-agar carriers	P1	R2a	Clostridium-scindens-ATCC-35704	0.3406274399489537	70.07558546855428
plain-agar carriers	P1	R2a	Clostridium-sp-ATCC-29733	0.2946821320824717	68.28718814667873
plain-agar carriers	P1	R2a	Clostridium-sp-D5	21.008023092013136	99.96800791744393
plain-agar carriers	P1	R2a	Clostridium-sp-L2-50	0.00029185006552096904	0.2041780051706976
plain-agar carriers	P1	R2a	Clostridium-sp-M62-1	0.002310903379935773	2.0160308070427218
plain-agar carriers	P1	R2a	Clostridium-sporogenes-ATCC-15579	1.5673315466134654	97.15080980404517
plain-agar carriers	P1	R2a	Collinsella-aerofaciens-ATCC-25986	0.07994833962275312	33.18254392803207
plain-agar carriers	P1	R2a	Collinsella-stercoris-DSM-13279	0.003190082951051415	1.6857489558044594
plain-agar carriers	P1	R2a	Coprococcus-comes-ATCC-27758	0.4130165918393308	77.76281282370401
plain-agar carriers	P1	R2a	Coprococcus-eutactus-ATCC-27759	0.0005950923434381924	1.3129477509694278
plain-agar carriers	P1	R2a	Desulfovibrio-piger-ATCC-29098	0.2180294044600677	60.58036657127217
plain-agar carriers	P1	R2a	Dialister-invisus-DSM-15470	0.0016972246709260467	1.2148382994367606
plain-agar carriers	P1	R2a	Dorea-formicigenerans-ATCC-27755	0.07264483773693738	27.50835553949686
plain-agar carriers	P1	R2a	Dorea-longicatena-DSM-13814	0.04782075978265931	19.326614755049977
plain-agar carriers	P1	R2a	Eggerthella-lenta-DSM-2243	0.05021684095888774	15.926908092816973
plain-agar carriers	P1	R2a	Enterocloster-asparagiformis-DSM-15981	0.9291991200252484	83.64329663469842
plain-agar carriers	P1	R2a	Enterocloster-bolteae-ATCC-BAA-613	1.1136050982561407	87.29428099581284
plain-agar carriers	P1	R2a	Eubacterium-rectale-ATCC-33656	0.0075065040856098575	2.8308671661325597
plain-agar carriers	P1	R2a	Eubacterium-siraeum-DSM-15702	0.022732303460647432	10.798325034455988
plain-agar carriers	P1	R2a	Eubacterium-ventriosum-ATCC-27560	0.0055886666109920755	2.6375928761323606
plain-agar carriers	P1	R2a	Granulicatella-adiacens-ATCC-49175	0.03706639764974978	21.935492733875986
plain-agar carriers	P1	R2a	Holdemanella-biformis-DSM-3989	1.7097348459169135e-05	0.02015710848033337
plain-agar carriers	P1	R2a	Holdemania-filiformis-DSM-12042	0.02684331157280995	8.872905842448061
plain-agar carriers	P1	R2a	Hungatella-hathewayi-DSM-13479	0.2437411167972713	36.80930233631768
plain-agar carriers	P1	R2a	Intestinibacter-bartlettii-DSM-16795	0.06326998792993246	25.16580656536921
plain-agar carriers	P1	R2a	Intestinimonas-butyriciproducens-DSM-26588	6.320335632479763	99.94294945264038
plain-agar carriers	P1	R2a	Lachnospira-eligens-ATCC-27750	9.518563979916892e-05	0.10274882870302417
plain-agar carriers	P1	R2a	Lacrimispora-saccharolytica-WM1	0.5013843921944587	74.66374257404934
plain-agar carriers	P1	R2a	Lactobacillus-plantarum-ATCC-BAA-793	0.0002729321833142414	0.1154504058980644
plain-agar carriers	P1	R2a	Lactobacillus-ruminis-ATCC-25644	1.837539149432294	99.79473392653748
plain-agar carriers	P1	R2a	Lactococcus-lactis-DSMZ-20729	0.4793491007615365	80.86997732476749
plain-agar carriers	P1	R2a	Megasphaera-DSMZ-102144	2.43973739313438	99.93821337788334
plain-agar carriers	P1	R2a	Mitsuokella-multacida-DSM-20544	6.591560068448473	99.99748810035852
plain-agar carriers	P1	R2a	Odoribacter-splanchnicus-DSM-20712	0.19146030468668904	43.52947630659293
plain-agar carriers	P1	R2a	Olsenella-uli-DSM-7084	0.0002217770562424393	0.12448844704318004
plain-agar carriers	P1	R2a	Oscillibacter-sp-KLE-1728	0.3590982971335621	69.65232798958901
plain-agar carriers	P1	R2a	Parabacteroides-distasonis-ATCC-8503	0.00042013613139797057	36.056694549799964
plain-agar carriers	P1	R2a	Parabacteroides-johnsonii-DSM-18315	0.11293793807704552	26.77644066529739
plain-agar carriers	P1	R2a	Parabacteroides-merdae-ATCC-43184	0.31528439580488543	61.31898341658961
plain-agar carriers	P1	R2a	Parabacteroides-sp-D13	0.8269769808099033	82.87203669948548
plain-agar carriers	P1	R2a	Peptostreptococcus-anaerobius-ATCC-27337	0.3232215284379725	81.90114311113138
plain-agar carriers	P1	R2a	Peptostreptococcus-sp-CC14N-HM-1051	0.07199218837330096	35.36214479066338
plain-agar carriers	P1	R2a	Prevotella-buccae-D17	0.05319392096766711	21.25445368171021
plain-agar carriers	P1	R2a	Prevotella-buccalis-ATCC-35310	0.007995023663416503	4.320938946527005
plain-agar carriers	P1	R2a	Prevotella-copri-DSM-18205	0.001288609872541695	0.5299331171061075
plain-agar carriers	P1	R2a	Ruminococcus-albus-8	0.0005210029865029631	0.32773898031682275
plain-agar carriers	P1	R2a	Ruminococcus-bromii-ATCC-27255	0.060361543161484676	31.17927589149055
plain-agar carriers	P1	R2a	Ruminococcus-gauvreauii-DSM-19829	0.011355142242033671	3.714808992823889
plain-agar carriers	P1	R2a	Ruminococcus-gnavus-ATCC-29149	0.1457661247426056	44.1747741362155
plain-agar carriers	P1	R2a	Ruminococcus-lactaris-ATCC-29176	0.00022329613895509087	0.3016250295370133
plain-agar carriers	P1	R2a	Ruminococcus-torques-ATCC-27756	0.04865120184869688	20.86753143447052
plain-agar carriers	P1	R2a	Slackia-exigua-ATCC-700122	0.21722767123486555	72.00587175233619
plain-agar carriers	P1	R2a	Slackia-heliotrinireducens-DSM-20476	0.0032238739980404306	1.2956169205635977
plain-agar carriers	P1	R2a	Solobacterium-moorei-DSM-22971	0.29993961649609857	76.37826090608577
plain-agar carriers	P1	R2a	Streptococcus-thermophilus-LMD-9	0.15396303574240575	60.3073814163064
plain-agar carriers	P1	R2a	Subdoligranulum-sp-4-3-54A2FAA	0.045196919898626016	13.16244998409262
plain-agar carriers	P1	R2a	Subdoligranulum-variabile-DSM-15176	1.7183275591468847e-05	0.3674936532228192
plain-agar carriers	P1	R2a	Tyzzerella-nexilis-DSM-1787	0.011483185762866934	5.0759075028158485
plain-agar carriers	P1	R2a	Veillonella-dispar-ATCC-17748	0.2962420203226038	82.23811444859412
plain-agar carriers	P1	R2a	Veillonella-sp-3-1-44	2.6797237817537667	99.925400608421
plain-agar carriers	P1	R2a	Veillonella-sp-6-1-27	0.5050794014174836	94.82077264439528
plain-agar carriers	P1	R2b	Acidaminococcus-fermentans-DSM-20731	8.766575866802652	99.7682722436785
plain-agar carriers	P1	R2b	Acidaminococcus-intestini-D21	7.360398686610825	99.90127136969492
plain-agar carriers	P1	R2b	Adlercreutzia-equolifaciens-DSM-19450	0.0020562920362255247	0.8871185798836412
plain-agar carriers	P1	R2b	Akkermansia-muciniphila-ATCC-BAA-835	0.002518278352734343	1.0042731914392018
plain-agar carriers	P1	R2b	Alistipes-finegoldii-DSM-17242	0.13297038248272475	33.631323544100944
plain-agar carriers	P1	R2b	Alistipes-indistinctus-YIT-12060	0.00036234220902652415	0.1399851965654632
plain-agar carriers	P1	R2b	Alistipes-onderdonkii-DSM-19147	0.010156000968865452	5.090499082320337
plain-agar carriers	P1	R2b	Alistipes-senegalensis-JC50	0.011042074414205778	2.1105851888436
plain-agar carriers	P1	R2b	Alistipes-shahii-WAL-8301	0.002734895542754877	2.2162589529973866
plain-agar carriers	P1	R2b	Anaerostipes-caccae-DSM-14662	3.379819606959772	98.72265457032671
plain-agar carriers	P1	R2b	Anaerotruncus-colihominis-DSM-17241	0.008660901257045382	3.6178462118635792
plain-agar carriers	P1	R2b	Bacteroides-caccae-ATCC-43185	0.6969406719340902	78.728751800287
plain-agar carriers	P1	R2b	Bacteroides-cellulosilyticus-DSM-14838	0.07213394260203773	12.03557844849148
plain-agar carriers	P1	R2b	Bacteroides-coprocola-DSM-17136	0.0015658638421605301	4.611212929414137
plain-agar carriers	P1	R2b	Bacteroides-dorei-5-1-36-D4	2.3848473018125635	93.85540831470236
plain-agar carriers	P1	R2b	Bacteroides-dorei-DSM-17855	1.1573030532219446	90.80534840408087
plain-agar carriers	P1	R2b	Bacteroides-eggerthii-DSM-20697	0.02910890930197233	10.347012213690736
plain-agar carriers	P1	R2b	Bacteroides-finegoldii-DSM-17565	0.0443378149275907	12.878586755926733
plain-agar carriers	P1	R2b	Bacteroides-fragilis-2-1-16	2.6452642212393944	95.30985538781059
plain-agar carriers	P1	R2b	Bacteroides-fragilis-3-1-12	0.5464665029994946	64.87579587521935
plain-agar carriers	P1	R2b	Bacteroides-intestinalis-DSM-17393	1.3621356501037536	87.05579714199092
plain-agar carriers	P1	R2b	Bacteroides-ovatus-ATCC-8483	0.022464327597048826	9.065732193887138
plain-agar carriers	P1	R2b	Bacteroides-pectinophilus-ATCC-43243	0.0017246761093629359	0.7472174651972007
plain-agar carriers	P1	R2b	Bacteroides-plebeius-DSM-17135	0.0005048747498297501	4.780494834466171
plain-agar carriers	P1	R2b	Bacteroides-sp-2-1-22	0.5219218382798679	56.26144454823789
plain-agar carriers	P1	R2b	Bacteroides-sp-3-1-19	0.8521890419766971	77.58565127211995
plain-agar carriers	P1	R2b	Bacteroides-sp-9-1-42FAA	3.746251451038384	95.48431280682959
plain-agar carriers	P1	R2b	Bacteroides-sp-D2	0.3395822608751443	41.16351980621374
plain-agar carriers	P1	R2b	Bacteroides-stercoris-ATCC-43183	0.350230506408868	62.77468349629772
plain-agar carriers	P1	R2b	Bacteroides-thetaiotaomicron-1-1-6	0.6852303312829525	77.97908136518066
plain-agar carriers	P1	R2b	Bacteroides-thetaiotaomicron-VPI-5482	2.76888230512084	92.62139728496626
plain-agar carriers	P1	R2b	Bacteroides-uniformis-ATCC-8492	0.6292356922364897	76.41431426440971
plain-agar carriers	P1	R2b	Bacteroides-vulgatus-ATCC-8482	0.4982297653706241	66.40030027953654
plain-agar carriers	P1	R2b	Bacteroides-xylanisolvens-SD-CC-1b	0.0005106451042913016	12.523281337447607
plain-agar carriers	P1	R2b	Bifidobacterium-adolescentis-L2-32	0.0014905420758646035	0.8822080500784201
plain-agar carriers	P1	R2b	Bifidobacterium-breve-JCM-1192	0.14021426376845236	50.91569457658327
plain-agar carriers	P1	R2b	Bifidobacterium-catenulatum-JCM-1194	0.002390100992236359	1.3608983884148964
plain-agar carriers	P1	R2b	Bifidobacterium-longum-ATCC-15697	0.05250255916710305	21.20607290348035
plain-agar carriers	P1	R2b	Bifidobacterium-pseudocatenulatum-JCM-1200	0.01869937616276865	9.115449430104231
plain-agar carriers	P1	R2b	Bilophila-wadsworthia-ATCC-49260	0.0844076175927288	18.504490075527045
plain-agar carriers	P1	R2b	Blautia-hansenii-DSM-20583	0.0007373596232839831	0.6885784829091682
plain-agar carriers	P1	R2b	Blautia-hydrogenotrophica-DSM-10507	0.0009820843472742092	0.6934598437341856
plain-agar carriers	P1	R2b	Blautia-sp-KLE-1732	0.002991337790253312	2.0683826395372042
plain-agar carriers	P1	R2b	Burkholderiales-bacterium-1-1-47	0.05388934503746981	23.74428977650789
plain-agar carriers	P1	R2b	Butyricimonas-virosa-DSM-23226	0.0671601086008839	15.541772779911465
plain-agar carriers	P1	R2b	Butyrivibrio-crossotus-DSM-2876	3.636322111951576e-05	0.3768259758864691
plain-agar carriers	P1	R2b	Catenibacterium-mitsuokai-DSM-15897	0.0001992882149645883	0.10440583570890884
plain-agar carriers	P1	R2b	Clostridiales-bacterium-VE202-14	0.05091443127269957	18.563429687236304
plain-agar carriers	P1	R2b	Clostridiales-bacterium-VE202-27	0.039675137627931525	8.893654082047608
plain-agar carriers	P1	R2b	Clostridium-hylemonae-DSM-15053	0.027469105953945028	8.054302276972697
plain-agar carriers	P1	R2b	Clostridium-leptum-DSM-753	0.0030022337987301024	1.504520083485212
plain-agar carriers	P1	R2b	Clostridium-scindens-ATCC-35704	0.4090479856421364	71.59397502494028
plain-agar carriers	P1	R2b	Clostridium-sp-ATCC-29733	0.24028841911516546	57.64081336485136
plain-agar carriers	P1	R2b	Clostridium-sp-D5	23.355158746595784	99.84982259353187
plain-agar carriers	P1	R2b	Clostridium-sp-L2-50	0.00018196703070847087	0.10164735299013762
plain-agar carriers	P1	R2b	Clostridium-sp-M62-1	0.0027441343113338173	1.9903738368429424
plain-agar carriers	P1	R2b	Clostridium-sporogenes-ATCC-15579	0.3674331170633469	39.982993251085375
plain-agar carriers	P1	R2b	Collinsella-aerofaciens-ATCC-25986	0.08293194516160353	31.748909749788798
plain-agar carriers	P1	R2b	Collinsella-stercoris-DSM-13279	0.0027903314962214273	1.2907874278775624
plain-agar carriers	P1	R2b	Coprococcus-comes-ATCC-27758	0.3881444595660888	70.05881296126432
plain-agar carriers	P1	R2b	Coprococcus-eutactus-ATCC-27759	0.0006275043550897066	1.2409253180053834
plain-agar carriers	P1	R2b	Desulfovibrio-piger-ATCC-29098	0.256837216313226	63.29783154084832
plain-agar carriers	P1	R2b	Dialister-invisus-DSM-15470	0.004194111069482018	2.734832535029556
plain-agar carriers	P1	R2b	Dorea-formicigenerans-ATCC-27755	0.06403635639446306	22.940033321791148
plain-agar carriers	P1	R2b	Dorea-longicatena-DSM-13814	0.030669198361204707	12.171010386090508
plain-agar carriers	P1	R2b	Eggerthella-lenta-DSM-2243	0.048760037694627986	14.274971180914592
plain-agar carriers	P1	R2b	Enterocloster-asparagiformis-DSM-15981	0.7611382107688885	74.30534689252589
plain-agar carriers	P1	R2b	Enterocloster-bolteae-ATCC-BAA-613	0.9505826784593592	79.23934339206723
plain-agar carriers	P1	R2b	Eubacterium-rectale-ATCC-33656	0.005539522436170994	2.0146767023655783
plain-agar carriers	P1	R2b	Eubacterium-siraeum-DSM-15702	0.027385393952146567	11.745577127606275
plain-agar carriers	P1	R2b	Eubacterium-ventriosum-ATCC-27560	0.002073506830689264	0.9496552803501572
plain-agar carriers	P1	R2b	Granulicatella-adiacens-ATCC-49175	0.03434185155802938	18.79850739434076
plain-agar carriers	P1	R2b	Holdemania-filiformis-DSM-12042	0.02780196368009568	8.69741178825709
plain-agar carriers	P1	R2b	Hungatella-hathewayi-DSM-13479	0.2417833196021629	33.74309998433241
plain-agar carriers	P1	R2b	Intestinibacter-bartlettii-DSM-16795	0.05723287622565557	17.446271692639364
plain-agar carriers	P1	R2b	Intestinimonas-butyriciproducens-DSM-26588	7.300043707928474	99.90527757469728
plain-agar carriers	P1	R2b	Lachnospira-eligens-ATCC-27750	0.00029938898012573165	0.15987559060740822
plain-agar carriers	P1	R2b	Lacrimispora-saccharolytica-WM1	0.4393598154909443	65.03428896059961
plain-agar carriers	P1	R2b	Lactobacillus-plantarum-ATCC-BAA-793	0.00021741433163037705	0.08555753049610826
plain-agar carriers	P1	R2b	Lactobacillus-ruminis-ATCC-25644	1.5681079199944823	98.05877072542887
plain-agar carriers	P1	R2b	Lactococcus-lactis-DSMZ-20729	0.2375067896989763	51.193905812772805
plain-agar carriers	P1	R2b	Marvinbryantia-formatexigens-DSM-14469	0.00012681977315928347	0.02374620268290584
plain-agar carriers	P1	R2b	Megasphaera-DSMZ-102144	1.9967768516796731	98.74036359779221
plain-agar carriers	P1	R2b	Mitsuokella-multacida-DSM-20544	5.094821332680152	99.93878693796728
plain-agar carriers	P1	R2b	Odoribacter-splanchnicus-DSM-20712	0.2124460011298308	42.89156813004103
plain-agar carriers	P1	R2b	Olsenella-uli-DSM-7084	0.00024464779515314414	0.17678919241410102
plain-agar carriers	P1	R2b	Oscillibacter-sp-KLE-1728	0.3429516326567614	65.2395709955574
plain-agar carriers	P1	R2b	Parabacteroides-distasonis-ATCC-8503	0.0005810912422171112	33.872582740167296
plain-agar carriers	P1	R2b	Parabacteroides-johnsonii-DSM-18315	0.102283009611779	23.127706231557088
plain-agar carriers	P1	R2b	Parabacteroides-merdae-ATCC-43184	0.2951334887571128	54.533110280946865
plain-agar carriers	P1	R2b	Parabacteroides-sp-D13	0.8720273742330803	78.64248932304467
plain-agar carriers	P1	R2b	Peptostreptococcus-anaerobius-ATCC-27337	0.2765015704526379	64.82623115234264
plain-agar carriers	P1	R2b	Peptostreptococcus-sp-CC14N-HM-1051	0.03528487893314153	16.38904834762057
plain-agar carriers	P1	R2b	Prevotella-buccae-D17	0.026361859968368383	10.379800079176563
plain-agar carriers	P1	R2b	Prevotella-buccalis-ATCC-35310	0.013921138763831616	6.109428676723787
plain-agar carriers	P1	R2b	Prevotella-copri-DSM-18205	0.001640437347444546	0.6045681960743512
plain-agar carriers	P1	R2b	Roseburia-inulinivorans-DSM-16841	4.622107130298227e-05	0.6469241724277949
plain-agar carriers	P1	R2b	Ruminococcus-albus-8	0.000372069210651932	0.2555499989073693
plain-agar carriers	P1	R2b	Ruminococcus-bromii-ATCC-27255	0.05254550985801903	24.649321314462533
plain-agar carriers	P1	R2b	Ruminococcus-gauvreauii-DSM-19829	0.010768488082522277	3.3737923735099216
plain-agar carriers	P1	R2b	Ruminococcus-gnavus-ATCC-29149	0.058958324937370486	20.08874711482729
plain-agar carriers	P1	R2b	Ruminococcus-lactaris-ATCC-29176	0.00015438436400005948	0.14598417328186028
plain-agar carriers	P1	R2b	Ruminococcus-torques-ATCC-27756	0.028642554887283005	11.725799588526108
plain-agar carriers	P1	R2b	Slackia-exigua-ATCC-700122	0.16707592577807007	59.83172417085368
plain-agar carriers	P1	R2b	Slackia-heliotrinireducens-DSM-20476	0.006032997780291627	2.2207054764003837
plain-agar carriers	P1	R2b	Solobacterium-moorei-DSM-22971	0.2572029195331545	63.92192992034772
plain-agar carriers	P1	R2b	Streptococcus-thermophilus-LMD-9	0.077024364846498	33.90115044449857
plain-agar carriers	P1	R2b	Subdoligranulum-sp-4-3-54A2FAA	0.046689380476729235	12.601565865780994
plain-agar carriers	P1	R2b	Subdoligranulum-variabile-DSM-15176	3.637040457172054e-05	0.2839793722807781
plain-agar carriers	P1	R2b	Tyzzerella-nexilis-DSM-1787	0.00685139018686992	3.2733797465889536
plain-agar carriers	P1	R2b	Veillonella-dispar-ATCC-17748	0.3077542357125333	74.68541233446297
plain-agar carriers	P1	R2b	Veillonella-sp-3-1-44	2.76374887575612	96.10805239765304
plain-agar carriers	P1	R2b	Veillonella-sp-6-1-27	0.631833552997614	88.53124596081871
plain-agar carriers	P1	R2c	Acidaminococcus-fermentans-DSM-20731	6.751018003575868	99.86694728900817
plain-agar carriers	P1	R2c	Acidaminococcus-intestini-D21	7.071029537532906	99.99561880858488
plain-agar carriers	P1	R2c	Adlercreutzia-equolifaciens-DSM-19450	0.0024782238982358658	1.1415791507221245
plain-agar carriers	P1	R2c	Akkermansia-muciniphila-ATCC-BAA-835	0.0023835695132338017	1.2323669381192477
plain-agar carriers	P1	R2c	Alistipes-finegoldii-DSM-17242	0.1184059738863664	33.26621568678384
plain-agar carriers	P1	R2c	Alistipes-indistinctus-YIT-12060	0.0006367658627411598	0.2910992162578807
plain-agar carriers	P1	R2c	Alistipes-onderdonkii-DSM-19147	0.010683684692335448	5.594744804423883
plain-agar carriers	P1	R2c	Alistipes-senegalensis-JC50	0.0126991225698266	2.7214675294299533
plain-agar carriers	P1	R2c	Alistipes-shahii-WAL-8301	0.003794414637448985	2.8245351633680857
plain-agar carriers	P1	R2c	Anaerostipes-caccae-DSM-14662	2.528524271211296	99.90556232607985
plain-agar carriers	P1	R2c	Anaerotruncus-colihominis-DSM-17241	0.007702182680130117	3.634148504061263
plain-agar carriers	P1	R2c	Bacteroides-caccae-ATCC-43185	0.7773072741601992	88.3019358322254
plain-agar carriers	P1	R2c	Bacteroides-cellulosilyticus-DSM-14838	0.07034817966637719	13.019494549652007
plain-agar carriers	P1	R2c	Bacteroides-coprocola-DSM-17136	0.0013880156731604205	4.882466263247447
plain-agar carriers	P1	R2c	Bacteroides-dorei-5-1-36-D4	2.4462051568424568	99.2934244020411
plain-agar carriers	P1	R2c	Bacteroides-dorei-DSM-17855	1.2003208461365118	97.24374126614404
plain-agar carriers	P1	R2c	Bacteroides-eggerthii-DSM-20697	0.03028710505329372	11.451300829262461
plain-agar carriers	P1	R2c	Bacteroides-finegoldii-DSM-17565	0.04918595450411431	15.496035405686802
plain-agar carriers	P1	R2c	Bacteroides-fragilis-2-1-16	2.9964471838400413	99.59053990898559
plain-agar carriers	P1	R2c	Bacteroides-fragilis-3-1-12	0.5284300048318298	70.04474598402622
plain-agar carriers	P1	R2c	Bacteroides-intestinalis-DSM-17393	1.34541269555553	93.37677433175344
plain-agar carriers	P1	R2c	Bacteroides-ovatus-ATCC-8483	0.023759974218455014	11.402011994343967
plain-agar carriers	P1	R2c	Bacteroides-pectinophilus-ATCC-43243	0.0008058771558656109	0.39701307914794537
plain-agar carriers	P1	R2c	Bacteroides-plebeius-DSM-17135	0.0010609318937659538	5.378788658585262
plain-agar carriers	P1	R2c	Bacteroides-sp-2-1-22	0.7776387416516072	75.10374711579631
plain-agar carriers	P1	R2c	Bacteroides-sp-3-1-19	0.7727158059988042	81.46222429181513
plain-agar carriers	P1	R2c	Bacteroides-sp-9-1-42FAA	4.248093306616303	99.64378233194981
plain-agar carriers	P1	R2c	Bacteroides-sp-D2	0.4415176287019849	54.329782272261184
plain-agar carriers	P1	R2c	Bacteroides-stercoris-ATCC-43183	0.4287159477425461	74.8245665905925
plain-agar carriers	P1	R2c	Bacteroides-thetaiotaomicron-1-1-6	0.8673153263912604	89.22751691871395
plain-agar carriers	P1	R2c	Bacteroides-thetaiotaomicron-VPI-5482	3.4938478250625624	99.04439845678978
plain-agar carriers	P1	R2c	Bacteroides-uniformis-ATCC-8492	0.7740514252628201	87.91906687875799
plain-agar carriers	P1	R2c	Bacteroides-vulgatus-ATCC-8482	0.5662720154808328	77.42042756908569
plain-agar carriers	P1	R2c	Bacteroides-xylanisolvens-SD-CC-1b	0.0008086430007827937	17.61540035272315
plain-agar carriers	P1	R2c	Bifidobacterium-adolescentis-L2-32	0.0005551716098949581	0.34074634051101604
plain-agar carriers	P1	R2c	Bifidobacterium-breve-JCM-1192	0.09925121038044556	43.19872385024576
plain-agar carriers	P1	R2c	Bifidobacterium-catenulatum-JCM-1194	0.0007618039541117817	0.5223728579011314
plain-agar carriers	P1	R2c	Bifidobacterium-longum-ATCC-15697	0.019064101930510058	9.253842978291036
plain-agar carriers	P1	R2c	Bifidobacterium-pseudocatenulatum-JCM-1200	0.006675516924939096	3.7299846333002233
plain-agar carriers	P1	R2c	Bilophila-wadsworthia-ATCC-49260	0.059580632886753936	15.154314066062836
plain-agar carriers	P1	R2c	Blautia-hansenii-DSM-20583	0.0005918294271652889	0.6709636086483813
plain-agar carriers	P1	R2c	Blautia-hydrogenotrophica-DSM-10507	0.0003973620057228835	0.465490230179174
plain-agar carriers	P1	R2c	Blautia-sp-KLE-1732	0.003146836708136975	2.199752743462636
plain-agar carriers	P1	R2c	Burkholderiales-bacterium-1-1-47	0.05957202794266285	28.089594178733158
plain-agar carriers	P1	R2c	Butyricimonas-virosa-DSM-23226	0.07822151238140307	19.437619539712635
plain-agar carriers	P1	R2c	Butyrivibrio-crossotus-DSM-2876	6.957960893757847e-05	0.36036636321486776
plain-agar carriers	P1	R2c	Catenibacterium-mitsuokai-DSM-15897	0.00035280270773496703	0.20047278826217305
plain-agar carriers	P1	R2c	Clostridiales-bacterium-VE202-14	0.04538592374987165	18.375007656891263
plain-agar carriers	P1	R2c	Clostridiales-bacterium-VE202-27	0.02887890589325798	7.616000583402152
plain-agar carriers	P1	R2c	Clostridium-hylemonae-DSM-15053	0.020930843076702985	6.9466795701986825
plain-agar carriers	P1	R2c	Clostridium-leptum-DSM-753	0.002928870282741192	1.5246079886459136
plain-agar carriers	P1	R2c	Clostridium-scindens-ATCC-35704	0.4595547202456348	80.24260666351245
plain-agar carriers	P1	R2c	Clostridium-sp-ATCC-29733	0.2007020655023504	54.885639213298646
plain-agar carriers	P1	R2c	Clostridium-sp-D5	30.141564908892693	99.97969980303672
plain-agar carriers	P1	R2c	Clostridium-sp-L2-50	6.056181512139681e-05	0.06957679776865035
plain-agar carriers	P1	R2c	Clostridium-sp-M62-1	0.003712788576262783	2.3925578702172383
plain-agar carriers	P1	R2c	Clostridium-sporogenes-ATCC-15579	1.940001855225946	97.90095150667187
plain-agar carriers	P1	R2c	Collinsella-aerofaciens-ATCC-25986	0.05154696160348155	22.80213059517713
plain-agar carriers	P1	R2c	Collinsella-stercoris-DSM-13279	0.001523075104124126	0.7872003042979651
plain-agar carriers	P1	R2c	Coprococcus-comes-ATCC-27758	0.2929432476003834	66.98110858192517
plain-agar carriers	P1	R2c	Coprococcus-eutactus-ATCC-27759	0.0005344863113474043	1.2341792382005443
plain-agar carriers	P1	R2c	Desulfovibrio-piger-ATCC-29098	0.2091517710781977	60.06659519375615
plain-agar carriers	P1	R2c	Dialister-invisus-DSM-15470	0.002452409065962576	1.6992378464889974
plain-agar carriers	P1	R2c	Dorea-formicigenerans-ATCC-27755	0.058179557799020974	23.08380882124164
plain-agar carriers	P1	R2c	Dorea-longicatena-DSM-13814	0.020279699925283345	9.141314461861331
plain-agar carriers	P1	R2c	Eggerthella-lenta-DSM-2243	0.03696227168179726	11.944816879930649
plain-agar carriers	P1	R2c	Enterocloster-asparagiformis-DSM-15981	0.6303068741097162	72.24974694169734
plain-agar carriers	P1	R2c	Enterocloster-bolteae-ATCC-BAA-613	0.9241142465510722	82.77672325422442
plain-agar carriers	P1	R2c	Eubacterium-rectale-ATCC-33656	0.01141116831678397	4.307552718581552
plain-agar carriers	P1	R2c	Eubacterium-siraeum-DSM-15702	0.0282336425550618	13.152353731822936
plain-agar carriers	P1	R2c	Eubacterium-ventriosum-ATCC-27560	0.004339841453109571	2.0549079527983896
plain-agar carriers	P1	R2c	Granulicatella-adiacens-ATCC-49175	0.03507385918520621	21.383855477347872
plain-agar carriers	P1	R2c	Holdemania-filiformis-DSM-12042	0.02578323195853359	8.665366824193411
plain-agar carriers	P1	R2c	Hungatella-hathewayi-DSM-13479	0.17490496786681664	28.58466832460363
plain-agar carriers	P1	R2c	Intestinibacter-bartlettii-DSM-16795	0.0432859735006722	18.171010799285266
plain-agar carriers	P1	R2c	Intestinimonas-butyriciproducens-DSM-26588	6.061792993141545	99.94068275489971
plain-agar carriers	P1	R2c	Lachnospira-eligens-ATCC-27750	0.00013974018887422587	0.09214575547077104
plain-agar carriers	P1	R2c	Lacrimispora-saccharolytica-WM1	0.4717713740959575	73.60994974984297
plain-agar carriers	P1	R2c	Lactobacillus-plantarum-ATCC-BAA-793	8.605187075336425e-05	0.037328765486958224
plain-agar carriers	P1	R2c	Lactobacillus-ruminis-ATCC-25644	1.4729517270042978	99.61611450656612
plain-agar carriers	P1	R2c	Lactococcus-lactis-DSMZ-20729	0.2908928163893115	66.02727383958265
plain-agar carriers	P1	R2c	Marvinbryantia-formatexigens-DSM-14469	0.00017209897848790589	0.041594084552210406
plain-agar carriers	P1	R2c	Megasphaera-DSMZ-102144	1.7657931968247549	99.88904168229328
plain-agar carriers	P1	R2c	Mitsuokella-multacida-DSM-20544	3.8376673855236967	99.99532400220585
plain-agar carriers	P1	R2c	Odoribacter-splanchnicus-DSM-20712	0.23327609800892404	50.494906386411685
plain-agar carriers	P1	R2c	Olsenella-uli-DSM-7084	0.00025819705442249895	0.13170234295641053
plain-agar carriers	P1	R2c	Oscillibacter-sp-KLE-1728	0.27112024015293873	60.56071919573226
plain-agar carriers	P1	R2c	Parabacteroides-distasonis-ATCC-8503	0.00033556759368218284	35.457349197277495
plain-agar carriers	P1	R2c	Parabacteroides-johnsonii-DSM-18315	0.0947572171588472	23.94281028033743
plain-agar carriers	P1	R2c	Parabacteroides-merdae-ATCC-43184	0.2765855941460068	57.288117937236024
plain-agar carriers	P1	R2c	Parabacteroides-sp-D13	0.8997206148492236	84.92238681839588
plain-agar carriers	P1	R2c	Peptostreptococcus-anaerobius-ATCC-27337	0.12821531316296594	52.32959894236577
plain-agar carriers	P1	R2c	Peptostreptococcus-sp-CC14N-HM-1051	0.032362246507450475	18.156790500049237
plain-agar carriers	P1	R2c	Prevotella-buccae-D17	0.017123838741282545	7.664291369754553
plain-agar carriers	P1	R2c	Prevotella-buccalis-ATCC-35310	0.015843334400069582	7.483703967733541
plain-agar carriers	P1	R2c	Prevotella-copri-DSM-18205	0.0018854705927360464	0.8190914246639768
plain-agar carriers	P1	R2c	Ruminococcus-albus-8	0.00041371669587096936	0.2622313729696221
plain-agar carriers	P1	R2c	Ruminococcus-bromii-ATCC-27255	0.05221806803371635	27.32478427936924
plain-agar carriers	P1	R2c	Ruminococcus-gauvreauii-DSM-19829	0.010660537822772105	3.6685216189051233
plain-agar carriers	P1	R2c	Ruminococcus-gnavus-ATCC-29149	0.03431177872992015	13.984364467496981
plain-agar carriers	P1	R2c	Ruminococcus-lactaris-ATCC-29176	4.330271516170708e-05	0.1194648734499012
plain-agar carriers	P1	R2c	Ruminococcus-torques-ATCC-27756	0.030011345755071438	13.713749281675375
plain-agar carriers	P1	R2c	Slackia-exigua-ATCC-700122	0.09268380407351358	43.360169946652974
plain-agar carriers	P1	R2c	Slackia-heliotrinireducens-DSM-20476	0.0037259407914448962	1.519842511225499
plain-agar carriers	P1	R2c	Solobacterium-moorei-DSM-22971	0.15892730224441567	55.689246903747566
plain-agar carriers	P1	R2c	Streptococcus-thermophilus-LMD-9	0.05068043930677432	27.10204438896669
plain-agar carriers	P1	R2c	Subdoligranulum-sp-4-3-54A2FAA	0.04582660601594321	13.478610595085563
plain-agar carriers	P1	R2c	Subdoligranulum-variabile-DSM-15176	3.4804856101923416e-05	0.3440726740656416
plain-agar carriers	P1	R2c	Tyzzerella-nexilis-DSM-1787	0.0042335876148921	2.585661768097019
plain-agar carriers	P1	R2c	Veillonella-dispar-ATCC-17748	0.16189997326626596	62.78970455827347
plain-agar carriers	P1	R2c	Veillonella-sp-3-1-44	2.6337961442375204	99.90353288324572
plain-agar carriers	P1	R2c	Veillonella-sp-6-1-27	0.5542860616570155	96.131415365802
plain-agar carriers	P1	R3a	Acidaminococcus-fermentans-DSM-20731	9.36391395758257	99.88765104526108
plain-agar carriers	P1	R3a	Acidaminococcus-intestini-D21	4.714150173338446	99.9924522048888
plain-agar carriers	P1	R3a	Adlercreutzia-equolifaciens-DSM-19450	0.002430350819271261	1.03789450296696
plain-agar carriers	P1	R3a	Akkermansia-muciniphila-ATCC-BAA-835	0.000953445321406418	0.4222136881024485
plain-agar carriers	P1	R3a	Alistipes-finegoldii-DSM-17242	0.05862825885005257	17.456595574091534
plain-agar carriers	P1	R3a	Alistipes-indistinctus-YIT-12060	7.478002520834649e-05	0.036396151107020436
plain-agar carriers	P1	R3a	Alistipes-onderdonkii-DSM-19147	0.003477079735487101	2.9472997062701483
plain-agar carriers	P1	R3a	Alistipes-senegalensis-JC50	0.008638143210963537	2.217042814458253
plain-agar carriers	P1	R3a	Alistipes-shahii-WAL-8301	0.002332240876937688	1.6399019534242016
plain-agar carriers	P1	R3a	Anaerostipes-caccae-DSM-14662	4.737657956518081	99.93589043781652
plain-agar carriers	P1	R3a	Anaerotruncus-colihominis-DSM-17241	0.006249829206592779	2.898693459666277
plain-agar carriers	P1	R3a	Bacteroides-caccae-ATCC-43185	0.6556028400155953	81.63507080490741
plain-agar carriers	P1	R3a	Bacteroides-cellulosilyticus-DSM-14838	0.07998598128305061	13.592168596178707
plain-agar carriers	P1	R3a	Bacteroides-coprocola-DSM-17136	0.0021626803572105985	4.822562727626403
plain-agar carriers	P1	R3a	Bacteroides-coprophilus-DSM-18228	2.090725219391593e-05	5.409397178701523
plain-agar carriers	P1	R3a	Bacteroides-dorei-5-1-36-D4	2.8701357890304715	99.18702656413694
plain-agar carriers	P1	R3a	Bacteroides-dorei-DSM-17855	1.1779945985516969	96.39089206256149
plain-agar carriers	P1	R3a	Bacteroides-eggerthii-DSM-20697	0.022343851347547114	8.711451704964853
plain-agar carriers	P1	R3a	Bacteroides-finegoldii-DSM-17565	0.02755498832777452	9.815442515650243
plain-agar carriers	P1	R3a	Bacteroides-fragilis-2-1-16	3.1750342838790275	99.39173979133888
plain-agar carriers	P1	R3a	Bacteroides-fragilis-3-1-12	0.5151951970901466	65.96404542202332
plain-agar carriers	P1	R3a	Bacteroides-intestinalis-DSM-17393	1.2782354171897143	90.87696123598074
plain-agar carriers	P1	R3a	Bacteroides-ovatus-ATCC-8483	0.023978673369738364	8.393599638093166
plain-agar carriers	P1	R3a	Bacteroides-pectinophilus-ATCC-43243	0.0008288895754434947	0.3673881463887467
plain-agar carriers	P1	R3a	Bacteroides-plebeius-DSM-17135	0.0013237932569359738	5.095539215854466
plain-agar carriers	P1	R3a	Bacteroides-rodentium-JCM-16496	1.969775788278925e-05	2.4020099022745307
plain-agar carriers	P1	R3a	Bacteroides-sp-2-1-22	0.8202874683158152	74.04508150904475
plain-agar carriers	P1	R3a	Bacteroides-sp-3-1-19	0.8155667943755471	79.10466502469127
plain-agar carriers	P1	R3a	Bacteroides-sp-9-1-42FAA	3.745108378208164	99.32579832863256
plain-agar carriers	P1	R3a	Bacteroides-sp-D2	0.18779658401560587	27.15927670613973
plain-agar carriers	P1	R3a	Bacteroides-stercoris-ATCC-43183	0.33718758535617904	63.84877883376735
plain-agar carriers	P1	R3a	Bacteroides-thetaiotaomicron-1-1-6	0.7943616093940429	83.79949134761462
plain-agar carriers	P1	R3a	Bacteroides-thetaiotaomicron-VPI-5482	2.2697893748582696	95.96332251060456
plain-agar carriers	P1	R3a	Bacteroides-uniformis-ATCC-8492	0.4676414869803547	70.19999343334807
plain-agar carriers	P1	R3a	Bacteroides-vulgatus-ATCC-8482	0.5129032576680161	71.15259580852066
plain-agar carriers	P1	R3a	Bacteroides-xylanisolvens-SD-CC-1b	0.0006607841764858941	16.618789036943678
plain-agar carriers	P1	R3a	Bifidobacterium-adolescentis-L2-32	0.0018571744053083497	0.9727605496247954
plain-agar carriers	P1	R3a	Bifidobacterium-breve-JCM-1192	0.2304085135062845	69.74360551855669
plain-agar carriers	P1	R3a	Bifidobacterium-catenulatum-JCM-1194	0.0017691716229161325	1.2049026405570558
plain-agar carriers	P1	R3a	Bifidobacterium-longum-ATCC-15697	0.06633882096967035	26.465328269787666
plain-agar carriers	P1	R3a	Bifidobacterium-pseudocatenulatum-JCM-1200	0.019686596039599918	9.728850694908548
plain-agar carriers	P1	R3a	Bilophila-wadsworthia-ATCC-49260	0.09812074057650164	21.825173562145988
plain-agar carriers	P1	R3a	Blautia-hansenii-DSM-20583	0.0009215022766796855	0.7868303371193353
plain-agar carriers	P1	R3a	Blautia-hydrogenotrophica-DSM-10507	0.00042242980686816136	0.4694246732345256
plain-agar carriers	P1	R3a	Blautia-obeum-ATCC-29174	2.8565337216609862e-05	0.6606107032523132
plain-agar carriers	P1	R3a	Blautia-sp-KLE-1732	0.0028342089448172604	2.127879580976516
plain-agar carriers	P1	R3a	Burkholderiales-bacterium-1-1-47	0.06264696611829228	26.762297579599032
plain-agar carriers	P1	R3a	Butyricimonas-virosa-DSM-23226	0.032165150788915665	8.128658907258997
plain-agar carriers	P1	R3a	Butyrivibrio-crossotus-DSM-2876	3.7797315238082834e-05	0.34973702298356857
plain-agar carriers	P1	R3a	Catenibacterium-mitsuokai-DSM-15897	0.0005515026859115555	0.2402051138861271
plain-agar carriers	P1	R3a	Clostridiales-bacterium-VE202-14	0.06009312725883369	21.69719213984171
plain-agar carriers	P1	R3a	Clostridiales-bacterium-VE202-27	0.04640316313051604	10.0511478910541
plain-agar carriers	P1	R3a	Clostridium-hylemonae-DSM-15053	0.03059992999830013	9.184117598430506
plain-agar carriers	P1	R3a	Clostridium-leptum-DSM-753	0.0017983617739936871	1.0318599053033597
plain-agar carriers	P1	R3a	Clostridium-scindens-ATCC-35704	0.2649794765516423	58.718359523156224
plain-agar carriers	P1	R3a	Clostridium-sp-ATCC-29733	0.2253504660144416	56.357552565928145
plain-agar carriers	P1	R3a	Clostridium-sp-D5	17.815913406451898	99.9567014786289
plain-agar carriers	P1	R3a	Clostridium-sp-L2-50	0.0003053975404772748	0.20506130436111988
plain-agar carriers	P1	R3a	Clostridium-sp-M62-1	0.013004277029567564	5.212619493641923
plain-agar carriers	P1	R3a	Clostridium-sporogenes-ATCC-15579	4.384137885392882	99.81788565808792
plain-agar carriers	P1	R3a	Collinsella-aerofaciens-ATCC-25986	0.09867413051426284	38.00492365802186
plain-agar carriers	P1	R3a	Collinsella-stercoris-DSM-13279	0.0026827334043494308	1.2884710571509614
plain-agar carriers	P1	R3a	Coprococcus-comes-ATCC-27758	0.4138761186802315	75.46875750430023
plain-agar carriers	P1	R3a	Coprococcus-eutactus-ATCC-27759	0.0007521166631324407	1.4355336582802187
plain-agar carriers	P1	R3a	Desulfovibrio-piger-ATCC-29098	0.4961093822384727	85.44775583583551
plain-agar carriers	P1	R3a	Dialister-invisus-DSM-15470	0.0011497428875783275	0.7288609036970572
plain-agar carriers	P1	R3a	Dorea-formicigenerans-ATCC-27755	0.10307718337940247	33.81437278252011
plain-agar carriers	P1	R3a	Dorea-longicatena-DSM-13814	0.08562968678570297	30.131820163474675
plain-agar carriers	P1	R3a	Eggerthella-lenta-DSM-2243	0.0448690076807326	13.582351120632264
plain-agar carriers	P1	R3a	Enterocloster-asparagiformis-DSM-15981	1.0207420963645597	84.50798398748111
plain-agar carriers	P1	R3a	Enterocloster-bolteae-ATCC-BAA-613	1.3906273663918594	90.4139425647927
plain-agar carriers	P1	R3a	Eubacterium-rectale-ATCC-33656	0.016627384526736445	5.670865600772244
plain-agar carriers	P1	R3a	Eubacterium-siraeum-DSM-15702	0.01340340990029813	6.2914371765460295
plain-agar carriers	P1	R3a	Eubacterium-ventriosum-ATCC-27560	0.004837998600807586	2.159491528450269
plain-agar carriers	P1	R3a	Granulicatella-adiacens-ATCC-49175	0.02758474998158769	16.1870580465671
plain-agar carriers	P1	R3a	Holdemanella-biformis-DSM-3989	8.418802894795941e-05	0.08483920319768938
plain-agar carriers	P1	R3a	Holdemania-filiformis-DSM-12042	0.027822960629747626	8.909597964646874
plain-agar carriers	P1	R3a	Hungatella-hathewayi-DSM-13479	0.2309685604918661	33.65593277997596
plain-agar carriers	P1	R3a	Intestinibacter-bartlettii-DSM-16795	0.12981446673288494	41.34317587329517
plain-agar carriers	P1	R3a	Intestinimonas-butyriciproducens-DSM-26588	7.909649050800897	99.9443541667332
plain-agar carriers	P1	R3a	Lachnospira-eligens-ATCC-27750	0.00023483122553963725	0.18724883068659226
plain-agar carriers	P1	R3a	Lacrimispora-saccharolytica-WM1	0.4598148630271658	69.83560128513099
plain-agar carriers	P1	R3a	Lactobacillus-plantarum-ATCC-BAA-793	8.413098252420128e-05	0.0460189020923221
plain-agar carriers	P1	R3a	Lactobacillus-ruminis-ATCC-25644	1.5458542121482624	99.54673265407982
plain-agar carriers	P1	R3a	Lactococcus-lactis-DSMZ-20729	0.5836816087519677	86.8183724998848
plain-agar carriers	P1	R3a	Marvinbryantia-formatexigens-DSM-14469	0.0007197577426303353	0.19178280897261304
plain-agar carriers	P1	R3a	Megasphaera-DSMZ-102144	3.697355399428552	99.97825535187307
plain-agar carriers	P1	R3a	Mitsuokella-multacida-DSM-20544	6.801448937768438	99.99841557099535
plain-agar carriers	P1	R3a	Odoribacter-splanchnicus-DSM-20712	0.13099134547287658	30.91900389533052
plain-agar carriers	P1	R3a	Olsenella-uli-DSM-7084	0.00027109135734028914	0.14188953380685085
plain-agar carriers	P1	R3a	Oscillibacter-sp-KLE-1728	0.3992130781975897	71.0541667743212
plain-agar carriers	P1	R3a	Parabacteroides-distasonis-ATCC-8503	0.0002863045869316284	31.758944251052107
plain-agar carriers	P1	R3a	Parabacteroides-johnsonii-DSM-18315	0.1047921471665216	24.33289714293535
plain-agar carriers	P1	R3a	Parabacteroides-merdae-ATCC-43184	0.2402441748970817	49.58214228521785
plain-agar carriers	P1	R3a	Parabacteroides-sp-D13	0.6670557127989711	75.18211252735821
plain-agar carriers	P1	R3a	Peptostreptococcus-anaerobius-ATCC-27337	0.2685701522099227	73.95138073692489
plain-agar carriers	P1	R3a	Peptostreptococcus-sp-CC14N-HM-1051	0.08694686484456646	38.06129139955661
plain-agar carriers	P1	R3a	Prevotella-buccae-D17	0.04007278243691817	15.731146080760094
plain-agar carriers	P1	R3a	Prevotella-buccalis-ATCC-35310	0.010767368970988643	5.105863366978999
plain-agar carriers	P1	R3a	Prevotella-copri-DSM-18205	0.0010475037535245897	0.4437208804413393
plain-agar carriers	P1	R3a	Ruminococcus-albus-8	0.00037443880393801116	0.2709975366828786
plain-agar carriers	P1	R3a	Ruminococcus-bromii-ATCC-27255	0.0417701760497546	21.308024849449232
plain-agar carriers	P1	R3a	Ruminococcus-gauvreauii-DSM-19829	0.009452957694590956	3.11172237995735
plain-agar carriers	P1	R3a	Ruminococcus-gnavus-ATCC-29149	0.21456254736825545	54.969847814275425
plain-agar carriers	P1	R3a	Ruminococcus-lactaris-ATCC-29176	0.00011275787481270031	0.1850864236547765
plain-agar carriers	P1	R3a	Ruminococcus-torques-ATCC-27756	0.03871643491979327	15.763770995915966
plain-agar carriers	P1	R3a	Slackia-exigua-ATCC-700122	0.1814724124083948	64.04291630366029
plain-agar carriers	P1	R3a	Slackia-heliotrinireducens-DSM-20476	0.0037203062541152384	1.4758884812634492
plain-agar carriers	P1	R3a	Solobacterium-moorei-DSM-22971	0.3202495846324047	76.04944993268768
plain-agar carriers	P1	R3a	Streptococcus-thermophilus-LMD-9	0.10535089102088796	45.30117822565914
plain-agar carriers	P1	R3a	Subdoligranulum-sp-4-3-54A2FAA	0.04253139919993202	11.852387941809615
plain-agar carriers	P1	R3a	Subdoligranulum-variabile-DSM-15176	0.00010397717456682792	0.3933799986070681
plain-agar carriers	P1	R3a	Tyzzerella-nexilis-DSM-1787	0.015263721512297431	5.977901605674537
plain-agar carriers	P1	R3a	Veillonella-dispar-ATCC-17748	0.33418369536987763	83.90569597590438
plain-agar carriers	P1	R3a	Veillonella-sp-3-1-44	2.1265925549071367	99.8082191275239
plain-agar carriers	P1	R3a	Veillonella-sp-6-1-27	0.3947831398320714	89.78280777759544
plain-agar carriers	P1	R3b	Acidaminococcus-fermentans-DSM-20731	7.111530608822759	99.86274652686987
plain-agar carriers	P1	R3b	Acidaminococcus-intestini-D21	6.23694090593857	99.98954586998968
plain-agar carriers	P1	R3b	Adlercreutzia-equolifaciens-DSM-19450	0.003891499607689572	1.6443868108097532
plain-agar carriers	P1	R3b	Akkermansia-muciniphila-ATCC-BAA-835	0.0012640003729249324	0.5858135149674321
plain-agar carriers	P1	R3b	Alistipes-finegoldii-DSM-17242	0.06328385729146904	18.403937187737586
plain-agar carriers	P1	R3b	Alistipes-indistinctus-YIT-12060	6.275179156364915e-05	0.030201806158998687
plain-agar carriers	P1	R3b	Alistipes-onderdonkii-DSM-19147	0.005614901558310303	3.4531993708816184
plain-agar carriers	P1	R3b	Alistipes-putredinis-DSM-17216	1.881745269795324e-05	1.5940707868714992
plain-agar carriers	P1	R3b	Alistipes-senegalensis-JC50	0.00687195910352388	1.799961572848657
plain-agar carriers	P1	R3b	Alistipes-shahii-WAL-8301	0.002302425682851592	1.5884532254939996
plain-agar carriers	P1	R3b	Anaerostipes-caccae-DSM-14662	4.73034980163448	99.9443566875575
plain-agar carriers	P1	R3b	Anaerotruncus-colihominis-DSM-17241	0.006615206606745248	2.9670171799784284
plain-agar carriers	P1	R3b	Bacteroides-caccae-ATCC-43185	0.7277677771723173	84.86247152850082
plain-agar carriers	P1	R3b	Bacteroides-cellulosilyticus-DSM-14838	0.07076978864911085	12.267759867636922
plain-agar carriers	P1	R3b	Bacteroides-coprocola-DSM-17136	0.002793922650209095	4.798165395630512
plain-agar carriers	P1	R3b	Bacteroides-dorei-5-1-36-D4	2.6101718264213734	99.10542620008208
plain-agar carriers	P1	R3b	Bacteroides-dorei-DSM-17855	1.0553225329553777	95.46995855745895
plain-agar carriers	P1	R3b	Bacteroides-eggerthii-DSM-20697	0.028073160571703625	10.206515664176637
plain-agar carriers	P1	R3b	Bacteroides-finegoldii-DSM-17565	0.028367783113796643	9.681995893795037
plain-agar carriers	P1	R3b	Bacteroides-fragilis-2-1-16	2.38408454053472	98.76941147131693
plain-agar carriers	P1	R3b	Bacteroides-fragilis-3-1-12	0.558748975959217	68.7459941595706
plain-agar carriers	P1	R3b	Bacteroides-intestinalis-DSM-17393	1.0967290125213052	87.3995688907527
plain-agar carriers	P1	R3b	Bacteroides-ovatus-ATCC-8483	0.02088262593628279	7.526423030524764
plain-agar carriers	P1	R3b	Bacteroides-pectinophilus-ATCC-43243	0.0006329502043356317	0.32980476129840364
plain-agar carriers	P1	R3b	Bacteroides-plebeius-DSM-17135	0.0010946890477380989	4.985080396590393
plain-agar carriers	P1	R3b	Bacteroides-rodentium-JCM-16496	2.7932149682568785e-05	2.229066303535515
plain-agar carriers	P1	R3b	Bacteroides-sp-2-1-22	0.5019239559422043	57.99083560951421
plain-agar carriers	P1	R3b	Bacteroides-sp-3-1-19	0.7830789894952005	79.05487466581184
plain-agar carriers	P1	R3b	Bacteroides-sp-9-1-42FAA	3.5480458088633684	99.25609473754663
plain-agar carriers	P1	R3b	Bacteroides-sp-D2	0.2111839118885984	29.940612126708693
plain-agar carriers	P1	R3b	Bacteroides-stercoris-ATCC-43183	0.31028105164356645	61.29736265419738
plain-agar carriers	P1	R3b	Bacteroides-thetaiotaomicron-1-1-6	0.5775727749022022	76.96126747656167
plain-agar carriers	P1	R3b	Bacteroides-thetaiotaomicron-VPI-5482	1.9337662044192767	94.05595730876749
plain-agar carriers	P1	R3b	Bacteroides-uniformis-ATCC-8492	0.3586509684448972	61.05798267267919
plain-agar carriers	P1	R3b	Bacteroides-vulgatus-ATCC-8482	0.4460812192595299	67.06944099857665
plain-agar carriers	P1	R3b	Bacteroides-xylanisolvens-SD-CC-1b	0.0005489580710854805	12.576095232927866
plain-agar carriers	P1	R3b	Bifidobacterium-adolescentis-L2-32	0.002544379916741957	1.2716570676419845
plain-agar carriers	P1	R3b	Bifidobacterium-breve-JCM-1192	0.20605528346279448	65.48348893366351
plain-agar carriers	P1	R3b	Bifidobacterium-catenulatum-JCM-1194	0.0029168045579975963	1.8820616018692395
plain-agar carriers	P1	R3b	Bifidobacterium-longum-ATCC-15697	0.051744259435381065	21.0435717800252
plain-agar carriers	P1	R3b	Bifidobacterium-pseudocatenulatum-JCM-1200	0.02242339898349628	11.179033846051702
plain-agar carriers	P1	R3b	Bilophila-wadsworthia-ATCC-49260	0.08922408306185713	19.77102662037927
plain-agar carriers	P1	R3b	Blautia-hansenii-DSM-20583	0.0013484136792655918	0.9759292743226348
plain-agar carriers	P1	R3b	Blautia-hydrogenotrophica-DSM-10507	0.0005937573619354321	0.5533024375015146
plain-agar carriers	P1	R3b	Blautia-sp-KLE-1732	0.002789891293435807	1.911804691445004
plain-agar carriers	P1	R3b	Burkholderiales-bacterium-1-1-47	0.06147882664907226	26.83733527464004
plain-agar carriers	P1	R3b	Butyricimonas-virosa-DSM-23226	0.046195172486364657	11.293461762042892
plain-agar carriers	P1	R3b	Butyrivibrio-crossotus-DSM-2876	9.907606478474572e-05	0.3890021230917261
plain-agar carriers	P1	R3b	Catenibacterium-mitsuokai-DSM-15897	0.0008874896235430377	0.3999267989442445
plain-agar carriers	P1	R3b	Clostridiales-bacterium-VE202-14	0.055839619153561816	20.501810776652547
plain-agar carriers	P1	R3b	Clostridiales-bacterium-VE202-27	0.03228202131043042	7.935772321742947
plain-agar carriers	P1	R3b	Clostridium-hylemonae-DSM-15053	0.027304646233105547	8.336625715946528
plain-agar carriers	P1	R3b	Clostridium-leptum-DSM-753	0.0022451958400419203	1.1851559220759982
plain-agar carriers	P1	R3b	Clostridium-scindens-ATCC-35704	0.2499403627660195	56.854974281286594
plain-agar carriers	P1	R3b	Clostridium-sp-ATCC-29733	0.1655975078339337	46.66165817286424
plain-agar carriers	P1	R3b	Clostridium-sp-D5	20.820566488065385	99.97107313705773
plain-agar carriers	P1	R3b	Clostridium-sp-L2-50	0.00023525339208940849	0.1750631049325465
plain-agar carriers	P1	R3b	Clostridium-sp-M62-1	0.03235590089661326	10.865662023766813
plain-agar carriers	P1	R3b	Clostridium-sporogenes-ATCC-15579	1.3354567344326251	95.12934790994406
plain-agar carriers	P1	R3b	Collinsella-aerofaciens-ATCC-25986	0.0675351619044179	27.45526467719787
plain-agar carriers	P1	R3b	Collinsella-stercoris-DSM-13279	0.002483178037590116	1.2484019073890602
plain-agar carriers	P1	R3b	Coprococcus-comes-ATCC-27758	0.21670959198819406	53.08215137207514
plain-agar carriers	P1	R3b	Coprococcus-eutactus-ATCC-27759	0.00048476350326196913	1.192899654632838
plain-agar carriers	P1	R3b	Desulfovibrio-piger-ATCC-29098	0.2636023472755861	64.5272893542606
plain-agar carriers	P1	R3b	Dialister-invisus-DSM-15470	0.001981163705080923	1.2247787461678
plain-agar carriers	P1	R3b	Dorea-formicigenerans-ATCC-27755	0.08101405343967037	28.37894378955081
plain-agar carriers	P1	R3b	Dorea-longicatena-DSM-13814	0.048531440960974316	18.63609230664909
plain-agar carriers	P1	R3b	Eggerthella-lenta-DSM-2243	0.04406658294799117	13.526142222530064
plain-agar carriers	P1	R3b	Enterocloster-asparagiformis-DSM-15981	0.8763273727804164	80.10772075333068
plain-agar carriers	P1	R3b	Enterocloster-bolteae-ATCC-BAA-613	1.0952977449094532	85.17958591535415
plain-agar carriers	P1	R3b	Eubacterium-rectale-ATCC-33656	0.0047679343214585826	1.752797719212044
plain-agar carriers	P1	R3b	Eubacterium-siraeum-DSM-15702	0.015762894626466132	7.365306214843573
plain-agar carriers	P1	R3b	Eubacterium-ventriosum-ATCC-27560	0.002617369745624288	1.2767109148209317
plain-agar carriers	P1	R3b	Granulicatella-adiacens-ATCC-49175	0.02756627098258781	16.13083602401927
plain-agar carriers	P1	R3b	Holdemanella-biformis-DSM-3989	0.000215292514038687	0.11762861950709047
plain-agar carriers	P1	R3b	Holdemania-filiformis-DSM-12042	0.02081976082572244	6.5927598297608085
plain-agar carriers	P1	R3b	Hungatella-hathewayi-DSM-13479	0.17894222425097714	27.476770560394808
plain-agar carriers	P1	R3b	Intestinibacter-bartlettii-DSM-16795	0.33044666915570736	70.1376949769963
plain-agar carriers	P1	R3b	Intestinimonas-butyriciproducens-DSM-26588	5.231054483291072	99.90214889330878
plain-agar carriers	P1	R3b	Lachnospira-eligens-ATCC-27750	2.691792189084473e-05	0.028563380952192036
plain-agar carriers	P1	R3b	Lacrimispora-saccharolytica-WM1	0.31879101473077115	56.500941158355005
plain-agar carriers	P1	R3b	Lactobacillus-plantarum-ATCC-BAA-793	0.0002241258626107189	0.07432903783763121
plain-agar carriers	P1	R3b	Lactobacillus-ruminis-ATCC-25644	1.270499221194985	99.22560162933088
plain-agar carriers	P1	R3b	Lactococcus-lactis-DSMZ-20729	0.7068652466506485	91.14211984027227
plain-agar carriers	P1	R3b	Marvinbryantia-formatexigens-DSM-14469	0.0012371421485715755	0.31335375463072795
plain-agar carriers	P1	R3b	Megasphaera-DSMZ-102144	2.718243958299605	99.96670113988931
plain-agar carriers	P1	R3b	Mitsuokella-multacida-DSM-20544	8.237723508434737	99.99907252936316
plain-agar carriers	P1	R3b	Odoribacter-splanchnicus-DSM-20712	0.15653782554650295	35.60045727793065
plain-agar carriers	P1	R3b	Olsenella-uli-DSM-7084	0.00034961712442604524	0.18336943530792613
plain-agar carriers	P1	R3b	Oscillibacter-sp-KLE-1728	0.3292893531092252	64.31645264945735
plain-agar carriers	P1	R3b	Parabacteroides-distasonis-ATCC-8503	0.0005393181950440836	31.835673091910426
plain-agar carriers	P1	R3b	Parabacteroides-johnsonii-DSM-18315	0.12341190079004838	27.895853313695987
plain-agar carriers	P1	R3b	Parabacteroides-merdae-ATCC-43184	0.18400613460963847	41.94259804858859
plain-agar carriers	P1	R3b	Parabacteroides-sp-D13	0.6604866470259175	74.79107110451845
plain-agar carriers	P1	R3b	Peptostreptococcus-anaerobius-ATCC-27337	0.3803538154984488	84.55516679393227
plain-agar carriers	P1	R3b	Peptostreptococcus-sp-CC14N-HM-1051	0.06831776215868078	32.60223039398183
plain-agar carriers	P1	R3b	Prevotella-buccae-D17	0.01310615989515072	5.540698167628096
plain-agar carriers	P1	R3b	Prevotella-buccalis-ATCC-35310	0.012894031809195608	6.043461527880192
plain-agar carriers	P1	R3b	Prevotella-copri-DSM-18205	0.0011478744579694938	0.4735508555970596
plain-agar carriers	P1	R3b	Roseburia-intestinalis-L1-82	1.82499100725074e-05	0.3991169634868823
plain-agar carriers	P1	R3b	Roseburia-inulinivorans-DSM-16841	3.686032986431827e-05	0.7390768509093832
plain-agar carriers	P1	R3b	Ruminococcus-albus-8	0.0007182201590626668	0.3641851222879838
plain-agar carriers	P1	R3b	Ruminococcus-bromii-ATCC-27255	0.040190348741978695	20.409128631866807
plain-agar carriers	P1	R3b	Ruminococcus-gauvreauii-DSM-19829	0.006671873329337664	2.2382682974423265
plain-agar carriers	P1	R3b	Ruminococcus-gnavus-ATCC-29149	0.1190318948207939	36.50984110162533
plain-agar carriers	P1	R3b	Ruminococcus-lactaris-ATCC-29176	5.409637089953162e-05	0.13512040493690602
plain-agar carriers	P1	R3b	Ruminococcus-torques-ATCC-27756	0.0305688288283162	13.113281072932065
plain-agar carriers	P1	R3b	Slackia-exigua-ATCC-700122	0.09573234030117274	41.5084197586853
plain-agar carriers	P1	R3b	Slackia-heliotrinireducens-DSM-20476	0.0056386966990764715	2.1151968451686907
plain-agar carriers	P1	R3b	Solobacterium-moorei-DSM-22971	0.2099034515094496	62.36687393619418
plain-agar carriers	P1	R3b	Streptococcus-thermophilus-LMD-9	0.1076888660121251	45.98709698288985
plain-agar carriers	P1	R3b	Subdoligranulum-sp-4-3-54A2FAA	0.03335425183685937	9.529209383413175
plain-agar carriers	P1	R3b	Subdoligranulum-variabile-DSM-15176	0.00013579220122930907	0.3668156775103746
plain-agar carriers	P1	R3b	Tyzzerella-nexilis-DSM-1787	0.011618751787335395	4.942263563476258
plain-agar carriers	P1	R3b	Veillonella-dispar-ATCC-17748	0.2262553017937717	72.06124244058995
plain-agar carriers	P1	R3b	Veillonella-sp-3-1-44	2.467332279252817	99.89333717171884
plain-agar carriers	P1	R3b	Veillonella-sp-6-1-27	0.5378118304623322	94.73171585797482
plain-agar carriers	P1	R3c	Acidaminococcus-fermentans-DSM-20731	6.691884064333966	99.86969064387395
plain-agar carriers	P1	R3c	Acidaminococcus-intestini-D21	5.891429791198684	99.98885181986452
plain-agar carriers	P1	R3c	Adlercreutzia-equolifaciens-DSM-19450	0.0055611568094468215	2.0396670632860627
plain-agar carriers	P1	R3c	Akkermansia-muciniphila-ATCC-BAA-835	0.0010363553455208722	0.4705653579055918
plain-agar carriers	P1	R3c	Alistipes-finegoldii-DSM-17242	0.0614805096113791	16.94580877121148
plain-agar carriers	P1	R3c	Alistipes-ihumii-AP11	1.850634545572986e-05	0.01050354044852276
plain-agar carriers	P1	R3c	Alistipes-indistinctus-YIT-12060	0.00013879759091797394	0.046545077858016516
plain-agar carriers	P1	R3c	Alistipes-onderdonkii-DSM-19147	0.004933319069806321	3.1621313323385563
plain-agar carriers	P1	R3c	Alistipes-senegalensis-JC50	0.0073868394659196675	1.7138360363661038
plain-agar carriers	P1	R3c	Alistipes-shahii-WAL-8301	0.002115585975743391	1.56257136542299
plain-agar carriers	P1	R3c	Anaerostipes-caccae-DSM-14662	4.574475448172598	99.94638970147558
plain-agar carriers	P1	R3c	Anaerotruncus-colihominis-DSM-17241	0.005578792862935157	2.5353571745237544
plain-agar carriers	P1	R3c	Bacteroides-caccae-ATCC-43185	0.6357582119314199	78.97619212745957
plain-agar carriers	P1	R3c	Bacteroides-cellulosilyticus-DSM-14838	0.0653622498295776	10.79645066856741
plain-agar carriers	P1	R3c	Bacteroides-coprocola-DSM-17136	0.0020666683749213533	4.643648959656517
plain-agar carriers	P1	R3c	Bacteroides-dorei-5-1-36-D4	3.104859578751851	99.38926134905789
plain-agar carriers	P1	R3c	Bacteroides-dorei-DSM-17855	1.128129207845929	95.95463701201288
plain-agar carriers	P1	R3c	Bacteroides-eggerthii-DSM-20697	0.02438358574929735	9.06773288729443
plain-agar carriers	P1	R3c	Bacteroides-finegoldii-DSM-17565	0.01985289370245448	7.5330618037266275
plain-agar carriers	P1	R3c	Bacteroides-fragilis-2-1-16	2.4625791410388542	98.70377297609087
plain-agar carriers	P1	R3c	Bacteroides-fragilis-3-1-12	0.678386613186785	73.37503569292036
plain-agar carriers	P1	R3c	Bacteroides-intestinalis-DSM-17393	1.2596989011157944	89.55197942716701
plain-agar carriers	P1	R3c	Bacteroides-ovatus-ATCC-8483	0.0267093571147238	7.837313113684233
plain-agar carriers	P1	R3c	Bacteroides-pectinophilus-ATCC-43243	0.0005235115857185879	0.25259153194685185
plain-agar carriers	P1	R3c	Bacteroides-plebeius-DSM-17135	0.0016309549264781602	5.131725973376885
plain-agar carriers	P1	R3c	Bacteroides-rodentium-JCM-16496	1.9530922619365368e-05	2.4595118581369046
plain-agar carriers	P1	R3c	Bacteroides-sp-2-1-22	0.5664013323226135	60.21830860207295
plain-agar carriers	P1	R3c	Bacteroides-sp-3-1-19	1.1422393815027234	86.22119627738827
plain-agar carriers	P1	R3c	Bacteroides-sp-9-1-42FAA	4.226554619693864	99.5054524031492
plain-agar carriers	P1	R3c	Bacteroides-sp-D2	0.17696657918520806	24.696030015706025
plain-agar carriers	P1	R3c	Bacteroides-stercoris-ATCC-43183	0.23882479726591235	50.45980082990451
plain-agar carriers	P1	R3c	Bacteroides-thetaiotaomicron-1-1-6	0.6248752237298475	76.63061724286202
plain-agar carriers	P1	R3c	Bacteroides-thetaiotaomicron-VPI-5482	1.841624382719836	92.6688950714425
plain-agar carriers	P1	R3c	Bacteroides-uniformis-ATCC-8492	0.43145479104836426	65.59443752737907
plain-agar carriers	P1	R3c	Bacteroides-vulgatus-ATCC-8482	0.5342788302001309	70.98545104585556
plain-agar carriers	P1	R3c	Bacteroides-xylanisolvens-SD-CC-1b	0.00039782047695747586	13.0230471344521
plain-agar carriers	P1	R3c	Bifidobacterium-adolescentis-L2-32	0.0023375060968970985	1.1666230641224618
plain-agar carriers	P1	R3c	Bifidobacterium-breve-JCM-1192	0.19971404285892044	61.636846626926136
plain-agar carriers	P1	R3c	Bifidobacterium-catenulatum-JCM-1194	0.002291056551941677	1.3970909502628073
plain-agar carriers	P1	R3c	Bifidobacterium-longum-ATCC-15697	0.06792811879627765	25.36856945694843
plain-agar carriers	P1	R3c	Bifidobacterium-pseudocatenulatum-JCM-1200	0.022782527495351472	10.500811141599902
plain-agar carriers	P1	R3c	Bilophila-wadsworthia-ATCC-49260	0.11587012015454914	23.78664456355535
plain-agar carriers	P1	R3c	Blautia-hansenii-DSM-20583	0.002260069138897157	1.3023589904850321
plain-agar carriers	P1	R3c	Blautia-hydrogenotrophica-DSM-10507	0.0010578959625332561	0.6903236934726734
plain-agar carriers	P1	R3c	Blautia-obeum-ATCC-29174	3.799523229795472e-05	0.547403859115014
plain-agar carriers	P1	R3c	Blautia-sp-KLE-1732	0.00360314745047964	1.9120993633746897
plain-agar carriers	P1	R3c	Burkholderiales-bacterium-1-1-47	0.044803862348322	19.298451445843718
plain-agar carriers	P1	R3c	Butyricimonas-virosa-DSM-23226	0.041839650581118035	9.69481352947507
plain-agar carriers	P1	R3c	Butyrivibrio-crossotus-DSM-2876	9.341526731371176e-05	0.3215772037140818
plain-agar carriers	P1	R3c	Catenibacterium-mitsuokai-DSM-15897	0.0005644435363997607	0.25288323488294434
plain-agar carriers	P1	R3c	Clostridiales-bacterium-VE202-14	0.06034209112238428	20.971787637214614
plain-agar carriers	P1	R3c	Clostridiales-bacterium-VE202-27	0.03655660480288104	8.303446498320634
plain-agar carriers	P1	R3c	Clostridium-hylemonae-DSM-15053	0.02362891133251338	6.904850012087282
plain-agar carriers	P1	R3c	Clostridium-leptum-DSM-753	0.002143199298413429	1.0800525882458016
plain-agar carriers	P1	R3c	Clostridium-scindens-ATCC-35704	0.2831369774911062	59.26801179466767
plain-agar carriers	P1	R3c	Clostridium-sp-ATCC-29733	0.1453729799482464	40.46512269473219
plain-agar carriers	P1	R3c	Clostridium-sp-D5	22.090383902206273	99.97219276817414
plain-agar carriers	P1	R3c	Clostridium-sp-L2-50	0.0002327675585933368	0.0648545444044695
plain-agar carriers	P1	R3c	Clostridium-sp-M62-1	0.04844850931059543	14.516085934506496
plain-agar carriers	P1	R3c	Clostridium-sporogenes-ATCC-15579	1.2247129295692911	93.98703855990705
plain-agar carriers	P1	R3c	Collinsella-aerofaciens-ATCC-25986	0.06080075905527596	23.56241091261364
plain-agar carriers	P1	R3c	Collinsella-stercoris-DSM-13279	0.002008227751076072	0.8765228105623254
plain-agar carriers	P1	R3c	Coprococcus-comes-ATCC-27758	0.21344709817951293	51.78244362843775
plain-agar carriers	P1	R3c	Coprococcus-eutactus-ATCC-27759	0.00032241305361507735	1.1356222246707994
plain-agar carriers	P1	R3c	Desulfovibrio-piger-ATCC-29098	0.27131038629750315	63.79552676714203
plain-agar carriers	P1	R3c	Dialister-invisus-DSM-15470	0.0012676846637174955	0.7681493360149748
plain-agar carriers	P1	R3c	Dorea-formicigenerans-ATCC-27755	0.06579348067153283	22.698651069659604
plain-agar carriers	P1	R3c	Dorea-longicatena-DSM-13814	0.0470988698150042	17.099737222697684
plain-agar carriers	P1	R3c	Eggerthella-lenta-DSM-2243	0.03660538564630074	10.682576670861033
plain-agar carriers	P1	R3c	Enterocloster-asparagiformis-DSM-15981	0.9890722567520652	81.87539064473637
plain-agar carriers	P1	R3c	Enterocloster-bolteae-ATCC-BAA-613	1.2066354777520765	86.22477343362442
plain-agar carriers	P1	R3c	Eubacterium-rectale-ATCC-33656	0.007259319418261881	2.4886330201163296
plain-agar carriers	P1	R3c	Eubacterium-siraeum-DSM-15702	0.015359127082490634	6.8036568992504645
plain-agar carriers	P1	R3c	Eubacterium-ventriosum-ATCC-27560	0.002280209871628677	1.0465710277235758
plain-agar carriers	P1	R3c	Granulicatella-adiacens-ATCC-49175	0.03990077601128161	21.131848529221717
plain-agar carriers	P1	R3c	Holdemanella-biformis-DSM-3989	0.0002594003198663274	0.11872030043059015
plain-agar carriers	P1	R3c	Holdemania-filiformis-DSM-12042	0.03158642227371146	9.22297473273734
plain-agar carriers	P1	R3c	Hungatella-hathewayi-DSM-13479	0.1922974117822412	27.671216038765607
plain-agar carriers	P1	R3c	Intestinibacter-bartlettii-DSM-16795	0.2680092788739493	62.58139454564293
plain-agar carriers	P1	R3c	Intestinimonas-butyriciproducens-DSM-26588	4.579923354604516	99.88739939533444
plain-agar carriers	P1	R3c	Lachnospira-eligens-ATCC-27750	0.00014855984994485957	0.09394899921775286
plain-agar carriers	P1	R3c	Lacrimispora-saccharolytica-WM1	0.3853759281113812	61.096757770051966
plain-agar carriers	P1	R3c	Lactobacillus-plantarum-ATCC-BAA-793	0.0003979127036985767	0.14695588396905715
plain-agar carriers	P1	R3c	Lactobacillus-ruminis-ATCC-25644	1.4646213003772055	99.43091340888857
plain-agar carriers	P1	R3c	Lactococcus-lactis-DSMZ-20729	0.5921870492763386	84.82332545711965
plain-agar carriers	P1	R3c	Marvinbryantia-formatexigens-DSM-14469	0.001036355848780224	0.2756481926889658
plain-agar carriers	P1	R3c	Megasphaera-DSMZ-102144	2.7053289252953263	99.95973073003677
plain-agar carriers	P1	R3c	Mitsuokella-multacida-DSM-20544	9.032595596378085	99.9969857204302
plain-agar carriers	P1	R3c	Odoribacter-splanchnicus-DSM-20712	0.12251214130455748	28.259197915206
plain-agar carriers	P1	R3c	Olsenella-uli-DSM-7084	0.0004442111827306251	0.269205048167378
plain-agar carriers	P1	R3c	Oscillibacter-sp-KLE-1728	0.33711487548065266	62.58523179267233
plain-agar carriers	P1	R3c	Parabacteroides-distasonis-ATCC-8503	0.00030578742506019425	34.924944147139804
plain-agar carriers	P1	R3c	Parabacteroides-johnsonii-DSM-18315	0.12617650929206492	26.93875402546187
plain-agar carriers	P1	R3c	Parabacteroides-merdae-ATCC-43184	0.2213101202572172	45.26645325460251
plain-agar carriers	P1	R3c	Parabacteroides-sp-D13	0.6115437992280558	73.68594285982974
plain-agar carriers	P1	R3c	Peptostreptococcus-anaerobius-ATCC-27337	0.4846833943454375	88.62792473473671
plain-agar carriers	P1	R3c	Peptostreptococcus-sp-CC14N-HM-1051	0.10744756717077668	43.54225763140133
plain-agar carriers	P1	R3c	Prevotella-buccae-D17	0.041528239202657816	15.355870376654224
plain-agar carriers	P1	R3c	Prevotella-buccalis-ATCC-35310	0.009314306811275486	4.506989282908068
plain-agar carriers	P1	R3c	Prevotella-copri-DSM-18205	0.002110314799906866	0.7859236196269208
plain-agar carriers	P1	R3c	Roseburia-intestinalis-L1-82	4.672612713236004e-05	0.3908108650020084
plain-agar carriers	P1	R3c	Roseburia-inulinivorans-DSM-16841	6.0088914542358725e-05	0.7702860182216816
plain-agar carriers	P1	R3c	Ruminococcus-albus-8	0.0008615871229898065	0.4017364539536529
plain-agar carriers	P1	R3c	Ruminococcus-bromii-ATCC-27255	0.054141788580069586	25.517148723029965
plain-agar carriers	P1	R3c	Ruminococcus-gauvreauii-DSM-19829	0.0065602120083391655	2.049814283670929
plain-agar carriers	P1	R3c	Ruminococcus-gnavus-ATCC-29149	0.09257877173756944	28.59213581449063
plain-agar carriers	P1	R3c	Ruminococcus-lactaris-ATCC-29176	1.860979727492408e-05	0.10033439922629483
plain-agar carriers	P1	R3c	Ruminococcus-torques-ATCC-27756	0.029964724746701456	12.004209784422187
plain-agar carriers	P1	R3c	Slackia-exigua-ATCC-700122	0.07322955007652994	31.910825745008413
plain-agar carriers	P1	R3c	Slackia-heliotrinireducens-DSM-20476	0.004571067327565276	1.6078769666347519
plain-agar carriers	P1	R3c	Solobacterium-moorei-DSM-22971	0.38338638017544585	80.83358850673544
plain-agar carriers	P1	R3c	Streptococcus-thermophilus-LMD-9	0.08958671731274956	38.34099852341229
plain-agar carriers	P1	R3c	Subdoligranulum-sp-4-3-54A2FAA	0.035249752427229615	9.333598884870552
plain-agar carriers	P1	R3c	Subdoligranulum-variabile-DSM-15176	9.931822451355728e-05	0.2846881650710611
plain-agar carriers	P1	R3c	Tyzzerella-nexilis-DSM-1787	0.009864444266183495	4.0510562893104325
plain-agar carriers	P1	R3c	Veillonella-dispar-ATCC-17748	0.2346750630809173	71.8390305059573
plain-agar carriers	P1	R3c	Veillonella-sp-3-1-44	2.6546314799994715	99.92830707822279
plain-agar carriers	P1	R3c	Veillonella-sp-6-1-27	0.4866693414924518	92.96378051787693
plain-agar carriers	P2	R1a	Acidaminococcus-fermentans-DSM-20731	3.219331553304419	99.85755987157671
plain-agar carriers	P2	R1a	Acidaminococcus-intestini-D21	3.658663477192358	99.86674237596779
plain-agar carriers	P2	R1a	Adlercreutzia-equolifaciens-DSM-19450	0.0007603786251050952	0.2747573297150838
plain-agar carriers	P2	R1a	Akkermansia-muciniphila-ATCC-BAA-835	0.000488814830424704	0.22948273098339714
plain-agar carriers	P2	R1a	Alistipes-finegoldii-DSM-17242	0.007532381395353245	2.8634749945035654
plain-agar carriers	P2	R1a	Alistipes-onderdonkii-DSM-19147	0.0004733166171154004	1.8635797208041682
plain-agar carriers	P2	R1a	Anaerostipes-caccae-DSM-14662	0.05324175408262916	17.209100772879484
plain-agar carriers	P2	R1a	Anaerotruncus-colihominis-DSM-17241	0.00010310769511642964	0.6526528683616561
plain-agar carriers	P2	R1a	Bacteroides-caccae-ATCC-43185	0.056891697289735525	14.588127808726654
plain-agar carriers	P2	R1a	Bacteroides-cellulosilyticus-DSM-14838	0.017191282915390012	3.189991862348036
plain-agar carriers	P2	R1a	Bacteroides-coprocola-DSM-17136	0.0005989354335874268	4.029965829673343
plain-agar carriers	P2	R1a	Bacteroides-coprophilus-DSM-18228	1.986636034895762e-05	4.3276678352074285
plain-agar carriers	P2	R1a	Bacteroides-dorei-5-1-36-D4	0.3904065197009968	70.56215317379873
plain-agar carriers	P2	R1a	Bacteroides-dorei-DSM-17855	0.3819429583400615	71.18416376923227
plain-agar carriers	P2	R1a	Bacteroides-eggerthii-DSM-20697	0.0006424999403166409	2.198069705782158
plain-agar carriers	P2	R1a	Bacteroides-finegoldii-DSM-17565	0.00025229094115135743	3.6531113523363743
plain-agar carriers	P2	R1a	Bacteroides-fragilis-2-1-16	5.385369628842436	99.73202056342882
plain-agar carriers	P2	R1a	Bacteroides-fragilis-3-1-12	0.20164473125409008	35.314729224187005
plain-agar carriers	P2	R1a	Bacteroides-intestinalis-DSM-17393	0.5581484515310375	66.18319122835769
plain-agar carriers	P2	R1a	Bacteroides-ovatus-ATCC-8483	0.01172300178199737	6.151102901187569
plain-agar carriers	P2	R1a	Bacteroides-plebeius-DSM-17135	0.00043567835608535554	4.558433493108619
plain-agar carriers	P2	R1a	Bacteroides-sp-2-1-22	0.9050303615646172	77.30488185684176
plain-agar carriers	P2	R1a	Bacteroides-sp-3-1-19	0.1851816862804889	35.77070259412512
plain-agar carriers	P2	R1a	Bacteroides-sp-9-1-42FAA	1.5562346914527905	88.96014851262214
plain-agar carriers	P2	R1a	Bacteroides-sp-D2	0.14189998057819006	21.817186108074257
plain-agar carriers	P2	R1a	Bacteroides-stercoris-ATCC-43183	0.34025801337549344	64.442551530952
plain-agar carriers	P2	R1a	Bacteroides-thetaiotaomicron-1-1-6	0.6562748760158682	79.2322677157016
plain-agar carriers	P2	R1a	Bacteroides-thetaiotaomicron-VPI-5482	2.039444911028108	94.58818626173706
plain-agar carriers	P2	R1a	Bacteroides-uniformis-ATCC-8492	2.407029864012813	99.1773324358909
plain-agar carriers	P2	R1a	Bacteroides-vulgatus-ATCC-8482	0.026861540161955026	11.601531534096464
plain-agar carriers	P2	R1a	Bacteroides-xylanisolvens-SD-CC-1b	0.000405030348180926	17.6918751388584
plain-agar carriers	P2	R1a	Bifidobacterium-adolescentis-L2-32	0.0006608052337222851	0.3848373481435445
plain-agar carriers	P2	R1a	Bifidobacterium-breve-JCM-1192	0.000977629660849408	0.4847962840487872
plain-agar carriers	P2	R1a	Bifidobacterium-longum-ATCC-15697	0.000389241439041894	0.19986076772736067
plain-agar carriers	P2	R1a	Bifidobacterium-pseudocatenulatum-JCM-1200	5.432340353493377e-05	0.049009201674175294
plain-agar carriers	P2	R1a	Bilophila-wadsworthia-ATCC-49260	0.003186348524249923	0.7664314816365918
plain-agar carriers	P2	R1a	Blautia-sp-KLE-1732	0.0006560156403968429	1.1508814039242266
plain-agar carriers	P2	R1a	Burkholderiales-bacterium-1-1-47	0.007440847974242717	3.6750229362457363
plain-agar carriers	P2	R1a	Clostridiales-bacterium-VE202-14	0.025480929384058142	10.00074381229428
plain-agar carriers	P2	R1a	Clostridiales-bacterium-VE202-27	0.004296869487747625	3.6037051603534818
plain-agar carriers	P2	R1a	Clostridium-hylemonae-DSM-15053	0.0012223809152945144	0.3640006060591836
plain-agar carriers	P2	R1a	Clostridium-scindens-ATCC-35704	0.009984325481203659	4.048937602100559
plain-agar carriers	P2	R1a	Clostridium-sp-ATCC-29733	0.024505047843661826	8.92428267280346
plain-agar carriers	P2	R1a	Clostridium-sp-D5	28.259291673169464	99.97725864011072
plain-agar carriers	P2	R1a	Clostridium-sp-M62-1	0.0003758926177164569	1.2190822483599904
plain-agar carriers	P2	R1a	Clostridium-sporogenes-ATCC-15579	18.693084754698233	99.99929422478745
plain-agar carriers	P2	R1a	Collinsella-aerofaciens-ATCC-25986	0.2370842448824708	66.8972473832364
plain-agar carriers	P2	R1a	Coprococcus-comes-ATCC-27758	0.24317984044326385	57.26493344630671
plain-agar carriers	P2	R1a	Desulfovibrio-piger-ATCC-29098	0.12940920029169573	40.632945042328615
plain-agar carriers	P2	R1a	Dialister-invisus-DSM-15470	0.0040010399082910965	2.5830960862515213
plain-agar carriers	P2	R1a	Dorea-formicigenerans-ATCC-27755	0.11584498909473592	36.36798749429163
plain-agar carriers	P2	R1a	Dorea-longicatena-DSM-13814	4.671980047779853e-05	0.4859308148767639
plain-agar carriers	P2	R1a	Eggerthella-lenta-DSM-2243	0.004961533726908857	1.645532670700514
plain-agar carriers	P2	R1a	Enterocloster-asparagiformis-DSM-15981	0.03601897018249739	6.664747447735256
plain-agar carriers	P2	R1a	Enterocloster-bolteae-ATCC-BAA-613	2.9354264815396323	98.88901686260249
plain-agar carriers	P2	R1a	Eubacterium-rectale-ATCC-33656	0.03597809035851978	11.769857247835672
plain-agar carriers	P2	R1a	Eubacterium-ventriosum-ATCC-27560	0.0006061638825881496	0.3417260456519387
plain-agar carriers	P2	R1a	Granulicatella-adiacens-ATCC-49175	0.017923644153023104	10.683100117939047
plain-agar carriers	P2	R1a	Holdemania-filiformis-DSM-12042	0.002665542826875453	1.241531703321339
plain-agar carriers	P2	R1a	Hungatella-hathewayi-DSM-13479	0.3037769006490984	41.30512185952086
plain-agar carriers	P2	R1a	Intestinibacter-bartlettii-DSM-16795	0.00020820890772787465	0.09910402832790127
plain-agar carriers	P2	R1a	Intestinimonas-butyriciproducens-DSM-26588	7.685877202108197	99.94444994269405
plain-agar carriers	P2	R1a	Lacrimispora-saccharolytica-WM1	0.4414806208524976	67.6587879012737
plain-agar carriers	P2	R1a	Lactobacillus-ruminis-ATCC-25644	1.7332385026536081	99.72434653995718
plain-agar carriers	P2	R1a	Lactococcus-lactis-DSMZ-20729	0.00013578189734019558	0.06610299036580695
plain-agar carriers	P2	R1a	Marvinbryantia-formatexigens-DSM-14469	0.0026159921151812037	0.6843144425409616
plain-agar carriers	P2	R1a	Megasphaera-DSMZ-102144	1.3330094557306025	99.46619540634838
plain-agar carriers	P2	R1a	Mitsuokella-multacida-DSM-20544	2.578027519912868	99.97318064075078
plain-agar carriers	P2	R1a	Odoribacter-splanchnicus-DSM-20712	0.006102330699114154	2.374166619621612
plain-agar carriers	P2	R1a	Oscillibacter-sp-KLE-1728	0.0277967840612512	8.642342635138169
plain-agar carriers	P2	R1a	Parabacteroides-distasonis-ATCC-8503	0.0001942757530474344	15.72396737153842
plain-agar carriers	P2	R1a	Parabacteroides-johnsonii-DSM-18315	0.013373154339643796	4.28916580955078
plain-agar carriers	P2	R1a	Parabacteroides-merdae-ATCC-43184	0.20061186390951732	43.726308965020024
plain-agar carriers	P2	R1a	Parabacteroides-sp-D13	0.39966694520954105	53.866350894748315
plain-agar carriers	P2	R1a	Peptostreptococcus-anaerobius-ATCC-27337	0.003451432193926221	1.9140900128785203
plain-agar carriers	P2	R1a	Peptostreptococcus-sp-CC14N-HM-1051	0.11409225043972228	46.69934836755625
plain-agar carriers	P2	R1a	Prevotella-buccae-D17	0.00024440770706592846	0.09950090487501416
plain-agar carriers	P2	R1a	Prevotella-buccalis-ATCC-35310	1.8429160714751666e-05	1.1988365354005055
plain-agar carriers	P2	R1a	Roseburia-intestinalis-L1-82	2.8221084792247564e-05	0.47739970888464506
plain-agar carriers	P2	R1a	Ruminococcus-bromii-ATCC-27255	4.527474204420886e-05	0.04748956092682083
plain-agar carriers	P2	R1a	Ruminococcus-gauvreauii-DSM-19829	0.0019723085697909465	0.8395164404599407
plain-agar carriers	P2	R1a	Ruminococcus-gnavus-ATCC-29149	0.14813496006188884	42.82983557135256
plain-agar carriers	P2	R1a	Ruminococcus-torques-ATCC-27756	0.00272384925639715	1.3064734757261107
plain-agar carriers	P2	R1a	Slackia-exigua-ATCC-700122	0.05186868478395471	25.208483011301926
plain-agar carriers	P2	R1a	Slackia-heliotrinireducens-DSM-20476	7.241701191477099e-05	0.03516954374389747
plain-agar carriers	P2	R1a	Solobacterium-moorei-DSM-22971	0.05232954761095665	22.223452484676233
plain-agar carriers	P2	R1a	Subdoligranulum-sp-4-3-54A2FAA	0.003692813931978804	1.7839640065462194
plain-agar carriers	P2	R1a	Tyzzerella-nexilis-DSM-1787	0.00016627148752457676	1.1421996111617287
plain-agar carriers	P2	R1a	Veillonella-dispar-ATCC-17748	0.00032737116243321317	0.587652310125476
plain-agar carriers	P2	R1a	Veillonella-sp-3-1-44	0.847648059894292	96.97182754207694
plain-agar carriers	P2	R1a	Veillonella-sp-6-1-27	0.029085104496079463	31.497180708732515
plain-agar carriers	P2	R1b	Acidaminococcus-fermentans-DSM-20731	3.0981422667468768	99.826954318855
plain-agar carriers	P2	R1b	Acidaminococcus-intestini-D21	5.089243603842352	99.92777540884974
plain-agar carriers	P2	R1b	Adlercreutzia-equolifaciens-DSM-19450	0.000764151209854494	0.2811852189290158
plain-agar carriers	P2	R1b	Akkermansia-muciniphila-ATCC-BAA-835	0.0005320040068607238	0.18492261292723933
plain-agar carriers	P2	R1b	Alistipes-finegoldii-DSM-17242	0.012018286456449215	4.017766404346374
plain-agar carriers	P2	R1b	Alistipes-onderdonkii-DSM-19147	0.0009929344953163758	2.0105738611959763
plain-agar carriers	P2	R1b	Anaerostipes-caccae-DSM-14662	0.07091972785221372	20.523721094998006
plain-agar carriers	P2	R1b	Anaerotruncus-colihominis-DSM-17241	2.9257058012469274e-05	0.672967600807651
plain-agar carriers	P2	R1b	Bacteroides-caccae-ATCC-43185	0.0720400637712279	16.810168200351846
plain-agar carriers	P2	R1b	Bacteroides-cellulosilyticus-DSM-14838	0.02969856951854036	4.961134785585202
plain-agar carriers	P2	R1b	Bacteroides-coprocola-DSM-17136	0.00044965362639087287	4.121508556643527
plain-agar carriers	P2	R1b	Bacteroides-dorei-5-1-36-D4	0.7027467510895992	85.2294196655981
plain-agar carriers	P2	R1b	Bacteroides-dorei-DSM-17855	0.6355102158419711	84.59806885900488
plain-agar carriers	P2	R1b	Bacteroides-eggerthii-DSM-20697	0.0002109369696663145	1.9940287777822416
plain-agar carriers	P2	R1b	Bacteroides-finegoldii-DSM-17565	0.00038563124193874095	3.897729895570963
plain-agar carriers	P2	R1b	Bacteroides-fragilis-2-1-16	4.473452498359528	99.65328482785601
plain-agar carriers	P2	R1b	Bacteroides-fragilis-3-1-12	0.14080267572431526	25.652216869641308
plain-agar carriers	P2	R1b	Bacteroides-intestinalis-DSM-17393	0.6797372370824987	69.71813192154214
plain-agar carriers	P2	R1b	Bacteroides-ovatus-ATCC-8483	0.020393596838257862	7.668858955216503
plain-agar carriers	P2	R1b	Bacteroides-plebeius-DSM-17135	0.0006952450262376142	4.691697746791056
plain-agar carriers	P2	R1b	Bacteroides-sp-2-1-22	1.0430257736877908	78.47446535413555
plain-agar carriers	P2	R1b	Bacteroides-sp-3-1-19	0.423713031895576	56.28973626284
plain-agar carriers	P2	R1b	Bacteroides-sp-9-1-42FAA	3.0166309033410363	97.02167698681284
plain-agar carriers	P2	R1b	Bacteroides-sp-D2	0.1771913075639549	24.00449902031432
plain-agar carriers	P2	R1b	Bacteroides-stercoris-ATCC-43183	0.3524894849169542	62.603173557628615
plain-agar carriers	P2	R1b	Bacteroides-thetaiotaomicron-1-1-6	0.7171383172209848	80.15579297580264
plain-agar carriers	P2	R1b	Bacteroides-thetaiotaomicron-VPI-5482	2.4346866020358053	95.38397638781157
plain-agar carriers	P2	R1b	Bacteroides-uniformis-ATCC-8492	3.164204730953505	99.45064772245182
plain-agar carriers	P2	R1b	Bacteroides-vulgatus-ATCC-8482	0.041758158861214915	15.374258040912313
plain-agar carriers	P2	R1b	Bacteroides-xylanisolvens-SD-CC-1b	0.0008313683392985032	18.82914099186255
plain-agar carriers	P2	R1b	Bifidobacterium-adolescentis-L2-32	0.0021759659508743885	0.9737949427657344
plain-agar carriers	P2	R1b	Bifidobacterium-breve-JCM-1192	0.0007834968101039747	0.4037625324365715
plain-agar carriers	P2	R1b	Bifidobacterium-longum-ATCC-15697	0.0004256032054885789	0.17244084532574105
plain-agar carriers	P2	R1b	Bifidobacterium-pseudocatenulatum-JCM-1200	3.9117571744748136e-05	0.04018579816420791
plain-agar carriers	P2	R1b	Bilophila-wadsworthia-ATCC-49260	0.004256032054885789	1.0143432592958084
plain-agar carriers	P2	R1b	Blautia-sp-KLE-1732	0.0007263093866279023	1.1060644822547223
plain-agar carriers	P2	R1b	Burkholderiales-bacterium-1-1-47	0.009372943320873477	4.313631032605743
plain-agar carriers	P2	R1b	Butyricimonas-virosa-DSM-23226	3.8733478436721945e-05	0.06893465418612855
plain-agar carriers	P2	R1b	Clostridiales-bacterium-VE202-14	0.03486711413990333	12.56924017386456
plain-agar carriers	P2	R1b	Clostridiales-bacterium-VE202-27	0.002286093639175036	3.2089205974639263
plain-agar carriers	P2	R1b	Clostridium-hylemonae-DSM-15053	0.0014902530080375842	0.4420007359290087
plain-agar carriers	P2	R1b	Clostridium-scindens-ATCC-35704	0.014459849100545444	5.082019977618619
plain-agar carriers	P2	R1b	Clostridium-sp-ATCC-29733	0.07345516948262262	22.203260375489478
plain-agar carriers	P2	R1b	Clostridium-sp-D5	25.907913542294178	99.96861361952328
plain-agar carriers	P2	R1b	Clostridium-sp-M62-1	0.0004680777959640655	1.248760280623436
plain-agar carriers	P2	R1b	Clostridium-sporogenes-ATCC-15579	7.709482865021491	99.96763168852829
plain-agar carriers	P2	R1b	Collinsella-aerofaciens-ATCC-25986	0.14633925594046812	46.86326778241313
plain-agar carriers	P2	R1b	Coprococcus-comes-ATCC-27758	0.09924449635640792	28.31868691570221
plain-agar carriers	P2	R1b	Desulfovibrio-piger-ATCC-29098	0.18786512402270866	49.704272368528436
plain-agar carriers	P2	R1b	Dialister-invisus-DSM-15470	0.0036659912472766227	2.166807007541591
plain-agar carriers	P2	R1b	Dorea-formicigenerans-ATCC-27755	0.19832518477991212	49.57780061123406
plain-agar carriers	P2	R1b	Eggerthella-lenta-DSM-2243	0.00979721286085545	2.925473872619917
plain-agar carriers	P2	R1b	Enterocloster-asparagiformis-DSM-15981	0.06550529579360173	10.692289760925027
plain-agar carriers	P2	R1b	Enterocloster-bolteae-ATCC-BAA-613	2.1636782693640093	96.15619363047621
plain-agar carriers	P2	R1b	Eubacterium-rectale-ATCC-33656	0.030068040201339387	9.370884588013109
plain-agar carriers	P2	R1b	Eubacterium-siraeum-DSM-15702	1.9432863732556926e-05	0.4113937438166622
plain-agar carriers	P2	R1b	Eubacterium-ventriosum-ATCC-27560	0.0007003100173305997	0.31599155348450275
plain-agar carriers	P2	R1b	Granulicatella-adiacens-ATCC-49175	0.011153055840407045	6.034378367597393
plain-agar carriers	P2	R1b	Holdemania-filiformis-DSM-12042	0.002828958676209825	1.1486906759623448
plain-agar carriers	P2	R1b	Hungatella-hathewayi-DSM-13479	0.25369771134396096	33.44182346520367
plain-agar carriers	P2	R1b	Intestinibacter-bartlettii-DSM-16795	3.869120049896172e-05	0.018141199609546133
plain-agar carriers	P2	R1b	Intestinimonas-butyriciproducens-DSM-26588	6.4079950781246975	99.90658651282921
plain-agar carriers	P2	R1b	Lacrimispora-saccharolytica-WM1	0.25034005359128303	45.29870116501186
plain-agar carriers	P2	R1b	Lactobacillus-ruminis-ATCC-25644	1.3105393988676803	99.11366740223008
plain-agar carriers	P2	R1b	Lactococcus-lactis-DSMZ-20729	0.00014509200187110645	0.07269739926047279
plain-agar carriers	P2	R1b	Marvinbryantia-formatexigens-DSM-14469	0.0035403861514965397	0.8653928915185205
plain-agar carriers	P2	R1b	Megasphaera-DSMZ-102144	1.8062145070441002	99.71656192110555
plain-agar carriers	P2	R1b	Mitsuokella-multacida-DSM-20544	5.799303168354803	99.99683114199073
plain-agar carriers	P2	R1b	Odoribacter-splanchnicus-DSM-20712	0.00751240231517704	2.590444876247225
plain-agar carriers	P2	R1b	Oscillibacter-sp-KLE-1728	0.02506095324004375	7.4109742349842325
plain-agar carriers	P2	R1b	Parabacteroides-distasonis-ATCC-8503	0.0002580210110183545	23.355785317192286
plain-agar carriers	P2	R1b	Parabacteroides-johnsonii-DSM-18315	0.027502418376284383	7.192488401300781
plain-agar carriers	P2	R1b	Parabacteroides-merdae-ATCC-43184	0.2042546250928481	41.912374952797826
plain-agar carriers	P2	R1b	Parabacteroides-sp-D13	0.5968198393059211	65.68788759753994
plain-agar carriers	P2	R1b	Peptostreptococcus-anaerobius-ATCC-27337	0.004155552719081836	2.0867305654012287
plain-agar carriers	P2	R1b	Peptostreptococcus-sp-CC14N-HM-1051	0.06501036089007549	28.81963976471097
plain-agar carriers	P2	R1b	Prevotella-buccae-D17	0.0007157872092307918	0.32303331071145797
plain-agar carriers	P2	R1b	Prevotella-buccalis-ATCC-35310	5.8828982706844725e-05	1.2166736654727883
plain-agar carriers	P2	R1b	Ruminococcus-bromii-ATCC-27255	1.9349683769883884e-05	0.033494601911058304
plain-agar carriers	P2	R1b	Ruminococcus-gauvreauii-DSM-19829	0.005319757026000718	1.661762552766762
plain-agar carriers	P2	R1b	Ruminococcus-gnavus-ATCC-29149	0.2200168516165526	52.92424120622506
plain-agar carriers	P2	R1b	Ruminococcus-torques-ATCC-27756	0.002539615369097639	1.1394492917648191
plain-agar carriers	P2	R1b	Slackia-exigua-ATCC-700122	0.0463423853976314	21.430798057070565
plain-agar carriers	P2	R1b	Solobacterium-moorei-DSM-22971	0.060537942304186375	23.237566310085697
plain-agar carriers	P2	R1b	Subdoligranulum-sp-4-3-54A2FAA	0.006313951004141804	2.2059010881301497
plain-agar carriers	P2	R1b	Tyzzerella-nexilis-DSM-1787	2.9661253368172718e-05	1.2531681505175116
plain-agar carriers	P2	R1b	Veillonella-dispar-ATCC-17748	0.0004084787117468967	0.6592192916238759
plain-agar carriers	P2	R1b	Veillonella-sp-3-1-44	1.0242418065949506	97.04785710133615
plain-agar carriers	P2	R1b	Veillonella-sp-6-1-27	0.035227442761502616	33.38694463262129
plain-agar carriers	P2	R1c	Acidaminococcus-fermentans-DSM-20731	3.2269707212147303	99.86360382526544
plain-agar carriers	P2	R1c	Acidaminococcus-intestini-D21	6.747129599220759	99.99592245551464
plain-agar carriers	P2	R1c	Adlercreutzia-equolifaciens-DSM-19450	0.0007747087393105092	0.34354273114025863
plain-agar carriers	P2	R1c	Akkermansia-muciniphila-ATCC-BAA-835	0.0006895759108148488	0.3563683241003417
plain-agar carriers	P2	R1c	Alistipes-finegoldii-DSM-17242	0.014913167568384282	5.527766166011333
plain-agar carriers	P2	R1c	Alistipes-onderdonkii-DSM-19147	0.0014433505291962525	2.368652414161676
plain-agar carriers	P2	R1c	Alistipes-senegalensis-JC50	7.786959721483718e-05	0.1337742099131611
plain-agar carriers	P2	R1c	Alistipes-shahii-WAL-8301	6.505702029529441e-05	0.7749070904221893
plain-agar carriers	P2	R1c	Anaerostipes-caccae-DSM-14662	0.1485862464321374	42.487790776689295
plain-agar carriers	P2	R1c	Bacteroides-caccae-ATCC-43185	0.0966560448627881	24.71478181385793
plain-agar carriers	P2	R1c	Bacteroides-cellulosilyticus-DSM-14838	0.038710166001093636	7.433019961319733
plain-agar carriers	P2	R1c	Bacteroides-coprocola-DSM-17136	0.00035224909681741607	4.3276554656117145
plain-agar carriers	P2	R1c	Bacteroides-dorei-5-1-36-D4	0.7959721988160985	91.25231904792044
plain-agar carriers	P2	R1c	Bacteroides-dorei-DSM-17855	0.6848479709893763	90.32145211904829
plain-agar carriers	P2	R1c	Bacteroides-eggerthii-DSM-20697	0.00040400726980841314	2.2978198786689865
plain-agar carriers	P2	R1c	Bacteroides-finegoldii-DSM-17565	0.00015741646794087063	4.097799037853888
plain-agar carriers	P2	R1c	Bacteroides-fragilis-2-1-16	4.004947858559037	99.75880518140535
plain-agar carriers	P2	R1c	Bacteroides-fragilis-3-1-12	0.14211081857281793	29.39377587849822
plain-agar carriers	P2	R1c	Bacteroides-intestinalis-DSM-17393	0.7764532979878942	79.89384169962865
plain-agar carriers	P2	R1c	Bacteroides-ovatus-ATCC-8483	0.03273948154023083	9.86554567837755
plain-agar carriers	P2	R1c	Bacteroides-plebeius-DSM-17135	0.00032218118171250555	5.005438306953828
plain-agar carriers	P2	R1c	Bacteroides-sp-2-1-22	0.8991380732212086	79.35021634520514
plain-agar carriers	P2	R1c	Bacteroides-sp-3-1-19	0.7464157634830005	79.76836576661505
plain-agar carriers	P2	R1c	Bacteroides-sp-9-1-42FAA	3.6858124546682087	98.90762976179104
plain-agar carriers	P2	R1c	Bacteroides-sp-D2	0.1043323266636459	17.851313790995402
plain-agar carriers	P2	R1c	Bacteroides-stercoris-ATCC-43183	0.3820331439400148	71.58004965654351
plain-agar carriers	P2	R1c	Bacteroides-thetaiotaomicron-1-1-6	0.6145158687945205	81.20152106962462
plain-agar carriers	P2	R1c	Bacteroides-thetaiotaomicron-VPI-5482	2.466574896750452	97.05313900104305
plain-agar carriers	P2	R1c	Bacteroides-uniformis-ATCC-8492	3.770541703106709	99.81788341255077
plain-agar carriers	P2	R1c	Bacteroides-vulgatus-ATCC-8482	0.05354826411353728	20.04162543730241
plain-agar carriers	P2	R1c	Bacteroides-xylanisolvens-SD-CC-1b	0.0007504575312659591	18.683060710427366
plain-agar carriers	P2	R1c	Bifidobacterium-adolescentis-L2-32	0.003634066692319661	2.0053435025672344
plain-agar carriers	P2	R1c	Bifidobacterium-breve-JCM-1192	0.00287748960315332	1.6211144777519726
plain-agar carriers	P2	R1c	Bifidobacterium-longum-ATCC-15697	0.0005713397061054204	0.2692864879192392
plain-agar carriers	P2	R1c	Bifidobacterium-pseudocatenulatum-JCM-1200	3.4213044366691276e-05	0.047655114996903065
plain-agar carriers	P2	R1c	Bilophila-wadsworthia-ATCC-49260	0.01110132083583411	2.8639546708861
plain-agar carriers	P2	R1c	Blautia-hansenii-DSM-20583	3.429607233751274e-05	0.40370682194721996
plain-agar carriers	P2	R1c	Blautia-sp-KLE-1732	0.003611255363569105	2.433025758344908
plain-agar carriers	P2	R1c	Burkholderiales-bacterium-1-1-47	0.016422122616812883	8.569636432003204
plain-agar carriers	P2	R1c	Butyricimonas-virosa-DSM-23226	0.000102303141642514	0.08312463875789643
plain-agar carriers	P2	R1c	Clostridiales-bacterium-VE202-14	0.041168901594951166	16.71893146050982
plain-agar carriers	P2	R1c	Clostridiales-bacterium-VE202-27	0.0034093714147730315	3.6225070761170017
plain-agar carriers	P2	R1c	Clostridium-hylemonae-DSM-15053	0.001984182704795958	0.7121977755750325
plain-agar carriers	P2	R1c	Clostridium-scindens-ATCC-35704	0.017825884725483042	7.0196877758681895
plain-agar carriers	P2	R1c	Clostridium-sp-ATCC-29733	0.03909563209474285	14.997220414252908
plain-agar carriers	P2	R1c	Clostridium-sp-D5	21.95732472757053	99.96883387482487
plain-agar carriers	P2	R1c	Clostridium-sp-M62-1	0.0003547230359843027	1.2490456463182766
plain-agar carriers	P2	R1c	Clostridium-sporogenes-ATCC-15579	4.7095821255113295	99.91370072745954
plain-agar carriers	P2	R1c	Collinsella-aerofaciens-ATCC-25986	0.15019497256360426	53.507555915076274
plain-agar carriers	P2	R1c	Coprococcus-comes-ATCC-27758	0.20474868420930692	54.14584238790464
plain-agar carriers	P2	R1c	Desulfovibrio-piger-ATCC-29098	0.24737897304268985	65.65461632461357
plain-agar carriers	P2	R1c	Dialister-invisus-DSM-15470	0.003720304605260357	2.6443692102814724
plain-agar carriers	P2	R1c	Dorea-formicigenerans-ATCC-27755	0.1826840312987356	52.31935223240946
plain-agar carriers	P2	R1c	Dorea-longicatena-DSM-13814	5.261429681873911e-05	0.5320957834054747
plain-agar carriers	P2	R1c	Eggerthella-lenta-DSM-2243	0.013325576193701205	4.684661210143219
plain-agar carriers	P2	R1c	Enterocloster-asparagiformis-DSM-15981	0.07718405773159691	14.730047271652953
plain-agar carriers	P2	R1c	Enterocloster-bolteae-ATCC-BAA-613	2.7063924171877294	98.92496034578295
plain-agar carriers	P2	R1c	Eubacterium-rectale-ATCC-33656	0.017855866851671103	6.588775496893192
plain-agar carriers	P2	R1c	Eubacterium-siraeum-DSM-15702	6.84363080763135e-05	0.4374073658999637
plain-agar carriers	P2	R1c	Eubacterium-ventriosum-ATCC-27560	0.0010268500547629892	0.5713757519461053
plain-agar carriers	P2	R1c	Granulicatella-adiacens-ATCC-49175	0.02154815238494744	13.686577233795084
plain-agar carriers	P2	R1c	Holdemania-filiformis-DSM-12042	0.0050751925802098785	2.0842248897704305
plain-agar carriers	P2	R1c	Hungatella-hathewayi-DSM-13479	0.3669077437491608	50.01148379587351
plain-agar carriers	P2	R1c	Intestinibacter-bartlettii-DSM-16795	6.811447512815942e-05	0.04580743789183992
plain-agar carriers	P2	R1c	Intestinimonas-butyriciproducens-DSM-26588	5.460484511515106	99.9359578074967
plain-agar carriers	P2	R1c	Lacrimispora-saccharolytica-WM1	0.3899619004198388	66.22424253212236
plain-agar carriers	P2	R1c	Lactobacillus-ruminis-ATCC-25644	0.6657912322558062	94.81679168807236
plain-agar carriers	P2	R1c	Lactococcus-lactis-DSMZ-20729	0.0003830977282304716	0.196402154067638
plain-agar carriers	P2	R1c	Marvinbryantia-formatexigens-DSM-14469	0.0047079444263042535	1.4172354177125264
plain-agar carriers	P2	R1c	Megasphaera-DSMZ-102144	2.480968776147846	99.95438927466068
plain-agar carriers	P2	R1c	Mitsuokella-multacida-DSM-20544	7.991274307279951	99.9986474386546
plain-agar carriers	P2	R1c	Odoribacter-splanchnicus-DSM-20712	0.012743520641847816	4.577468636124412
plain-agar carriers	P2	R1c	Oscillibacter-sp-KLE-1728	0.03700601930137117	12.54159431148921
plain-agar carriers	P2	R1c	Parabacteroides-distasonis-ATCC-8503	0.00022421504560193506	34.734826206681554
plain-agar carriers	P2	R1c	Parabacteroides-johnsonii-DSM-18315	0.03777056529667022	10.991871698963354
plain-agar carriers	P2	R1c	Parabacteroides-merdae-ATCC-43184	0.3261867861672067	63.31251983176495
plain-agar carriers	P2	R1c	Parabacteroides-sp-D13	0.8358604596404098	82.52123819620618
plain-agar carriers	P2	R1c	Peptostreptococcus-anaerobius-ATCC-27337	0.012946750874071529	7.52114698608436
plain-agar carriers	P2	R1c	Peptostreptococcus-sp-CC14N-HM-1051	0.19226655863130332	64.98036455868896
plain-agar carriers	P2	R1c	Prevotella-buccae-D17	0.0031499146543394327	1.4300559891415
plain-agar carriers	P2	R1c	Prevotella-buccalis-ATCC-35310	6.060239755676587e-05	1.40084959157507
plain-agar carriers	P2	R1c	Ruminococcus-bromii-ATCC-27255	0.00014478170389920509	0.08928783852056489
plain-agar carriers	P2	R1c	Ruminococcus-gauvreauii-DSM-19829	0.004381778541027975	1.672882135558086
plain-agar carriers	P2	R1c	Ruminococcus-gnavus-ATCC-29149	0.4556455250604832	83.4198793912571
plain-agar carriers	P2	R1c	Ruminococcus-torques-ATCC-27756	0.0038356975395821033	1.981808291769206
plain-agar carriers	P2	R1c	Slackia-exigua-ATCC-700122	0.06794451042238653	34.087479562244155
plain-agar carriers	P2	R1c	Slackia-heliotrinireducens-DSM-20476	0.00010215939419479244	0.04926264033848711
plain-agar carriers	P2	R1c	Solobacterium-moorei-DSM-22971	0.16390297597126974	55.9649105391324
plain-agar carriers	P2	R1c	Streptococcus-thermophilus-LMD-9	3.405313139826415e-05	0.02773359008707301
plain-agar carriers	P2	R1c	Subdoligranulum-sp-4-3-54A2FAA	0.007261706308622767	2.9624892090467987
plain-agar carriers	P2	R1c	Tyzzerella-nexilis-DSM-1787	0.0005525921019424187	1.9655856607432205
plain-agar carriers	P2	R1c	Veillonella-dispar-ATCC-17748	0.0005053515709621428	1.0344853649065755
plain-agar carriers	P2	R1c	Veillonella-sp-3-1-44	1.6678414064582856	99.55189617167179
plain-agar carriers	P2	R1c	Veillonella-sp-6-1-27	0.05727864901190121	46.1348988016064
plain-agar carriers	P2	R2a	Acidaminococcus-fermentans-DSM-20731	2.675086851253044	99.8595316578865
plain-agar carriers	P2	R2a	Acidaminococcus-intestini-D21	2.974586672791523	99.8091362155789
plain-agar carriers	P2	R2a	Adlercreutzia-equolifaciens-DSM-19450	0.0002885965160968102	0.13805988137749667
plain-agar carriers	P2	R2a	Akkermansia-muciniphila-ATCC-BAA-835	0.0008488132826376773	0.4043070526241104
plain-agar carriers	P2	R2a	Alistipes-finegoldii-DSM-17242	0.003537773790640525	1.8408569992440234
plain-agar carriers	P2	R2a	Alistipes-onderdonkii-DSM-19147	0.00023326400323253287	1.821430029703773
plain-agar carriers	P2	R2a	Alistipes-senegalensis-JC50	4.356594735315682e-05	0.061866222310267185
plain-agar carriers	P2	R2a	Anaerostipes-caccae-DSM-14662	0.029537451359054525	10.709861621375943
plain-agar carriers	P2	R2a	Bacteroides-caccae-ATCC-43185	0.04108185572667127	11.707690493500152
plain-agar carriers	P2	R2a	Bacteroides-cellulosilyticus-DSM-14838	0.01613961285321231	3.155248315811352
plain-agar carriers	P2	R2a	Bacteroides-coprocola-DSM-17136	0.000606606050824317	4.051457043352723
plain-agar carriers	P2	R2a	Bacteroides-coprophilus-DSM-18228	4.564376653236904e-05	4.418425227311076
plain-agar carriers	P2	R2a	Bacteroides-dorei-5-1-36-D4	0.27667437404933937	67.11055280436479
plain-agar carriers	P2	R2a	Bacteroides-dorei-DSM-17855	0.41262307835187695	72.91085631741434
plain-agar carriers	P2	R2a	Bacteroides-eggerthii-DSM-20697	0.00034517582769495774	2.6034414760553237
plain-agar carriers	P2	R2a	Bacteroides-finegoldii-DSM-17565	0.0001578582062686549	3.66683901842148
plain-agar carriers	P2	R2a	Bacteroides-fragilis-2-1-16	5.361364574590018	99.8001147912199
plain-agar carriers	P2	R2a	Bacteroides-fragilis-3-1-12	0.4985692369716357	66.12044284192731
plain-agar carriers	P2	R2a	Bacteroides-intestinalis-DSM-17393	0.3802981428516583	54.65393176353586
plain-agar carriers	P2	R2a	Bacteroides-ovatus-ATCC-8483	0.009206405823083404	6.957374593349218
plain-agar carriers	P2	R2a	Bacteroides-plebeius-DSM-17135	0.00027744592688072617	4.4253751059354745
plain-agar carriers	P2	R2a	Bacteroides-sp-2-1-22	0.8307206073121567	76.46063768952601
plain-agar carriers	P2	R2a	Bacteroides-sp-3-1-19	0.2142257048260428	40.90944698559685
plain-agar carriers	P2	R2a	Bacteroides-sp-9-1-42FAA	1.483012809546845	89.15740949879637
plain-agar carriers	P2	R2a	Bacteroides-sp-D2	0.2466941011365359	35.46617453300307
plain-agar carriers	P2	R2a	Bacteroides-stercoris-ATCC-43183	0.31858945813923345	64.43683785973361
plain-agar carriers	P2	R2a	Bacteroides-thetaiotaomicron-1-1-6	0.627255440964023	78.94819449349754
plain-agar carriers	P2	R2a	Bacteroides-thetaiotaomicron-VPI-5482	1.7571709584336384	93.69836796336945
plain-agar carriers	P2	R2a	Bacteroides-uniformis-ATCC-8492	2.8604472036944086	99.6160020667673
plain-agar carriers	P2	R2a	Bacteroides-vulgatus-ATCC-8482	0.028831404266065626	12.445815948244393
plain-agar carriers	P2	R2a	Bacteroides-xylanisolvens-SD-CC-1b	0.0005221180613334315	17.976353378886355
plain-agar carriers	P2	R2a	Bifidobacterium-adolescentis-L2-32	0.00016127452370115865	0.09081109783161027
plain-agar carriers	P2	R2a	Bifidobacterium-breve-JCM-1192	0.0006960268917628952	0.38244942531513737
plain-agar carriers	P2	R2a	Bilophila-wadsworthia-ATCC-49260	0.002283307730295352	0.6127336617346882
plain-agar carriers	P2	R2a	Blautia-sp-KLE-1732	0.0004963109944677674	1.241533204838513
plain-agar carriers	P2	R2a	Burkholderiales-bacterium-1-1-47	0.006510397877830984	3.537426190477177
plain-agar carriers	P2	R2a	Butyricimonas-virosa-DSM-23226	5.095394474934568e-05	0.04541626101593641
plain-agar carriers	P2	R2a	Catenibacterium-mitsuokai-DSM-15897	1.6976265652753547e-05	0.009546323250579664
plain-agar carriers	P2	R2a	Clostridiales-bacterium-VE202-14	0.02726219675529457	11.469804346113989
plain-agar carriers	P2	R2a	Clostridiales-bacterium-VE202-27	0.0011563803322831227	3.0093363828342823
plain-agar carriers	P2	R2a	Clostridium-hylemonae-DSM-15053	0.003753180561276639	1.2682388217416691
plain-agar carriers	P2	R2a	Clostridium-scindens-ATCC-35704	0.014236060917642812	5.544250154720821
plain-agar carriers	P2	R2a	Clostridium-sp-ATCC-29733	0.01052690361461308	4.245243828854506
plain-agar carriers	P2	R2a	Clostridium-sp-D5	23.842168543736385	99.97813966131709
plain-agar carriers	P2	R2a	Clostridium-sp-M62-1	3.467583113748713e-05	1.0806539440262972
plain-agar carriers	P2	R2a	Clostridium-sporogenes-ATCC-15579	23.631920947616702	99.99973229216076
plain-agar carriers	P2	R2a	Collinsella-aerofaciens-ATCC-25986	0.19231739589617589	61.72561248087781
plain-agar carriers	P2	R2a	Collinsella-stercoris-DSM-13279	8.489839095953905e-05	0.04120701608374047
plain-agar carriers	P2	R2a	Coprococcus-comes-ATCC-27758	0.22349303244993388	56.11040519219013
plain-agar carriers	P2	R2a	Coprococcus-eutactus-ATCC-27759	1.7273502358256514e-05	0.9306056469827836
plain-agar carriers	P2	R2a	Desulfovibrio-piger-ATCC-29098	0.11279030899689453	38.78551857495952
plain-agar carriers	P2	R2a	Dialister-invisus-DSM-15470	0.005406940610402003	3.618585584879581
plain-agar carriers	P2	R2a	Dorea-formicigenerans-ATCC-27755	0.1573582831699304	47.47194746799553
plain-agar carriers	P2	R2a	Dorea-longicatena-DSM-13814	3.47654094695365e-05	0.5428150973145892
plain-agar carriers	P2	R2a	Eggerthella-lenta-DSM-2243	0.0051626685240947785	1.8901581930034896
plain-agar carriers	P2	R2a	Enterocloster-asparagiformis-DSM-15981	0.06298440086051174	11.930831307738886
plain-agar carriers	P2	R2a	Enterocloster-bolteae-ATCC-BAA-613	1.874198195913586	96.39872900941393
plain-agar carriers	P2	R2a	Eubacterium-rectale-ATCC-33656	0.24302532482569555	58.57882676244353
plain-agar carriers	P2	R2a	Eubacterium-ventriosum-ATCC-27560	0.0008510047914425643	0.4483753832601155
plain-agar carriers	P2	R2a	Granulicatella-adiacens-ATCC-49175	0.01949026791857801	12.382073671710195
plain-agar carriers	P2	R2a	Holdemania-filiformis-DSM-12042	0.002401012927597516	1.1446052622171743
plain-agar carriers	P2	R2a	Hungatella-hathewayi-DSM-13479	0.2256225978849899	34.644880924866825
plain-agar carriers	P2	R2a	Intestinimonas-butyriciproducens-DSM-26588	9.049519955844074	99.95073923079133
plain-agar carriers	P2	R2a	Lacrimispora-saccharolytica-WM1	0.4043424204439687	67.05913588430819
plain-agar carriers	P2	R2a	Lactobacillus-ruminis-ATCC-25644	2.0203451955052647	99.90333160869
plain-agar carriers	P2	R2a	Lactococcus-lactis-DSMZ-20729	0.00041591850849246177	0.17499018783736758
plain-agar carriers	P2	R2a	Marvinbryantia-formatexigens-DSM-14469	0.0002206915442427897	0.06673840772426617
plain-agar carriers	P2	R2a	Megasphaera-DSMZ-102144	1.4480964949129236	99.70868232735924
plain-agar carriers	P2	R2a	Mitsuokella-multacida-DSM-20544	2.518955273821223	99.97650407719955
plain-agar carriers	P2	R2a	Odoribacter-splanchnicus-DSM-20712	0.004380703485568251	1.9769621885237991
plain-agar carriers	P2	R2a	Olsenella-uli-DSM-7084	1.6976265652753547e-05	0.014232821666643919
plain-agar carriers	P2	R2a	Oscillibacter-sp-KLE-1728	0.014431566349913813	4.963848474999899
plain-agar carriers	P2	R2a	Parabacteroides-distasonis-ATCC-8503	0.0001638491446149252	16.528747337247363
plain-agar carriers	P2	R2a	Parabacteroides-johnsonii-DSM-18315	0.006195401768478796	2.734797992611784
plain-agar carriers	P2	R2a	Parabacteroides-merdae-ATCC-43184	0.17476724065743468	41.69761507106768
plain-agar carriers	P2	R2a	Parabacteroides-sp-D13	0.3752042576906013	54.08259000564981
plain-agar carriers	P2	R2a	Peptostreptococcus-anaerobius-ATCC-27337	0.0001196400524723763	0.07339616835531039
plain-agar carriers	P2	R2a	Peptostreptococcus-sp-CC14N-HM-1051	0.042534033592974	22.74449427029416
plain-agar carriers	P2	R2a	Prevotella-buccae-D17	0.0001188338595692748	0.046374844474606935
plain-agar carriers	P2	R2a	Prevotella-buccalis-ATCC-35310	5.154486156420847e-05	1.2885663693912428
plain-agar carriers	P2	R2a	Ruminococcus-gauvreauii-DSM-19829	0.00032393123404446	0.3595894582495847
plain-agar carriers	P2	R2a	Ruminococcus-gnavus-ATCC-29149	0.13848185862838	42.83105548446347
plain-agar carriers	P2	R2a	Ruminococcus-torques-ATCC-27756	0.0010410463577572812	0.5445741449926377
plain-agar carriers	P2	R2a	Slackia-exigua-ATCC-700122	0.028341875507272036	15.913785490088436
plain-agar carriers	P2	R2a	Solobacterium-moorei-DSM-22971	0.01165561329919541	5.854530543301718
plain-agar carriers	P2	R2a	Streptococcus-thermophilus-LMD-9	1.6976291260485502e-05	0.0138905802837484
plain-agar carriers	P2	R2a	Subdoligranulum-sp-4-3-54A2FAA	0.0031571731593106256	1.676808351034821
plain-agar carriers	P2	R2a	Tyzzerella-nexilis-DSM-1787	0.00015668546964812458	1.1962362423095805
plain-agar carriers	P2	R2a	Veillonella-dispar-ATCC-17748	0.00025662936422266556	0.5631825435141419
plain-agar carriers	P2	R2a	Veillonella-sp-3-1-44	0.7357571115161617	95.90759825021291
plain-agar carriers	P2	R2a	Veillonella-sp-6-1-27	0.013496875821527787	25.330949318759128
plain-agar carriers	P2	R2b	Acidaminococcus-fermentans-DSM-20731	4.756392098212839	99.8738056761727
plain-agar carriers	P2	R2b	Acidaminococcus-intestini-D21	4.869150144999598	99.93423875064038
plain-agar carriers	P2	R2b	Adlercreutzia-equolifaciens-DSM-19450	0.0005055046799091156	0.1882952329515959
plain-agar carriers	P2	R2b	Akkermansia-muciniphila-ATCC-BAA-835	0.000585321208315818	0.2953280949855039
plain-agar carriers	P2	R2b	Alistipes-finegoldii-DSM-17242	0.007014115766545414	2.861761124555766
plain-agar carriers	P2	R2b	Alistipes-ihumii-AP11	3.5474012625201096e-05	0.016582644338249974
plain-agar carriers	P2	R2b	Alistipes-onderdonkii-DSM-19147	0.00049396234319925	1.9833613383702773
plain-agar carriers	P2	R2b	Alistipes-shahii-WAL-8301	3.848679929049006e-05	0.7430403783266458
plain-agar carriers	P2	R2b	Anaerostipes-caccae-DSM-14662	0.061106900131595664	20.329554341069557
plain-agar carriers	P2	R2b	Anaerotruncus-colihominis-DSM-17241	7.181688939812533e-05	0.7081816743155562
plain-agar carriers	P2	R2b	Bacteroides-caccae-ATCC-43185	0.06852651806746354	18.261927509829246
plain-agar carriers	P2	R2b	Bacteroides-cellulosilyticus-DSM-14838	0.03642578693856144	6.897584773079285
plain-agar carriers	P2	R2b	Bacteroides-coprocola-DSM-17136	0.0006613251911605486	4.172342190744482
plain-agar carriers	P2	R2b	Bacteroides-coprophilus-DSM-18228	2.824473235703885e-05	5.157532706189828
plain-agar carriers	P2	R2b	Bacteroides-dorei-5-1-36-D4	0.5987914181169488	86.80713428522402
plain-agar carriers	P2	R2b	Bacteroides-dorei-DSM-17855	0.8402609254516078	90.63913738078804
plain-agar carriers	P2	R2b	Bacteroides-eggerthii-DSM-20697	0.00013047114263207055	2.4623506094959025
plain-agar carriers	P2	R2b	Bacteroides-finegoldii-DSM-17565	0.00026859480453482525	3.764726751915272
plain-agar carriers	P2	R2b	Bacteroides-fragilis-2-1-16	4.9470720180204975	99.82924092164212
plain-agar carriers	P2	R2b	Bacteroides-fragilis-3-1-12	0.33638603282852564	52.96617668294155
plain-agar carriers	P2	R2b	Bacteroides-intestinalis-DSM-17393	0.6846508431649874	75.26789193321355
plain-agar carriers	P2	R2b	Bacteroides-ovatus-ATCC-8483	0.02679064193838769	8.686474720906547
plain-agar carriers	P2	R2b	Bacteroides-plebeius-DSM-17135	0.0006053638330982688	4.804878578789116
plain-agar carriers	P2	R2b	Bacteroides-rodentium-JCM-16496	5.409973735253163e-05	5.104144199783682
plain-agar carriers	P2	R2b	Bacteroides-sp-2-1-22	0.6172436253521593	66.8142324315193
plain-agar carriers	P2	R2b	Bacteroides-sp-3-1-19	0.6239065870214459	73.50274700522846
plain-agar carriers	P2	R2b	Bacteroides-sp-9-1-42FAA	3.034795711860534	98.06062605374365
plain-agar carriers	P2	R2b	Bacteroides-sp-D2	0.18785692929912406	28.42708832353839
plain-agar carriers	P2	R2b	Bacteroides-stercoris-ATCC-43183	0.2546141512025283	56.78288872737579
plain-agar carriers	P2	R2b	Bacteroides-thetaiotaomicron-1-1-6	0.5865764148859823	78.39747442628236
plain-agar carriers	P2	R2b	Bacteroides-thetaiotaomicron-VPI-5482	1.9861024568288723	94.6772505585153
plain-agar carriers	P2	R2b	Bacteroides-uniformis-ATCC-8492	3.846364483489927	99.81021511833366
plain-agar carriers	P2	R2b	Bacteroides-vulgatus-ATCC-8482	0.05162075230492608	19.05727254996864
plain-agar carriers	P2	R2b	Bacteroides-xylanisolvens-SD-CC-1b	0.00032759116426531735	14.633895835334805
plain-agar carriers	P2	R2b	Bifidobacterium-adolescentis-L2-32	0.0018357801533541566	0.9966377912948059
plain-agar carriers	P2	R2b	Bifidobacterium-breve-JCM-1192	0.0015146012347736224	0.7999666021414179
plain-agar carriers	P2	R2b	Bifidobacterium-longum-ATCC-15697	9.946633967302691e-05	0.06047616218579435
plain-agar carriers	P2	R2b	Bifidobacterium-pseudocatenulatum-JCM-1200	1.773987051890647e-05	0.035948817270807724
plain-agar carriers	P2	R2b	Bilophila-wadsworthia-ATCC-49260	0.0053920499190305655	1.3693550864417738
plain-agar carriers	P2	R2b	Blautia-sp-KLE-1732	0.0007272625726706223	1.4577152477990016
plain-agar carriers	P2	R2b	Burkholderiales-bacterium-1-1-47	0.008753212615268369	4.4980745161623314
plain-agar carriers	P2	R2b	Butyricimonas-virosa-DSM-23226	7.098817379424009e-05	0.04279848933798217
plain-agar carriers	P2	R2b	Clostridiales-bacterium-VE202-14	0.04915288067964632	19.13885287892861
plain-agar carriers	P2	R2b	Clostridiales-bacterium-VE202-27	0.0013729733347695675	3.2125668609206564
plain-agar carriers	P2	R2b	Clostridium-hylemonae-DSM-15053	0.002076092322047336	0.7213773294747913
plain-agar carriers	P2	R2b	Clostridium-scindens-ATCC-35704	0.024481562928381884	9.290095051859767
plain-agar carriers	P2	R2b	Clostridium-sp-ATCC-29733	0.0151494455646945	6.163109876880231
plain-agar carriers	P2	R2b	Clostridium-sp-D5	24.245252290123485	99.96802627205237
plain-agar carriers	P2	R2b	Clostridium-sp-M62-1	0.000116912932372969	1.1731124291547237
plain-agar carriers	P2	R2b	Clostridium-sporogenes-ATCC-15579	16.575250136131526	99.9995619326267
plain-agar carriers	P2	R2b	Collinsella-aerofaciens-ATCC-25986	0.1143796111855489	43.82805849025217
plain-agar carriers	P2	R2b	Coprococcus-comes-ATCC-27758	0.20581709175059906	53.871373996239605
plain-agar carriers	P2	R2b	Desulfovibrio-piger-ATCC-29098	0.20941196502971834	59.124651814731294
plain-agar carriers	P2	R2b	Dialister-invisus-DSM-15470	0.0043544350497434344	2.9657769879184133
plain-agar carriers	P2	R2b	Dorea-formicigenerans-ATCC-27755	0.20365074958176305	55.15923199293418
plain-agar carriers	P2	R2b	Dorea-longicatena-DSM-13814	0.00021478130951094198	0.6564809211623572
plain-agar carriers	P2	R2b	Eggerthella-lenta-DSM-2243	0.012589580027881582	4.384706342177783
plain-agar carriers	P2	R2b	Enterocloster-asparagiformis-DSM-15981	0.16154784583880827	27.724785894024173
plain-agar carriers	P2	R2b	Enterocloster-bolteae-ATCC-BAA-613	2.7174412905567915	98.86997195561872
plain-agar carriers	P2	R2b	Eubacterium-rectale-ATCC-33656	0.19645619675918632	50.92641791931728
plain-agar carriers	P2	R2b	Eubacterium-siraeum-DSM-15702	4.448925859400345e-05	0.4099093716578433
plain-agar carriers	P2	R2b	Eubacterium-ventriosum-ATCC-27560	0.0008179333322724978	0.4824429490817688
plain-agar carriers	P2	R2b	Granulicatella-adiacens-ATCC-49175	0.01679698288566724	10.770816649045344
plain-agar carriers	P2	R2b	Holdemania-filiformis-DSM-12042	0.005022810476970984	1.9475677999944847
plain-agar carriers	P2	R2b	Hungatella-hathewayi-DSM-13479	0.3284910486768997	45.49780379617359
plain-agar carriers	P2	R2b	Intestinimonas-butyriciproducens-DSM-26588	6.4631916367754565	99.92408158834853
plain-agar carriers	P2	R2b	Lacrimispora-saccharolytica-WM1	0.4914809683832693	73.81705391377973
plain-agar carriers	P2	R2b	Lactobacillus-ruminis-ATCC-25644	1.20402452912744	99.24146164435905
plain-agar carriers	P2	R2b	Lactococcus-lactis-DSMZ-20729	0.00043455665465871337	0.2296522760244772
plain-agar carriers	P2	R2b	Marvinbryantia-formatexigens-DSM-14469	0.0002660552848733895	0.0811783709012678
plain-agar carriers	P2	R2b	Megasphaera-DSMZ-102144	2.0080430618587783	99.90305826732279
plain-agar carriers	P2	R2b	Mitsuokella-multacida-DSM-20544	5.919858884377778	99.99690843121049
plain-agar carriers	P2	R2b	Odoribacter-splanchnicus-DSM-20712	0.006971709515083639	2.7746262649808147
plain-agar carriers	P2	R2b	Olsenella-uli-DSM-7084	3.5474012625201096e-05	0.019350788361841214
plain-agar carriers	P2	R2b	Oscillibacter-sp-KLE-1728	0.02192698207790476	7.4756485448960195
plain-agar carriers	P2	R2b	Parabacteroides-distasonis-ATCC-8503	0.00034222426769331984	29.58152439341196
plain-agar carriers	P2	R2b	Parabacteroides-johnsonii-DSM-18315	0.014906649733918037	4.972381041614248
plain-agar carriers	P2	R2b	Parabacteroides-merdae-ATCC-43184	0.1928500511695906	44.43642607209179
plain-agar carriers	P2	R2b	Parabacteroides-sp-D13	0.6771184822133051	75.8569666352952
plain-agar carriers	P2	R2b	Peptostreptococcus-anaerobius-ATCC-27337	0.0006125762961754183	0.4057303716535792
plain-agar carriers	P2	R2b	Peptostreptococcus-sp-CC14N-HM-1051	0.015777067115058187	9.336910546453732
plain-agar carriers	P2	R2b	Prevotella-buccae-D17	0.001170643454942742	0.5102646759416356
plain-agar carriers	P2	R2b	Prevotella-buccalis-ATCC-35310	8.105280667349286e-05	1.28097803100456
plain-agar carriers	P2	R2b	Ruminococcus-bromii-ATCC-27255	7.095996728614878e-05	0.05318084425989759
plain-agar carriers	P2	R2b	Ruminococcus-gauvreauii-DSM-19829	0.0006408619334061582	0.4585079160092807
plain-agar carriers	P2	R2b	Ruminococcus-gnavus-ATCC-29149	0.5619483746302366	87.76223830908779
plain-agar carriers	P2	R2b	Ruminococcus-torques-ATCC-27756	0.001344735466031881	0.734409248365583
plain-agar carriers	P2	R2b	Slackia-exigua-ATCC-700122	0.04008561159298173	21.615877600219594
plain-agar carriers	P2	R2b	Slackia-heliotrinireducens-DSM-20476	0.00014191872399630658	0.04338525027886004
plain-agar carriers	P2	R2b	Solobacterium-moorei-DSM-22971	0.043470043428729815	19.687041594664496
plain-agar carriers	P2	R2b	Subdoligranulum-sp-4-3-54A2FAA	0.006009523992560918	2.544105281834101
plain-agar carriers	P2	R2b	Tyzzerella-nexilis-DSM-1787	0.0006830752658895093	2.1001776111555794
plain-agar carriers	P2	R2b	Veillonella-dispar-ATCC-17748	0.00021332841650420785	0.609949085879433
plain-agar carriers	P2	R2b	Veillonella-sp-3-1-44	1.2291675575622711	98.998144472771
plain-agar carriers	P2	R2b	Veillonella-sp-6-1-27	0.02113127007847353	31.892459003169012
plain-agar carriers	P2	R2c	Acidaminococcus-fermentans-DSM-20731	3.7351407379287207	99.87942098066364
plain-agar carriers	P2	R2c	Acidaminococcus-intestini-D21	7.099497541243753	99.9752744642909
plain-agar carriers	P2	R2c	Adlercreutzia-equolifaciens-DSM-19450	0.0009127682453067316	0.4061098484345645
plain-agar carriers	P2	R2c	Akkermansia-muciniphila-ATCC-BAA-835	0.0016039908000050336	0.7729509947567719
plain-agar carriers	P2	R2c	Alistipes-finegoldii-DSM-17242	0.020813860971133986	7.2056180656888875
plain-agar carriers	P2	R2c	Alistipes-onderdonkii-DSM-19147	0.00184205767253918	2.527172466405585
plain-agar carriers	P2	R2c	Alistipes-senegalensis-JC50	1.8750543360127066e-05	0.11214961633745504
plain-agar carriers	P2	R2c	Anaerostipes-caccae-DSM-14662	0.07040490746261635	22.797020548479303
plain-agar carriers	P2	R2c	Anaerotruncus-colihominis-DSM-17241	1.7984781520707364e-05	0.7178339781296753
plain-agar carriers	P2	R2c	Bacteroides-caccae-ATCC-43185	0.11998572551758195	28.59436610535707
plain-agar carriers	P2	R2c	Bacteroides-cellulosilyticus-DSM-14838	0.0442528770457251	7.930643837401964
plain-agar carriers	P2	R2c	Bacteroides-coprocola-DSM-17136	0.0006827970918580171	4.376497002479575
plain-agar carriers	P2	R2c	Bacteroides-coprophilus-DSM-18228	3.889365721571515e-05	5.339531658933285
plain-agar carriers	P2	R2c	Bacteroides-dorei-5-1-36-D4	0.5954489220434342	86.13139864028082
plain-agar carriers	P2	R2c	Bacteroides-dorei-DSM-17855	0.8462146666726136	90.34269513218577
plain-agar carriers	P2	R2c	Bacteroides-eggerthii-DSM-20697	0.0004351496927339064	2.7761500094258684
plain-agar carriers	P2	R2c	Bacteroides-finegoldii-DSM-17565	0.00032490015073096177	4.230338545210083
plain-agar carriers	P2	R2c	Bacteroides-fragilis-2-1-16	5.352608644836807	99.80167579951704
plain-agar carriers	P2	R2c	Bacteroides-fragilis-3-1-12	0.3467811113111897	53.31809349681324
plain-agar carriers	P2	R2c	Bacteroides-intestinalis-DSM-17393	0.7538323477749908	77.36924006969176
plain-agar carriers	P2	R2c	Bacteroides-ovatus-ATCC-8483	0.02980292973329382	9.84955466177532
plain-agar carriers	P2	R2c	Bacteroides-plebeius-DSM-17135	0.0006565034376297751	5.1096296347127526
plain-agar carriers	P2	R2c	Bacteroides-rodentium-JCM-16496	0.00017924266662679457	6.450664913619728
plain-agar carriers	P2	R2c	Bacteroides-sp-2-1-22	0.7749818629897751	72.9555200599224
plain-agar carriers	P2	R2c	Bacteroides-sp-3-1-19	0.4669054519455177	67.04130513333858
plain-agar carriers	P2	R2c	Bacteroides-sp-9-1-42FAA	3.1832236206043647	97.88522801303795
plain-agar carriers	P2	R2c	Bacteroides-sp-D2	0.21921429271661366	31.570378353633465
plain-agar carriers	P2	R2c	Bacteroides-stercoris-ATCC-43183	0.44607187122930797	74.99457949750132
plain-agar carriers	P2	R2c	Bacteroides-thetaiotaomicron-1-1-6	0.6253103269522311	82.05507898890937
plain-agar carriers	P2	R2c	Bacteroides-thetaiotaomicron-VPI-5482	3.2979569079159154	98.16312817408516
plain-agar carriers	P2	R2c	Bacteroides-uniformis-ATCC-8492	8.07316112576246	99.92450510341179
plain-agar carriers	P2	R2c	Bacteroides-vulgatus-ATCC-8482	0.060547459058625214	20.711308456847114
plain-agar carriers	P2	R2c	Bacteroides-xylanisolvens-SD-CC-1b	0.0006757025961292982	16.76971432544145
plain-agar carriers	P2	R2c	Bifidobacterium-adolescentis-L2-32	0.0016837472486240686	0.8828976455057127
plain-agar carriers	P2	R2c	Bifidobacterium-breve-JCM-1192	0.0007792631139571032	0.4240649148903913
plain-agar carriers	P2	R2c	Bifidobacterium-longum-ATCC-15697	1.8301372233244885e-05	0.011044135411763452
plain-agar carriers	P2	R2c	Bifidobacterium-pseudocatenulatum-JCM-1200	1.7728701394576036e-05	0.023368915236794817
plain-agar carriers	P2	R2c	Bilophila-wadsworthia-ATCC-49260	0.007408487893945902	1.9410610948314508
plain-agar carriers	P2	R2c	Blautia-hansenii-DSM-20583	7.170156915532133e-05	0.4556707010165413
plain-agar carriers	P2	R2c	Blautia-hydrogenotrophica-DSM-10507	1.7782658206909664e-05	0.3306357689341508
plain-agar carriers	P2	R2c	Blautia-sp-KLE-1732	0.0002910411109048217	1.5954074040340591
plain-agar carriers	P2	R2c	Burkholderiales-bacterium-1-1-47	0.023501566859742255	11.525665586427882
plain-agar carriers	P2	R2c	Butyricimonas-virosa-DSM-23226	0.00012419377674533427	0.08800699069693807
plain-agar carriers	P2	R2c	Clostridiales-bacterium-VE202-14	0.05575766702312119	20.739611942500183
plain-agar carriers	P2	R2c	Clostridiales-bacterium-VE202-27	0.001499734946707387	3.2036321237480583
plain-agar carriers	P2	R2c	Clostridium-hylemonae-DSM-15053	0.0033511839011849394	1.1473138460792225
plain-agar carriers	P2	R2c	Clostridium-leptum-DSM-753	8.945826227750813e-05	0.3726169236485854
plain-agar carriers	P2	R2c	Clostridium-scindens-ATCC-35704	0.02594098084182741	9.207779710676208
plain-agar carriers	P2	R2c	Clostridium-sp-ATCC-29733	0.018602633472008256	7.289026554747576
plain-agar carriers	P2	R2c	Clostridium-sp-D5	19.494472413302343	99.96905413012648
plain-agar carriers	P2	R2c	Clostridium-sp-M62-1	0.00046683402972304484	1.3432422679516425
plain-agar carriers	P2	R2c	Clostridium-sporogenes-ATCC-15579	5.491231487420548	99.69347452407024
plain-agar carriers	P2	R2c	Collinsella-aerofaciens-ATCC-25986	0.08383425387228133	34.15117049001732
plain-agar carriers	P2	R2c	Coprococcus-comes-ATCC-27758	0.3711020821033403	73.10648531632646
plain-agar carriers	P2	R2c	Desulfovibrio-piger-ATCC-29098	0.26368368096215344	66.28845098402508
plain-agar carriers	P2	R2c	Dialister-invisus-DSM-15470	0.01213184201771763	7.830442276246593
plain-agar carriers	P2	R2c	Dorea-formicigenerans-ATCC-27755	0.2457923919459957	60.96216044643171
plain-agar carriers	P2	R2c	Eggerthella-lenta-DSM-2243	0.010209373638527378	3.4945168151186268
plain-agar carriers	P2	R2c	Enterocloster-asparagiformis-DSM-15981	0.11670529164803768	20.526329789703876
plain-agar carriers	P2	R2c	Enterocloster-bolteae-ATCC-BAA-613	2.498328155332904	98.21520503051569
plain-agar carriers	P2	R2c	Eubacterium-rectale-ATCC-33656	0.11353851189351492	33.63196929574729
plain-agar carriers	P2	R2c	Eubacterium-siraeum-DSM-15702	3.55322714260031e-05	0.4110968693848984
plain-agar carriers	P2	R2c	Eubacterium-ventriosum-ATCC-27560	0.0017958066972226991	0.9175134248267474
plain-agar carriers	P2	R2c	Granulicatella-adiacens-ATCC-49175	0.042806266615037857	23.748029685227905
plain-agar carriers	P2	R2c	Holdemania-filiformis-DSM-12042	0.007232289322464344	2.699666936644425
plain-agar carriers	P2	R2c	Hungatella-hathewayi-DSM-13479	0.4117792050168838	52.53953469852007
plain-agar carriers	P2	R2c	Intestinibacter-bartlettii-DSM-16795	1.7725431131500648e-05	0.017741293405728473
plain-agar carriers	P2	R2c	Intestinimonas-butyriciproducens-DSM-26588	8.109170914815753	99.92848728254866
plain-agar carriers	P2	R2c	Lachnospira-eligens-ATCC-27750	2.6817424145911397e-05	0.07018224663253246
plain-agar carriers	P2	R2c	Lacrimispora-saccharolytica-WM1	0.5715346397392327	77.69086899466016
plain-agar carriers	P2	R2c	Lactobacillus-ruminis-ATCC-25644	0.901624903299555	97.75989856903357
plain-agar carriers	P2	R2c	Lactococcus-lactis-DSMZ-20729	0.0005317096574602321	0.2408548260744517
plain-agar carriers	P2	R2c	Marvinbryantia-formatexigens-DSM-14469	0.0004165132999572535	0.12242292533119073
plain-agar carriers	P2	R2c	Megasphaera-DSMZ-102144	1.6366908416718715	99.753573282116
plain-agar carriers	P2	R2c	Mitsuokella-multacida-DSM-20544	4.3735929128354005	99.99857014943485
plain-agar carriers	P2	R2c	Odoribacter-splanchnicus-DSM-20712	0.016247545877573273	5.426897448458347
plain-agar carriers	P2	R2c	Olsenella-uli-DSM-7084	0.000132927414365058	0.056053920947399
plain-agar carriers	P2	R2c	Oscillibacter-sp-KLE-1728	0.03569291131330245	11.53748349486046
plain-agar carriers	P2	R2c	Parabacteroides-distasonis-ATCC-8503	0.0005102387401506085	32.972910063906056
plain-agar carriers	P2	R2c	Parabacteroides-johnsonii-DSM-18315	0.015803438142004474	5.1124181616627595
plain-agar carriers	P2	R2c	Parabacteroides-merdae-ATCC-43184	0.18585533313611416	42.81781138640857
plain-agar carriers	P2	R2c	Parabacteroides-sp-D13	1.2137754711924056	87.88032405927814
plain-agar carriers	P2	R2c	Peptostreptococcus-anaerobius-ATCC-27337	0.00020403943827819628	0.10649282563851248
plain-agar carriers	P2	R2c	Peptostreptococcus-sp-CC14N-HM-1051	0.00661978523537989	3.949954244017496
plain-agar carriers	P2	R2c	Prevotella-buccae-D17	0.0012938268331532314	0.5366686460807601
plain-agar carriers	P2	R2c	Prevotella-buccalis-ATCC-35310	0.00011693015306306177	1.3931100910691303
plain-agar carriers	P2	R2c	Prevotella-copri-DSM-18205	1.773652617184762e-05	0.0568633901405918
plain-agar carriers	P2	R2c	Ruminococcus-bromii-ATCC-27255	0.00018619232101581631	0.14186223455644612
plain-agar carriers	P2	R2c	Ruminococcus-gauvreauii-DSM-19829	0.0010407493864569974	0.5876735686069816
plain-agar carriers	P2	R2c	Ruminococcus-gnavus-ATCC-29149	0.3096736750173347	69.37082824905872
plain-agar carriers	P2	R2c	Ruminococcus-torques-ATCC-27756	0.0029890621893819084	1.4323722040173539
plain-agar carriers	P2	R2c	Slackia-exigua-ATCC-700122	0.04042765762222632	20.974185771741592
plain-agar carriers	P2	R2c	Slackia-heliotrinireducens-DSM-20476	5.317096574602321e-05	0.026985436080223208
plain-agar carriers	P2	R2c	Solobacterium-moorei-DSM-22971	0.019388506638954275	8.976020318166231
plain-agar carriers	P2	R2c	Streptococcus-thermophilus-LMD-9	1.7723655248674404e-05	0.0138905802837484
plain-agar carriers	P2	R2c	Subdoligranulum-sp-4-3-54A2FAA	0.007491096475962169	2.9487674878894707
plain-agar carriers	P2	R2c	Subdoligranulum-variabile-DSM-15176	3.64636567299392e-05	0.3304515256610725
plain-agar carriers	P2	R2c	Tyzzerella-nexilis-DSM-1787	0.00039216984512389723	1.6381375118245165
plain-agar carriers	P2	R2c	Veillonella-dispar-ATCC-17748	0.00042705870443280784	1.0855034111232569
plain-agar carriers	P2	R2c	Veillonella-sp-3-1-44	2.2251710260127227	99.55369541488241
plain-agar carriers	P2	R2c	Veillonella-sp-6-1-27	0.03411478852262078	38.95329170933112
plain-agar carriers	P2	R3a	Acidaminococcus-fermentans-DSM-20731	2.579982600794246	99.83072643179548
plain-agar carriers	P2	R3a	Acidaminococcus-intestini-D21	7.7652862124494675	99.98768061027828
plain-agar carriers	P2	R3a	Adlercreutzia-equolifaciens-DSM-19450	0.0003840245089800113	0.15598111597938324
plain-agar carriers	P2	R3a	Akkermansia-muciniphila-ATCC-BAA-835	0.0008037722280976982	0.3696575252729448
plain-agar carriers	P2	R3a	Alistipes-finegoldii-DSM-17242	0.012222305574965113	4.376688262320649
plain-agar carriers	P2	R3a	Alistipes-ihumii-AP11	1.7861605068837733e-05	0.009172612377990766
plain-agar carriers	P2	R3a	Alistipes-onderdonkii-DSM-19147	0.0009373496466482742	2.005612033672202
plain-agar carriers	P2	R3a	Anaerostipes-caccae-DSM-14662	0.03532034540865895	12.23693356890302
plain-agar carriers	P2	R3a	Anaerotruncus-colihominis-DSM-17241	7.232700075299939e-05	0.7502702083887499
plain-agar carriers	P2	R3a	Bacteroides-caccae-ATCC-43185	0.04133533140156498	11.33278886251616
plain-agar carriers	P2	R3a	Bacteroides-cellulosilyticus-DSM-14838	0.03965472049842637	7.085848705432262
plain-agar carriers	P2	R3a	Bacteroides-coprocola-DSM-17136	0.0002737581250470414	3.973812124138125
plain-agar carriers	P2	R3a	Bacteroides-coprophilus-DSM-18228	1.9503670752747503e-05	4.994222658942242
plain-agar carriers	P2	R3a	Bacteroides-dorei-5-1-36-D4	0.8451455266611295	90.2900228628047
plain-agar carriers	P2	R3a	Bacteroides-dorei-DSM-17855	0.8543262589278838	90.96510652882229
plain-agar carriers	P2	R3a	Bacteroides-eggerthii-DSM-20697	0.0003089016042207275	1.9637423811526376
plain-agar carriers	P2	R3a	Bacteroides-finegoldii-DSM-17565	0.000348643145178355	3.7719030355074845
plain-agar carriers	P2	R3a	Bacteroides-fragilis-2-1-16	3.1594048507905823	99.45549365459644
plain-agar carriers	P2	R3a	Bacteroides-fragilis-3-1-12	0.06527410840133968	15.131319185003507
plain-agar carriers	P2	R3a	Bacteroides-intestinalis-DSM-17393	0.6247030709366018	70.70785788281162
plain-agar carriers	P2	R3a	Bacteroides-ovatus-ATCC-8483	0.04064707852579248	9.389569592904254
plain-agar carriers	P2	R3a	Bacteroides-plebeius-DSM-17135	0.0005149302082188491	4.665987307186
plain-agar carriers	P2	R3a	Bacteroides-rodentium-JCM-16496	0.00010104785380726436	5.424444021746483
plain-agar carriers	P2	R3a	Bacteroides-sp-2-1-22	0.7780439810496913	73.37035990601457
plain-agar carriers	P2	R3a	Bacteroides-sp-3-1-19	0.3974962518031032	60.77488972620993
plain-agar carriers	P2	R3a	Bacteroides-sp-9-1-42FAA	3.019922367691122	97.92123653146312
plain-agar carriers	P2	R3a	Bacteroides-sp-D2	0.009230818534509626	2.8746887981122864
plain-agar carriers	P2	R3a	Bacteroides-stercoris-ATCC-43183	0.19961726429550114	47.268278820169314
plain-agar carriers	P2	R3a	Bacteroides-thetaiotaomicron-1-1-6	0.5969272753662446	78.87192863738531
plain-agar carriers	P2	R3a	Bacteroides-thetaiotaomicron-VPI-5482	2.2446302688565383	95.64883800114723
plain-agar carriers	P2	R3a	Bacteroides-uniformis-ATCC-8492	5.162058620016781	99.85940020546707
plain-agar carriers	P2	R3a	Bacteroides-vulgatus-ATCC-8482	0.059387789955530776	20.195638780606327
plain-agar carriers	P2	R3a	Bacteroides-xylanisolvens-SD-CC-1b	0.00046745462053023496	16.61596831365381
plain-agar carriers	P2	R3a	Bifidobacterium-adolescentis-L2-32	0.001214589144680966	0.6536502656450885
plain-agar carriers	P2	R3a	Bifidobacterium-breve-JCM-1192	0.00033043969377349804	0.17977715718306642
plain-agar carriers	P2	R3a	Bifidobacterium-longum-ATCC-15697	0.0010627655015958454	0.4891790322900053
plain-agar carriers	P2	R3a	Bifidobacterium-pseudocatenulatum-JCM-1200	0.00012504896004876997	0.08456489700642011
plain-agar carriers	P2	R3a	Bilophila-wadsworthia-ATCC-49260	0.005581902481549967	1.3977668403032888
plain-agar carriers	P2	R3a	Blautia-sp-KLE-1732	0.002130947245195544	1.914403162097689
plain-agar carriers	P2	R3a	Burkholderiales-bacterium-1-1-47	0.005787160042303425	3.0056949879380013
plain-agar carriers	P2	R3a	Butyricimonas-virosa-DSM-23226	0.0001698302290110596	0.08981449971266839
plain-agar carriers	P2	R3a	Catenibacterium-mitsuokai-DSM-15897	3.5723210137675466e-05	0.01580991874305486
plain-agar carriers	P2	R3a	Clostridiales-bacterium-VE202-14	0.056933387381688634	20.752331757784713
plain-agar carriers	P2	R3a	Clostridiales-bacterium-VE202-27	0.0008383782424045919	2.9075889319481987
plain-agar carriers	P2	R3a	Clostridium-hylemonae-DSM-15053	0.0006164051696963438	0.2252902447159541
plain-agar carriers	P2	R3a	Clostridium-scindens-ATCC-35704	0.01640966172182141	6.0993128242443255
plain-agar carriers	P2	R3a	Clostridium-sp-ATCC-29733	0.007137331098114031	2.9200245976497503
plain-agar carriers	P2	R3a	Clostridium-sp-D5	31.573238565502624	99.97835991661869
plain-agar carriers	P2	R3a	Clostridium-sp-M62-1	0.00011767195205540208	1.0707439717145524
plain-agar carriers	P2	R3a	Clostridium-sporogenes-ATCC-15579	12.378199482334962	99.9986857978801
plain-agar carriers	P2	R3a	Collinsella-aerofaciens-ATCC-25986	0.08310111758276756	32.78379123298573
plain-agar carriers	P2	R3a	Coprococcus-comes-ATCC-27758	0.11509250914858556	34.95973692776839
plain-agar carriers	P2	R3a	Coprococcus-eutactus-ATCC-27759	1.8281599426622447e-05	1.0569822086601033
plain-agar carriers	P2	R3a	Desulfovibrio-piger-ATCC-29098	0.1964864356622113	55.21786687335671
plain-agar carriers	P2	R3a	Dialister-invisus-DSM-15470	0.0029739572439614827	2.0468905072941315
plain-agar carriers	P2	R3a	Dorea-formicigenerans-ATCC-27755	0.2547529651946952	61.3810665482338
plain-agar carriers	P2	R3a	Dorea-longicatena-DSM-13814	5.407230855323721e-05	0.5430890733889436
plain-agar carriers	P2	R3a	Eggerthella-lenta-DSM-2243	0.0064949431135628895	2.144678680253553
plain-agar carriers	P2	R3a	Enterocloster-asparagiformis-DSM-15981	0.09840523959791854	17.468995144082292
plain-agar carriers	P2	R3a	Enterocloster-bolteae-ATCC-BAA-613	1.5210395371434011	92.66107532381632
plain-agar carriers	P2	R3a	Eubacterium-rectale-ATCC-33656	0.1955704911303248	49.52153602430367
plain-agar carriers	P2	R3a	Eubacterium-siraeum-DSM-15702	0.00010755850932613676	0.4610459925291549
plain-agar carriers	P2	R3a	Eubacterium-ventriosum-ATCC-27560	0.000360050571541506	0.2200911806319761
plain-agar carriers	P2	R3a	Granulicatella-adiacens-ATCC-49175	0.03663618536459141	20.95982440412288
plain-agar carriers	P2	R3a	Holdemania-filiformis-DSM-12042	0.0058683542407220925	2.1693802325213234
plain-agar carriers	P2	R3a	Hungatella-hathewayi-DSM-13479	0.3254623402077801	43.75039132909933
plain-agar carriers	P2	R3a	Intestinibacter-bartlettii-DSM-16795	0.0036169750264396405	1.6651003673683809
plain-agar carriers	P2	R3a	Intestinimonas-butyriciproducens-DSM-26588	1.6135298409156562	99.12649131152409
plain-agar carriers	P2	R3a	Lacrimispora-saccharolytica-WM1	0.3697148438554969	62.271420333095215
plain-agar carriers	P2	R3a	Lactobacillus-ruminis-ATCC-25644	2.838554988627985	99.95680774005298
plain-agar carriers	P2	R3a	Lactococcus-lactis-DSMZ-20729	0.0006340869799437395	0.3113276054668444
plain-agar carriers	P2	R3a	Marvinbryantia-formatexigens-DSM-14469	0.004063515153160584	1.0875192842322157
plain-agar carriers	P2	R3a	Megasphaera-DSMZ-102144	2.582881340480955	99.95082830440992
plain-agar carriers	P2	R3a	Mitsuokella-multacida-DSM-20544	5.253323940924616	99.99659927433152
plain-agar carriers	P2	R3a	Odoribacter-splanchnicus-DSM-20712	0.010257032859449315	3.5972849236686404
plain-agar carriers	P2	R3a	Oscillibacter-sp-KLE-1728	0.02455135460077176	7.799944790223246
plain-agar carriers	P2	R3a	Parabacteroides-distasonis-ATCC-8503	0.0002581562139740506	28.11276562581181
plain-agar carriers	P2	R3a	Parabacteroides-johnsonii-DSM-18315	0.015020752804903966	4.7435337317650115
plain-agar carriers	P2	R3a	Parabacteroides-merdae-ATCC-43184	0.2444274935811147	50.97139953950328
plain-agar carriers	P2	R3a	Parabacteroides-sp-D13	0.8784736306624674	79.94210970612934
plain-agar carriers	P2	R3a	Peptostreptococcus-anaerobius-ATCC-27337	0.001305129005088107	0.7207868433949147
plain-agar carriers	P2	R3a	Peptostreptococcus-sp-CC14N-HM-1051	0.044484327423940366	22.815542142340732
plain-agar carriers	P2	R3a	Prevotella-buccae-D17	0.00044654012672094335	0.2071315462051804
plain-agar carriers	P2	R3a	Prevotella-buccalis-ATCC-35310	1.816442177047469e-05	1.1311159059735338
plain-agar carriers	P2	R3a	Ruminococcus-gauvreauii-DSM-19829	0.005953603912862556	1.9557440604905303
plain-agar carriers	P2	R3a	Ruminococcus-gnavus-ATCC-29149	0.1657055749709801	47.20907340092069
plain-agar carriers	P2	R3a	Ruminococcus-lactaris-ATCC-29176	1.7925901489014303e-05	0.09203111500304698
plain-agar carriers	P2	R3a	Ruminococcus-torques-ATCC-27756	0.0009624439273710065	0.5704557650943217
plain-agar carriers	P2	R3a	Slackia-exigua-ATCC-700122	0.0310524004121744	16.21429509135826
plain-agar carriers	P2	R3a	Slackia-heliotrinireducens-DSM-20476	2.67924076032566e-05	0.009226870416188734
plain-agar carriers	P2	R3a	Solobacterium-moorei-DSM-22971	0.023270940643760583	10.715030235184608
plain-agar carriers	P2	R3a	Streptococcus-thermophilus-LMD-9	4.4654012672094334e-05	0.03191979236436705
plain-agar carriers	P2	R3a	Subdoligranulum-sp-4-3-54A2FAA	0.005424551888881809	2.1096620319040538
plain-agar carriers	P2	R3a	Tyzzerella-nexilis-DSM-1787	0.00020029935226469642	1.3282916225542596
plain-agar carriers	P2	R3a	Veillonella-dispar-ATCC-17748	0.00023323133869582988	0.5628046320606851
plain-agar carriers	P2	R3a	Veillonella-sp-3-1-44	0.8820009546274938	97.25532368385359
plain-agar carriers	P2	R3a	Veillonella-sp-6-1-27	0.03757650645385871	35.134987720888795
plain-agar carriers	P2	R3b	Acidaminococcus-fermentans-DSM-20731	3.1195432419722966	99.83368411126018
plain-agar carriers	P2	R3b	Acidaminococcus-intestini-D21	7.833035131449798	99.98408022525395
plain-agar carriers	P2	R3b	Adlercreutzia-equolifaciens-DSM-19450	0.0004993248112975371	0.2271769758597825
plain-agar carriers	P2	R3b	Akkermansia-muciniphila-ATCC-BAA-835	0.0011848385352822913	0.529953821902931
plain-agar carriers	P2	R3b	Alistipes-finegoldii-DSM-17242	0.008373920789404032	3.1547525479756384
plain-agar carriers	P2	R3b	Alistipes-onderdonkii-DSM-19147	0.0004211793919264375	1.830785142014223
plain-agar carriers	P2	R3b	Alistipes-senegalensis-JC50	5.6070670791551554e-05	0.06750850132369854
plain-agar carriers	P2	R3b	Alistipes-shahii-WAL-8301	0.00013877910132160162	0.5916341218463373
plain-agar carriers	P2	R3b	Anaerostipes-caccae-DSM-14662	0.04588092466588788	15.705868002254697
plain-agar carriers	P2	R3b	Bacteroides-caccae-ATCC-43185	0.035105864767601164	9.850378456808098
plain-agar carriers	P2	R3b	Bacteroides-cellulosilyticus-DSM-14838	0.05958289415403641	10.717760278629443
plain-agar carriers	P2	R3b	Bacteroides-coprocola-DSM-17136	0.0002176761040012884	4.061417529518193
plain-agar carriers	P2	R3b	Bacteroides-dorei-5-1-36-D4	1.1720006852980474	95.71035976777516
plain-agar carriers	P2	R3b	Bacteroides-dorei-DSM-17855	1.0496746444501666	95.06843894429156
plain-agar carriers	P2	R3b	Bacteroides-eggerthii-DSM-20697	0.0002663950776327736	2.0657271861298763
plain-agar carriers	P2	R3b	Bacteroides-finegoldii-DSM-17565	5.5721965941407424e-05	3.683671031903217
plain-agar carriers	P2	R3b	Bacteroides-fragilis-2-1-16	2.4207788794715626	99.00457166027508
plain-agar carriers	P2	R3b	Bacteroides-fragilis-3-1-12	0.10032376789567278	21.781548108266172
plain-agar carriers	P2	R3b	Bacteroides-intestinalis-DSM-17393	0.6579749194176155	73.27817471889685
plain-agar carriers	P2	R3b	Bacteroides-ovatus-ATCC-8483	0.053603011691168406	11.248590936508092
plain-agar carriers	P2	R3b	Bacteroides-plebeius-DSM-17135	0.0006028397930132474	4.840493484896832
plain-agar carriers	P2	R3b	Bacteroides-rodentium-JCM-16496	0.0001129785668715069	4.899723751849415
plain-agar carriers	P2	R3b	Bacteroides-sp-2-1-22	0.5824637403189692	63.98015400363715
plain-agar carriers	P2	R3b	Bacteroides-sp-3-1-19	0.6380380043699674	74.5478513800465
plain-agar carriers	P2	R3b	Bacteroides-sp-9-1-42FAA	4.380398866382137	99.45913050818632
plain-agar carriers	P2	R3b	Bacteroides-sp-D2	0.011956629543407241	3.38054822141184
plain-agar carriers	P2	R3b	Bacteroides-stercoris-ATCC-43183	0.1267845862779754	34.91569590394645
plain-agar carriers	P2	R3b	Bacteroides-thetaiotaomicron-1-1-6	0.5159328895004441	75.34668017332119
plain-agar carriers	P2	R3b	Bacteroides-thetaiotaomicron-VPI-5482	1.8814335961169613	93.8989212213925
plain-agar carriers	P2	R3b	Bacteroides-uniformis-ATCC-8492	3.1976410520640517	99.66890249645098
plain-agar carriers	P2	R3b	Bacteroides-vulgatus-ATCC-8482	0.06304103069172114	22.130140887734303
plain-agar carriers	P2	R3b	Bacteroides-xylanisolvens-SD-CC-1b	0.00036743796841326166	14.170616923709225
plain-agar carriers	P2	R3b	Bifidobacterium-adolescentis-L2-32	0.008572990582194783	4.396300148133719
plain-agar carriers	P2	R3b	Bifidobacterium-breve-JCM-1192	0.0009346922608579801	0.4542108767157601
plain-agar carriers	P2	R3b	Bifidobacterium-longum-ATCC-15697	0.0013080378237834995	0.6321434610340053
plain-agar carriers	P2	R3b	Bifidobacterium-pseudocatenulatum-JCM-1200	0.00016098876048843949	0.0978000022713712
plain-agar carriers	P2	R3b	Bilophila-wadsworthia-ATCC-49260	0.007523724699042547	1.943825369347604
plain-agar carriers	P2	R3b	Blautia-hansenii-DSM-20583	1.7033272994407873e-05	0.391506890514749
plain-agar carriers	P2	R3b	Blautia-sp-KLE-1732	0.0026422652038492786	1.7119903347607064
plain-agar carriers	P2	R3b	Burkholderiales-bacterium-1-1-47	0.006990547358165518	3.626103333953811
plain-agar carriers	P2	R3b	Butyricimonas-virosa-DSM-23226	0.0001355219743675648	0.07685029711708545
plain-agar carriers	P2	R3b	Clostridiales-bacterium-VE202-14	0.05154211810367945	19.503227145273414
plain-agar carriers	P2	R3b	Clostridiales-bacterium-VE202-27	0.0010512207714542662	3.159389866003993
plain-agar carriers	P2	R3b	Clostridium-hylemonae-DSM-15053	0.0007366481272618549	0.2332962761001187
plain-agar carriers	P2	R3b	Clostridium-scindens-ATCC-35704	0.013803720754174978	5.429665653965297
plain-agar carriers	P2	R3b	Clostridium-sp-ATCC-29733	0.004806522068914927	1.9740351725861311
plain-agar carriers	P2	R3b	Clostridium-sp-D5	21.08945386527384	99.96565852756027
plain-agar carriers	P2	R3b	Clostridium-sp-M62-1	0.00012019862415817429	1.1364818508715198
plain-agar carriers	P2	R3b	Clostridium-sporogenes-ATCC-15579	8.186768806518915	99.99155503452579
plain-agar carriers	P2	R3b	Collinsella-aerofaciens-ATCC-25986	0.0575378716172614	24.270706599560967
plain-agar carriers	P2	R3b	Coprococcus-comes-ATCC-27758	0.0694248192137909	22.844053451666824
plain-agar carriers	P2	R3b	Desulfovibrio-piger-ATCC-29098	0.2616546642523043	65.54485018533106
plain-agar carriers	P2	R3b	Dialister-invisus-DSM-15470	0.008149996496263188	5.2797972780006335
plain-agar carriers	P2	R3b	Dorea-formicigenerans-ATCC-27755	0.12708971475656464	39.47647401251575
plain-agar carriers	P2	R3b	Dorea-longicatena-DSM-13814	1.7105700177621167e-05	0.5393561493758654
plain-agar carriers	P2	R3b	Eggerthella-lenta-DSM-2243	0.010977480107739235	3.7118762117896313
plain-agar carriers	P2	R3b	Enterocloster-asparagiformis-DSM-15981	0.17321860501355069	28.874806222109875
plain-agar carriers	P2	R3b	Enterocloster-bolteae-ATCC-BAA-613	2.605285080404406	98.67030273240002
plain-agar carriers	P2	R3b	Eubacterium-rectale-ATCC-33656	0.053652046483737593	17.688397636305922
plain-agar carriers	P2	R3b	Eubacterium-ventriosum-ATCC-27560	0.0003657426342090612	0.21886572862400291
plain-agar carriers	P2	R3b	Granulicatella-adiacens-ATCC-49175	0.03100989579459348	18.150758463067984
plain-agar carriers	P2	R3b	Holdemania-filiformis-DSM-12042	0.006476614671622239	2.4967750765249064
plain-agar carriers	P2	R3b	Hungatella-hathewayi-DSM-13479	0.3792068033105312	49.83437942634689
plain-agar carriers	P2	R3b	Intestinibacter-bartlettii-DSM-16795	0.008843973352642816	3.931223403965252
plain-agar carriers	P2	R3b	Intestinimonas-butyriciproducens-DSM-26588	2.519051325419852	99.74035137007513
plain-agar carriers	P2	R3b	Lacrimispora-saccharolytica-WM1	0.5686797071219422	78.12765997601049
plain-agar carriers	P2	R3b	Lactobacillus-plantarum-ATCC-BAA-793	0.0002623722525285249	0.10726794050332317
plain-agar carriers	P2	R3b	Lactobacillus-ruminis-ATCC-25644	1.2034967823008895	99.27939770336012
plain-agar carriers	P2	R3b	Lactococcus-lactis-DSMZ-20729	0.0004316197521385489	0.22003874016598848
plain-agar carriers	P2	R3b	Marvinbryantia-formatexigens-DSM-14469	0.0035630328540438533	1.010294972839325
plain-agar carriers	P2	R3b	Megasphaera-DSMZ-102144	3.4631864443025826	99.98533940971235
plain-agar carriers	P2	R3b	Mitsuokella-multacida-DSM-20544	10.29935715921957	99.9988793063138
plain-agar carriers	P2	R3b	Odoribacter-splanchnicus-DSM-20712	0.007208930580897816	2.7721450177466087
plain-agar carriers	P2	R3b	Oscillibacter-sp-KLE-1728	0.023770850920492425	8.005825583340245
plain-agar carriers	P2	R3b	Parabacteroides-distasonis-ATCC-8503	0.0007205065127849238	30.95771808593547
plain-agar carriers	P2	R3b	Parabacteroides-johnsonii-DSM-18315	0.026530360306230755	7.949227858775375
plain-agar carriers	P2	R3b	Parabacteroides-merdae-ATCC-43184	0.2364912480423589	50.488401115992964
plain-agar carriers	P2	R3b	Parabacteroides-sp-D13	0.7423008050483421	78.32563372955435
plain-agar carriers	P2	R3b	Peptostreptococcus-anaerobius-ATCC-27337	0.0037016903571929533	2.0201269616949498
plain-agar carriers	P2	R3b	Peptostreptococcus-sp-CC14N-HM-1051	0.09025838134965616	40.79886822997605
plain-agar carriers	P2	R3b	Prevotella-buccae-D17	0.0008039975775129832	0.3373487162085737
plain-agar carriers	P2	R3b	Roseburia-inulinivorans-DSM-16841	1.7275738212005867e-05	0.8076085666309776
plain-agar carriers	P2	R3b	Ruminococcus-gauvreauii-DSM-19829	0.00607773773280622	2.064334866838775
plain-agar carriers	P2	R3b	Ruminococcus-gnavus-ATCC-29149	0.4947725315132521	84.15404812525942
plain-agar carriers	P2	R3b	Ruminococcus-torques-ATCC-27756	0.0009620128568005664	0.523846915334933
plain-agar carriers	P2	R3b	Slackia-exigua-ATCC-700122	0.03436029702732008	17.979926245062114
plain-agar carriers	P2	R3b	Slackia-heliotrinireducens-DSM-20476	0.00011850434939459017	0.04379603560560817
plain-agar carriers	P2	R3b	Solobacterium-moorei-DSM-22971	0.04011528473685435	18.110337233604696
plain-agar carriers	P2	R3b	Subdoligranulum-sp-4-3-54A2FAA	0.0036097614689545314	1.7779563705369634
plain-agar carriers	P2	R3b	Subdoligranulum-variabile-DSM-15176	9.36223676385663e-05	0.3098965347428654
plain-agar carriers	P2	R3b	Tyzzerella-nexilis-DSM-1787	0.00039102997640053664	1.6965298695229298
plain-agar carriers	P2	R3b	Veillonella-dispar-ATCC-17748	0.0003320989312656497	0.7525634206277299
plain-agar carriers	P2	R3b	Veillonella-sp-3-1-44	0.9536342860945882	98.00966793351843
plain-agar carriers	P2	R3b	Veillonella-sp-6-1-27	0.03364004364749796	34.81038650553637
plain-agar carriers	P2	R3c	Acidaminococcus-fermentans-DSM-20731	2.5662283648487008	99.84324298837076
plain-agar carriers	P2	R3c	Acidaminococcus-intestini-D21	7.555701202562249	99.9881143916065
plain-agar carriers	P2	R3c	Adlercreutzia-equolifaciens-DSM-19450	0.00027484086713792715	0.13061890092876013
plain-agar carriers	P2	R3c	Akkermansia-muciniphila-ATCC-BAA-835	0.0007412374901598641	0.3500991246771081
plain-agar carriers	P2	R3c	Alistipes-finegoldii-DSM-17242	0.009607395644528944	3.79429383068411
plain-agar carriers	P2	R3c	Alistipes-onderdonkii-DSM-19147	0.0009525898272787221	2.054894351838021
plain-agar carriers	P2	R3c	Alistipes-shahii-WAL-8301	1.8155008624116888e-05	0.7197834533541159
plain-agar carriers	P2	R3c	Anaerostipes-caccae-DSM-14662	0.05260623961328228	18.332605532917
plain-agar carriers	P2	R3c	Anaerotruncus-colihominis-DSM-17241	2.5233175389910173e-05	0.7655904347913924
plain-agar carriers	P2	R3c	Bacteroides-caccae-ATCC-43185	0.043639180587203084	12.594493872953064
plain-agar carriers	P2	R3c	Bacteroides-cellulosilyticus-DSM-14838	0.04392300149701377	8.514943101020789
plain-agar carriers	P2	R3c	Bacteroides-coprocola-DSM-17136	0.0001530646336815426	4.175623292069578
plain-agar carriers	P2	R3c	Bacteroides-dorei-5-1-36-D4	1.1360267502207575	96.04990406443686
plain-agar carriers	P2	R3c	Bacteroides-dorei-DSM-17855	1.048793175763637	95.6949034011753
plain-agar carriers	P2	R3c	Bacteroides-eggerthii-DSM-20697	0.0003493476880762196	2.190177175420283
plain-agar carriers	P2	R3c	Bacteroides-finegoldii-DSM-17565	0.0001977399204582797	3.7183429638655983
plain-agar carriers	P2	R3c	Bacteroides-fragilis-2-1-16	1.999957538612212	98.55368773932683
plain-agar carriers	P2	R3c	Bacteroides-fragilis-3-1-12	0.11480272676784878	25.328872487336024
plain-agar carriers	P2	R3c	Bacteroides-intestinalis-DSM-17393	0.6437368278022849	74.04018284102017
plain-agar carriers	P2	R3c	Bacteroides-ovatus-ATCC-8483	0.05790272277741745	11.986417987560687
plain-agar carriers	P2	R3c	Bacteroides-plebeius-DSM-17135	0.0003455083039569692	4.893607044294467
plain-agar carriers	P2	R3c	Bacteroides-rodentium-JCM-16496	5.936837310190021e-05	4.977998040556188
plain-agar carriers	P2	R3c	Bacteroides-sp-2-1-22	0.5109352688330618	61.40815356307004
plain-agar carriers	P2	R3c	Bacteroides-sp-3-1-19	0.7891805386323442	81.7436488840795
plain-agar carriers	P2	R3c	Bacteroides-sp-9-1-42FAA	4.807902972246317	99.57346064466726
plain-agar carriers	P2	R3c	Bacteroides-sp-D2	0.011533186630211205	3.455598988511194
plain-agar carriers	P2	R3c	Bacteroides-stercoris-ATCC-43183	0.1279709801549419	36.195608157924866
plain-agar carriers	P2	R3c	Bacteroides-thetaiotaomicron-1-1-6	0.510696092738559	75.88404680625999
plain-agar carriers	P2	R3c	Bacteroides-thetaiotaomicron-VPI-5482	1.7868561488070671	93.8397670499212
plain-agar carriers	P2	R3c	Bacteroides-uniformis-ATCC-8492	2.945742584943707	99.64265748948256
plain-agar carriers	P2	R3c	Bacteroides-vulgatus-ATCC-8482	0.04815569786361923	20.05777824518917
plain-agar carriers	P2	R3c	Bacteroides-xylanisolvens-SD-CC-1b	0.0002885325623927456	13.354880340769922
plain-agar carriers	P2	R3c	Bifidobacterium-adolescentis-L2-32	0.0062460539905343	3.544994593140853
plain-agar carriers	P2	R3c	Bifidobacterium-breve-JCM-1192	0.0017457506714198818	0.8903605430667584
plain-agar carriers	P2	R3c	Bifidobacterium-longum-ATCC-15697	0.0016880375596945714	0.8224072559207991
plain-agar carriers	P2	R3c	Bifidobacterium-pseudocatenulatum-JCM-1200	0.00039771935375632295	0.2514670000340706
plain-agar carriers	P2	R3c	Bilophila-wadsworthia-ATCC-49260	0.008303671361039523	2.2823554694912427
plain-agar carriers	P2	R3c	Blautia-sp-KLE-1732	0.0037722169100377905	2.1060738581797582
plain-agar carriers	P2	R3c	Burkholderiales-bacterium-1-1-47	0.007862114502369795	4.263674998061871
plain-agar carriers	P2	R3c	Butyricimonas-virosa-DSM-23226	0.00012498650785317328	0.06868534259775197
plain-agar carriers	P2	R3c	Catenibacterium-mitsuokai-DSM-15897	1.6657022250783464e-05	0.011017890866281669
plain-agar carriers	P2	R3c	Clostridiales-bacterium-VE202-14	0.04939325757202241	19.74384104668766
plain-agar carriers	P2	R3c	Clostridiales-bacterium-VE202-27	0.0013143069066828615	3.2335259172788082
plain-agar carriers	P2	R3c	Clostridium-hylemonae-DSM-15053	0.0005585484088680939	0.22200438167229045
plain-agar carriers	P2	R3c	Clostridium-leptum-DSM-753	3.360949477317813e-05	0.3399397850563665
plain-agar carriers	P2	R3c	Clostridium-scindens-ATCC-35704	0.012532766479128873	5.229867384519747
plain-agar carriers	P2	R3c	Clostridium-sp-ATCC-29733	0.0066196382463063795	2.889838905924255
plain-agar carriers	P2	R3c	Clostridium-sp-D5	23.05444017978552	99.97764408688852
plain-agar carriers	P2	R3c	Clostridium-sp-M62-1	0.000573722385866978	1.3401551299801826
plain-agar carriers	P2	R3c	Clostridium-sporogenes-ATCC-15579	4.253870342405081	99.92122088403455
plain-agar carriers	P2	R3c	Collinsella-aerofaciens-ATCC-25986	0.05419834365880324	24.30988874065908
plain-agar carriers	P2	R3c	Collinsella-stercoris-DSM-13279	0.00015826804183413572	0.0631922189449866
plain-agar carriers	P2	R3c	Coprococcus-comes-ATCC-27758	0.10891595043962103	34.73006457626385
plain-agar carriers	P2	R3c	Desulfovibrio-piger-ATCC-29098	0.2844934657632322	70.66477161883341
plain-agar carriers	P2	R3c	Dialister-invisus-DSM-15470	0.002273683537231943	1.6372283930715612
plain-agar carriers	P2	R3c	Dorea-formicigenerans-ATCC-27755	0.09488386942702702	32.690264165525
plain-agar carriers	P2	R3c	Dorea-longicatena-DSM-13814	4.2046535375070906e-05	0.5504521803872172
plain-agar carriers	P2	R3c	Eggerthella-lenta-DSM-2243	0.011295990714511144	4.143571543620029
plain-agar carriers	P2	R3c	Enterocloster-asparagiformis-DSM-15981	0.16971680576285544	29.640505320166174
plain-agar carriers	P2	R3c	Enterocloster-bolteae-ATCC-BAA-613	2.3242748958528403	98.22209747304315
plain-agar carriers	P2	R3c	Eubacterium-rectale-ATCC-33656	0.029561991967079187	10.817335495849619
plain-agar carriers	P2	R3c	Eubacterium-siraeum-DSM-15702	3.3492151459697896e-05	0.4169972487162037
plain-agar carriers	P2	R3c	Eubacterium-ventriosum-ATCC-27560	0.000405828230849854	0.28521520162712016
plain-agar carriers	P2	R3c	Granulicatella-adiacens-ATCC-49175	0.03461413778495992	20.82341603991408
plain-agar carriers	P2	R3c	Holdemania-filiformis-DSM-12042	0.010383430778420426	3.7749223005373342
plain-agar carriers	P2	R3c	Hungatella-hathewayi-DSM-13479	0.3842196737458341	51.92715695550145
plain-agar carriers	P2	R3c	Intestinibacter-bartlettii-DSM-16795	0.0009495464914237488	0.4679993237949645
plain-agar carriers	P2	R3c	Intestinimonas-butyriciproducens-DSM-26588	3.0721193649235805	99.83220051655168
plain-agar carriers	P2	R3c	Lacrimispora-saccharolytica-WM1	0.6296361593302227	82.48353857526833
plain-agar carriers	P2	R3c	Lactobacillus-ruminis-ATCC-25644	0.9907225853838852	98.74097990211582
plain-agar carriers	P2	R3c	Lactococcus-lactis-DSMZ-20729	0.0008245226014137817	0.4301858669899781
plain-agar carriers	P2	R3c	Marvinbryantia-formatexigens-DSM-14469	0.0024447771641764463	0.7086067860399416
plain-agar carriers	P2	R3c	Megasphaera-DSMZ-102144	2.823795292929576	99.96283710834062
plain-agar carriers	P2	R3c	Mitsuokella-multacida-DSM-20544	9.21834622515918	99.99895659553353
plain-agar carriers	P2	R3c	Odoribacter-splanchnicus-DSM-20712	0.009635403021907593	3.6417652639956004
plain-agar carriers	P2	R3c	Oscillibacter-sp-KLE-1728	0.03008851708066842	10.478870021771145
plain-agar carriers	P2	R3c	Parabacteroides-distasonis-ATCC-8503	0.00045872095304291767	35.353520029095435
plain-agar carriers	P2	R3c	Parabacteroides-johnsonii-DSM-18315	0.02936362052546095	8.939299351188717
plain-agar carriers	P2	R3c	Parabacteroides-merdae-ATCC-43184	0.40536555662988666	70.92300603525297
plain-agar carriers	P2	R3c	Parabacteroides-sp-D13	0.8040961291032074	82.21358465780476
plain-agar carriers	P2	R3c	Peptostreptococcus-anaerobius-ATCC-27337	0.005457638668217061	3.3180082741643213
plain-agar carriers	P2	R3c	Peptostreptococcus-sp-CC14N-HM-1051	0.12843954685401088	53.762871121850225
plain-agar carriers	P2	R3c	Prevotella-buccae-D17	0.0006579528763809567	0.3283706594276666
plain-agar carriers	P2	R3c	Prevotella-buccalis-ATCC-35310	5.938075258656225e-05	1.322729008343242
plain-agar carriers	P2	R3c	Ruminococcus-bromii-ATCC-27255	3.332161728704952e-05	0.043944171309494316
plain-agar carriers	P2	R3c	Ruminococcus-gauvreauii-DSM-19829	0.00431052356728389	1.6152339731475345
plain-agar carriers	P2	R3c	Ruminococcus-gnavus-ATCC-29149	0.3497830648522833	75.23585768806447
plain-agar carriers	P2	R3c	Ruminococcus-torques-ATCC-27756	0.0011512979863341412	0.6701804255991156
plain-agar carriers	P2	R3c	Slackia-exigua-ATCC-700122	0.05326914817057842	27.87717057917915
plain-agar carriers	P2	R3c	Slackia-heliotrinireducens-DSM-20476	0.00013326516543336176	0.054950437170384274
plain-agar carriers	P2	R3c	Solobacterium-moorei-DSM-22971	0.0933064273562394	38.05441035090225
plain-agar carriers	P2	R3c	Streptococcus-thermophilus-LMD-9	3.331404450156693e-05	0.012939170675272484
plain-agar carriers	P2	R3c	Subdoligranulum-sp-4-3-54A2FAA	0.005096915866514892	2.2849821489056867
plain-agar carriers	P2	R3c	Tyzzerella-nexilis-DSM-1787	0.000586400781039261	1.6863835888522096
plain-agar carriers	P2	R3c	Veillonella-dispar-ATCC-17748	0.00042691944036591463	0.7535081992613721
plain-agar carriers	P2	R3c	Veillonella-sp-3-1-44	0.961172134315888	98.22594619432378
plain-agar carriers	P2	R3c	Veillonella-sp-6-1-27	0.04267780327690067	39.257542326036756
plain-agar carriers	P3	R1a	Acidaminococcus-fermentans-DSM-20731	0.528591807805577	93.58509329549791
plain-agar carriers	P3	R1a	Acidaminococcus-intestini-D21	10.29893189408221	99.99331976754526
plain-agar carriers	P3	R1a	Adlercreutzia-equolifaciens-DSM-19450	0.0010421363572577082	0.4377602159770776
plain-agar carriers	P3	R1a	Akkermansia-muciniphila-ATCC-BAA-835	0.004001485402294864	1.9764495834361
plain-agar carriers	P3	R1a	Alistipes-finegoldii-DSM-17242	0.003486258042564899	1.874518476187517
plain-agar carriers	P3	R1a	Alistipes-putredinis-DSM-17216	1.6373220681691468e-05	1.5457441980612834
plain-agar carriers	P3	R1a	Anaerostipes-caccae-DSM-14662	0.11718479261978874	34.852570286582555
plain-agar carriers	P3	R1a	Bacteroides-caccae-ATCC-43185	0.0731801489592678	19.257289589850703
plain-agar carriers	P3	R1a	Bacteroides-cellulosilyticus-DSM-14838	0.05603994856798148	10.237559549880988
plain-agar carriers	P3	R1a	Bacteroides-coprocola-DSM-17136	7.119836097071891e-05	3.7598374448657794
plain-agar carriers	P3	R1a	Bacteroides-dorei-5-1-36-D4	1.3950185660127616	96.58721852491428
plain-agar carriers	P3	R1a	Bacteroides-dorei-DSM-17855	1.975315457255644	97.93290372079821
plain-agar carriers	P3	R1a	Bacteroides-eggerthii-DSM-20697	6.664507439899982e-05	2.125158890662066
plain-agar carriers	P3	R1a	Bacteroides-finegoldii-DSM-17565	0.0002593715035933793	3.910066652757578
plain-agar carriers	P3	R1a	Bacteroides-fragilis-2-1-16	1.0861194935543272	90.42115813489971
plain-agar carriers	P3	R1a	Bacteroides-fragilis-3-1-12	0.04894503870556941	12.803055060649918
plain-agar carriers	P3	R1a	Bacteroides-intestinalis-DSM-17393	0.5049086713760927	64.68361694090015
plain-agar carriers	P3	R1a	Bacteroides-ovatus-ATCC-8483	0.043068664741895635	10.108918135883162
plain-agar carriers	P3	R1a	Bacteroides-plebeius-DSM-17135	0.0001976809349359452	4.5392421596311765
plain-agar carriers	P3	R1a	Bacteroides-rodentium-JCM-16496	9.85577993416006e-05	5.258225565250196
plain-agar carriers	P3	R1a	Bacteroides-sp-2-1-22	0.5934650222270759	65.15515376832676
plain-agar carriers	P3	R1a	Bacteroides-sp-3-1-19	0.488616434114877	67.28661511862909
plain-agar carriers	P3	R1a	Bacteroides-sp-9-1-42FAA	3.8839188013330364	99.09090411403062
plain-agar carriers	P3	R1a	Bacteroides-sp-D2	0.0259736091068548	5.866669580515096
plain-agar carriers	P3	R1a	Bacteroides-stercoris-ATCC-43183	0.2867054762058664	60.617685284502144
plain-agar carriers	P3	R1a	Bacteroides-thetaiotaomicron-1-1-6	1.6063843506756694	95.15498711495415
plain-agar carriers	P3	R1a	Bacteroides-thetaiotaomicron-VPI-5482	2.6789007158425457	97.94070531754768
plain-agar carriers	P3	R1a	Bacteroides-uniformis-ATCC-8492	3.504499938253764	99.49106287310032
plain-agar carriers	P3	R1a	Bacteroides-vulgatus-ATCC-8482	0.0063966786595209615	11.49035993065526
plain-agar carriers	P3	R1a	Bacteroides-xylanisolvens-SD-CC-1b	0.00045253397420498163	15.493652294085956
plain-agar carriers	P3	R1a	Bifidobacterium-adolescentis-L2-32	0.012647654889979218	6.735580236367452
plain-agar carriers	P3	R1a	Bifidobacterium-breve-JCM-1192	0.0004372610129611545	0.23598223761258044
plain-agar carriers	P3	R1a	Bifidobacterium-longum-ATCC-15697	2.414287040485369e-05	0.015385623125353222
plain-agar carriers	P3	R1a	Bifidobacterium-pseudocatenulatum-JCM-1200	8.882264777444045e-05	0.13252577351109435
plain-agar carriers	P3	R1a	Bilophila-wadsworthia-ATCC-49260	0.010612468659583776	2.806112746236065
plain-agar carriers	P3	R1a	Blautia-sp-KLE-1732	0.00013943558664256312	1.7636918642419632
plain-agar carriers	P3	R1a	Burkholderiales-bacterium-1-1-47	0.02550449741502452	12.688998603303896
plain-agar carriers	P3	R1a	Clostridiales-bacterium-VE202-14	0.03255993299111077	13.642736329167569
plain-agar carriers	P3	R1a	Clostridiales-bacterium-VE202-27	0.0011363457082536946	2.9965883777718214
plain-agar carriers	P3	R1a	Clostridium-hylemonae-DSM-15053	0.001320888388344235	0.4795012998717731
plain-agar carriers	P3	R1a	Clostridium-leptum-DSM-753	8.793942899890499e-05	0.35987527819005233
plain-agar carriers	P3	R1a	Clostridium-scindens-ATCC-35704	0.008966842036916388	3.909592249218391
plain-agar carriers	P3	R1a	Clostridium-sp-ATCC-29733	0.02288095276226544	9.146296671137314
plain-agar carriers	P3	R1a	Clostridium-sp-D5	19.687875247746987	99.96976995985665
plain-agar carriers	P3	R1a	Clostridium-sp-M62-1	0.001040558944619975	1.4977548205400002
plain-agar carriers	P3	R1a	Clostridium-sporogenes-ATCC-15579	9.896389371418351	99.57337105255665
plain-agar carriers	P3	R1a	Collinsella-aerofaciens-ATCC-25986	0.6107945088211506	94.92275287770607
plain-agar carriers	P3	R1a	Coprococcus-comes-ATCC-27758	0.9085386875398352	94.7949728822383
plain-agar carriers	P3	R1a	Desulfovibrio-piger-ATCC-29098	0.2765875830176512	68.98560186273208
plain-agar carriers	P3	R1a	Dialister-invisus-DSM-15470	0.012330621020988149	7.798885302497263
plain-agar carriers	P3	R1a	Dorea-formicigenerans-ATCC-27755	0.08695312021604693	31.374925352162148
plain-agar carriers	P3	R1a	Eggerthella-lenta-DSM-2243	0.009761907629585969	3.541407954562321
plain-agar carriers	P3	R1a	Enterocloster-asparagiformis-DSM-15981	0.008087779463927079	1.686514947635701
plain-agar carriers	P3	R1a	Enterocloster-bolteae-ATCC-BAA-613	1.5638239503663005	93.78758157190614
plain-agar carriers	P3	R1a	Eubacterium-rectale-ATCC-33656	0.054530977527240176	18.184413939243733
plain-agar carriers	P3	R1a	Eubacterium-ventriosum-ATCC-27560	0.0021870429464076304	1.166490259932376
plain-agar carriers	P3	R1a	Granulicatella-adiacens-ATCC-49175	0.05501327863977474	30.131696907839647
plain-agar carriers	P3	R1a	Holdemania-filiformis-DSM-12042	0.0020298473331703108	1.0390483845763374
plain-agar carriers	P3	R1a	Hungatella-hathewayi-DSM-13479	0.2145673343268764	33.11564615251
plain-agar carriers	P3	R1a	Intestinimonas-butyriciproducens-DSM-26588	5.895386505118522	99.93005162324293
plain-agar carriers	P3	R1a	Lachnospira-eligens-ATCC-27750	6.339374915021956e-05	0.10927657106709834
plain-agar carriers	P3	R1a	Lacrimispora-saccharolytica-WM1	0.2821441344186624	54.021352938994035
plain-agar carriers	P3	R1a	Lactobacillus-ruminis-ATCC-25644	1.1259362372038793	99.19589266746256
plain-agar carriers	P3	R1a	Marvinbryantia-formatexigens-DSM-14469	0.0010978852288164947	0.3372747223747776
plain-agar carriers	P3	R1a	Megasphaera-DSMZ-102144	1.391031443850477	99.35061540384814
plain-agar carriers	P3	R1a	Mitsuokella-multacida-DSM-20544	4.417025431344147	99.9973721665289
plain-agar carriers	P3	R1a	Odoribacter-splanchnicus-DSM-20712	0.002263384153453934	1.4524629451903868
plain-agar carriers	P3	R1a	Oscillibacter-sp-KLE-1728	0.04818126087061059	15.38840621885101
plain-agar carriers	P3	R1a	Parabacteroides-distasonis-ATCC-8503	0.00034598312553227263	30.43456123032161
plain-agar carriers	P3	R1a	Parabacteroides-johnsonii-DSM-18315	0.019005246909219217	6.27859407026701
plain-agar carriers	P3	R1a	Parabacteroides-merdae-ATCC-43184	0.3764752507254041	67.00058275976842
plain-agar carriers	P3	R1a	Parabacteroides-sp-D13	0.7836724626539611	78.59769129437835
plain-agar carriers	P3	R1a	Peptostreptococcus-sp-CC14N-HM-1051	0.1381745525893827	49.87704731000458
plain-agar carriers	P3	R1a	Prevotella-buccae-D17	0.00014319430863083012	0.04340572333446443
plain-agar carriers	P3	R1a	Roseburia-intestinalis-L1-82	7.331123388122959e-05	0.6819708764072641
plain-agar carriers	P3	R1a	Ruminococcus-gauvreauii-DSM-19829	0.003712721293159599	1.4914713282401946
plain-agar carriers	P3	R1a	Ruminococcus-gnavus-ATCC-29149	0.2702067909388429	65.72716674554395
plain-agar carriers	P3	R1a	Ruminococcus-lactaris-ATCC-29176	3.992371996153933e-05	0.21797035544640572
plain-agar carriers	P3	R1a	Slackia-exigua-ATCC-700122	0.0548195544875028	27.454595362270414
plain-agar carriers	P3	R1a	Solobacterium-moorei-DSM-22971	0.04554514652711493	20.42430818736269
plain-agar carriers	P3	R1a	Subdoligranulum-sp-4-3-54A2FAA	0.002287121004378375	1.3408716308440916
plain-agar carriers	P3	R1a	Veillonella-dispar-ATCC-17748	0.0002077073894095259	0.6515665846913739
plain-agar carriers	P3	R1a	Veillonella-sp-3-1-44	0.9697977209129359	96.18851086327689
plain-agar carriers	P3	R1a	Veillonella-sp-6-1-27	0.008791313104441933	25.858552339081307
plain-agar carriers	P3	R1b	Acidaminococcus-fermentans-DSM-20731	0.5321802763803883	93.66602226403931
plain-agar carriers	P3	R1b	Acidaminococcus-intestini-D21	10.203071089910962	99.9973539338978
plain-agar carriers	P3	R1b	Adlercreutzia-equolifaciens-DSM-19450	0.0005801930385123849	0.2576745154454492
plain-agar carriers	P3	R1b	Akkermansia-muciniphila-ATCC-BAA-835	0.0035391775349255493	1.711566522775401
plain-agar carriers	P3	R1b	Alistipes-finegoldii-DSM-17242	0.004665816967161762	2.215444699709901
plain-agar carriers	P3	R1b	Alistipes-onderdonkii-DSM-19147	0.00012254672666578157	1.7212372937158968
plain-agar carriers	P3	R1b	Anaerostipes-caccae-DSM-14662	0.11593441599052055	35.26321124852676
plain-agar carriers	P3	R1b	Bacteroides-caccae-ATCC-43185	0.07203326701132202	19.27407002583137
plain-agar carriers	P3	R1b	Bacteroides-cellulosilyticus-DSM-14838	0.06405734022439794	11.774965153705333
plain-agar carriers	P3	R1b	Bacteroides-coprocola-DSM-17136	3.596295242826249e-05	3.7190580426824416
plain-agar carriers	P3	R1b	Bacteroides-dorei-5-1-36-D4	1.3803123845427134	97.57865129354776
plain-agar carriers	P3	R1b	Bacteroides-dorei-DSM-17855	1.9480654673345603	98.78274868235545
plain-agar carriers	P3	R1b	Bacteroides-eggerthii-DSM-20697	6.092041955761945e-05	1.9825465724666225
plain-agar carriers	P3	R1b	Bacteroides-finegoldii-DSM-17565	0.00032512631371463767	3.93492159003061
plain-agar carriers	P3	R1b	Bacteroides-fragilis-2-1-16	0.8943609127186499	87.62718172325798
plain-agar carriers	P3	R1b	Bacteroides-fragilis-3-1-12	0.0463389973129599	12.825457005095267
plain-agar carriers	P3	R1b	Bacteroides-intestinalis-DSM-17393	0.5339267881805861	67.46777201744176
plain-agar carriers	P3	R1b	Bacteroides-ovatus-ATCC-8483	0.05348743216694745	11.587924943884664
plain-agar carriers	P3	R1b	Bacteroides-plebeius-DSM-17135	0.00042488396587604015	4.483955564857672
plain-agar carriers	P3	R1b	Bacteroides-rodentium-JCM-16496	9.330031849284084e-05	5.610519555042305
plain-agar carriers	P3	R1b	Bacteroides-sp-2-1-22	0.5549818215925603	63.70266937766262
plain-agar carriers	P3	R1b	Bacteroides-sp-3-1-19	0.6258334002063454	76.29641291286876
plain-agar carriers	P3	R1b	Bacteroides-sp-9-1-42FAA	4.306330515894978	99.54614079277724
plain-agar carriers	P3	R1b	Bacteroides-sp-D2	0.020090960410195282	4.934932997780684
plain-agar carriers	P3	R1b	Bacteroides-stercoris-ATCC-43183	0.2631634324493726	58.32765085027661
plain-agar carriers	P3	R1b	Bacteroides-thetaiotaomicron-1-1-6	1.4118994508131149	94.57261446278757
plain-agar carriers	P3	R1b	Bacteroides-thetaiotaomicron-VPI-5482	2.5385880119195243	98.18038279568323
plain-agar carriers	P3	R1b	Bacteroides-uniformis-ATCC-8492	4.370035816341962	99.85896818889148
plain-agar carriers	P3	R1b	Bacteroides-vulgatus-ATCC-8482	0.0051519212110803046	11.318431302824669
plain-agar carriers	P3	R1b	Bacteroides-xylanisolvens-SD-CC-1b	0.00035545729158043313	14.957598721581835
plain-agar carriers	P3	R1b	Bifidobacterium-adolescentis-L2-32	0.012804677659558762	6.878972985530133
plain-agar carriers	P3	R1b	Bifidobacterium-breve-JCM-1192	0.00024884034562387214	0.1375024993463248
plain-agar carriers	P3	R1b	Bifidobacterium-pseudocatenulatum-JCM-1200	6.714864704384731e-05	0.09273309728544933
[truncated: 23,703 more rows]
